# Supplementary material for: Transcriptomic signature of drought response in pearl millet (Pennisetum glaucum (L.) and development of web-genomic resources
Source: Sci Rep. 2018 Feb 21;8:3382. doi: 10.1038/s41598-018-21560-1 (PMC5821703; doi:10.1038/s41598-018-21560-1)
Supplement: Supplementary file 2 — Additional file 1 [file 41598_2018_21560_MOESM2_ESM.xlsx]

## Sheet: (RC, RT)
List of significant differentially expressed genes in millet transcriptome
id	logFC	logCPM	PValue	FDR	Millet_Rootcontrol	Millet_RootTreated	Hit ACC	Sequence desc.	Hit desc.
c20045_g3_i6	6.84739	2.81204	0.00199604	0.0367235	0	4.75	XP_004970962	two-component response regulator arr11-like	gi|514785938|ref|XP_004970962.1|PREDICTED: two-component response regulator ARR11-like [Setaria italica]
c19698_g2_i6	6.73296	2.72264	0.00286389	0.0466119	0	5.02	XP_004966382	map kinase	gi|514768007|ref|XP_004966382.1|PREDICTED: mitogen-activated protein kinase 12-like [Setaria italica]
c19043_g2_i12	6.84739	2.81204	0.00199604	0.0367235	0	5.2	XP_004960955	phospholipid-transporting atpase 9 isoform x1	gi|514745744|ref|XP_004960955.1|PREDICTED: phospholipid-transporting ATPase 10-like [Setaria italica]
c19019_g3_i9	6.84739	2.81204	0.00199604	0.0367235	0	5.84	XP_004967927	e3 ubiquitin-protein ligase chfr-like	gi|514774214|ref|XP_004967927.1|PREDICTED: E3 ubiquitin-protein ligase CHFR-like [Setaria italica]
c20564_g5_i3	6.95341	2.89638	0.00140897	0.0290207	0	6.1	XP_004959895	mediator of rna polymerase ii transcription subunit 33a-like isoform x2	gi|514741449|ref|XP_004959895.1|PREDICTED: mediator of RNA polymerase II transcription subunit 33A-like [Setaria italica]
c19521_g1_i4	6.95341	2.89638	0.00140897	0.0290207	0	6.43	XP_004956526	mediator of rna polymerase ii transcription subunit 25 isoform x1	gi|514728724|ref|XP_004956526.1|PREDICTED: mediator of RNA polymerase II transcription subunit 25-like [Setaria italica]
c20554_g5_i5	6.73296	2.72264	0.00286389	0.0466119	0	6.66	XP_004961341	clathrin assembly protein at2g01600-like	gi|514747330|ref|XP_004961341.1|PREDICTED: putative clathrin assembly protein At2g01600-like [Setaria italica]
c20353_g1_i7	6.73296	2.72264	0.00286389	0.0466119	0	7.01	XP_004960543	lysine ketoglutarate reductase trans-splicing 1	gi|514744076|ref|XP_004960543.1|PREDICTED: uncharacterized protein LOC101781300 [Setaria italica]
c20527_g1_i5	7.31339	3.19277	0.000390825	0.0118763	0	7.21	XP_004982479	protein dek-like isoform x1	gi|514815446|ref|XP_004982479.1|PREDICTED: DNA ligase 1-like [Setaria italica]
c20904_g3_i1	7.31339	3.19277	0.000390825	0.0118763	0	7.44	XP_004981294	probable methylenetetrahydrofolate reductase	gi|514813010|ref|XP_004981294.1|PREDICTED: methylenetetrahydrofolate reductase 1-like [Setaria italica]
c19685_g4_i1	6.73296	2.72264	0.00286389	0.0466119	0	7.6	XP_004968812	PREDICTED: uncharacterized protein LOC101754350	gi|514777505|ref|XP_004968812.1|PREDICTED: uncharacterized protein LOC101754350 [Setaria italica]
c18695_g1_i6	6.84739	2.81204	0.00199604	0.0367235	0	7.66	XP_004967378	probable ubiquitin-conjugating enzyme e2 25-like isoform x1	gi|514771950|ref|XP_004967378.1|PREDICTED: probable ubiquitin-conjugating enzyme E2 25-like isoform X1 [Setaria italica] >gi|514771954|ref|XP_004967379.1| PREDICTED: probable ubiquitin-conjugating enzyme E2 25-like isoform X2 [Setaria italica] >gi|514771958|ref|XP_004967380.1| PREDICTED: probable ubiquitin-conjugating enzyme E2 25-like isoform X3 [Setaria italica] >gi|514771962|ref|XP_004967381.1…
c20765_g5_i9	7.23147	3.12402	0.000530405	0.0146657	0	7.68	XP_004973819	peroxisome biogenesis protein 5-like isoform x2	gi|514797525|ref|XP_004973819.1|PREDICTED: peroxisome biogenesis protein 5-like isoform X2 [Setaria italica]
c14944_g1_i5	7.05217	2.97619	0.00100641	0.0227819	0	7.73	XP_004951215	u5 small nuclear ribonucleoprotein 200 kda helicase-like	gi|514707087|ref|XP_004951215.1|PREDICTED: LOW QUALITY PROTEIN: U5 small nuclear ribonucleoprotein 200 kDa helicase-like [Setaria italica]
c20274_g1_i8	6.84739	2.81204	0.00199604	0.0367235	0	8.06	XP_004979845	nuclear pore complex protein nup107-like isoform x6	gi|514810063|ref|XP_004979845.1|PREDICTED: nuclear pore complex protein Nup107-like [Setaria italica]
c18593_g3_i5	3.69298	3.59391	0.00177411	0.0355805	0.7	8.37	XP_004982473	nucleolar protein 14 isoform x1	gi|514815434|ref|XP_004982473.1|PREDICTED: nucleolar protein 14-like [Setaria italica]
c19027_g2_i4	6.84739	2.81204	0.00199604	0.0367235	0	8.4	XP_004984440	sucrose synthase 4-like	gi|514819488|ref|XP_004984440.1|PREDICTED: sucrose synthase 4-like [Setaria italica]
c19543_g1_i10	6.73296	2.72264	0.00286389	0.0466119	0	8.44	XP_004960366	myb dna-binding domain superfamily protein	gi|514743363|ref|XP_004960366.1|PREDICTED: uncharacterized protein LOC101781442 isoform X1 [Setaria italica] >gi|514743367|ref|XP_004960367.1| PREDICTED: uncharacterized protein LOC101781442 isoform X2 [Setaria italica]
c19305_g2_i1	7.23147	3.12402	0.000530405	0.0146657	0	8.46	XP_004953878	serine threonine-protein kinase edr1-like	gi|514717984|ref|XP_004953878.1|PREDICTED: serine/threonine-protein kinase EDR1-like [Setaria italica]
c20701_g5_i2	6.73296	2.72264	0.00286389	0.0466119	0	8.49	XP_004956079	serine threonine-protein kinase ctr1	gi|514726827|ref|XP_004956079.1|PREDICTED: uncharacterized protein LOC101770763 [Setaria italica]
c20861_g9_i5	7.1446	3.05194	0.000726851	0.0181533	0	8.59	XP_004951401	poly polymerase	gi|514707865|ref|XP_004951401.1|PREDICTED: poly(A) polymerase-like isoform X1 [Setaria italica] >gi|514707872|ref|XP_004951402.1| PREDICTED: poly(A) polymerase-like isoform X2 [Setaria italica] >gi|514707879|ref|XP_004951403.1| PREDICTED: poly(A) polymerase-like isoform X3 [Setaria italica]
c20295_g4_i1	6.73296	2.72264	0.00286389	0.0466119	0	8.62	XP_004984947	nuclear autoantigenic sperm isoform x4	gi|514820520|ref|XP_004984947.1|PREDICTED: nuclear autoantigenic sperm protein-like isoform X4 [Setaria italica]
c19740_g1_i2	6.95341	2.89638	0.00140897	0.0290207	0	8.63	XP_004951981	phosphatidylinositol phosphatidylcholine transfer protein sfh8-like	gi|514710228|ref|XP_004951981.1|PREDICTED: uncharacterized protein LOC101773137 isoform X2 [Setaria italica]
c18547_g1_i11	7.31339	3.19277	0.000390825	0.0118763	0	8.73	XP_004978416	nonphototropic hypocotyl protein expressed	gi|514807119|ref|XP_004978416.1|PREDICTED: phototropin-1A-like [Setaria italica]
c20153_g3_i6	7.31339	3.19277	0.000390825	0.0118763	0	8.76	XP_004973696	ninja-family protein 6-like	gi|514797028|ref|XP_004973696.1|PREDICTED: uncharacterized protein LOC101778303 isoform X1 [Setaria italica]
c18919_g2_i6	6.84739	2.81204	0.00199604	0.0367235	0	8.92	XP_002451628	cytochrome p450 chloroplastic	gi|242060678|ref|XP_002451628.1|hypothetical protein SORBIDRAFT_04g004850 [Sorghum bicolor] >gi|241931459|gb|EES04604.1| hypothetical protein SORBIDRAFT_04g004850 [Sorghum bicolor]
c19275_g1_i3	6.73296	2.72264	0.00286389	0.0466119	0	8.94	XP_004981352	carboxyl-terminal expressed	gi|514813136|ref|XP_004981352.1|PREDICTED: uncharacterized protein LOC101772123 [Setaria italica]
c19507_g1_i9	7.39092	3.25848	0.00021796	0.00804124	0	8.95	XP_004969397	serine threonine-protein phosphatase 6 regulatory subunit 3-like isoform x2	gi|514779625|ref|XP_004969397.1|PREDICTED: serine/threonine-protein phosphatase 6 regulatory subunit 3-like isoform X2 [Setaria italica]
c18544_g3_i7	7.1446	3.05194	0.000726851	0.0181533	0	8.97	XP_004953001	cytosolic fe-s cluster assembly factor nbp35-like	gi|514714423|ref|XP_004953001.1|PREDICTED: cytosolic Fe-S cluster assembly factor NBP35-like [Setaria italica]
c20016_g3_i13	6.73296	2.72264	0.00286389	0.0466119	0	8.97	XP_008658892	2-methoxy-6-polyprenyl- -benzoquinol mitochondrial	gi|670436497|ref|XP_008658892.1|PREDICTED: ubiquinone biosynthesis methyltransferase COQ5 isoform 1 isoform X2 [Zea mays] >gi|670444577|ref|XP_008662670.1| PREDICTED: 2-methoxy-6-polyprenyl-1,4-benzoquinol methylase, mitochondrial-like isoform X2 [Zea mays]
c20033_g2_i5	7.31339	3.19277	0.000390825	0.0118763	0	9.02	NP_001057902	vacuolar atpase b subunit	gi|115468606|ref|NP_001057902.1|Os06g0568200 [Oryza sativa Japonica Group] >gi|14150751|gb|AAK54617.1|AF375052_1 vacuolar ATPase B subunit [Oryza sativa] >gi|14626084|dbj|BAB61925.1| vacuolar ATPase B subunit [Oryza sativa Japonica Group] >gi|53791997|dbj|BAD54582.1| vacuolar ATPase B subunit [Oryza sativa Japonica Group] >gi|53793338|dbj|BAD54559.1| vacuolar ATPase B subunit [Oryza sativa Japoni…
c20619_g4_i7	6.95341	2.89638	0.00140897	0.0290207	0	9.09	XP_004969129	pleiotropic drug resistance protein 4	gi|514778565|ref|XP_004969129.1|PREDICTED: pleiotropic drug resistance protein 4-like isoform X2 [Setaria italica]
c20322_g3_i9	6.84739	2.81204	0.00199604	0.0367235	0	9.16	XP_002441621	eukaryotic translation initiation factor 5b-like	gi|242091577|ref|XP_002441621.1|hypothetical protein SORBIDRAFT_09g030590 [Sorghum bicolor] >gi|241946906|gb|EES20051.1| hypothetical protein SORBIDRAFT_09g030590 [Sorghum bicolor]
c19817_g1_i3	6.95341	2.89638	0.00140897	0.0290207	0	9.22	XP_004952411	rna polymerase-associated protein ctr9 homolog	gi|514712009|ref|XP_004952411.1|PREDICTED: RNA polymerase-associated protein CTR9 homolog [Setaria italica]
c18486_g1_i5	7.31339	3.19277	0.000390825	0.0118763	0	9.26	XP_004983642	protein arabidillo 1-like	gi|514817858|ref|XP_004983642.1|PREDICTED: protein ARABIDILLO 1-like [Setaria italica]
c19120_g3_i7	6.84739	2.81204	0.00199604	0.0367235	0	9.29	XP_004982800	protein pleiotropic regulatory locus 1	gi|514816108|ref|XP_004982800.1|PREDICTED: protein pleiotropic regulatory locus 1-like [Setaria italica]
c19619_g2_i7	6.84739	2.81204	0.00199604	0.0367235	0	9.3	XP_004955842	protein lurp-one-related 15-like	gi|514725880|ref|XP_004955842.1|PREDICTED: protein LURP-one-related 15-like [Setaria italica]
c18399_g1_i4	7.23147	3.12402	0.000530405	0.0146657	0	9.31	XP_004971034	protein yls7-like	gi|514786233|ref|XP_004971034.1|PREDICTED: uncharacterized protein LOC101782580 [Setaria italica]
c19443_g3_i9	7.72616	3.54947	5.79138e-05	0.00307039	0	9.35	XP_004965269	formin-binding protein 4-like isoform x2	gi|514763419|ref|XP_004965269.1|PREDICTED: formin-binding protein 4-like isoform X2 [Setaria italica]
c19756_g5_i7	6.73296	2.72264	0.00286389	0.0466119	0	9.39	XP_004953856	ap2 erebp transcription factor superfamily protein	gi|514717899|ref|XP_004953856.1|PREDICTED: AP2-like ethylene-responsive transcription factor PLT1-like [Setaria italica]
c20257_g3_i5	6.84739	2.81204	0.00199604	0.0367235	0	9.41	XP_004979658	acyl-coenzyme a oxidase peroxisomal	gi|514809678|ref|XP_004979658.1|PREDICTED: acyl-coenzyme A oxidase 2, peroxisomal-like [Setaria italica]
c17727_g1_i3	7.39092	3.25848	0.00021796	0.00804124	0	9.43	XP_004971192	spermatogenesis-associated protein 20 isoform x1	gi|514786859|ref|XP_004971192.1|PREDICTED: spermatogenesis-associated protein 20-like [Setaria italica]
c19488_g1_i11	7.66506	3.49565	7.44607e-05	0.0037006	0	9.45	XP_004961363	swr1-complex protein 4	gi|514747423|ref|XP_004961363.1|PREDICTED: SWR1-complex protein 4-like [Setaria italica]
c20031_g1_i3	6.73296	2.72264	0.00286389	0.0466119	0	9.45	XP_010228048	PREDICTED: uncharacterized protein LOC104581652	gi|721618133|ref|XP_010228048.1|PREDICTED: uncharacterized protein LOC104581652 [Brachypodium distachyon] >gi|721618136|ref|XP_010228049.1| PREDICTED: uncharacterized protein LOC104581652 [Brachypodium distachyon]
c18689_g3_i1	6.73296	2.72264	0.00286389	0.0466119	0	9.72	XP_004957191	lysine-specific demethylase 8-like	gi|514731469|ref|XP_004957191.1|PREDICTED: lysine-specific demethylase 8-like [Setaria italica]
c19137_g2_i3	6.95341	2.89638	0.00140897	0.0290207	0.09	9.73	XP_004965466	tata-binding protein-associated factor 2n isoform x3	gi|514764257|ref|XP_004965466.1|PREDICTED: basic proline-rich protein-like [Setaria italica]
c20152_g1_i1	6.73296	2.72264	0.00286389	0.0466119	0	9.81	XP_004981274	protein flx-like 1	gi|514812970|ref|XP_004981274.1|PREDICTED: uncharacterized abhydrolase domain-containing protein DDB_G0269086-like [Setaria italica]
c20143_g4_i5	6.84739	2.81204	0.00199604	0.0367235	0	9.84	XP_004976540	mate efflux family protein 9-like	gi|514803304|ref|XP_004976540.1|PREDICTED: MATE efflux family protein 9-like [Setaria italica]
c20527_g2_i7	7.31339	3.19277	0.000390825	0.0118763	0	9.89	XP_002464258	transposon en spm sub-class	gi|242033727|ref|XP_002464258.1|hypothetical protein SORBIDRAFT_01g015027 [Sorghum bicolor] >gi|241918112|gb|EER91256.1| hypothetical protein SORBIDRAFT_01g015027, partial [Sorghum bicolor]
c19584_g2_i6	7.05217	2.97619	0.00100641	0.0227819	0	9.9	XP_004979518	protein wvd2-like 1-like	gi|514809384|ref|XP_004979518.1|PREDICTED: protein WVD2-like 1-like [Setaria italica]
c20758_g2_i17	6.84739	2.81204	0.00199604	0.0367235	0	9.9	XP_004985283	neuferricin	gi|514821203|ref|XP_004985283.1|PREDICTED: neuferricin-like [Setaria italica]
c19014_g4_i4	6.73296	2.72264	0.00286389	0.0466119	0	10.01	XP_004973617	serine threonine-protein kinase at5g01020-like	gi|514796703|ref|XP_004973617.1|PREDICTED: serine/threonine-protein kinase At5g01020-like [Setaria italica]
c20306_g1_i3	7.1446	3.05194	0.000726851	0.0181533	0	10.03	XP_004965878	zinc finger c-x8-c-x5-c-x3-h type family protein	gi|514765947|ref|XP_004965878.1|PREDICTED: zinc finger CCCH domain-containing protein 44-like [Setaria italica]
c20169_g5_i1	7.1446	3.05194	0.000726851	0.0181533	0	10.04	XP_004983132	colon cancer-associated protein mic1-like containing expressed	gi|514816794|ref|XP_004983132.1|PREDICTED: uncharacterized protein C18orf8-like isoform X1 [Setaria italica] >gi|514816796|ref|XP_004983133.1| PREDICTED: uncharacterized protein C18orf8-like isoform X2 [Setaria italica] >gi|514816798|ref|XP_004983134.1| PREDICTED: uncharacterized protein C18orf8-like isoform X3 [Setaria italica]
c20081_g1_i3	7.1446	3.05194	0.000726851	0.0181533	0	10.04	XP_004981158	galactokinase isoform x1	gi|514812737|ref|XP_004981158.1|PREDICTED: galactokinase-like [Setaria italica]
c20367_g2_i1	6.73296	2.72264	0.00286389	0.0466119	0	10.05	EMT21021	peptidyl-prolyl cis-trans isomerase fkbp20- chloroplastic	gi|475588923|gb|EMT21021.1|FKBP-type peptidyl-prolyl cis-trans isomerase 6, chloroplastic [Aegilops tauschii]
c20353_g1_i14	7.1446	3.05194	0.000726851	0.0181533	0	10.13	XP_004971411	lysine ketoglutarate reductase trans-splicing 1	gi|514787757|ref|XP_004971411.1|PREDICTED: uncharacterized protein LOC101761650 isoform X1 [Setaria italica] >gi|514787761|ref|XP_004971412.1| PREDICTED: uncharacterized protein LOC101761650 isoform X2 [Setaria italica] >gi|514787765|ref|XP_004971413.1| PREDICTED: uncharacterized protein LOC101761650 isoform X3 [Setaria italica] >gi|514787769|ref|XP_004971414.1| PREDICTED: uncharacterized protein…
c19165_g4_i1	7.31339	3.19277	0.000390825	0.0118763	0	10.21	XP_004965446	kh domain-containing protein at4g18375 isoform x1	gi|514764172|ref|XP_004965446.1|PREDICTED: KH domain-containing protein At4g18375-like isoform X2 [Setaria italica]
c17461_g1_i1	6.73296	2.72264	0.00286389	0.0466119	0	10.25	XP_004966216	rni-like superfamily protein isoform 1	gi|514767335|ref|XP_004966216.1|PREDICTED: uncharacterized protein LOC101769074 [Setaria italica]
c20760_g1_i2	3.42152	3.86949	0.00171843	0.0347716	1.05	10.28	AAV31197	hat family dimerisation domain containing protein	gi|54287453|gb|AAV31197.1|putative polyprotein [Oryza sativa Japonica Group]
c18813_g4_i1	7.1446	3.05194	0.000726851	0.0181533	0	10.31	XP_004983244	cytosolic acetyl- carboxylase	gi|514817025|ref|XP_004983244.1|PREDICTED: acetyl-CoA carboxylase 1-like [Setaria italica]
c18474_g1_i3	6.84739	2.81204	0.00199604	0.0367235	0	10.31	AGT16409	f-box only protein 7	gi|530278421|gb|AGT16409.1|hypothetical protein SHCRBa_024_H17_R_310 [Saccharum hybrid cultivar R570]
c19299_g3_i8	6.84739	2.81204	0.00199604	0.0367235	0	10.31	XP_004970180	uncharacterized atp-dependent helicase -like isoform x1	gi|514782783|ref|XP_004970180.1|PREDICTED: uncharacterized ATP-dependent helicase C23E6.02-like isoform X1 [Setaria italica]
c13366_g1_i1	6.95341	2.89638	0.00140897	0.0290207	0	10.43	XP_004973851	microtubule-associated protein futsch-like isoform x1	gi|514797652|ref|XP_004973851.1|PREDICTED: microtubule-associated protein futsch-like isoform X1 [Setaria italica]
c19415_g1_i1	6.73296	2.72264	0.00286389	0.0466119	0	10.45	XP_004951200	PREDICTED: uncharacterized protein LOC101766807	gi|514707024|ref|XP_004951200.1|PREDICTED: uncharacterized protein LOC101766807 [Setaria italica]
c19456_g1_i6	7.89533	3.70013	2.82471e-05	0.00180727	0	10.46	XP_004981659	mitogen-activated protein kinase kinase kinase yoda-like	gi|514813755|ref|XP_004981659.1|PREDICTED: mitogen-activated protein kinase kinase kinase YODA-like [Setaria italica]
c17912_g1_i1	6.73296	2.72264	0.00286389	0.0466119	0	10.57	XP_004970653	dual specificity protein phosphatase diacylglycerol catalytic region	gi|514784683|ref|XP_004970653.1|PREDICTED: uncharacterized protein LOC101771907 isoform X1 [Setaria italica] >gi|514784687|ref|XP_004970654.1| PREDICTED: uncharacterized protein LOC101771907 isoform X2 [Setaria italica]
c11950_g1_i1	6.73296	2.72264	0.00286389	0.0466119	0	10.61	XP_004984493	cytochrome p450 714b3-like	gi|514819596|ref|XP_004984493.1|PREDICTED: cytochrome P450 714B3-like [Setaria italica]
c20896_g5_i5	6.73296	2.72264	0.00286389	0.0466119	0	10.71	XP_004977574	auxin-independent growth promoter protein	gi|514805427|ref|XP_004977574.1|PREDICTED: uncharacterized protein At1g04910-like isoform X2 [Setaria italica]
c15194_g1_i2	6.73296	2.72264	0.00286389	0.0466119	0	10.77	XP_004972375	probable e3 ubiquitin ligase sud1	gi|514791626|ref|XP_004972375.1|PREDICTED: E3 ubiquitin-protein ligase MARCH6-like isoform X1 [Setaria italica]
c18927_g1_i3	6.84739	2.81204	0.00199604	0.0367235	0	10.88	XP_004975619	set domain-containing protein set102	gi|514801427|ref|XP_004975619.1|PREDICTED: histone-lysine N-methyltransferase ASHH1-like isoform X1 [Setaria italica] >gi|514801429|ref|XP_004975620.1| PREDICTED: histone-lysine N-methyltransferase ASHH1-like isoform X2 [Setaria italica]
c17984_g1_i1	6.73296	2.72264	0.00286389	0.0466119	0	10.9	XP_004979810	heterogeneous nuclear ribonucleoprotein 1-like	gi|514809990|ref|XP_004979810.1|PREDICTED: heterogeneous nuclear ribonucleoprotein 1-like [Setaria italica]
c18985_g1_i10	7.1446	3.05194	0.000726851	0.0181533	0	10.91	XP_004957848	calcium-dependent protein kinase	gi|514734129|ref|XP_004957848.1|PREDICTED: calcium-dependent protein kinase isoform 2-like isoform X1 [Setaria italica]
c17673_g1_i4	6.73296	2.72264	0.00286389	0.0466119	0	10.91	XP_004965926	glucan endo- -beta-glucosidase 14-like	gi|514766137|ref|XP_004965926.1|PREDICTED: glucan endo-1,3-beta-glucosidase 14-like isoform X1 [Setaria italica]
c12402_g1_i2	6.73296	2.72264	0.00286389	0.0466119	0	10.91	XP_004983814	mads-box transcription factor 56-like	gi|514818216|ref|XP_004983814.1|PREDICTED: MADS-box transcription factor 56-like [Setaria italica]
c20462_g1_i8	7.89533	3.70013	2.82471e-05	0.00180727	0	10.94	XP_004961329	serine threonine-protein kinase chloroplastic	gi|514747284|ref|XP_004961329.1|PREDICTED: serine/threonine-protein kinase STN7, chloroplastic-like [Setaria italica]
c14891_g1_i1	6.73296	2.72264	0.00286389	0.0466119	0	10.99	#N/A	#N/A	#N/A
c18682_g1_i1	7.53449	3.38179	0.000125561	0.00541868	0	11.04	XP_004967359	protein nlp3-like	gi|514771872|ref|XP_004967359.1|PREDICTED: protein NLP3-like [Setaria italica]
c20223_g1_i16	6.73296	2.72264	0.00286389	0.0466119	0	11.05	XP_004976132	gamma-tubulin complex component 2	gi|514802479|ref|XP_004976132.1|PREDICTED: uncharacterized protein LOC101784252 [Setaria italica]
c19803_g2_i4	7.1446	3.05194	0.000726851	0.0181533	0	11.06	XP_004982372	cbl-interacting protein kinase 7-like	gi|514815222|ref|XP_004982372.1|PREDICTED: CBL-interacting protein kinase 7-like [Setaria italica]
c19818_g1_i4	7.05217	2.97619	0.00100641	0.0227819	0	11.09	XP_004985527	polyadenylate-binding protein rbp47b	gi|514821699|ref|XP_004985527.1|PREDICTED: polyadenylate-binding protein RBP47B'-like [Setaria italica]
c15792_g1_i3	7.39092	3.25848	0.00021796	0.00804124	0	11.15	XP_002438028	serine threonine-protein phosphatase 7 long form homolog	gi|242095076|ref|XP_002438028.1|hypothetical protein SORBIDRAFT_10g006880 [Sorghum bicolor] >gi|241916251|gb|EER89395.1| hypothetical protein SORBIDRAFT_10g006880 [Sorghum bicolor]
c18860_g2_i9	7.05217	2.97619	0.00100641	0.0227819	0	11.16	XP_004972789	nucleolar gtp-binding protein 1	gi|514793325|ref|XP_004972789.1|PREDICTED: nucleolar GTP-binding protein 1-like isoform X1 [Setaria italica]
c20837_g3_i2	7.1446	3.05194	0.000726851	0.0181533	0	11.22	XP_004973092	probable receptor-like serine threonine-protein kinase at5g57670	gi|514794578|ref|XP_004973092.1|PREDICTED: probable receptor-like serine/threonine-protein kinase At5g57670-like isoform X1 [Setaria italica]
c20309_g4_i3	7.72616	3.54947	5.79138e-05	0.00307039	0	11.23	XP_004952843	alkaline neutral invertase cinv2-like	gi|514713765|ref|XP_004952843.1|PREDICTED: alkaline/neutral invertase CINV2-like [Setaria italica]
c20651_g2_i2	7.23147	3.12402	0.000530405	0.0146657	0	11.23	XP_004963020	nucleobase-ascorbate transporter 3	gi|514754372|ref|XP_004963020.1|PREDICTED: nucleobase-ascorbate transporter 3-like isoform X1 [Setaria italica] >gi|514754376|ref|XP_004963021.1| PREDICTED: nucleobase-ascorbate transporter 3-like isoform X2 [Setaria italica] >gi|514754380|ref|XP_004963022.1| PREDICTED: nucleobase-ascorbate transporter 3-like isoform X3 [Setaria italica]
c20466_g4_i1	6.95341	2.89638	0.00140897	0.0290207	0	11.23	XP_004957528	enoyl- hydratase peroxisomal	gi|514732832|ref|XP_004957528.1|PREDICTED: enoyl-CoA hydratase 2, peroxisomal-like [Setaria italica]
c20151_g1_i10	7.05217	2.97619	0.00100641	0.0227819	0	11.24	XP_004960602	serine threonine-protein phosphatase 5 isoform x1	gi|514744313|ref|XP_004960602.1|PREDICTED: serine/threonine-protein phosphatase 5-like isoform X1 [Setaria italica] >gi|514744317|ref|XP_004960603.1| PREDICTED: serine/threonine-protein phosphatase 5-like isoform X2 [Setaria italica]
c19891_g2_i1	7.31339	3.19277	0.000390825	0.0118763	0	11.25	CBI34642	probable methyltransferase pmt15	gi|297742493|emb|CBI34642.3|unnamed protein product [Vitis vinifera]
c20985_g1_i8	7.1446	3.05194	0.000726851	0.0181533	0	11.3	XP_004979901	aaa-type atpase family expressed	gi|514810179|ref|XP_004979901.1|PREDICTED: uncharacterized protein LOC101767955 isoform X1 [Setaria italica]
c15892_g1_i3	3.56241	3.48792	0.00281198	0.0466119	1.03	11.31	XP_004957809	pre-mrna-splicing factor atp-dependent rna helicase prp16	gi|514733988|ref|XP_004957809.1|PREDICTED: pre-mRNA-splicing factor ATP-dependent RNA helicase PRP16-like isoform X1 [Setaria italica]
c20814_g4_i6	6.84739	2.81204	0.00199604	0.0367235	0	11.34	XP_004982150	PREDICTED: uncharacterized protein LOC101783094	gi|514814760|ref|XP_004982150.1|PREDICTED: uncharacterized protein LOC101783094 [Setaria italica]
c20289_g1_i9	6.73296	2.72264	0.00286389	0.0466119	0	11.35	XP_004975675	PREDICTED: uncharacterized protein C57A10.07-like	gi|514801544|ref|XP_004975675.1|PREDICTED: uncharacterized protein C57A10.07-like [Setaria italica]
c19618_g1_i10	7.05217	2.97619	0.00100641	0.0227819	0	11.42	XP_004985821	nac domain-containing protein 94	gi|514822309|ref|XP_004985821.1|PREDICTED: protein FEZ-like [Setaria italica]
c19445_g4_i1	6.73296	2.72264	0.00286389	0.0466119	0	11.42	XP_004960470	serine threonine-protein phosphatase bsl1 homolog	gi|514743786|ref|XP_004960470.1|PREDICTED: serine/threonine-protein phosphatase BSL1 homolog [Setaria italica]
c19050_g7_i4	7.46449	3.32141	0.000164799	0.00653705	0	11.43	XP_004956867	5 -nucleotidase domain-containing protein ddb_g0275467 isoform x2	gi|514730143|ref|XP_004956867.1|PREDICTED: 5'-nucleotidase domain-containing protein DDB_G0275467-like [Setaria italica]
c20630_g1_i5	6.84739	2.81204	0.00199604	0.0367235	0	11.46	XP_004981387	mediator of rna polymerase ii transcription subunit 15a-like	gi|514813207|ref|XP_004981387.1|PREDICTED: mediator of RNA polymerase II transcription subunit 15a-like [Setaria italica]
c16613_g1_i2	6.73296	2.72264	0.00286389	0.0466119	0.35	11.47	XP_004962600	e3 ubiquitin-protein ligase rglg2-like	gi|514752566|ref|XP_004962600.1|PREDICTED: E3 ubiquitin-protein ligase RGLG2-like [Setaria italica]
c19116_g3_i1	6.73296	2.72264	0.00286389	0.0466119	0	11.51	EMT14073	hypothetical protein F775_23916	gi|475562578|gb|EMT14073.1|hypothetical protein F775_23916 [Aegilops tauschii]
c19425_g1_i1	7.31339	3.19277	0.000390825	0.0118763	0	11.54	XP_004954442	ubiquitin carboxyl-terminal hydrolase isozyme l5-like	gi|514720269|ref|XP_004954442.1|PREDICTED: ubiquitin carboxyl-terminal hydrolase isozyme L5-like [Setaria italica]
c20334_g2_i2	7.23147	3.12402	0.000530405	0.0146657	0	11.57	XP_004956334	fca partial	gi|514727899|ref|XP_004956334.1|PREDICTED: flowering time control protein FCA-like isoform X2 [Setaria italica]
c19463_g1_i1	6.84739	2.81204	0.00199604	0.0367235	0	11.62	XP_004973316	rna polymerase ii degradation factor 1-like isoform x1	gi|514795507|ref|XP_004973316.1|PREDICTED: RNA polymerase II degradation factor 1-like isoform X1 [Setaria italica]
c17686_g2_i2	6.73296	2.72264	0.00286389	0.0466119	0	11.64	XP_004972977	serine threonine protein phosphatase 2a 57 kda regulatory subunit b theta isoform-like	gi|514794100|ref|XP_004972977.1|PREDICTED: serine/threonine protein phosphatase 2A 59 kDa regulatory subunit B' gamma isoform-like [Setaria italica]
c20594_g2_i9	7.05217	2.97619	0.00100641	0.0227819	0	11.65	XP_004953892	nuclear-pore anchor-like isoform x3	gi|514718042|ref|XP_004953892.1|PREDICTED: nuclear-pore anchor-like isoform X3 [Setaria italica]
c16326_g1_i2	7.39092	3.25848	0.00021796	0.00804124	0	11.69	XP_004987180	xyloglucan galactosyltransferase katamari1 homolog	gi|514825046|ref|XP_004987180.1|PREDICTED: xyloglucan galactosyltransferase KATAMARI1 homolog [Setaria italica]
c19044_g2_i2	7.39092	3.25848	0.00021796	0.00804124	0	11.77	XP_004975698	chloride channel protein clc-c-like	gi|514801591|ref|XP_004975698.1|PREDICTED: chloride channel protein CLC-c-like isoform X1 [Setaria italica]
c19136_g1_i1	7.1446	3.05194	0.000726851	0.0181533	0	11.79	XP_004965315	trigger factor-like protein chloroplastic	gi|514763616|ref|XP_004965315.1|PREDICTED: trigger factor-like protein TIG-like [Setaria italica]
c20357_g2_i13	6.73296	2.72264	0.00286389	0.0466119	0	11.81	XP_004970915	PREDICTED: uncharacterized protein LOC101772047	gi|514785746|ref|XP_004970915.1|PREDICTED: uncharacterized protein LOC101772047 [Setaria italica]
c20539_g5_i3	7.1446	3.05194	0.000726851	0.0181533	0	11.83	XP_004983791	abc transporter f family member 4	gi|514818167|ref|XP_004983791.1|PREDICTED: ABC transporter F family member 4-like [Setaria italica]
c19082_g1_i9	6.73296	2.72264	0.00286389	0.0466119	0	11.85	XP_004960289	pre-mrna-splicing factor 38b-like isoform x3	gi|514743031|ref|XP_004960289.1|PREDICTED: uncharacterized protein LOC101785065 isoform X1 [Setaria italica] >gi|514743035|ref|XP_004960290.1| PREDICTED: uncharacterized protein LOC101785065 isoform X2 [Setaria italica]
c20276_g1_i9	6.95341	2.89638	0.00140897	0.0290207	0	11.86	XP_004974263	mediator of rna polymerase ii transcription subunit 15a-like isoform x3	gi|514798649|ref|XP_004974263.1|PREDICTED: mediator of RNA polymerase II transcription subunit 15a-like isoform X3 [Setaria italica]
c19605_g3_i6	6.73296	2.72264	0.00286389	0.0466119	0	11.88	XP_004951912	dna rna-binding protein kin17-like	gi|514709951|ref|XP_004951912.1|PREDICTED: DNA/RNA-binding protein KIN17-like [Setaria italica]
c19599_g2_i7	7.31339	3.19277	0.000390825	0.0118763	0	11.91	XP_004952317	mis12 protein	gi|514711604|ref|XP_004952317.1|PREDICTED: uncharacterized protein LOC101772459 isoform X2 [Setaria italica]
c18575_g4_i2	6.95341	2.89638	0.00140897	0.0290207	0	11.93	XP_008660144	beta-adaptin-like protein c	gi|670439552|ref|XP_008660144.1|PREDICTED: beta-adaptin-like protein C [Zea mays] >gi|413955706|gb|AFW88355.1| hypothetical protein ZEAMMB73_022077 [Zea mays]
c19611_g2_i6	6.84739	2.81204	0.00199604	0.0367235	0	11.94	XP_004976520	hlh dna-binding domain superfamily protein	gi|514803263|ref|XP_004976520.1|PREDICTED: transcription factor bHLH157-like [Setaria italica]
c20166_g3_i1	2.90173	4.09821	0.001642	0.0333829	1.43	11.95	XP_004961119	sugar transporter erd6-like 4-like	gi|514746466|ref|XP_004961119.1|PREDICTED: sugar transporter ERD6-like 4-like [Setaria italica]
c9245_g1_i1	6.95341	2.89638	0.00140897	0.0290207	0	11.96	XP_004962215	probable methyltransferase pmt7	gi|514750888|ref|XP_004962215.1|PREDICTED: probable methyltransferase PMT7-like [Setaria italica]
c20853_g1_i1	7.05217	2.97619	0.00100641	0.0227819	0	11.97	XP_004964763	harpin-induced protein	gi|514761339|ref|XP_004964763.1|PREDICTED: uncharacterized protein LOC101752982 isoform X1 [Setaria italica] >gi|514761343|ref|XP_004964764.1| PREDICTED: uncharacterized protein LOC101752982 isoform X2 [Setaria italica] >gi|514761347|ref|XP_004964765.1| PREDICTED: uncharacterized protein LOC101752982 isoform X3 [Setaria italica] >gi|514761351|ref|XP_004964766.1| PREDICTED: uncharacterized protein…
c20803_g1_i6	6.73296	2.72264	0.00286389	0.0466119	0.12	12.09	XP_004985210	PREDICTED: uncharacterized protein DDB_G0283357-like	gi|514821055|ref|XP_004985210.1|PREDICTED: uncharacterized protein DDB_G0283357-like [Setaria italica]
c12655_g1_i1	6.73296	2.72264	0.00286389	0.0466119	0	12.11	XP_004982320	protein root primordium defective 1-like	gi|514815114|ref|XP_004982320.1|PREDICTED: uncharacterized protein LOC101782121 isoform X1 [Setaria italica] >gi|514815116|ref|XP_004982321.1| PREDICTED: uncharacterized protein LOC101782121 isoform X2 [Setaria italica] >gi|514815118|ref|XP_004982322.1| PREDICTED: uncharacterized protein LOC101782121 isoform X3 [Setaria italica]
c16877_g1_i4	7.05217	2.97619	0.00100641	0.0227819	0	12.13	XP_004962343	serine threonine-protein kinase tor	gi|514751422|ref|XP_004962343.1|PREDICTED: serine/threonine-protein kinase TOR-like [Setaria italica]
c19498_g2_i3	7.99801	3.79269	1.79859e-05	0.00135303	0	12.14	XP_004951909	splicing factor 3b subunit 1	gi|514709934|ref|XP_004951909.1|PREDICTED: splicing factor 3B subunit 1-like isoform X1 [Setaria italica] >gi|514709941|ref|XP_004951910.1| PREDICTED: splicing factor 3B subunit 1-like isoform X2 [Setaria italica] >gi|514709948|ref|XP_004951911.1| PREDICTED: splicing factor 3B subunit 1-like isoform X3 [Setaria italica]
c16234_g1_i1	7.46449	3.32141	0.000164799	0.00653705	0	12.15	XP_004957807	serine threonine-protein phosphatase 7 long form homolog isoform x1	gi|514733982|ref|XP_004957807.1|PREDICTED: serine/threonine-protein phosphatase 7 long form homolog [Setaria italica]
c19809_g9_i1	7.1446	3.05194	0.000726851	0.0181533	0	12.2	XP_004965244	sister chromatid cohesion protein pds5 homolog b-like	gi|514763321|ref|XP_004965244.1|PREDICTED: sister chromatid cohesion protein PDS5 homolog B-like [Setaria italica]
c15664_g1_i1	6.84739	2.81204	0.00199604	0.0367235	0	12.34	XP_004985284	dna repair protein uvh3 isoform x1	gi|514821205|ref|XP_004985284.1|PREDICTED: DNA repair protein UVH3-like isoform X1 [Setaria italica]
c18795_g1_i3	8.04673	3.83689	1.44592e-05	0.00113773	0	12.38	XP_004958346	ccd22_orysj ame: full=cyclin-d2-2 ame: full=g1 s-specific cyclin-d2-2 short= 2 2	gi|514736185|ref|XP_004958346.1|PREDICTED: cyclin-D2-2-like [Setaria italica]
c18842_g1_i7	7.05217	2.97619	0.00100641	0.0227819	0	12.44	XP_004979519	replication factor c subunit 1 isoform x1	gi|514809386|ref|XP_004979519.1|PREDICTED: replication factor C subunit 1-like [Setaria italica]
c19397_g2_i1	7.66506	3.49565	7.44607e-05	0.0037006	0	12.45	XP_004981663	casein kinase ii subunit alpha-like	gi|514813763|ref|XP_004981663.1|PREDICTED: casein kinase II subunit alpha, chloroplastic-like [Setaria italica]
c19452_g2_i2	7.1446	3.05194	0.000726851	0.0181533	0	12.5	XP_004956403	dna-directed rna polymerase mitochondrial-like	gi|514728201|ref|XP_004956403.1|PREDICTED: DNA-directed RNA polymerase 1B, mitochondrial-like [Setaria italica]
c2156_g1_i2	6.73296	2.72264	0.00286389	0.0466119	0	12.5	XP_004960995	atp-dependent zinc metalloprotease ftsh mitochondrial-like isoform x2	gi|514745903|ref|XP_004960995.1|PREDICTED: ATP-dependent zinc metalloprotease FTSH 5, mitochondrial-like [Setaria italica]
c19451_g3_i6	7.1446	3.05194	0.000726851	0.0181533	0	12.52	XP_004954755	PREDICTED: uncharacterized protein LOC101757485	gi|514721515|ref|XP_004954755.1|PREDICTED: uncharacterized protein LOC101757485 [Setaria italica]
c19219_g3_i3	6.95341	2.89638	0.00140897	0.0290207	0	12.52	XP_004979717	phosphatidate phosphatase pah2-like isoform x1	gi|514809800|ref|XP_004979717.1|PREDICTED: phosphatidate phosphatase LPIN1-like [Setaria italica]
c18863_g5_i1	7.05217	2.97619	0.00100641	0.0227819	0	12.6	XP_004968776	PREDICTED: uncharacterized protein LOC101772714	gi|514777423|ref|XP_004968776.1|PREDICTED: uncharacterized protein LOC101772714 [Setaria italica]
c20494_g1_i9	6.73296	2.72264	0.00286389	0.0466119	0	12.6	XP_004965292	tpa: ring zinc finger domain superfamily protein	gi|514763513|ref|XP_004965292.1|PREDICTED: E3 ubiquitin-protein ligase synoviolin-like isoform X1 [Setaria italica] >gi|514763517|ref|XP_004965293.1| PREDICTED: E3 ubiquitin-protein ligase synoviolin-like isoform X2 [Setaria italica] >gi|514763521|ref|XP_004965294.1| PREDICTED: E3 ubiquitin-protein ligase synoviolin-like isoform X3 [Setaria italica]
c20264_g8_i1	6.73296	2.72264	0.00286389	0.0466119	0	12.61	XP_004979099	methylthioribose-1-phosphate isomerase	gi|514808522|ref|XP_004979099.1|PREDICTED: methylthioribose-1-phosphate isomerase-like [Setaria italica]
c18837_g3_i18	6.84739	2.81204	0.00199604	0.0367235	0	12.67	XP_004951397	auxin-responsive protein iaa7-like isoform x1	gi|514707849|ref|XP_004951397.1|PREDICTED: auxin-responsive protein IAA7-like isoform X1 [Setaria italica]
c18341_g1_i3	6.73296	2.72264	0.00286389	0.0466119	0	12.69	XP_004969602	PREDICTED: uncharacterized protein LOC101769637	gi|514780463|ref|XP_004969602.1|PREDICTED: uncharacterized protein LOC101769637 [Setaria italica]
c20974_g2_i4	7.46449	3.32141	0.000164799	0.00653705	0	12.72	XP_004972810	rna polymerase ii largest subunit	gi|514793421|ref|XP_004972810.1|PREDICTED: DNA-directed RNA polymerase II subunit RPB1-like isoform X2 [Setaria italica]
c19896_g1_i13	6.84739	2.81204	0.00199604	0.0367235	0	12.73	XP_004967335	PREDICTED: uncharacterized protein LOC101777040	gi|514771776|ref|XP_004967335.1|PREDICTED: uncharacterized protein LOC101777040 [Setaria italica]
c1836_g1_i1	6.73296	2.72264	0.00286389	0.0466119	0	12.79	XP_004984400	nuclear cap-binding protein subunit 1	gi|514819406|ref|XP_004984400.1|PREDICTED: LOW QUALITY PROTEIN: nuclear cap-binding protein subunit 1-like [Setaria italica]
c19414_g1_i5	3.56241	3.48792	0.00281198	0.0466119	1.18	12.9	XP_004973142	wrky transcription factor 4	gi|514794780|ref|XP_004973142.1|PREDICTED: probable WRKY transcription factor 4-like [Setaria italica]
c20095_g3_i3	7.46449	3.32141	0.000164799	0.00653705	0	12.94	XP_004975029	tpa: duf1644 and ring zinc finger domain protein	gi|514800196|ref|XP_004975029.1|PREDICTED: uncharacterized protein LOC101762232 isoform X1 [Setaria italica] >gi|514800198|ref|XP_004975030.1| PREDICTED: uncharacterized protein LOC101762232 isoform X2 [Setaria italica]
c19231_g2_i21	7.31339	3.19277	0.000390825	0.0118763	0	12.98	XP_004952528	galacturonosyltransferase 8-like	gi|514712504|ref|XP_004952528.1|PREDICTED: galacturonosyltransferase 8-like [Setaria italica]
c18436_g1_i1	6.84739	2.81204	0.00199604	0.0367235	0	13.03	XP_004963343	bggp beta-1-3-galactosyl-o-glycosyl-glycoprotein	gi|514755685|ref|XP_004963343.1|PREDICTED: xylosyltransferase 1-like [Setaria italica]
c19108_g2_i9	6.84739	2.81204	0.00199604	0.0367235	0	13.04	XP_004977519	centrosome and spindle pole-associated protein 1	gi|514805316|ref|XP_004977519.1|PREDICTED: caldesmon-like [Setaria italica]
c19106_g2_i4	7.23147	3.12402	0.000530405	0.0146657	0	13.06	XP_004952178	pentatricopeptide repeat-containing protein at2g37230	gi|514711031|ref|XP_004952178.1|PREDICTED: LOW QUALITY PROTEIN: pentatricopeptide repeat-containing protein At2g37230-like [Setaria italica]
c18927_g1_i4	7.89533	3.70013	2.82471e-05	0.00180727	0	13.07	XP_004975619	histone-lysine n-methyltransferase ashh1 isoform x2	gi|514801427|ref|XP_004975619.1|PREDICTED: histone-lysine N-methyltransferase ASHH1-like isoform X1 [Setaria italica] >gi|514801429|ref|XP_004975620.1| PREDICTED: histone-lysine N-methyltransferase ASHH1-like isoform X2 [Setaria italica]
c20141_g4_i9	6.95341	2.89638	0.00140897	0.0290207	0	13.08	XP_004958236	peptide transporter ptr2	gi|514735753|ref|XP_004958236.1|PREDICTED: peptide transporter PTR2-like [Setaria italica]
c16771_g1_i1	7.05217	2.97619	0.00100641	0.0227819	0	13.09	XP_002465636	sugar transport protein 13-like	gi|242036483|ref|XP_002465636.1|hypothetical protein SORBIDRAFT_01g042690 [Sorghum bicolor] >gi|241919490|gb|EER92634.1| hypothetical protein SORBIDRAFT_01g042690 [Sorghum bicolor]
c19011_g1_i9	7.46449	3.32141	0.000164799	0.00653705	0	13.12	XP_002460572	transcription initiation factor iib	gi|242045402|ref|XP_002460572.1|hypothetical protein SORBIDRAFT_02g031020 [Sorghum bicolor] >gi|241923949|gb|EER97093.1| hypothetical protein SORBIDRAFT_02g031020 [Sorghum bicolor]
c19858_g5_i5	6.95341	2.89638	0.00140897	0.0290207	0.16	13.15	XP_004955454	tpa: c3hc zinc finger-like family protein	gi|514724287|ref|XP_004955454.1|PREDICTED: uncharacterized protein LOC101757101 isoform X1 [Setaria italica]
c19607_g1_i1	7.1446	3.05194	0.000726851	0.0181533	0	13.18	XP_004972959	domain containing expressed	gi|514794026|ref|XP_004972959.1|PREDICTED: uncharacterized protein LOC101763428 [Setaria italica]
c18705_g1_i4	6.73296	2.72264	0.00286389	0.0466119	0	13.2	XP_004967407	hlh dna-binding domain superfamily protein	gi|514772060|ref|XP_004967407.1|PREDICTED: transcription factor bHLH68-like isoform X1 [Setaria italica]
c19939_g4_i3	7.46449	3.32141	0.000164799	0.00653705	0	13.23	XP_004970555	pumilio homolog 2-like	gi|514784290|ref|XP_004970555.1|PREDICTED: pumilio homolog 2-like [Setaria italica]
c19463_g1_i8	6.73296	2.72264	0.00286389	0.0466119	0	13.29	XP_004973316	myb transcription factor 1	gi|514795507|ref|XP_004973316.1|PREDICTED: RNA polymerase II degradation factor 1-like isoform X1 [Setaria italica]
c17584_g2_i2	6.73296	2.72264	0.00286389	0.0466119	0	13.3	XP_004973838	serine--glyoxylate aminotransferase	gi|514797598|ref|XP_004973838.1|PREDICTED: serine--glyoxylate aminotransferase-like isoform X2 [Setaria italica] >gi|514797602|ref|XP_004973839.1| PREDICTED: serine--glyoxylate aminotransferase-like isoform X3 [Setaria italica]
c13922_g1_i2	7.39092	3.25848	0.00021796	0.00804124	0	13.33	XP_004982622	kinesin-related protein 11-like	gi|514815744|ref|XP_004982622.1|PREDICTED: kinesin-related protein 11-like [Setaria italica]
c22521_g1_i1	6.95341	2.89638	0.00140897	0.0290207	0	13.33	XP_004964783	abc transporter c family member 10-like	gi|514761420|ref|XP_004964783.1|PREDICTED: ABC transporter C family member 10-like isoform X1 [Setaria italica] >gi|514761423|ref|XP_004964784.1| PREDICTED: ABC transporter C family member 10-like isoform X2 [Setaria italica] >gi|514761426|ref|XP_004964785.1| PREDICTED: ABC transporter C family member 10-like isoform X3 [Setaria italica] >gi|514761430|ref|XP_004964786.1| PREDICTED: ABC transporte…
c16310_g1_i2	7.05217	2.97619	0.00100641	0.0227819	0	13.37	XP_004982319	translation initiation factor eif-2b subunit delta-like	gi|514815112|ref|XP_004982319.1|PREDICTED: translation initiation factor eIF-2B subunit delta-like isoform X2 [Setaria italica]
c9904_g1_i2	6.84739	2.81204	0.00199604	0.0367235	0	13.41	XP_008648519	retrotransposon unclassified	gi|670414682|ref|XP_008648519.1|PREDICTED: uncharacterized protein LOC103629086 [Zea mays]
c20239_g3_i2	7.23147	3.12402	0.000530405	0.0146657	0	13.42	XP_008645848	retrotransposon unclassified	gi|670409167|ref|XP_008645848.1|PREDICTED: uncharacterized protein LOC103627319 [Zea mays]
c19312_g3_i2	7.05217	2.97619	0.00100641	0.0227819	0	13.43	XP_004955769	dead-box atp-dependent rna helicase 37-like	gi|514725580|ref|XP_004955769.1|PREDICTED: DEAD-box ATP-dependent RNA helicase 52B-like [Setaria italica]
c18631_g3_i1	6.95341	2.89638	0.00140897	0.0290207	0	13.46	XP_004961032	pentatricopeptide repeat-containing protein at2g15690-like	gi|514746068|ref|XP_004961032.1|PREDICTED: pentatricopeptide repeat-containing protein At2g15690-like [Setaria italica]
c20310_g3_i2	7.72616	3.54947	5.79138e-05	0.00307039	0	13.52	XP_004973965	70 kda peptidyl-prolyl isomerase-like isoform x1	gi|514798039|ref|XP_004973965.1|PREDICTED: 70 kDa peptidyl-prolyl isomerase-like isoform X1 [Setaria italica] >gi|514798041|ref|XP_004973966.1| PREDICTED: 70 kDa peptidyl-prolyl isomerase-like isoform X2 [Setaria italica]
c18747_g1_i10	6.95341	2.89638	0.00140897	0.0290207	0	13.55	XP_004962229	mitochondrial fission 1 protein a-like	gi|514750942|ref|XP_004962229.1|PREDICTED: mitochondria fission 1 protein-like isoform X3 [Setaria italica] >gi|514750946|ref|XP_004962230.1| PREDICTED: mitochondria fission 1 protein-like isoform X4 [Setaria italica]
c19825_g8_i3	7.78478	3.6014	4.53239e-05	0.00259393	0	13.57	AFW76687	phd-finger domain containing protein family	gi|413944038|gb|AFW76687.1|putative PHD-finger domain containing protein family [Zea mays]
c19940_g2_i3	6.84739	2.81204	0.00199604	0.0367235	0	13.58	XP_004964644	PREDICTED: uncharacterized protein LOC101773914	gi|514760862|ref|XP_004964644.1|PREDICTED: uncharacterized protein LOC101773914 [Setaria italica]
c19448_g3_i2	6.95341	2.89638	0.00140897	0.0290207	0	13.59	XP_008672560	acetate butyrate-- ligase peroxisomal-like	gi|670357911|ref|XP_008672560.1|PREDICTED: putative AMP-dependent synthetase and ligase superfamily protein isoform X1 [Zea mays]
c19231_g2_i3	7.94758	3.74713	2.24824e-05	0.00154632	0	13.68	XP_004953257	atp-dependent rna helicase dhh1	gi|514715483|ref|XP_004953257.1|PREDICTED: DEAD-box ATP-dependent RNA helicase 8-like [Setaria italica]
c18818_g1_i4	7.78478	3.6014	4.53239e-05	0.00259393	0	13.73	XP_004971191	potassium transporter 2	gi|514786855|ref|XP_004971191.1|PREDICTED: probable potassium transporter 2-like isoform X2 [Setaria italica]
c18737_g6_i1	6.73296	2.72264	0.00286389	0.0466119	0	13.75	XP_004961780	probable lrr receptor-like serine threonine-protein kinase mrh1 isoform x2	gi|514749109|ref|XP_004961780.1|PREDICTED: probable LRR receptor-like serine/threonine-protein kinase MRH1-like [Setaria italica]
c19448_g3_i13	6.73296	2.72264	0.00286389	0.0466119	0	13.76	XP_004984635	acetate butyrate-- ligase peroxisomal-like	gi|514819886|ref|XP_004984635.1|PREDICTED: acetate/butyrate--CoA ligase AAE7, peroxisomal-like [Setaria italica]
c19412_g2_i8	7.78478	3.6014	4.53239e-05	0.00259393	0	13.78	XP_004972809	dna-directed rna polymerase ii subunit 1	gi|514793417|ref|XP_004972809.1|PREDICTED: DNA-directed RNA polymerase II subunit RPB1-like isoform X1 [Setaria italica]
c20136_g1_i3	7.1446	3.05194	0.000726851	0.0181533	0	13.84	XP_002453051	probable v-type proton atpase subunit h	gi|242063524|ref|XP_002453051.1|hypothetical protein SORBIDRAFT_04g037430 [Sorghum bicolor] >gi|241932882|gb|EES06027.1| hypothetical protein SORBIDRAFT_04g037430 [Sorghum bicolor]
c19739_g2_i6	7.89533	3.70013	2.82471e-05	0.00180727	0	13.85	XP_004956712	potassium transporter 23	gi|514729498|ref|XP_004956712.1|PREDICTED: potassium transporter 23-like [Setaria italica]
c20843_g1_i1	7.46449	3.32141	0.000164799	0.00653705	0	13.85	XP_004981825	protein wrky1	gi|514814098|ref|XP_004981825.1|PREDICTED: protein WRKY1-like [Setaria italica]
c1549_g1_i1	6.84739	2.81204	0.00199604	0.0367235	0	13.85	XP_004968152	probable lrr receptor-like serine threonine-protein kinase at1g51880	gi|514775114|ref|XP_004968152.1|PREDICTED: probable LRR receptor-like serine/threonine-protein kinase At2g28960-like isoform X1 [Setaria italica]
c20906_g5_i4	6.84739	2.81204	0.00199604	0.0367235	0	13.85	XP_002446948	orm1-like protein 3	gi|242074024|ref|XP_002446948.1|hypothetical protein SORBIDRAFT_06g025660 [Sorghum bicolor] >gi|241938131|gb|EES11276.1| hypothetical protein SORBIDRAFT_06g025660 [Sorghum bicolor]
c19407_g6_i2	6.95341	2.89638	0.00140897	0.0290207	0.19	13.86	XP_004981742	dentin sialophospho	gi|514813923|ref|XP_004981742.1|PREDICTED: dentin sialophosphoprotein-like [Setaria italica]
c20667_g2_i14	7.05217	2.97619	0.00100641	0.0227819	0	13.9	XP_004964666	chd3-type chromatin-remodeling factor pickle	gi|514760954|ref|XP_004964666.1|PREDICTED: CHD3-type chromatin-remodeling factor PICKLE-like [Setaria italica]
c18780_g2_i6	7.53449	3.38179	0.000125561	0.00541868	0	13.92	XP_004971199	vesicle-associated protein 2-2-like isoform x2	gi|514786888|ref|XP_004971199.1|PREDICTED: vesicle-associated protein 2-2-like isoform X2 [Setaria italica]
c19095_g3_i4	6.73296	2.72264	0.00286389	0.0466119	0	13.93	XP_004968944	u-box domain-containing protein 27-like	gi|514777798|ref|XP_004968944.1|PREDICTED: B2 protein-like [Setaria italica]
c19294_g2_i14	7.31339	3.19277	0.000390825	0.0118763	0	13.94	XP_004974119	auxin-induced protein 5ng4	gi|514798356|ref|XP_004974119.1|PREDICTED: uncharacterized protein LOC101777085 [Setaria italica]
c18615_g4_i3	7.23147	3.12402	0.000530405	0.0146657	0	13.94	XP_004983558	dnaj homolog subfamily c grv2-like	gi|514817685|ref|XP_004983558.1|PREDICTED: dnaJ homolog subfamily C GRV2-like [Setaria italica]
c20240_g3_i3	7.53449	3.38179	0.000125561	0.00541868	0	13.96	XP_004956810	microtubule-associated protein futsch-like	gi|514729896|ref|XP_004956810.1|PREDICTED: microtubule-associated protein futsch-like [Setaria italica]
c16611_g1_i3	7.94758	3.74713	2.24824e-05	0.00154632	0	13.99	XP_002437659	btb poz domain-containing protein at2g30600	gi|242094338|ref|XP_002437659.1|hypothetical protein SORBIDRAFT_10g000240 [Sorghum bicolor] >gi|241915882|gb|EER89026.1| hypothetical protein SORBIDRAFT_10g000240 [Sorghum bicolor]
c20093_g6_i1	7.72616	3.54947	5.79138e-05	0.00307039	0	14.03	XP_004985391	probable mitochondrial adenine nucleotide transporter btl3	gi|514821422|ref|XP_004985391.1|PREDICTED: probable mitochondrial adenine nucleotide transporter BTL3-like [Setaria italica]
c14623_g1_i1	7.23147	3.12402	0.000530405	0.0146657	0	14.03	XP_004986015	transmembrane and coiled-coil domain-containing protein 4-like	gi|514822708|ref|XP_004986015.1|PREDICTED: transmembrane and coiled-coil domain-containing protein 4-like [Setaria italica]
c20248_g1_i4	7.31339	3.19277	0.000390825	0.0118763	0	14.04	XP_002458031	calmodulin-binding protein	gi|242057771|ref|XP_002458031.1|hypothetical protein SORBIDRAFT_03g025730 [Sorghum bicolor] >gi|241930006|gb|EES03151.1| hypothetical protein SORBIDRAFT_03g025730 [Sorghum bicolor]
c20355_g1_i3	7.23147	3.12402	0.000530405	0.0146657	0	14.05	XP_004964415	spx domain-containing membrane protein os06g0129400-like isoform x2	gi|514759920|ref|XP_004964415.1|PREDICTED: SPX domain-containing membrane protein Os06g0129400-like isoform X1 [Setaria italica]
c18690_g1_i5	7.39092	3.25848	0.00021796	0.00804124	0	14.07	XP_004964783	abc transporter c family member 10-like	gi|514761420|ref|XP_004964783.1|PREDICTED: ABC transporter C family member 10-like isoform X1 [Setaria italica] >gi|514761423|ref|XP_004964784.1| PREDICTED: ABC transporter C family member 10-like isoform X2 [Setaria italica] >gi|514761426|ref|XP_004964785.1| PREDICTED: ABC transporter C family member 10-like isoform X3 [Setaria italica] >gi|514761430|ref|XP_004964786.1| PREDICTED: ABC transporte…
c19097_g10_i2	6.84739	2.81204	0.00199604	0.0367235	0	14.07	#N/A	#N/A	#N/A
c19122_g3_i2	7.60125	3.43981	9.63608e-05	0.00448789	0	14.08	XP_004981627	regulation of nuclear pre-mrna domain-containing protein 1a-like	gi|514813690|ref|XP_004981627.1|PREDICTED: regulation of nuclear pre-mRNA domain-containing protein 2-like [Setaria italica]
c19634_g1_i6	7.94758	3.74713	2.24824e-05	0.00154632	0	14.09	XP_004985890	cbl-interacting protein kinase 9 isoform x2	gi|514822452|ref|XP_004985890.1|PREDICTED: CBL-interacting protein kinase 9-like [Setaria italica]
c19809_g4_i6	7.53449	3.38179	0.000125561	0.00541868	0	14.12	XP_004982598	gtpase-activating protein gyp7	gi|514815693|ref|XP_004982598.1|PREDICTED: small G protein signaling modulator 1-like [Setaria italica]
c19060_g2_i2	7.31339	3.19277	0.000390825	0.0118763	0.01	14.21	XP_004958712	cell wall protein awa1-like	gi|514737142|ref|XP_004958712.1|PREDICTED: cell wall protein AWA1-like [Setaria italica]
c20892_g1_i14	7.1446	3.05194	0.000726851	0.0181533	0	14.23	XP_004982778	myosin-j heavy chain	gi|514816063|ref|XP_004982778.1|PREDICTED: myosin-J heavy chain-like isoform X2 [Setaria italica]
c18022_g1_i6	6.84739	2.81204	0.00199604	0.0367235	0	14.24	XP_004952507	macpf domain-containing protein at4g24290-like	gi|514712418|ref|XP_004952507.1|PREDICTED: MACPF domain-containing protein At4g24290-like [Setaria italica]
c17213_g1_i4	7.23147	3.12402	0.000530405	0.0146657	0	14.27	XP_004967120	PREDICTED: uncharacterized protein LOC101782292, partial	gi|514770917|ref|XP_004967120.1|PREDICTED: uncharacterized protein LOC101782292, partial [Setaria italica]
c20377_g2_i5	6.84739	2.81204	0.00199604	0.0367235	0	14.28	XP_004963720	calcium-dependent protein kinase 13-like	gi|514757190|ref|XP_004963720.1|PREDICTED: calcium-dependent protein kinase 13-like, partial [Setaria italica]
c20851_g4_i5	6.73296	2.72264	0.00286389	0.0466119	0	14.32	XP_004291364	ap-2 complex subunit sigma	gi|470110180|ref|XP_004291364.1|PREDICTED: AP-2 complex subunit sigma [Fragaria vesca subsp. vesca]
c19044_g1_i3	7.39092	3.25848	0.00021796	0.00804124	0	14.36	XP_004975080	f-box-like wd repeat-containing protein tbl1xr1	gi|514800302|ref|XP_004975080.1|PREDICTED: F-box-like/WD repeat-containing protein TBL1XR1-A-like [Setaria italica]
c19886_g6_i2	7.53449	3.38179	0.000125561	0.00541868	0	14.38	XP_004954316	ankyrin repeat domain-containing protein 13c-b-like	gi|514719760|ref|XP_004954316.1|PREDICTED: ankyrin repeat domain-containing protein 13C-B-like [Setaria italica]
c18560_g2_i7	7.23147	3.12402	0.000530405	0.0146657	0	14.4	XP_004963054	spx and exs domain-containing protein 1-like isoform x2	gi|514754516|ref|XP_004963054.1|PREDICTED: SPX and EXS domain-containing protein 1-like [Setaria italica]
c20012_g4_i6	7.46449	3.32141	0.000164799	0.00653705	0	14.41	XP_004984692	anthranilate synthase component i family expressed	gi|514820002|ref|XP_004984692.1|PREDICTED: anthranilate synthase component I-2, chloroplastic-like [Setaria italica]
c19985_g6_i3	7.1446	3.05194	0.000726851	0.0181533	0	14.42	XP_004957107	tpa: hlh dna-binding domain superfamily protein	gi|514731123|ref|XP_004957107.1|PREDICTED: transcription factor BIM2-like isoform X3 [Setaria italica]
c19167_g3_i12	7.53449	3.38179	0.000125561	0.00541868	0	14.43	XP_004957727	calmodulin-binding transcription activator 5-like isoform x2	gi|514733674|ref|XP_004957727.1|PREDICTED: calmodulin-binding transcription activator 5-like isoform X2 [Setaria italica]
c20658_g6_i1	7.23147	3.12402	0.000530405	0.0146657	0	14.49	XP_004965981	3-hydroxyisobutyryl- hydrolase-like protein mitochondrial isoform x1	gi|514766366|ref|XP_004965981.1|PREDICTED: 3-hydroxyisobutyryl-CoA hydrolase-like protein 3, mitochondrial-like isoform X1 [Setaria italica]
c20854_g1_i1	7.39092	3.25848	0.00021796	0.00804124	0	14.57	XP_004951829	translation factor guf1 chloroplastic	gi|514709614|ref|XP_004951829.1|PREDICTED: translation factor GUF1 homolog, chloroplastic-like isoform X1 [Setaria italica]
c19295_g1_i3	7.1446	3.05194	0.000726851	0.0181533	0	14.57	XP_004968263	importin subunit alpha-2	gi|514775574|ref|XP_004968263.1|PREDICTED: importin subunit alpha-2-like [Setaria italica]
c18154_g1_i4	6.84739	2.81204	0.00199604	0.0367235	0	14.61	XP_002446009	membrane protein	gi|242072146|ref|XP_002446009.1|hypothetical protein SORBIDRAFT_06g000480 [Sorghum bicolor] >gi|241937192|gb|EES10337.1| hypothetical protein SORBIDRAFT_06g000480 [Sorghum bicolor]
c18261_g4_i5	6.84739	2.81204	0.00199604	0.0367235	0.26	14.63	XP_004981832	mitochondrial ribosomal protein s10	gi|514814112|ref|XP_004981832.1|PREDICTED: ribosomal protein S10, mitochondrial-like [Setaria italica]
c17100_g1_i1	7.39092	3.25848	0.00021796	0.00804124	0	14.66	XP_004986102	-oxoglutarate 3-dioxygenase	gi|514822884|ref|XP_004986102.1|PREDICTED: S-norcoclaurine synthase 1-like [Setaria italica]
c20974_g1_i8	7.1446	3.05194	0.000726851	0.0181533	0	14.68	XP_004978420	probable lrr receptor-like serine threonine-protein kinase at1g67720	gi|514807127|ref|XP_004978420.1|PREDICTED: probable LRR receptor-like serine/threonine-protein kinase At1g67720-like [Setaria italica]
c16230_g1_i4	6.95341	2.89638	0.00140897	0.0290207	0	14.68	XP_004964769	methyltransferase-like protein 5	gi|514761362|ref|XP_004964769.1|PREDICTED: methyltransferase-like protein 5-like [Setaria italica]
c18839_g2_i4	6.95341	2.89638	0.00140897	0.0290207	0	14.69	XP_008675546	pre-mrna-processing protein 40a-like isoform x1	gi|670390447|ref|XP_008675546.1|PREDICTED: pre-mRNA-processing protein 40A-like [Zea mays] >gi|670390449|ref|XP_008675547.1| PREDICTED: pre-mRNA-processing protein 40A-like [Zea mays] >gi|670390451|ref|XP_008675548.1| PREDICTED: pre-mRNA-processing protein 40A-like [Zea mays] >gi|670390453|ref|XP_008675549.1| PREDICTED: pre-mRNA-processing protein 40A-like [Zea mays] >gi|670390455|ref|XP_00867555…
c20768_g6_i14	7.1446	3.05194	0.000726851	0.0181533	0	14.74	ABO32297	s-adenosylmethionine decarboxylase	gi|130750699|gb|ABO32297.1|S-adenosylmethionine decarboxylase [Saccharum arundinaceum]
c18947_g1_i11	7.1446	3.05194	0.000726851	0.0181533	0	14.74	#N/A	#N/A	#N/A
c19682_g7_i1	7.1446	3.05194	0.000726851	0.0181533	0	14.74	XP_004955988	endoplasmic reticulum metallopeptidase 1 isoform x2	gi|514726468|ref|XP_004955988.1|PREDICTED: endoplasmic reticulum metallopeptidase 1-like [Setaria italica]
c9022_g1_i1	6.73296	2.72264	0.00286389	0.0466119	0	14.74	XP_004953940	PREDICTED: uncharacterized protein LOC101778044	gi|514718232|ref|XP_004953940.1|PREDICTED: uncharacterized protein LOC101778044 [Setaria italica]
c17632_g1_i2	7.1446	3.05194	0.000726851	0.0181533	0	14.77	XP_004976789	cell differentiation protein rcd1 homolog	gi|514803813|ref|XP_004976789.1|PREDICTED: cell differentiation protein RCD1 homolog [Setaria italica]
c19819_g2_i11	7.84112	3.65159	3.56805e-05	0.00216765	0	14.8	XP_004952585	ring finger protein 10	gi|514712741|ref|XP_004952585.1|PREDICTED: RING finger protein 10-like [Setaria italica]
c19011_g1_i4	7.31339	3.19277	0.000390825	0.0118763	0	14.81	XP_002460572	transcription initiation factor iib	gi|242045402|ref|XP_002460572.1|hypothetical protein SORBIDRAFT_02g031020 [Sorghum bicolor] >gi|241923949|gb|EER97093.1| hypothetical protein SORBIDRAFT_02g031020 [Sorghum bicolor]
c19371_g4_i3	6.84739	2.81204	0.00199604	0.0367235	0	14.83	XP_004962903	pollen-specific protein sf3	gi|514753882|ref|XP_004962903.1|PREDICTED: pollen-specific protein SF3-like [Setaria italica]
c19703_g1_i7	4.54005	3.49179	0.000621965	0.016851	0.66	14.83	XP_004966552	root hairless 1	gi|514768678|ref|XP_004966552.1|PREDICTED: DNA-binding protein RHL1-like [Setaria italica]
c20382_g1_i6	7.05217	2.97619	0.00100641	0.0227819	0	14.85	XP_004973032	squamous cell carcinoma antigen recognized by t-cells 3	gi|514794327|ref|XP_004973032.1|PREDICTED: squamous cell carcinoma antigen recognized by T-cells 3-like isoform X2 [Setaria italica]
c20296_g2_i8	6.84739	2.81204	0.00199604	0.0367235	0	14.85	XP_004952799	trna (guanine -n2)-methyltransferase homolog	gi|514713589|ref|XP_004952799.1|PREDICTED: tRNA (guanine(10)-N2)-methyltransferase homolog [Setaria italica]
c17647_g1_i1	6.73296	2.72264	0.00286389	0.0466119	0	14.86	XP_004981402	thioredoxin h-type 5	gi|514813237|ref|XP_004981402.1|PREDICTED: thioredoxin H2-2-like [Setaria italica]
c19572_g3_i6	7.66506	3.49565	7.44607e-05	0.0037006	0	14.87	XP_004973899	squamosa promoter-binding-like protein 15	gi|514797845|ref|XP_004973899.1|PREDICTED: squamosa promoter-binding-like protein 15-like [Setaria italica]
c19000_g1_i10	7.1446	3.05194	0.000726851	0.0181533	0	14.9	XP_004952352	f-box kelch-repeat protein or23-like	gi|514711748|ref|XP_004952352.1|PREDICTED: F-box/kelch-repeat protein OR23-like [Setaria italica]
c19245_g4_i6	7.60125	3.43981	9.63608e-05	0.00448789	0	14.93	XP_004957928	cysteine-rich receptor-like protein kinase 10-like	gi|514734512|ref|XP_004957928.1|PREDICTED: cysteine-rich receptor-like protein kinase 10-like [Setaria italica]
c19640_g2_i4	7.46449	3.32141	0.000164799	0.00653705	0	14.93	XP_004983776	magnesium transporter mrs2-g	gi|514818136|ref|XP_004983776.1|PREDICTED: putative magnesium transporter MRS2-G-like [Setaria italica]
c20656_g4_i2	7.05217	2.97619	0.00100641	0.0227819	0	15	XP_004967680	cop9 signalosome complex subunit 2	gi|514773193|ref|XP_004967680.1|PREDICTED: COP9 signalosome complex subunit 2-like [Setaria italica]
c20462_g1_i1	7.05217	2.97619	0.00100641	0.0227819	0	15.01	XP_004985750	beta-amylase	gi|514822161|ref|XP_004985750.1|PREDICTED: beta-amylase 1, chloroplastic-like isoform X2 [Setaria italica]
c19903_g1_i4	7.46449	3.32141	0.000164799	0.00653705	0	15.02	XP_004961229	homeodomain-like transcription factor superfamily protein	gi|514746862|ref|XP_004961229.1|PREDICTED: uncharacterized protein LOC101778758 [Setaria italica]
c20138_g1_i10	7.31339	3.19277	0.000390825	0.0118763	0	15.03	XP_004977420	nac transcription factor 25-like	gi|514805111|ref|XP_004977420.1|PREDICTED: NAC transcription factor 25-like [Setaria italica]
c20097_g1_i2	6.84739	2.81204	0.00199604	0.0367235	0	15.03	XP_004954472	testis-expressed sequence 2	gi|514720383|ref|XP_004954472.1|PREDICTED: uncharacterized protein LOC101777078 [Setaria italica]
c18534_g1_i2	6.73296	2.72264	0.00286389	0.0466119	0	15.04	XP_002463777	atp-dependent dna helicase pif1-like	gi|242032765|ref|XP_002463777.1|hypothetical protein SORBIDRAFT_01g005980 [Sorghum bicolor] >gi|241917631|gb|EER90775.1| hypothetical protein SORBIDRAFT_01g005980 [Sorghum bicolor]
c20321_g2_i3	7.46449	3.32141	0.000164799	0.00653705	0	15.1	XP_004951631	protein tic chloroplastic-like isoform x1	gi|514708812|ref|XP_004951631.1|PREDICTED: protein TIC 21, chloroplastic-like isoform X1 [Setaria italica]
c12331_g1_i2	7.1446	3.05194	0.000726851	0.0181533	0	15.14	XP_004983809	PREDICTED: uncharacterized protein LOC101778647	gi|514818204|ref|XP_004983809.1|PREDICTED: uncharacterized protein LOC101778647 [Setaria italica]
c19404_g5_i7	6.95341	2.89638	0.00140897	0.0290207	0	15.15	XP_004971139	random slug protein 5-like	gi|514786648|ref|XP_004971139.1|PREDICTED: random slug protein 5-like [Setaria italica]
c20540_g2_i8	7.05217	2.97619	0.00100641	0.0227819	0	15.16	XP_004961956	polypyrimidine tract-binding protein homolog 3-like isoform x1	gi|514749836|ref|XP_004961956.1|PREDICTED: polypyrimidine tract-binding protein homolog 3-like isoform X1 [Setaria italica] >gi|514749840|ref|XP_004961957.1| PREDICTED: polypyrimidine tract-binding protein homolog 3-like isoform X2 [Setaria italica]
c20522_g3_i12	8.4604	4.21865	1.71836e-06	0.000236798	0	15.18	XP_004951588	citrate mitochondrial	gi|514708645|ref|XP_004951588.1|PREDICTED: citrate synthase 4, mitochondrial-like isoform X2 [Setaria italica]
c19891_g2_i4	2.96997	3.86605	0.00208845	0.0382319	2.04	15.19	XP_004976536	probable methyltransferase pmt15	gi|514803296|ref|XP_004976536.1|PREDICTED: probable methyltransferase PMT15-like [Setaria italica]
c19640_g4_i5	7.31339	3.19277	0.000390825	0.0118763	0	15.23	XP_004983499	ankyrin repeat family protein	gi|514817561|ref|XP_004983499.1|PREDICTED: ankyrin repeat domain-containing protein 6-like [Setaria italica]
c18515_g1_i8	7.31339	3.19277	0.000390825	0.0118763	0	15.29	XP_004975179	indole-3-acetate beta-glucosyltransferase	gi|514800509|ref|XP_004975179.1|PREDICTED: crocetin glucosyltransferase 2-like [Setaria italica]
c19776_g3_i2	7.1446	3.05194	0.000726851	0.0181533	0	15.29	XP_004973090	cell wall integrity protein scw1	gi|514794570|ref|XP_004973090.1|PREDICTED: cell wall integrity protein scw1-like [Setaria italica]
c20835_g2_i2	6.73296	2.72264	0.00286389	0.0466119	0	15.31	DAA55350	pre-mrna-processing factor 6	gi|414878219|tpg|DAA55350.1|TPA: hypothetical protein ZEAMMB73_415949 [Zea mays]
c19073_g1_i6	7.23147	3.12402	0.000530405	0.0146657	0	15.33	XP_004974934	rnase h family protein	gi|514799994|ref|XP_004974934.1|PREDICTED: uncharacterized protein LOC101761415 [Setaria italica]
c16737_g1_i3	7.05217	2.97619	0.00100641	0.0227819	0	15.35	XP_002443431	nramp metal ion transporter 2 isoform 1	gi|242086012|ref|XP_002443431.1|hypothetical protein SORBIDRAFT_08g019400 [Sorghum bicolor] >gi|241944124|gb|EES17269.1| hypothetical protein SORBIDRAFT_08g019400 [Sorghum bicolor]
c19232_g3_i1	6.95341	2.89638	0.00140897	0.0290207	0	15.36	XP_004978777	rna-binding protein fus-like	gi|514807856|ref|XP_004978777.1|PREDICTED: RNA-binding protein FUS-like [Setaria italica]
c20122_g3_i10	7.89533	3.70013	2.82471e-05	0.00180727	0	15.37	XP_004955791	cycloartenol-c-24-methyltransferase 1-like	gi|514725671|ref|XP_004955791.1|PREDICTED: cycloartenol-C-24-methyltransferase 1-like [Setaria italica]
c11203_g1_i2	6.84739	2.81204	0.00199604	0.0367235	0	15.43	XP_004980865	PREDICTED: uncharacterized protein LOC101765928	gi|514812141|ref|XP_004980865.1|PREDICTED: uncharacterized protein LOC101765928 [Setaria italica]
c16687_g2_i1	7.05217	2.97619	0.00100641	0.0227819	0	15.48	XP_004961867	PREDICTED: uncharacterized protein LOC101757407	gi|514749475|ref|XP_004961867.1|PREDICTED: uncharacterized protein LOC101757407 [Setaria italica]
c19989_g4_i5	5.16546	4.03678	3.88701e-05	0.00233745	0.5	15.48	XP_004953915	f-box kelch-repeat protein at1g74510-like	gi|514718133|ref|XP_004953915.1|PREDICTED: F-box/kelch-repeat protein At1g74510-like [Setaria italica]
c19600_g2_i8	7.72616	3.54947	5.79138e-05	0.00307039	0	15.49	XP_004966254	auxin response factor 18-like	gi|514767480|ref|XP_004966254.1|PREDICTED: auxin response factor 18-like isoform X1 [Setaria italica] >gi|514767484|ref|XP_004966255.1| PREDICTED: auxin response factor 18-like isoform X2 [Setaria italica] >gi|514767488|ref|XP_004966256.1| PREDICTED: auxin response factor 18-like isoform X3 [Setaria italica]
c20037_g2_i5	7.66506	3.49565	7.44607e-05	0.0037006	0	15.49	XP_004970442	upf0051 protein in atpa 3 region-like	gi|514783828|ref|XP_004970442.1|PREDICTED: UPF0051 protein ABCI8, chloroplastic-like [Setaria italica]
c20346_g4_i19	7.31339	3.19277	0.000390825	0.0118763	0	15.49	XP_004951210	kinesin heavy chain isolog	gi|514707065|ref|XP_004951210.1|PREDICTED: uncharacterized protein LOC101771118 [Setaria italica]
c19421_g3_i2	7.31339	3.19277	0.000390825	0.0118763	0	15.51	XP_004965829	zinc protease pqql	gi|514765754|ref|XP_004965829.1|PREDICTED: uncharacterized protein LOC101753513 [Setaria italica]
c20539_g4_i4	6.84739	2.81204	0.00199604	0.0367235	0	15.59	XP_004965102	protein creg1	gi|514762742|ref|XP_004965102.1|PREDICTED: protein CREG1-like [Setaria italica]
c18974_g2_i1	6.73296	2.72264	0.00286389	0.0466119	0	15.62	XP_004985146	peroxisomal nicotinamide adenine dinucleotide carrier-like	gi|514820924|ref|XP_004985146.1|PREDICTED: peroxisomal nicotinamide adenine dinucleotide carrier-like [Setaria italica]
c20896_g1_i5	8.1395	3.92152	7.72046e-06	0.000713961	0	15.67	XP_004964782	villin-4-like	gi|514761416|ref|XP_004964782.1|PREDICTED: villin-4-like [Setaria italica]
c18697_g1_i9	8.04673	3.83689	1.44592e-05	0.00113773	0	15.7	XP_004973145	probable lrr receptor-like serine threonine-protein kinase at2g24230	gi|514794791|ref|XP_004973145.1|PREDICTED: probable LRR receptor-like serine/threonine-protein kinase At2g24230-like [Setaria italica]
c20180_g2_i7	7.31339	3.19277	0.000390825	0.0118763	0	15.74	XP_004958042	brefeldin a-inhibited guanine nucleotide-exchange protein 5	gi|514734962|ref|XP_004958042.1|PREDICTED: brefeldin A-inhibited guanine nucleotide-exchange protein 5-like [Setaria italica]
c20200_g1_i2	6.73296	2.72264	0.00286389	0.0466119	0	15.77	XP_004985698	calmodulin-binding receptor-like cytoplasmic kinase 2	gi|514822055|ref|XP_004985698.1|PREDICTED: calmodulin-binding receptor-like cytoplasmic kinase 2-like [Setaria italica]
c19955_g1_i10	7.23147	3.12402	0.000530405	0.0146657	0	15.78	XP_004983352	clone: rafl24-31-	gi|514817254|ref|XP_004983352.1|PREDICTED: actin cytoskeleton-regulatory complex protein PAN1-like isoform X1 [Setaria italica]
c18646_g2_i6	7.39092	3.25848	0.00021796	0.00804124	0	15.79	XP_004955376	PREDICTED: uncharacterized protein LOC101758020	gi|514723969|ref|XP_004955376.1|PREDICTED: uncharacterized protein LOC101758020 [Setaria italica]
c19705_g5_i2	7.1446	3.05194	0.000726851	0.0181533	0	15.79	XP_004952591	cytochrome b-c1 complex subunit mitochondrial-like	gi|514712764|ref|XP_004952591.1|PREDICTED: cytochrome b-c1 complex subunit Rieske, mitochondrial-like [Setaria italica]
c18735_g1_i5	6.73296	2.72264	0.00286389	0.0466119	0	15.8	XP_004961956	polypyrimidine tract-binding protein homolog 3-like isoform x1	gi|514749836|ref|XP_004961956.1|PREDICTED: polypyrimidine tract-binding protein homolog 3-like isoform X1 [Setaria italica] >gi|514749840|ref|XP_004961957.1| PREDICTED: polypyrimidine tract-binding protein homolog 3-like isoform X2 [Setaria italica]
c20702_g3_i14	2.8922	4.32995	0.00134785	0.0290207	2.23	15.82	XP_004969737	myosin-j heavy chain	gi|514781015|ref|XP_004969737.1|PREDICTED: myosin-J heavy chain-like isoform X2 [Setaria italica]
c19044_g3_i4	7.39092	3.25848	0.00021796	0.00804124	0	15.86	XP_004984596	nhl repeat-containing protein 2	gi|514819805|ref|XP_004984596.1|PREDICTED: NHL repeat-containing protein 2-like isoform X1 [Setaria italica]
c17991_g1_i3	7.31339	3.19277	0.000390825	0.0118763	0	15.86	XP_004955891	PREDICTED: uncharacterized protein LOC101763852 isoform X1	gi|514726077|ref|XP_004955891.1|PREDICTED: uncharacterized protein LOC101763852 isoform X1 [Setaria italica]
c20002_g5_i1	7.05217	2.97619	0.00100641	0.0227819	0	15.88	XP_004984622	probable glutamyl chloroplastic isoform x1	gi|514819860|ref|XP_004984622.1|PREDICTED: probable glutamyl endopeptidase, chloroplastic-like isoform X1 [Setaria italica]
c20784_g7_i5	6.95341	2.89638	0.00140897	0.0290207	0	15.88	XP_004957411	membrane protein	gi|514732357|ref|XP_004957411.1|PREDICTED: uncharacterized rhomboid protein AN10929-like [Setaria italica]
c20236_g1_i16	6.73296	2.72264	0.00286389	0.0466119	0	15.88	XP_004985595	dna topoisomerase 3-alpha	gi|514821838|ref|XP_004985595.1|PREDICTED: DNA topoisomerase 3-alpha-like [Setaria italica]
c20785_g2_i2	7.1446	3.05194	0.000726851	0.0181533	0	15.9	XP_004963081	transposon mutator sub- expressed	gi|514754623|ref|XP_004963081.1|PREDICTED: uncharacterized protein LOC101759449 [Setaria italica]
c19742_g1_i10	6.95341	2.89638	0.00140897	0.0290207	0	15.9	XP_004969239	secologanin synthase-like	gi|514778991|ref|XP_004969239.1|PREDICTED: secologanin synthase-like [Setaria italica]
c20690_g7_i2	6.73296	2.72264	0.00286389	0.0466119	0	15.95	XP_004960880	chalcone--flavonone isomerase-like	gi|514745439|ref|XP_004960880.1|PREDICTED: chalcone--flavonone isomerase-like [Setaria italica]
c19273_g3_i5	6.73296	2.72264	0.00286389	0.0466119	0	15.98	XP_004963354	na+ h+ antiporter	gi|514755738|ref|XP_004963354.1|PREDICTED: sodium/hydrogen exchanger 7-like [Setaria italica]
c4090_g2_i1	3.69298	3.59391	0.00177411	0.0355805	1.16	15.98	XP_004968726	respiratory burst oxidase homolog protein b-like	gi|514777317|ref|XP_004968726.1|PREDICTED: respiratory burst oxidase homolog protein B-like [Setaria italica]
c18960_g5_i1	7.46449	3.32141	0.000164799	0.00653705	0	15.99	XP_004975364	ankyrin repeat and sam domain-containing protein 6-like	gi|514800893|ref|XP_004975364.1|PREDICTED: ankyrin repeat and SAM domain-containing protein 6-like [Setaria italica]
c20938_g1_i4	7.23147	3.12402	0.000530405	0.0146657	0	15.99	XP_004981735	cobra-like protein 3-like	gi|514813909|ref|XP_004981735.1|PREDICTED: COBRA-like protein 3-like [Setaria italica]
c19262_g1_i1	7.53449	3.38179	0.000125561	0.00541868	0	16.06	XP_004985397	ubiquitin carboxyl-terminal hydrolase 3	gi|514821434|ref|XP_004985397.1|PREDICTED: ubiquitin carboxyl-terminal hydrolase 3-like [Setaria italica]
c19236_g2_i2	6.84739	2.81204	0.00199604	0.0367235	0	16.07	XP_004985007	autophagy protein 9	gi|514820641|ref|XP_004985007.1|PREDICTED: autophagy-related protein 9-like [Setaria italica]
c18206_g2_i4	7.23147	3.12402	0.000530405	0.0146657	0	16.08	XP_004968091	cytochrome p450 71c1	gi|514774860|ref|XP_004968091.1|PREDICTED: indole-2-monooxygenase-like [Setaria italica]
c20283_g1_i8	6.73296	2.72264	0.00286389	0.0466119	0	16.15	XP_004985775	PREDICTED: uncharacterized protein LOC101753116	gi|514822211|ref|XP_004985775.1|PREDICTED: uncharacterized protein LOC101753116 [Setaria italica]
c20694_g7_i1	3.93434	4.30744	0.000180606	0.00713467	1.01	16.2	XP_004954525	protein argonaute 1c-like	gi|514720597|ref|XP_004954525.1|PREDICTED: protein argonaute 1C-like [Setaria italica]
c18734_g2_i1	7.23147	3.12402	0.000530405	0.0146657	0	16.25	XP_004980040	probable phosphoinositide phosphatase sac9	gi|514810475|ref|XP_004980040.1|PREDICTED: probable phosphoinositide phosphatase SAC9-like [Setaria italica]
c20003_g1_i2	7.66506	3.49565	7.44607e-05	0.0037006	0	16.29	XP_004974239	puromycin-sensitive aminopeptidase isoform x1	gi|514798600|ref|XP_004974239.1|PREDICTED: M1 family aminopeptidase-like isoform X1 [Setaria italica]
c19003_g4_i8	7.46449	3.32141	0.000164799	0.00653705	0	16.3	XP_008644894	plasma membrane atpase 1-like	gi|670360970|ref|XP_008644894.1|PREDICTED: uncharacterized protein LOC100383411 isoform X1 [Zea mays]
c19842_g1_i9	7.05217	2.97619	0.00100641	0.0227819	0.28	16.3	XP_002458397	myosin-j heavy chain	gi|242058503|ref|XP_002458397.1|hypothetical protein SORBIDRAFT_03g032770 [Sorghum bicolor] >gi|241930372|gb|EES03517.1| hypothetical protein SORBIDRAFT_03g032770 [Sorghum bicolor]
c19793_g7_i2	6.95341	2.89638	0.00140897	0.0290207	0	16.33	XP_004977506	l-galactono- -lactone dehydrogenase mitochondrial	gi|514805288|ref|XP_004977506.1|PREDICTED: L-galactono-1,4-lactone dehydrogenase 1, mitochondrial-like [Setaria italica]
c18232_g2_i5	6.84739	2.81204	0.00199604	0.0367235	0	16.34	XP_004985429	modifier of rudimentary expressed	gi|514821501|ref|XP_004985429.1|PREDICTED: vacuolar protein-sorting-associated protein 37 homolog 1-like isoform X1 [Setaria italica] >gi|514821503|ref|XP_004985430.1| PREDICTED: vacuolar protein-sorting-associated protein 37 homolog 1-like isoform X2 [Setaria italica] >gi|514821505|ref|XP_004985431.1| PREDICTED: vacuolar protein-sorting-associated protein 37 homolog 1-like isoform X3 [Setaria it…
c19981_g2_i3	6.84739	2.81204	0.00199604	0.0367235	0	16.38	XP_004982503	paladin isoform x1	gi|514815498|ref|XP_004982503.1|PREDICTED: paladin-like [Setaria italica]
c19811_g4_i3	7.72616	3.54947	5.79138e-05	0.00307039	0	16.43	BAK03153	probable methyltransferase pmt23-like	gi|326507520|dbj|BAK03153.1|predicted protein [Hordeum vulgare subsp. vulgare]
c20652_g5_i3	6.84739	2.81204	0.00199604	0.0367235	0	16.43	XP_004968713	poly	gi|514777290|ref|XP_004968713.1|PREDICTED: poly [ADP-ribose] polymerase 2-like [Setaria italica]
c19860_g4_i8	8.22666	4.00158	5.18875e-06	0.000521808	0	16.45	XP_004982176	PREDICTED: uncharacterized protein LOC101757950 isoform X3	gi|514814813|ref|XP_004982176.1|PREDICTED: uncharacterized protein LOC101757950 isoform X3 [Setaria italica]
c19015_g1_i1	7.46449	3.32141	0.000164799	0.00653705	0	16.45	XP_004970687	serine threonine-protein kinase nek5	gi|514784820|ref|XP_004970687.1|PREDICTED: serine/threonine-protein kinase Nek5-like isoform X1 [Setaria italica] >gi|514784824|ref|XP_004970688.1| PREDICTED: serine/threonine-protein kinase Nek5-like isoform X2 [Setaria italica]
c20032_g1_i3	7.1446	3.05194	0.000726851	0.0181533	0	16.52	XP_004968498	tpa: nac domain transcription factor superfamily protein isoform 1	gi|514776518|ref|XP_004968498.1|PREDICTED: uncharacterized protein LOC101755562 isoform X2 [Setaria italica]
c19696_g1_i2	7.84112	3.65159	3.56805e-05	0.00216765	0	16.56	XP_004983511	cyclin-dependent kinase e-1	gi|514817585|ref|XP_004983511.1|PREDICTED: cyclin-dependent kinase E-1-like [Setaria italica]
c18886_g2_i7	7.05217	2.97619	0.00100641	0.0227819	0	16.56	XP_004975607	mloc_16093-like partial	gi|514801403|ref|XP_004975607.1|PREDICTED: LOW QUALITY PROTEIN: protein FAM188A-like [Setaria italica]
c20512_g1_i1	6.95341	2.89638	0.00140897	0.0290207	0	16.58	XP_004984740	histone-lysine n-methyltransferase atx2	gi|514820100|ref|XP_004984740.1|PREDICTED: uncharacterized protein LOC101764464 [Setaria italica]
c20410_g1_i1	7.60125	3.43981	9.63608e-05	0.00448789	0	16.6	XP_004952392	probable wrky transcription factor 19-like isoform x3	gi|514711924|ref|XP_004952392.1|PREDICTED: probable WRKY transcription factor 19-like isoform X3 [Setaria italica]
c19461_g3_i1	6.73296	2.72264	0.00286389	0.0466119	0	16.62	XP_004956447	sodium hydrogen exchanger 6-like	gi|514728376|ref|XP_004956447.1|PREDICTED: sodium/hydrogen exchanger 6-like [Setaria italica]
c19548_g1_i3	6.84739	2.81204	0.00199604	0.0367235	0	16.69	XP_008679278	prolyl-trna synthetase associated domain-containing protein 1	gi|670398473|ref|XP_008679278.1|PREDICTED: prolyl-tRNA synthetase associated domain-containing protein 1 [Zea mays] >gi|413924405|gb|AFW64337.1| hypothetical protein ZEAMMB73_906278 [Zea mays]
c17754_g1_i5	6.84739	2.81204	0.00199604	0.0367235	0	16.69	XP_004952788	proline-rich family	gi|514713547|ref|XP_004952788.1|PREDICTED: uncharacterized protein LOC101769108 isoform X2 [Setaria italica]
c20099_g1_i4	7.53449	3.38179	0.000125561	0.00541868	0	16.72	XP_004982966	splicing factor 3b subunit 4-like	gi|514816449|ref|XP_004982966.1|PREDICTED: splicing factor 3B subunit 4-like [Setaria italica]
c20432_g5_i4	6.95341	2.89638	0.00140897	0.0290207	0	16.74	XP_004961796	PREDICTED: uncharacterized protein At4g08330, chloroplastic-like	gi|514749183|ref|XP_004961796.1|PREDICTED: uncharacterized protein At4g08330, chloroplastic-like [Setaria italica]
c18988_g6_i1	6.95341	2.89638	0.00140897	0.0290207	0	16.75	XP_004985417	bet1-like protein at4g14600	gi|514821474|ref|XP_004985417.1|PREDICTED: bet1-like protein At4g14600-like [Setaria italica]
c19017_g2_i3	7.05217	2.97619	0.00100641	0.0227819	0	16.78	NP_001063207	cellulose synthase a catalytic subunit 9	gi|115479227|ref|NP_001063207.1|Os09g0422500 [Oryza sativa Japonica Group] >gi|75322910|sp|Q69P51.1|CESA9_ORYSJ RecName: Full=Cellulose synthase A catalytic subunit 9 [UDP-forming]; AltName: Full=OsCesA9 [Oryza sativa Japonica Group] >gi|171769930|sp|A2Z1C8.1|CESA9_ORYSI RecName: Full=Cellulose synthase A catalytic subunit 9 [UDP-forming]; AltName: Full=OsCesA9 [Oryza sativa Indica Group] >gi|507…
c14610_g1_i1	6.73296	2.72264	0.00286389	0.0466119	0	16.78	NP_001043559	plastid transcriptionally active 5 isoform 1	gi|115438518|ref|NP_001043559.1|Os01g0612800 [Oryza sativa Japonica Group] >gi|54290274|dbj|BAD61219.1| unknown protein [Oryza sativa Japonica Group] >gi|54290848|dbj|BAD61509.1| unknown protein [Oryza sativa Japonica Group] >gi|113533090|dbj|BAF05473.1| Os01g0612800 [Oryza sativa Japonica Group] >gi|215678618|dbj|BAG92273.1| unnamed protein product [Oryza sativa Japonica Group] >gi|218188653|gb|…
c19889_g1_i5	7.89533	3.70013	2.82471e-05	0.00180727	0	16.79	XP_004964893	transmembrane protein 53-like	gi|514761867|ref|XP_004964893.1|PREDICTED: uncharacterized protein LOC101771616 [Setaria italica]
c12764_g1_i1	6.73296	2.72264	0.00286389	0.0466119	0	16.79	#N/A	#N/A	#N/A
c20346_g4_i12	7.05217	2.97619	0.00100641	0.0227819	0	16.8	XP_004973324	nudix hydrolase mitochondrial-like	gi|514795539|ref|XP_004973324.1|PREDICTED: nudix hydrolase 15, mitochondrial-like [Setaria italica]
c18998_g4_i4	7.05217	2.97619	0.00100641	0.0227819	0	16.88	XP_004968821	cyclin-t1-5-like isoform x1	gi|514777524|ref|XP_004968821.1|PREDICTED: cyclin-T1-5-like [Setaria italica]
c19226_g6_i2	7.1446	3.05194	0.000726851	0.0181533	0	16.89	XP_004956285	PREDICTED: uncharacterized protein LOC101758718	gi|514727700|ref|XP_004956285.1|PREDICTED: uncharacterized protein LOC101758718 [Setaria italica]
c19616_g4_i2	6.84739	2.81204	0.00199604	0.0367235	0	16.91	XP_004974121	cytochrome p450 78a9-like	gi|514798360|ref|XP_004974121.1|PREDICTED: cytochrome P450 78A3-like [Setaria italica]
c19412_g2_i9	7.46449	3.32141	0.000164799	0.00653705	0	16.96	XP_004972409	btb poz domain-containing protein at1g21780-like	gi|514791764|ref|XP_004972409.1|PREDICTED: BTB/POZ domain-containing protein At1g21780-like [Setaria italica]
c20182_g2_i2	6.95341	2.89638	0.00140897	0.0290207	0	16.96	XP_004972774	cellulose synthase-like 6	gi|514793261|ref|XP_004972774.1|PREDICTED: probable mixed-linked glucan synthase 6-like isoform X1 [Setaria italica]
c19410_g5_i1	7.1446	3.05194	0.000726851	0.0181533	0	16.98	XP_004955678	40s ribosomal protein s15	gi|514725211|ref|XP_004955678.1|PREDICTED: 40S ribosomal protein S15-like [Setaria italica]
c13966_g2_i1	4.32972	3.31736	0.00133434	0.0290207	0.76	16.98	YP_588337	retrotransposon unclassified	gi|94502631|ref|YP_588337.1|hypothetical protein ZeamMp075 [Zea mays subsp. mays] >gi|40795070|gb|AAR91114.1| hypothetical protein (mitochondrion) [Zea mays]
c16260_g1_i1	7.05217	2.97619	0.00100641	0.0227819	0	16.99	XP_004955732	hydroxyproline-rich glycoprotein dz-hrgp	gi|514725435|ref|XP_004955732.1|PREDICTED: formin-like protein 20-like isoform X1 [Setaria italica]
c20726_g3_i4	7.72616	3.54947	5.79138e-05	0.00307039	0	17.09	XP_004975516	dna repair helicase xpb1-like	gi|514801205|ref|XP_004975516.1|PREDICTED: DNA repair helicase XPB1-like [Setaria italica]
c19789_g1_i1	6.73296	2.72264	0.00286389	0.0466119	0	17.09	XP_004971239	cellular retinaldehyde-binding triple c-terminal	gi|514787050|ref|XP_004971239.1|PREDICTED: ganglioside-induced differentiation-associated protein 2-like isoform X1 [Setaria italica]
c20063_g2_i5	6.73296	2.72264	0.00286389	0.0466119	0	17.11	XP_004961297	syntaxin-71-like	gi|514747140|ref|XP_004961297.1|PREDICTED: syntaxin-71-like [Setaria italica]
c19907_g1_i5	7.78478	3.6014	4.53239e-05	0.00259393	0	17.13	XP_004962592	ultraviolet-b receptor uvr8-like	gi|514752530|ref|XP_004962592.1|PREDICTED: ultraviolet-B receptor UVR8-like [Setaria italica]
c20466_g10_i8	2.77393	4.23378	0.00212562	0.038774	2.57	17.14	XP_004965755	purple acid phosphatase precursor	gi|514765452|ref|XP_004965755.1|PREDICTED: phosphoenolpyruvate phosphatase-like [Setaria italica]
c20659_g1_i2	6.84739	2.81204	0.00199604	0.0367235	0	17.15	XP_004985380	rickettsia 17 kda surface antigen family protein	gi|514821400|ref|XP_004985380.1|PREDICTED: probable protein phosphatase 2C BIPP2C1-like [Setaria italica]
c18288_g1_i10	6.73296	2.72264	0.00286389	0.0466119	0	17.16	#N/A	#N/A	#N/A
c18497_g2_i5	8.1395	3.92152	7.72046e-06	0.000713961	0	17.19	XP_002467924	probable leucine-rich repeat receptor-like protein kinase at5g49770	gi|242041059|ref|XP_002467924.1|hypothetical protein SORBIDRAFT_01g036470 [Sorghum bicolor] >gi|241921778|gb|EER94922.1| hypothetical protein SORBIDRAFT_01g036470 [Sorghum bicolor]
c18601_g3_i1	2.91575	3.82294	0.00254733	0.0455816	2.24	17.22	XP_004970573	delta-1-pyrroline-5-carboxylate synthase-like	gi|514784364|ref|XP_004970573.1|PREDICTED: delta-1-pyrroline-5-carboxylate synthase-like [Setaria italica]
c19179_g1_i4	7.53449	3.38179	0.000125561	0.00541868	0	17.25	XP_004974025	zinc finger protein constans-like 14-like	gi|514798161|ref|XP_004974025.1|PREDICTED: zinc finger protein CONSTANS-LIKE 15-like [Setaria italica]
c19000_g6_i2	6.73296	2.72264	0.00286389	0.0466119	0	17.27	XP_004951644	pti1-like tyrosine-protein kinase at3g15890	gi|514708864|ref|XP_004951644.1|PREDICTED: PTI1-like tyrosine-protein kinase At3g15890-like [Setaria italica]
c18804_g9_i2	7.53449	3.38179	0.000125561	0.00541868	0	17.32	XP_004964386	transcriptional corepressor seuss-like	gi|514759804|ref|XP_004964386.1|PREDICTED: transcriptional corepressor SEUSS-like [Setaria italica]
c19232_g3_i4	7.31339	3.19277	0.000390825	0.0118763	0	17.38	XP_004978777	rna-binding protein fus-like	gi|514807856|ref|XP_004978777.1|PREDICTED: RNA-binding protein FUS-like [Setaria italica]
c18689_g2_i1	7.31339	3.19277	0.000390825	0.0118763	0	17.42	XP_002438797	v1 subunit a protein	gi|242096614|ref|XP_002438797.1|hypothetical protein SORBIDRAFT_10g026440 [Sorghum bicolor] >gi|241917020|gb|EER90164.1| hypothetical protein SORBIDRAFT_10g026440 [Sorghum bicolor]
c19075_g3_i6	7.53449	3.38179	0.000125561	0.00541868	0	17.43	XP_004979108	probable ubiquitin-like-specific protease 2b isoform x3	gi|514808543|ref|XP_004979108.1|PREDICTED: probable ubiquitin-like-specific protease 2B-like [Setaria italica]
c18650_g1_i9	3.16849	4.027	0.000814859	0.0200996	2.02	17.43	XP_004953568	oligopeptide transporter 4	gi|514716742|ref|XP_004953568.1|PREDICTED: oligopeptide transporter 4-like isoform X2 [Setaria italica]
c20508_g1_i2	4.32972	3.31736	0.00133434	0.0290207	0.41	17.46	XP_002464367	heat shock 70 kda mitochondrial	gi|242033945|ref|XP_002464367.1|hypothetical protein SORBIDRAFT_01g017050 [Sorghum bicolor] >gi|241918221|gb|EER91365.1| hypothetical protein SORBIDRAFT_01g017050 [Sorghum bicolor]
c19358_g1_i1	2.68932	4.16602	0.00291167	0.0472499	2.58	17.47	XP_004970602	alpha-glucan h isozyme	gi|514784484|ref|XP_004970602.1|PREDICTED: alpha-glucan phosphorylase, H isozyme-like [Setaria italica]
c20255_g2_i6	7.72616	3.54947	5.79138e-05	0.00307039	0	17.48	XP_004970851	dna-directed rna polymerase iii subunit rpc4-like isoform x2	gi|514785491|ref|XP_004970851.1|PREDICTED: DNA-directed RNA polymerase III subunit RPC4-like [Setaria italica]
c19383_g5_i4	8.09386	3.87981	9.4751e-06	0.000824741	0	17.5	XP_004955766	coatomer subunit gamma-2	gi|514725568|ref|XP_004955766.1|PREDICTED: coatomer subunit gamma-2-like [Setaria italica]
c20344_g2_i4	4.98553	3.87637	0.000103439	0.00477425	0.65	17.5	XP_004961240	tubby protein	gi|514746906|ref|XP_004961240.1|PREDICTED: tubby-like F-box protein 10-like [Setaria italica]
c13114_g1_i1	6.95341	2.89638	0.00140897	0.0290207	0	17.51	XP_004969900	probable glutamate carboxypeptidase 2-like	gi|514781670|ref|XP_004969900.1|PREDICTED: probable glutamate carboxypeptidase 2-like [Setaria italica]
c19727_g2_i1	6.73296	2.72264	0.00286389	0.0466119	0	17.55	#N/A	#N/A	#N/A
c18292_g1_i4	7.1446	3.05194	0.000726851	0.0181533	0	17.69	XP_004958366	serine arginine-rich splicing factor 2-like isoform x1	gi|514736257|ref|XP_004958366.1|PREDICTED: serine/arginine-rich splicing factor 2-like isoform X1 [Setaria italica]
c20607_g3_i2	7.39092	3.25848	0.00021796	0.00804124	0	17.71	XP_004956332	protein smg7-like isoform x1	gi|514727891|ref|XP_004956332.1|PREDICTED: protein SMG7-like [Setaria italica]
c12266_g1_i1	7.31339	3.19277	0.000390825	0.0118763	0	17.75	XP_004958506	pre-mrna-splicing factor syf1	gi|514736722|ref|XP_004958506.1|PREDICTED: pre-mRNA-splicing factor SYF1-like [Setaria italica]
c20042_g2_i8	2.91575	3.82294	0.00254733	0.0455816	2.55	17.77	XP_004965721	transcription initiation factor tfiid subunit 5	gi|514765307|ref|XP_004965721.1|PREDICTED: transcription initiation factor TFIID subunit 5-like [Setaria italica]
c20019_g3_i6	8.18373	3.96209	6.31674e-06	0.000612072	0	17.84	XP_004971329	serine arginine-rich splicing factor sr45-like	gi|514787432|ref|XP_004971329.1|PREDICTED: arginine/serine-rich protein 45-like [Setaria italica]
c16012_g1_i2	6.95341	2.89638	0.00140897	0.0290207	0	17.87	XP_002447308	hypothetical protein SORBIDRAFT_06g032590	gi|242074744|ref|XP_002447308.1|hypothetical protein SORBIDRAFT_06g032590 [Sorghum bicolor] >gi|241938491|gb|EES11636.1| hypothetical protein SORBIDRAFT_06g032590 [Sorghum bicolor]
c19851_g2_i2	7.66506	3.49565	7.44607e-05	0.0037006	0	17.9	XP_002466936	hypothetical protein SORBIDRAFT_01g017010	gi|242039083|ref|XP_002466936.1|hypothetical protein SORBIDRAFT_01g017010 [Sorghum bicolor] >gi|241920790|gb|EER93934.1| hypothetical protein SORBIDRAFT_01g017010 [Sorghum bicolor]
c19777_g3_i1	7.46449	3.32141	0.000164799	0.00653705	0	17.98	XP_004964454	transferase caf17 mitochondrial	gi|514760077|ref|XP_004964454.1|PREDICTED: putative transferase CAF17 homolog, mitochondrial-like [Setaria italica]
c20087_g3_i3	7.72616	3.54947	5.79138e-05	0.00307039	0	18	XP_004971067	e3 ubiquitin-protein ligase rnf4-like	gi|514786362|ref|XP_004971067.1|PREDICTED: E3 ubiquitin-protein ligase RNF4-like [Setaria italica]
c10534_g1_i1	7.1446	3.05194	0.000726851	0.0181533	0	18.03	YP_006666117	nadh dehydrogenase subunit 1	gi|404481677|ref|YP_006666117.1|NADH dehydrogenase subunit 1 (mitochondrion) [Malus domestica] >gi|401661911|emb|CBX33366.1| NADH dehydrogenase subunit 1 (mitochondrion) [Malus domestica]
c20687_g3_i3	8.26834	4.04004	4.27844e-06	0.000460854	0	18.07	XP_002468457	glutathione chloroplastic	gi|242042125|ref|XP_002468457.1|hypothetical protein SORBIDRAFT_01g046260 [Sorghum bicolor] >gi|241922311|gb|EER95455.1| hypothetical protein SORBIDRAFT_01g046260 [Sorghum bicolor]
c20396_g2_i2	7.05217	2.97619	0.00100641	0.0227819	0	18.08	XP_004973605	glycerol 3-phosphate permease	gi|514796652|ref|XP_004973605.1|PREDICTED: auxin-repressed 12.5 kDa protein-like isoform X2 [Setaria italica]
c20127_g4_i4	7.31339	3.19277	0.000390825	0.0118763	0	18.09	XP_004958030	probable adp-ribosylation factor gtpase-activating protein agd5	gi|514734913|ref|XP_004958030.1|PREDICTED: probable ADP-ribosylation factor GTPase-activating protein AGD5-like isoform X2 [Setaria italica]
c20957_g7_i4	3.81271	3.69284	0.00114105	0.0255568	1.11	18.15	XP_004979167	chloride channel-like protein clc-g isoform x1	gi|514808662|ref|XP_004979167.1|PREDICTED: putative chloride channel-like protein CLC-g-like [Setaria italica]
c17992_g1_i6	6.73296	2.72264	0.00286389	0.0466119	0	18.17	DAA62821	mate efflux family protein alf5-like	gi|414886807|tpg|DAA62821.1|TPA: putative MATE efflux family protein [Zea mays]
c19186_g1_i5	7.1446	3.05194	0.000726851	0.0181533	0	18.19	NP_001130714	protein peroxin-4 isoform x1	gi|212274519|ref|NP_001130714.1|uncharacterized protein LOC100191818 [Zea mays] >gi|195621524|gb|ACG32592.1| ubiquitin-conjugating enzyme E2 16 [Zea mays] >gi|195638874|gb|ACG38905.1| ubiquitin-conjugating enzyme E2 16 [Zea mays] >gi|224035185|gb|ACN36668.1| unknown [Zea mays]
c20609_g4_i2	7.23147	3.12402	0.000530405	0.0146657	0	18.25	XP_004952474	PREDICTED: uncharacterized protein LOC101776789 isoform X2	gi|514712283|ref|XP_004952474.1|PREDICTED: uncharacterized protein LOC101776789 isoform X2 [Setaria italica]
c19181_g3_i6	6.84739	2.81204	0.00199604	0.0367235	0	18.27	AEV41095	heavy metal transport detoxification protein	gi|359359191|gb|AEV41095.1|putative heavy metal transport/detoxification protein [Oryza officinalis]
c20166_g6_i3	7.60125	3.43981	9.63608e-05	0.00448789	0	18.3	XP_004980059	vacuolar protein sorting-associated protein 2 homolog 1-like	gi|514810514|ref|XP_004980059.1|PREDICTED: vacuolar protein sorting-associated protein 2 homolog 1-like [Setaria italica]
c19255_g1_i2	7.1446	3.05194	0.000726851	0.0181533	0	18.34	XP_004983274	alpha-l-fucosidase 2-like	gi|514817086|ref|XP_004983274.1|PREDICTED: alpha-L-fucosidase 2-like [Setaria italica]
c20306_g3_i1	2.63603	4.32704	0.00301688	0.0488337	2.98	18.35	XP_004962736	PREDICTED: uncharacterized protein LOC101757412 isoform X1	gi|514753183|ref|XP_004962736.1|PREDICTED: uncharacterized protein LOC101757412 isoform X1 [Setaria italica]
c20716_g3_i3	8.49592	4.25191	1.4456e-06	0.000208536	0	18.36	XP_004962709	importin subunit beta-1	gi|514753063|ref|XP_004962709.1|PREDICTED: importin subunit beta-1-like [Setaria italica]
c18687_g1_i2	7.94758	3.74713	2.24824e-05	0.00154632	0	18.4	XP_004970565	probable mannose-1-phosphate guanylyltransferase 3	gi|514784332|ref|XP_004970565.1|PREDICTED: probable mannose-1-phosphate guanylyltransferase 3-like [Setaria italica]
c20346_g4_i2	7.46449	3.32141	0.000164799	0.00653705	0	18.46	XP_004951210	kinesin heavy chain isolog	gi|514707065|ref|XP_004951210.1|PREDICTED: uncharacterized protein LOC101771118 [Setaria italica]
c20285_g3_i5	2.80896	4.02374	0.00231637	0.0417006	2.5	18.49	XP_004985210	PREDICTED: uncharacterized protein DDB_G0283357-like	gi|514821055|ref|XP_004985210.1|PREDICTED: uncharacterized protein DDB_G0283357-like [Setaria italica]
c11057_g1_i3	7.60125	3.43981	9.63608e-05	0.00448789	0	18.54	XP_004970575	chloroplastic-like	gi|514784372|ref|XP_004970575.1|PREDICTED: transketolase, chloroplastic-like [Setaria italica]
c18601_g3_i3	6.84739	2.81204	0.00199604	0.0367235	0	18.55	XP_004970573	delta-1-pyrroline-5-carboxylate synthase-like	gi|514784364|ref|XP_004970573.1|PREDICTED: delta-1-pyrroline-5-carboxylate synthase-like [Setaria italica]
c17821_g1_i3	7.60125	3.43981	9.63608e-05	0.00448789	0	18.56	XP_004973187	sucrose-phosphate synthase	gi|514794971|ref|XP_004973187.1|PREDICTED: probable sucrose-phosphate synthase 4-like isoform X1 [Setaria italica] >gi|514794975|ref|XP_004973188.1| PREDICTED: probable sucrose-phosphate synthase 4-like isoform X2 [Setaria italica] >gi|514794978|ref|XP_004973189.1| PREDICTED: probable sucrose-phosphate synthase 4-like isoform X3 [Setaria italica]
c20019_g2_i6	7.31339	3.19277	0.000390825	0.0118763	0	18.63	XP_004977005	3-oxoacyl-synthase iii	gi|514804262|ref|XP_004977005.1|PREDICTED: 3-oxoacyl-[acyl-carrier-protein] synthase III, chloroplastic-like [Setaria italica]
c19030_g4_i17	7.23147	3.12402	0.000530405	0.0146657	0	18.63	#N/A	#N/A	#N/A
c19523_g5_i3	7.72616	3.54947	5.79138e-05	0.00307039	0	18.64	XP_004984345	monocopper oxidase-like protein sku5	gi|514819295|ref|XP_004984345.1|PREDICTED: uncharacterized protein LOC101781878 [Setaria italica]
c19968_g2_i2	7.53449	3.38179	0.000125561	0.00541868	0	18.7	XP_004952578	dna binding protein	gi|514712713|ref|XP_004952578.1|PREDICTED: uncharacterized protein LOC101786879 [Setaria italica]
c19434_g1_i2	8.78151	4.52173	2.97358e-07	6.73717e-05	0	18.71	XP_004957756	tpa: homeodomain-like transcription factor superfamily protein	gi|514733780|ref|XP_004957756.1|PREDICTED: uncharacterized protein LOC101785187 [Setaria italica]
c20378_g1_i5	7.66506	3.49565	7.44607e-05	0.0037006	0	18.71	XP_004968752	cullin-1-like	gi|514777373|ref|XP_004968752.1|PREDICTED: cullin-1-like [Setaria italica]
c20648_g6_i1	7.46449	3.32141	0.000164799	0.00653705	0	18.77	XP_004974977	exonuclease 3 -5 domain-containing protein 1	gi|514800088|ref|XP_004974977.1|PREDICTED: uncharacterized protein LOC101774528 isoform X2 [Setaria italica]
c7126_g1_i1	6.84739	2.81204	0.00199604	0.0367235	0	18.78	XP_004957863	protein transparent testa 12-like	gi|514734175|ref|XP_004957863.1|PREDICTED: protein TRANSPARENT TESTA 12-like [Setaria italica]
c18985_g1_i22	7.94758	3.74713	2.24824e-05	0.00154632	0	18.86	XP_004957848	calcium-dependent protein kinase	gi|514734129|ref|XP_004957848.1|PREDICTED: calcium-dependent protein kinase isoform 2-like isoform X1 [Setaria italica]
c20594_g2_i14	7.66506	3.49565	7.44607e-05	0.0037006	0	18.88	XP_004953890	nuclear-pore anchor-like isoform x1	gi|514718034|ref|XP_004953890.1|PREDICTED: nuclear-pore anchor-like isoform X1 [Setaria italica]
c18967_g4_i4	7.39092	3.25848	0.00021796	0.00804124	0	18.94	XP_004969326	gdsl esterase lipase at1g28600-like	gi|514779342|ref|XP_004969326.1|PREDICTED: GDSL esterase/lipase At1g28600-like [Setaria italica]
c18732_g1_i17	7.23147	3.12402	0.000530405	0.0146657	0	18.94	XP_004985085	glucose-induced degradation protein 8 homolog	gi|514820798|ref|XP_004985085.1|PREDICTED: glucose-induced degradation protein 8 homolog [Setaria italica]
c16554_g1_i3	6.95341	2.89638	0.00140897	0.0290207	0	18.94	XP_004959789	protein transparent testa 12-like	gi|514741029|ref|XP_004959789.1|PREDICTED: LOW QUALITY PROTEIN: filament-like plant protein-like [Setaria italica]
c19354_g3_i2	8.38662	4.14977	2.45054e-06	0.000309971	0.02	18.98	XP_004983244	cytosolic acetyl- carboxylase	gi|514817025|ref|XP_004983244.1|PREDICTED: acetyl-CoA carboxylase 1-like [Setaria italica]
c19984_g2_i5	7.05217	2.97619	0.00100641	0.0227819	0	19.03	#N/A	#N/A	#N/A
c18780_g1_i1	6.95341	2.89638	0.00140897	0.0290207	0	19.06	#N/A	#N/A	#N/A
c18678_g3_i2	6.73296	2.72264	0.00286389	0.0466119	0	19.11	XP_004955794	leucine-rich repeat receptor-like tyrosine-protein kinase at2g41820	gi|514725683|ref|XP_004955794.1|PREDICTED: leucine-rich repeat receptor-like tyrosine-protein kinase At2g41820-like [Setaria italica]
c20564_g5_i1	8.62987	4.37796	6.35441e-07	0.000118811	0	19.12	XP_004959895	mediator of rna polymerase ii transcription subunit 33a-like isoform x2	gi|514741449|ref|XP_004959895.1|PREDICTED: mediator of RNA polymerase II transcription subunit 33A-like [Setaria italica]
c18223_g1_i2	7.72616	3.54947	5.79138e-05	0.00307039	0	19.13	XP_004959933	PREDICTED: uncharacterized protein LOC101783462 isoform X4	gi|514741608|ref|XP_004959933.1|PREDICTED: uncharacterized protein LOC101783462 isoform X4 [Setaria italica]
c19080_g3_i4	7.66506	3.49565	7.44607e-05	0.0037006	0	19.14	XP_004963376	serine threonine-protein kinase {eco:0000250	gi|514755826|ref|XP_004963376.1|PREDICTED: probable LRR receptor-like serine/threonine-protein kinase At1g56140-like [Setaria italica]
c20570_g1_i4	7.66506	3.49565	7.44607e-05	0.0037006	0	19.15	#N/A	#N/A	#N/A
c20111_g2_i7	6.73296	2.72264	0.00286389	0.0466119	0	19.15	XP_004961505	o-methyltransferase zrp4	gi|514747989|ref|XP_004961505.1|PREDICTED: O-methyltransferase ZRP4-like [Setaria italica]
c19569_g3_i1	6.84739	2.81204	0.00199604	0.0367235	0	19.17	XP_004975433	zinc finger ccch domain-containing protein 27-like	gi|514801036|ref|XP_004975433.1|PREDICTED: zinc finger CCCH domain-containing protein 27-like [Setaria italica]
c20982_g4_i3	3.62918	3.54186	0.00222798	0.0404783	1.77	19.19	XP_004954264	glutamyl-trna cytoplasmic	gi|514719564|ref|XP_004954264.1|PREDICTED: probable glutamate--tRNA ligase, cytoplasmic-like isoform X1 [Setaria italica] >gi|514719568|ref|XP_004954265.1| PREDICTED: probable glutamate--tRNA ligase, cytoplasmic-like isoform X2 [Setaria italica]
c20357_g2_i4	7.23147	3.12402	0.000530405	0.0146657	0	19.25	XP_004975683	protein tic chloroplastic-like	gi|514801560|ref|XP_004975683.1|PREDICTED: protein TIC 40, chloroplastic-like [Setaria italica]
c20908_g1_i6	7.31339	3.19277	0.000390825	0.0118763	0	19.29	XP_004965616	poly polymerase-like isoform x2	gi|514764879|ref|XP_004965616.1|PREDICTED: poly(A) polymerase-like isoform X2 [Setaria italica]
c19154_g1_i3	8.09386	3.87981	9.4751e-06	0.000824741	0	19.34	XP_004956402	probable serine threonine-protein kinase ddb_g0291350	gi|514728197|ref|XP_004956402.1|PREDICTED: probable serine/threonine-protein kinase DDB_G0291350-like [Setaria italica]
c18479_g2_i1	2.96997	3.86605	0.00208845	0.0382319	2.43	19.34	XP_004970750	ubiquitin-like domain-containing ctd phosphatase	gi|514785074|ref|XP_004970750.1|PREDICTED: ubiquitin-like domain-containing CTD phosphatase-like [Setaria italica]
c20353_g1_i10	8.34826	4.11409	2.94065e-06	0.000352846	0	19.41	XP_004952283	lysine ketoglutarate reductase trans-splicing related 1	gi|514711447|ref|XP_004952283.1|PREDICTED: uncharacterized protein LOC101755578 isoform X3 [Setaria italica]
c19089_g1_i3	6.95341	2.89638	0.00140897	0.0290207	0	19.42	NP_001159183	ubiquitin carboxyl-terminal hydrolase 4	gi|259490298|ref|NP_001159183.1|putative ubiquitin carboxyl-terminal hydrolase superfamily protein [Zea mays] >gi|195627604|gb|ACG35632.1| ubiquitin carboxyl-terminal hydrolase 4 [Zea mays] >gi|223942511|gb|ACN25339.1| unknown [Zea mays] >gi|414586948|tpg|DAA37519.1| TPA: putative ubiquitin carboxyl-terminal hydrolase superfamily protein [Zea mays]
c19490_g3_i3	6.73296	2.72264	0.00286389	0.0466119	0	19.44	XP_004976382	kinesin-like protein nack1 isoform x1	gi|514802981|ref|XP_004976382.1|PREDICTED: kinesin-like protein NACK1-like isoform X1 [Setaria italica] >gi|514802983|ref|XP_004976383.1| PREDICTED: kinesin-like protein NACK1-like isoform X2 [Setaria italica]
c18953_g3_i3	7.1446	3.05194	0.000726851	0.0181533	0	19.49	EEE68329	adp-ribosylation factor 3	gi|222640197|gb|EEE68329.1|hypothetical protein OsJ_26610 [Oryza sativa Japonica Group]
c13246_g1_i4	7.1446	3.05194	0.000726851	0.0181533	0	19.51	XP_002455819	carbamoyl-phosphate synthase large chloroplastic	gi|242053347|ref|XP_002455819.1|hypothetical protein SORBIDRAFT_03g025720 [Sorghum bicolor] >gi|241927794|gb|EES00939.1| hypothetical protein SORBIDRAFT_03g025720 [Sorghum bicolor]
c20490_g6_i1	6.73296	2.72264	0.00286389	0.0466119	0	19.52	XP_004962813	auxilin-related protein 2-like	gi|514753520|ref|XP_004962813.1|PREDICTED: auxilin-related protein 1-like [Setaria italica]
c20641_g6_i2	7.53449	3.38179	0.000125561	0.00541868	0	19.53	XP_004965763	proteasome subunit beta type-3	gi|514765484|ref|XP_004965763.1|PREDICTED: proteasome subunit beta type-3-like [Setaria italica]
c19631_g1_i4	7.05217	2.97619	0.00100641	0.0227819	0	19.53	NP_001152223	transmembrane protein 50a	gi|226531710|ref|NP_001152223.1|salt tolerant protein [Zea mays] >gi|195654007|gb|ACG46471.1| salt tolerant protein [Zea mays]
c14031_g1_i4	7.46449	3.32141	0.000164799	0.00653705	0	19.54	XP_004957637	PREDICTED: uncharacterized protein LOC101772773	gi|514733306|ref|XP_004957637.1|PREDICTED: uncharacterized protein LOC101772773 [Setaria italica]
c19412_g3_i4	7.1446	3.05194	0.000726851	0.0181533	0	19.54	XP_004984066	spx domain-containing protein 5-like	gi|514818729|ref|XP_004984066.1|PREDICTED: SPX domain-containing protein 5-like [Setaria italica]
c20578_g3_i3	7.31339	3.19277	0.000390825	0.0118763	0	19.6	XP_004978419	protein tonneau 1a-like	gi|514807125|ref|XP_004978419.1|PREDICTED: protein TONNEAU 1a-like [Setaria italica]
c18838_g5_i6	7.23147	3.12402	0.000530405	0.0146657	0	19.6	XP_004984847	protein yipf5 homolog	gi|514820316|ref|XP_004984847.1|PREDICTED: protein YIPF5-like isoform X1 [Setaria italica] >gi|514820318|ref|XP_004984848.1| PREDICTED: protein YIPF5-like isoform X2 [Setaria italica]
c19390_g4_i2	7.31339	3.19277	0.000390825	0.0118763	0	19.61	XP_004982919	eukaryotic initiation factor partial	gi|514816353|ref|XP_004982919.1|PREDICTED: LOW QUALITY PROTEIN: cellulose synthase A catalytic subunit 7 [UDP-forming]-like [Setaria italica]
c19657_g1_i8	6.84739	2.81204	0.00199604	0.0367235	0	19.67	XP_004960577	ras-related protein raba2a-like	gi|514744215|ref|XP_004960577.1|PREDICTED: ras-related protein RABA2a-like [Setaria italica]
c19265_g1_i9	7.23147	3.12402	0.000530405	0.0146657	0.02	19.68	XP_004951841	PREDICTED: uncharacterized protein LOC101754361	gi|514709662|ref|XP_004951841.1|PREDICTED: uncharacterized protein LOC101754361 [Setaria italica]
c20694_g3_i3	2.68932	4.16602	0.00291167	0.0472499	3.04	19.76	XP_004953852	nicastrin isoform x1	gi|514717883|ref|XP_004953852.1|PREDICTED: nicastrin-like [Setaria italica]
c20002_g2_i1	7.1446	3.05194	0.000726851	0.0181533	0	19.78	XP_004969021	calumenin-like isoform x1	gi|514778131|ref|XP_004969021.1|PREDICTED: calumenin-like isoform X1 [Setaria italica] >gi|514778135|ref|XP_004969022.1| PREDICTED: calumenin-like isoform X2 [Setaria italica]
c15587_g1_i2	6.73296	2.72264	0.00286389	0.0466119	0	19.9	XP_004966206	zinc finger ccch domain-containing protein 45-like	gi|514767296|ref|XP_004966206.1|PREDICTED: zinc finger CCCH domain-containing protein 45-like [Setaria italica]
c20322_g3_i13	7.72616	3.54947	5.79138e-05	0.00307039	0	19.92	XP_004966161	zinc finger protein 622	gi|514767108|ref|XP_004966161.1|PREDICTED: zinc finger protein 622-like [Setaria italica]
c18650_g1_i3	7.66506	3.49565	7.44607e-05	0.0037006	0	19.94	XP_004966112	inactive cadmium zinc-transporting atpase hma3	gi|514766907|ref|XP_004966112.1|PREDICTED: cadmium/zinc-transporting ATPase HMA2-like [Setaria italica]
c20356_g1_i6	8.4604	4.21865	1.71836e-06	0.000236798	0	19.98	XP_004954539	seed maturation-like protein	gi|514720653|ref|XP_004954539.1|PREDICTED: uncharacterized protein LOC101767503 [Setaria italica]
c8537_g1_i2	6.84739	2.81204	0.00199604	0.0367235	0	19.99	XP_004963353	probable casein kinase i homolog ecu11_1980-like isoform x2	gi|514755734|ref|XP_004963353.1|PREDICTED: probable casein kinase I homolog ECU11_1980-like isoform X2 [Setaria italica]
c20763_g1_i9	7.53449	3.38179	0.000125561	0.00541868	0	20.02	XP_004970626	auxin transporter-like protein 2	gi|514784583|ref|XP_004970626.1|PREDICTED: auxin transporter-like protein 1-like [Setaria italica]
c3574_g1_i1	6.84739	2.81204	0.00199604	0.0367235	0	20.06	XP_004985016	filament-like plant protein 4	gi|514820659|ref|XP_004985016.1|PREDICTED: filament-like plant protein 4-like isoform X1 [Setaria italica] >gi|514820661|ref|XP_004985017.1| PREDICTED: filament-like plant protein 4-like isoform X2 [Setaria italica]
c20178_g2_i9	7.23147	3.12402	0.000530405	0.0146657	0	20.08	XP_004964933	duf1296 domain containing family protein	gi|514762039|ref|XP_004964933.1|PREDICTED: uncharacterized protein LOC101755132 isoform X1 [Setaria italica]
c20332_g3_i2	8.09386	3.87981	9.4751e-06	0.000824741	0	20.11	CBL94163	endonuclease-reverse transcriptase -e01	gi|313184298|emb|CBL94163.1|putative RNA-directed DNA polymerase (Reverse transcriptase) [Malus domestica]
c18349_g1_i3	7.53449	3.38179	0.000125561	0.00541868	0	20.12	XP_004982970	ras-related protein rab-18	gi|514816458|ref|XP_004982970.1|PREDICTED: ras-related protein RABC2a-like [Setaria italica]
c20138_g1_i12	7.72616	3.54947	5.79138e-05	0.00307039	0	20.16	XP_004977420	nac transcription factor 25-like	gi|514805111|ref|XP_004977420.1|PREDICTED: NAC transcription factor 25-like [Setaria italica]
c20836_g2_i8	6.95341	2.89638	0.00140897	0.0290207	0	20.17	XP_004951687	protein phosphatase 2c isoform gamma isoform x1	gi|514709037|ref|XP_004951687.1|PREDICTED: probable protein phosphatase 2C 11-like isoform X1 [Setaria italica] >gi|514709041|ref|XP_004951688.1| PREDICTED: probable protein phosphatase 2C 11-like isoform X2 [Setaria italica]
c19216_g1_i8	6.84739	2.81204	0.00199604	0.0367235	0	20.18	ACR36808	fatty acid elongase	gi|238011546|gb|ACR36808.1|unknown [Zea mays] >gi|413936839|gb|AFW71390.1| fatty acid elongase [Zea mays]
c18486_g1_i1	8.62987	4.37796	6.35441e-07	0.000118811	0	20.22	XP_004983642	protein arabidillo 1-like	gi|514817858|ref|XP_004983642.1|PREDICTED: protein ARABIDILLO 1-like [Setaria italica]
c18544_g1_i2	7.39092	3.25848	0.00021796	0.00804124	0	20.22	XP_004981377	PREDICTED: uncharacterized protein LOC101781861	gi|514813187|ref|XP_004981377.1|PREDICTED: uncharacterized protein LOC101781861 [Setaria italica]
c19785_g1_i13	8.22666	4.00158	5.18875e-06	0.000521808	0	20.25	XP_004961242	probable lrr receptor-like serine threonine-protein kinase mrh1-like	gi|514746914|ref|XP_004961242.1|PREDICTED: probable LRR receptor-like serine/threonine-protein kinase MRH1-like [Setaria italica]
c19333_g1_i3	7.1446	3.05194	0.000726851	0.0181533	0	20.26	XP_004969313	transcription initiation factor tfiid subunit 7-like	gi|514779290|ref|XP_004969313.1|PREDICTED: transcription initiation factor TFIID subunit 7-like isoform X1 [Setaria italica] >gi|514779294|ref|XP_004969314.1| PREDICTED: transcription initiation factor TFIID subunit 7-like isoform X2 [Setaria italica]
c13600_g1_i3	6.95341	2.89638	0.00140897	0.0290207	0	20.26	XP_004969271	peptide deformylase chloroplastic-like	gi|514779118|ref|XP_004969271.1|PREDICTED: peptide deformylase 1B, chloroplastic-like [Setaria italica]
c20778_g2_i10	3.32669	4.45198	0.00025588	0.00930213	2.15	20.28	XP_004983796	monosaccharide-sensing protein 2-like	gi|514818177|ref|XP_004983796.1|PREDICTED: monosaccharide-sensing protein 2-like [Setaria italica]
c18488_g1_i1	6.95341	2.89638	0.00140897	0.0290207	0	20.31	XP_004981520	histidinol chloroplastic	gi|514813473|ref|XP_004981520.1|PREDICTED: histidinol dehydrogenase, chloroplastic-like [Setaria italica]
c18063_g1_i2	7.46449	3.32141	0.000164799	0.00653705	0	20.34	XP_004952363	glutathione s-transferase family protein isoform 2	gi|514711790|ref|XP_004952363.1|PREDICTED: glutathione S-transferase omega-like 2-like [Setaria italica]
c20844_g5_i4	2.96997	3.86605	0.00208845	0.0382319	2.6	20.35	XP_004957615	probable protein phosphatase 2c 11	gi|514733182|ref|XP_004957615.1|PREDICTED: probable protein phosphatase 2C 70-like isoform X1 [Setaria italica]
c15900_g1_i1	3.02222	3.90795	0.00171843	0.0347716	2.6	20.36	XP_004983873	gibberellin 20-oxidase	gi|514818336|ref|XP_004983873.1|PREDICTED: 1-aminocyclopropane-1-carboxylate oxidase-like isoform X2 [Setaria italica]
c19393_g1_i5	7.72616	3.54947	5.79138e-05	0.00307039	0	20.42	XP_004960996	tata-binding protein-associated factor btaf1 isoform x1	gi|514745907|ref|XP_004960996.1|PREDICTED: TATA-binding protein-associated factor 172-like [Setaria italica]
c19858_g5_i4	6.84739	2.81204	0.00199604	0.0367235	0	20.45	XP_004955454	tpa: c3hc zinc finger-like family protein	gi|514724287|ref|XP_004955454.1|PREDICTED: uncharacterized protein LOC101757101 isoform X1 [Setaria italica]
c19154_g1_i5	6.84739	2.81204	0.00199604	0.0367235	0	20.49	XP_004956402	probable serine threonine-protein kinase ddb_g0291350	gi|514728197|ref|XP_004956402.1|PREDICTED: probable serine/threonine-protein kinase DDB_G0291350-like [Setaria italica]
c20094_g7_i4	3.96986	4.3387	0.000132862	0.00568282	1.35	20.5	XP_004981917	protein starmaker-like	gi|514814290|ref|XP_004981917.1|PREDICTED: midasin-like [Setaria italica]
c20044_g2_i8	7.72616	3.54947	5.79138e-05	0.00307039	0	20.51	XP_002452471	succinyl- ligase	gi|242062364|ref|XP_002452471.1|hypothetical protein SORBIDRAFT_04g026360 [Sorghum bicolor] >gi|241932302|gb|EES05447.1| hypothetical protein SORBIDRAFT_04g026360 [Sorghum bicolor]
c18968_g1_i5	4.54005	3.49179	0.000621965	0.016851	0.61	20.55	XP_004977194	2-oxoisovalerate dehydrogenase subunit alpha mitochondrial isoform x1	gi|514804645|ref|XP_004977194.1|PREDICTED: 2-oxoisovalerate dehydrogenase subunit alpha 2, mitochondrial-like [Setaria italica]
c18308_g5_i2	8.42398	4.18461	2.04881e-06	0.000267956	0	20.57	XP_004969081	PREDICTED: uncharacterized protein LOC101766804	gi|514778372|ref|XP_004969081.1|PREDICTED: uncharacterized protein LOC101766804 [Setaria italica]
c18552_g2_i1	7.23147	3.12402	0.000530405	0.0146657	0	20.57	XP_004969481	monothiol glutaredoxin-s5	gi|514779958|ref|XP_004969481.1|PREDICTED: monothiol glutaredoxin-S5-like [Setaria italica]
c17832_g1_i1	6.73296	2.72264	0.00286389	0.0466119	0.67	20.57	XP_004982460	PREDICTED: uncharacterized protein LOC101768113	gi|514815408|ref|XP_004982460.1|PREDICTED: uncharacterized protein LOC101768113 [Setaria italica]
c20556_g1_i7	7.23147	3.12402	0.000530405	0.0146657	0	20.58	XP_004954029	aba responsive element binding factor 1	gi|514718587|ref|XP_004954029.1|PREDICTED: ABSCISIC ACID-INSENSITIVE 5-like protein 7-like isoform X2 [Setaria italica]
c18951_g2_i3	7.60125	3.43981	9.63608e-05	0.00448789	0	20.69	NP_001288451	very-long-chain 3-oxoacyl- reductase 1-like	gi|673921807|ref|NP_001288451.1|uncharacterized protein LOC103653730 [Zea mays] >gi|33327267|gb|AAQ08990.1| beta-ketoacyl reductase GL8B [Zea mays] >gi|223947417|gb|ACN27792.1| unknown [Zea mays] >gi|224029123|gb|ACN33637.1| unknown [Zea mays] >gi|413922923|gb|AFW62855.1| beta-ketoacyl reductase GL8B [Zea mays]
c20146_g1_i4	7.89533	3.70013	2.82471e-05	0.00180727	0	20.74	XP_004976755	probable protein phosphatase 2c 44	gi|514803743|ref|XP_004976755.1|PREDICTED: probable protein phosphatase 2C 44-like [Setaria italica]
c14699_g1_i2	6.73296	2.72264	0.00286389	0.0466119	0	20.75	XP_004956052	clustered mitochondria protein homolog isoform x1	gi|514726736|ref|XP_004956052.1|PREDICTED: clustered mitochondria protein homolog isoform X1 [Setaria italica] >gi|514726738|ref|XP_004956053.1| PREDICTED: clustered mitochondria protein homolog isoform X2 [Setaria italica]
c19016_g1_i4	7.31339	3.19277	0.000390825	0.0118763	0	20.79	XP_004985901	carotenoid hydroxylase	gi|514822475|ref|XP_004985901.1|PREDICTED: beta-carotene 3-hydroxylase, chloroplastic-like [Setaria italica]
c17238_g1_i5	3.02222	3.90795	0.00171843	0.0347716	2.49	20.81	XP_004985460	PREDICTED: uncharacterized protein LOC101770549 isoform X1	gi|514821565|ref|XP_004985460.1|PREDICTED: uncharacterized protein LOC101770549 isoform X1 [Setaria italica]
c18223_g1_i6	6.84739	2.81204	0.00199604	0.0367235	0	20.88	XP_004962571	serine hydroxymethyltransferase 4	gi|514752429|ref|XP_004962571.1|PREDICTED: serine hydroxymethyltransferase 4-like [Setaria italica]
c20286_g4_i1	7.46449	3.32141	0.000164799	0.00653705	0	20.89	XP_004984907	calpain-type cysteine protease adl1-like	gi|514820437|ref|XP_004984907.1|PREDICTED: uncharacterized protein LOC101759601 isoform X1 [Setaria italica] >gi|514820439|ref|XP_004984908.1| PREDICTED: uncharacterized protein LOC101759601 isoform X2 [Setaria italica]
c18813_g1_i2	3.56779	3.99167	0.000814859	0.0200996	1.84	20.89	XP_004981031	serine threonine-protein kinase fray2-like	gi|514812474|ref|XP_004981031.1|PREDICTED: serine/threonine-protein kinase fray2-like [Setaria italica]
c19934_g3_i9	7.78478	3.6014	4.53239e-05	0.00259393	0	20.9	XP_004973237	grpe protein mitochondrial-like	gi|514795182|ref|XP_004973237.1|PREDICTED: grpE protein homolog, mitochondrial-like isoform X2 [Setaria italica]
c17679_g1_i1	2.85609	4.06144	0.00194758	0.0367235	2.64	20.9	XP_004975070	bifunctional l-3-cyanoalanine synthase cysteine synthase mitochondrial	gi|514800279|ref|XP_004975070.1|PREDICTED: l-3-cyanoalanine synthase 2, mitochondrial-like [Setaria italica]
c28430_g1_i1	6.73296	2.72264	0.00286389	0.0466119	0	20.92	#N/A	#N/A	#N/A
c15535_g1_i1	7.1446	3.05194	0.000726851	0.0181533	0	20.96	XP_004978763	tubby expressed	gi|514807827|ref|XP_004978763.1|PREDICTED: tubby-like F-box protein 13-like isoform X1 [Setaria italica] >gi|514807829|ref|XP_004978764.1| PREDICTED: tubby-like F-box protein 13-like isoform X2 [Setaria italica]
c813_g1_i1	6.95341	2.89638	0.00140897	0.0290207	0	20.99	YP_002000568	hypothetical protein OrsajM_p22 (mitochondrion)	gi|194033231|ref|YP_002000568.1|hypothetical protein OrsajM_p22 (mitochondrion) [Oryza sativa Japonica Group] >gi|769722|dbj|BAA06826.1| ORF224 (mitochondrion) [Oryza sativa Japonica Group] >gi|23495392|dbj|BAC19873.1| hypothetical protein (mitochondrion) [Oryza sativa Japonica Group] >gi|74100134|gb|AAZ99297.1| hypothetical protein (mitochondrion) [Oryza sativa Japonica Group] >gi|74100188|gb|AA…
c19698_g1_i1	7.1446	3.05194	0.000726851	0.0181533	0	21	XP_004956772	fiber protein fb19	gi|514729743|ref|XP_004956772.1|PREDICTED: uncharacterized protein LOC101762096 isoform X2 [Setaria italica]
c21445_g1_i1	6.73296	2.72264	0.00286389	0.0466119	0	21	XP_004968456	kda class ii heat shock protein	gi|514776349|ref|XP_004968456.1|PREDICTED: 17.5 kDa class II heat shock protein-like [Setaria italica]
c20581_g2_i16	7.60125	3.43981	9.63608e-05	0.00448789	0.07	21.03	XP_004971196	6-phosphogluconate decarboxylating 1-like	gi|514786876|ref|XP_004971196.1|PREDICTED: 6-phosphogluconate dehydrogenase, decarboxylating 1-like [Setaria italica]
c17345_g1_i1	6.73296	2.72264	0.00286389	0.0466119	0	21.09	XP_004967681	probable peptide nitrate transporter at3g43790	gi|514773197|ref|XP_004967681.1|PREDICTED: probable peptide/nitrate transporter At3g43790-like isoform X1 [Setaria italica] >gi|514773201|ref|XP_004967682.1| PREDICTED: probable peptide/nitrate transporter At3g43790-like isoform X2 [Setaria italica]
c19513_g2_i3	7.60125	3.43981	9.63608e-05	0.00448789	0	21.11	XP_004964433	arginine decarboxylase-like	gi|514759993|ref|XP_004964433.1|PREDICTED: arginine decarboxylase 1-like [Setaria italica]
c20135_g4_i2	7.05217	2.97619	0.00100641	0.0227819	0	21.13	XP_004969638	phosphoethanolamine n-methyltransferase 1-like	gi|514780620|ref|XP_004969638.1|PREDICTED: phosphoethanolamine N-methyltransferase 1-like [Setaria italica]
c5958_g1_i2	6.73296	2.72264	0.00286389	0.0466119	0	21.13	XP_004960328	unknow protein	gi|514743186|ref|XP_004960328.1|PREDICTED: uncharacterized protein LOC101765225 [Setaria italica]
c17098_g1_i3	4.2522	3.25437	0.00229484	0.0414098	0.85	21.14	XP_004974792	flavonol synthase flavanone 3-hydroxylase-like	gi|514799710|ref|XP_004974792.1|PREDICTED: flavonol synthase/flavanone 3-hydroxylase-like [Setaria italica]
c18554_g1_i2	2.79672	4.7968	0.000985149	0.0227819	3.05	21.14	XP_004985180	probable glucan -alpha-glucosidase	gi|514820993|ref|XP_004985180.1|PREDICTED: neutral alpha-glucosidase AB-like [Setaria italica]
c19965_g2_i1	7.39092	3.25848	0.00021796	0.00804124	0	21.2	XP_004975902	indole-3-glycerol phosphate chloroplastic-like	gi|514802009|ref|XP_004975902.1|PREDICTED: indole-3-glycerol phosphate synthase, chloroplastic-like [Setaria italica]
c19554_g2_i2	6.73296	2.72264	0.00286389	0.0466119	0.7	21.2	XP_002462743	myb-related protein hv1-like	gi|242049998|ref|XP_002462743.1|hypothetical protein SORBIDRAFT_02g031190 [Sorghum bicolor] >gi|241926120|gb|EER99264.1| hypothetical protein SORBIDRAFT_02g031190 [Sorghum bicolor]
c9906_g1_i1	3.75409	3.6442	0.00141951	0.0290744	1.71	21.23	XP_004986053	myosin-11-like isoform x1	gi|514822785|ref|XP_004986053.1|PREDICTED: myosin-11-like isoform X1 [Setaria italica]
c20449_g1_i6	7.05217	2.97619	0.00100641	0.0227819	0	21.25	XP_004965459	translation initiation factor eif-2b subunit gamma	gi|514764229|ref|XP_004965459.1|PREDICTED: translation initiation factor eIF-2B subunit gamma-like [Setaria italica]
c19878_g3_i5	7.31339	3.19277	0.000390825	0.0118763	0	21.27	XP_004966468	loc100282457 isoform x1	gi|514768359|ref|XP_004966468.1|PREDICTED: uncharacterized protein LOC101762708 isoform X1 [Setaria italica] >gi|514768361|ref|XP_004966469.1| PREDICTED: uncharacterized protein LOC101762708 isoform X2 [Setaria italica]
c20784_g5_i2	6.95341	2.89638	0.00140897	0.0290207	0	21.3	DAA48008	geranylgeranyl transferase type-2 subunit beta	gi|414869451|tpg|DAA48008.1|TPA: hypothetical protein ZEAMMB73_388297 [Zea mays]
c20906_g5_i2	6.73296	2.72264	0.00286389	0.0466119	0	21.35	XP_002446948	orm1-like protein 3	gi|242074024|ref|XP_002446948.1|hypothetical protein SORBIDRAFT_06g025660 [Sorghum bicolor] >gi|241938131|gb|EES11276.1| hypothetical protein SORBIDRAFT_06g025660 [Sorghum bicolor]
c19618_g1_i7	7.1446	3.05194	0.000726851	0.0181533	0	21.41	XP_002453550	heterogeneous nuclearribonucleoprotein a2	gi|242064522|ref|XP_002453550.1|hypothetical protein SORBIDRAFT_04g007860 [Sorghum bicolor] >gi|241933381|gb|EES06526.1| hypothetical protein SORBIDRAFT_04g007860 [Sorghum bicolor]
c19546_g1_i6	7.31339	3.19277	0.000390825	0.0118763	0.29	21.42	XP_004973981	gdt1-like protein 4	gi|514798071|ref|XP_004973981.1|PREDICTED: GDT1-like protein 4-like [Setaria italica]
c20767_g2_i2	7.39092	3.25848	0.00021796	0.00804124	0	21.43	NP_001142758	uncharacterized protein LOC100275111	gi|226533108|ref|NP_001142758.1|uncharacterized protein LOC100275111 [Zea mays] >gi|195619452|gb|ACG31556.1| hypothetical protein [Zea mays] >gi|195645678|gb|ACG42307.1| hypothetical protein [Zea mays] >gi|413937665|gb|AFW72216.1| hypothetical protein ZEAMMB73_483517 [Zea mays]
c14556_g1_i2	7.31339	3.19277	0.000390825	0.0118763	0	21.43	XP_004968270	nf-x1-type zinc finger protein nfxl2	gi|514775601|ref|XP_004968270.1|PREDICTED: NF-X1-type zinc finger protein NFXL2-like [Setaria italica]
c20085_g4_i10	7.39092	3.25848	0.00021796	0.00804124	0	21.45	XP_004970093	lysosomal pro-x carboxypeptidase	gi|514782438|ref|XP_004970093.1|PREDICTED: lysosomal Pro-X carboxypeptidase-like [Setaria italica]
c19330_g3_i1	7.72616	3.54947	5.79138e-05	0.00307039	0	21.51	XP_004958498	gamma carbonic anhydrase mitochondrial-like	gi|514736706|ref|XP_004958498.1|PREDICTED: gamma carbonic anhydrase 2, mitochondrial-like [Setaria italica]
c39740_g1_i1	3.86904	3.73995	0.000921321	0.0225094	1.38	21.52	XP_002460765	aconitate cytoplasmic	gi|242045788|ref|XP_002460765.1|hypothetical protein SORBIDRAFT_02g034590 [Sorghum bicolor] >gi|241924142|gb|EER97286.1| hypothetical protein SORBIDRAFT_02g034590 [Sorghum bicolor]
c20437_g1_i13	7.89533	3.70013	2.82471e-05	0.00180727	0	21.55	XP_004969310	probable splicing factor 3a subunit 1	gi|514779278|ref|XP_004969310.1|PREDICTED: probable splicing factor 3A subunit 1-like [Setaria italica]
c18670_g3_i4	7.31339	3.19277	0.000390825	0.0118763	0	21.6	XP_004983349	alanine--trna ligase-like	gi|514817248|ref|XP_004983349.1|PREDICTED: alanine--tRNA ligase-like isoform X2 [Setaria italica]
c14944_g1_i3	3.02222	3.90795	0.00171843	0.0347716	2.59	21.61	XP_004951215	u5 small nuclear ribonucleoprotein 200 kda helicase-like	gi|514707087|ref|XP_004951215.1|PREDICTED: LOW QUALITY PROTEIN: U5 small nuclear ribonucleoprotein 200 kDa helicase-like [Setaria italica]
c20265_g2_i3	7.1446	3.05194	0.000726851	0.0181533	0	21.62	#N/A	#N/A	#N/A
c19029_g1_i4	8.09386	3.87981	9.4751e-06	0.000824741	0	21.64	XP_004951167	protein disulfide isomerase family protein	gi|514706882|ref|XP_004951167.1|PREDICTED: protein disulfide isomerase-like 1-4-like [Setaria italica]
c20438_g1_i4	8.72275	4.46589	4.00132e-07	8.30818e-05	0	21.72	XP_004979229	protein transport protein sec23-like	gi|514808792|ref|XP_004979229.1|PREDICTED: protein transport protein SEC23-like [Setaria italica]
c14560_g1_i1	6.95341	2.89638	0.00140897	0.0290207	0	21.75	XP_004978946	transcriptional corepressor seuss-like	gi|514808206|ref|XP_004978946.1|PREDICTED: transcriptional corepressor SEUSS-like [Setaria italica]
c20289_g1_i13	3.07109	4.2368	0.000851461	0.0209287	2.36	21.76	XP_004979158	atp-dependent -nad h-hydrate dehydratase	gi|514808644|ref|XP_004979158.1|PREDICTED: ATP-dependent (S)-NAD(P)H-hydrate dehydratase-like isoform X2 [Setaria italica]
c20211_g3_i15	8.34826	4.11409	2.94065e-06	0.000352846	0	21.79	XP_004975681	t-complex protein 11-like protein 1	gi|514801556|ref|XP_004975681.1|PREDICTED: uncharacterized protein LOC101779541 [Setaria italica]
c1017_g1_i2	7.1446	3.05194	0.000726851	0.0181533	0	21.79	AAA97556	atpase subunit 4	gi|733082|gb|AAA97556.1|urf209; orf25 [Sorghum bicolor]
c19694_g1_i3	7.1446	3.05194	0.000726851	0.0181533	0	21.8	XP_004968816	heavy metal-associated isoprenylated plant protein 26-like	gi|514777513|ref|XP_004968816.1|PREDICTED: heavy metal-associated isoprenylated plant protein 26-like [Setaria italica]
c19534_g5_i1	3.07264	3.9487	0.00141891	0.0290744	2.51	21.83	XP_004983863	glutathione s-transferase u17-like	gi|514818316|ref|XP_004983863.1|PREDICTED: glutathione S-transferase U17-like [Setaria italica]
c18957_g5_i3	4.12178	3.9554	0.000277936	0.0100565	1.29	21.84	XP_004964587	3-oxoacyl-	gi|514760626|ref|XP_004964587.1|PREDICTED: 3-oxoacyl-[acyl-carrier-protein] synthase I, chloroplastic-like [Setaria italica]
c11264_g1_i1	4.2522	3.25437	0.00229484	0.0414098	1.01	21.87	XP_004969109	dnaj homolog subfamily b member 3-like	gi|514778481|ref|XP_004969109.1|PREDICTED: chaperone protein dnaJ 6-like [Setaria italica]
c41981_g1_i1	6.84739	2.81204	0.00199604	0.0367235	0	21.97	XP_004973721	PREDICTED: uncharacterized protein LOC101753717	gi|514797130|ref|XP_004973721.1|PREDICTED: uncharacterized protein LOC101753717 [Setaria italica]
c19220_g3_i14	8.30885	4.07753	3.54078e-06	0.000403486	0	22.02	XP_004951749	succinate semialdehyde dehydrogenase	gi|514709294|ref|XP_004951749.1|PREDICTED: succinate-semialdehyde dehydrogenase, mitochondrial-like [Setaria italica]
c15341_g1_i1	6.95341	2.89638	0.00140897	0.0290207	0	22.09	#N/A	#N/A	#N/A
c5894_g1_i1	6.73296	2.72264	0.00286389	0.0466119	0	22.09	XP_008649684	protein ros1	gi|670417783|ref|XP_008649684.1|PREDICTED: uncharacterized protein LOC103630409 [Zea mays]
c20347_g1_i2	7.1446	3.05194	0.000726851	0.0181533	0	22.14	XP_004958699	b3 domain-containing protein os07g0679700-like isoform x1	gi|514737116|ref|XP_004958699.1|PREDICTED: B3 domain-containing protein Os07g0679700-like isoform X1 [Setaria italica]
c20957_g7_i3	6.84739	2.81204	0.00199604	0.0367235	0	22.24	AFW70592	chloride channel-like protein clc-g isoform x1	gi|413936041|gb|AFW70592.1|hypothetical protein ZEAMMB73_317914 [Zea mays]
c19280_g2_i1	8.1395	3.92152	7.72046e-06	0.000713961	0	22.26	XP_004960250	vacuolar cation proton exchanger 3	gi|514742874|ref|XP_004960250.1|PREDICTED: vacuolar cation/proton exchanger 3-like isoform X1 [Setaria italica]
c20074_g1_i5	7.84112	3.65159	3.56805e-05	0.00216765	0	22.26	XP_004967497	ectonucleotide pyrophosphatase phosphodiesterase family member 3	gi|514772433|ref|XP_004967497.1|PREDICTED: uncharacterized protein LOC101771493 [Setaria italica]
c14610_g1_i4	7.23147	3.12402	0.000530405	0.0146657	0	22.28	NP_001043559	plastid transcriptionally active 5 isoform 1	gi|115438518|ref|NP_001043559.1|Os01g0612800 [Oryza sativa Japonica Group] >gi|54290274|dbj|BAD61219.1| unknown protein [Oryza sativa Japonica Group] >gi|54290848|dbj|BAD61509.1| unknown protein [Oryza sativa Japonica Group] >gi|113533090|dbj|BAF05473.1| Os01g0612800 [Oryza sativa Japonica Group] >gi|215678618|dbj|BAG92273.1| unnamed protein product [Oryza sativa Japonica Group] >gi|218188653|gb|…
c18195_g1_i7	7.60125	3.43981	9.63608e-05	0.00448789	0	22.3	XP_004983807	tobamovirus multiplication protein 3-like	gi|514818200|ref|XP_004983807.1|PREDICTED: uncharacterized protein LOC101777842 [Setaria italica]
c20520_g3_i8	2.82699	5.09776	0.000663375	0.0178928	3.12	22.3	XP_004968916	vacuolar cation proton exchanger 1a-like	gi|514777726|ref|XP_004968916.1|PREDICTED: vacuolar cation/proton exchanger 1a-like [Setaria italica]
c12142_g1_i2	7.39092	3.25848	0.00021796	0.00804124	0	22.32	XP_004983067	protein chloroplastic-like	gi|514816663|ref|XP_004983067.1|PREDICTED: protein CutA 1, chloroplastic-like isoform X2 [Setaria italica]
c25455_g1_i1	6.73296	2.72264	0.00286389	0.0466119	0	22.33	XP_004955044	dna mismatch repair protein pms1-like	gi|514722648|ref|XP_004955044.1|PREDICTED: DNA mismatch repair protein PMS1-like [Setaria italica]
c16923_g1_i2	2.85609	4.06144	0.00194758	0.0367235	3.29	22.38	XP_004984347	u4 u6 small nuclear ribonucleoprotein prp4-like protein	gi|514819299|ref|XP_004984347.1|PREDICTED: U4/U6 small nuclear ribonucleoprotein PRP4-like protein-like [Setaria italica]
c18703_g4_i2	7.31339	3.19277	0.000390825	0.0118763	0	22.39	XP_004953694	outer envelope pore protein 16- chloroplastic mitochondrial	gi|514717247|ref|XP_004953694.1|PREDICTED: outer envelope pore protein 16-3, chloroplastic/mitochondrial-like [Setaria italica]
c16312_g2_i1	6.84739	2.81204	0.00199604	0.0367235	0	22.42	#N/A	#N/A	#N/A
c37817_g1_i1	6.73296	2.72264	0.00286389	0.0466119	0	22.42	XP_004979559	protein root hair defective 3 homolog 2	gi|514809474|ref|XP_004979559.1|PREDICTED: protein ROOT HAIR DEFECTIVE 3 homolog 2-like isoform X1 [Setaria italica]
c19836_g3_i2	7.53449	3.38179	0.000125561	0.00541868	0	22.44	XP_004952902	protein nrt1 ptr family	gi|514714010|ref|XP_004952902.1|PREDICTED: nitrate transporter 1.3-like [Setaria italica]
c19827_g2_i2	3.36927	3.82642	0.00208845	0.0382319	1.92	22.46	XP_004959927	ring fyve phd zinc finger superfamily protein isoform 1	gi|514741584|ref|XP_004959927.1|PREDICTED: uncharacterized protein LOC101782375 isoform X1 [Setaria italica] >gi|514741588|ref|XP_004959928.1| PREDICTED: uncharacterized protein LOC101782375 isoform X2 [Setaria italica]
c18911_g1_i4	7.89533	3.70013	2.82471e-05	0.00180727	0	22.49	XP_004970101	protein pat1-1-like protein	gi|514782470|ref|XP_004970101.1|PREDICTED: uncharacterized protein LOC101761506 [Setaria italica]
c15122_g1_i3	7.89533	3.70013	2.82471e-05	0.00180727	0	22.62	XP_004984787	probable gpi-anchored adhesin-like protein pga55 isoform x1	gi|514820195|ref|XP_004984787.1|PREDICTED: uncharacterized protein LOC101782141 [Setaria italica]
c18971_g3_i3	7.60125	3.43981	9.63608e-05	0.00448789	0	22.63	XP_004983491	glycerol-3-phosphate dehydrogenase mitochondrial	gi|514817542|ref|XP_004983491.1|PREDICTED: uncharacterized protein KIAA0930 homolog isoform X2 [Setaria italica]
c27050_g1_i1	4.32972	3.31736	0.00133434	0.0290207	0.99	22.65	XP_004973857	lsg	gi|514797676|ref|XP_004973857.1|PREDICTED: uncharacterized protein LOC101774238 isoform X1 [Setaria italica] >gi|514797680|ref|XP_004973858.1| PREDICTED: uncharacterized protein LOC101774238 isoform X2 [Setaria italica]
c20810_g1_i1	3.25837	4.10139	0.000571838	0.0156914	2.6	22.68	XP_004952321	cyclin-dependent kinase g-2-like isoform x1	gi|514711620|ref|XP_004952321.1|PREDICTED: uncharacterized protein LOC101774632 [Setaria italica]
c20062_g1_i1	4.32972	3.31736	0.00133434	0.0290207	1.16	22.69	#N/A	#N/A	#N/A
c19939_g7_i5	8.56445	4.31628	8.75702e-07	0.000147934	0	22.7	XP_004951182	ribosomal protein s5	gi|514706945|ref|XP_004951182.1|PREDICTED: trichohyalin-like [Setaria italica]
c10191_g1_i1	6.95341	2.89638	0.00140897	0.0290207	0	22.71	CAC12836	cytochrome c oxidase subunit 3	gi|29603450|emb|CAC12836.2|cytochrome C oxidase subunit III (mitochondrion) [Elymus sibiricus]
c19825_g5_i2	6.84739	2.81204	0.00199604	0.0367235	0	22.75	XP_004983547	tpr domain protein	gi|514817658|ref|XP_004983547.1|PREDICTED: uncharacterized protein LOC101767315 [Setaria italica]
c16621_g1_i2	6.73296	2.72264	0.00286389	0.0466119	0	22.85	#N/A	#N/A	#N/A
c20056_g2_i13	7.05217	2.97619	0.00100641	0.0227819	0	22.86	XP_004969462	coiled-coil domain-containing protein 174-like	gi|514779882|ref|XP_004969462.1|PREDICTED: coiled-coil domain-containing protein 174-like [Setaria italica]
c17374_g2_i1	3.69298	3.59391	0.00177411	0.0355805	1.67	22.96	XP_004968678	gdsl esterase lipase lip-4-like	gi|514777219|ref|XP_004968678.1|PREDICTED: GDSL esterase/lipase LIP-4-like [Setaria italica]
c20096_g6_i7	8.04673	3.83689	1.44592e-05	0.00113773	0	22.97	XP_004982516	sc3 protein	gi|514815525|ref|XP_004982516.1|PREDICTED: secretory carrier-associated membrane protein 4-like [Setaria italica]
c19095_g3_i9	7.53449	3.38179	0.000125561	0.00541868	0	22.99	XP_004958809	phosphoinositide-specific phospholipase c	gi|514737340|ref|XP_004958809.1|PREDICTED: phosphoinositide phospholipase C 2-like isoform X1 [Setaria italica] >gi|514737342|ref|XP_004958810.1| PREDICTED: phosphoinositide phospholipase C 2-like isoform X2 [Setaria italica]
c18617_g1_i12	6.84739	2.81204	0.00199604	0.0367235	0	23	#N/A	#N/A	#N/A
c18919_g1_i4	7.84112	3.65159	3.56805e-05	0.00216765	0	23.03	XP_004961421	er lumen protein retaining receptor	gi|514747658|ref|XP_004961421.1|PREDICTED: ER lumen protein retaining receptor-like [Setaria italica]
c19591_g3_i4	7.23147	3.12402	0.000530405	0.0146657	0	23.06	XP_004975196	gdt1-like protein chloroplastic	gi|514800544|ref|XP_004975196.1|PREDICTED: GDT1-like protein 2, chloroplastic-like isoform X1 [Setaria italica]
c20323_g3_i2	7.05217	2.97619	0.00100641	0.0227819	0	23.08	XP_004965126	pyruvate dehydrogenase e1 component alpha subunit	gi|514762838|ref|XP_004965126.1|PREDICTED: pyruvate dehydrogenase E1 component subunit alpha-2, mitochondrial-like [Setaria italica]
c19939_g1_i1	3.75409	3.6442	0.00141951	0.0290744	1.66	23.23	XP_004984603	pre-mrna 3 -end-processing factor fip1	gi|514819822|ref|XP_004984603.1|PREDICTED: uncharacterized protein LOC101781077 [Setaria italica]
c20565_g1_i11	7.46449	3.32141	0.000164799	0.00653705	0	23.3	XP_004983070	pyridoxine pyridoxamine 5 -phosphate oxidase chloroplastic isoform x1	gi|514816669|ref|XP_004983070.1|PREDICTED: pyridoxine/pyridoxamine 5'-phosphate oxidase 1, chloroplastic-like isoform X2 [Setaria italica]
c20486_g3_i6	7.23147	3.12402	0.000530405	0.0146657	0	23.31	XP_004981110	btb poz domain-containing protein at2g13690-like	gi|514812635|ref|XP_004981110.1|PREDICTED: BTB/POZ domain-containing protein At2g13690-like [Setaria italica]
c18853_g1_i6	7.23147	3.12402	0.000530405	0.0146657	0	23.32	XP_004966137	dna-directed rna polymerases iv and v subunit 8b-like	gi|514767006|ref|XP_004966137.1|PREDICTED: DNA-directed RNA polymerases I, II, and III subunit rpabc3-like [Setaria italica]
c18061_g1_i1	7.66506	3.49565	7.44607e-05	0.0037006	0	23.34	AFW63885	zn-dependent including glyoxylase	gi|413923953|gb|AFW63885.1|zn-dependent hydrolase, including glyoxylase [Zea mays]
c18824_g1_i9	2.96599	4.39077	0.0010052	0.0227819	3.06	23.37	XP_004953440	spx domain-containing membrane protein _17046	gi|514716212|ref|XP_004953440.1|PREDICTED: SPX domain-containing membrane protein Os02g45520-like isoform X1 [Setaria italica] >gi|514716216|ref|XP_004953441.1| PREDICTED: SPX domain-containing membrane protein Os02g45520-like isoform X2 [Setaria italica]
c20667_g2_i3	9.59567	5.3085	2.4786e-09	1.79655e-06	0	23.43	XP_004964666	chd3-type chromatin-remodeling factor pickle	gi|514760954|ref|XP_004964666.1|PREDICTED: CHD3-type chromatin-remodeling factor PICKLE-like [Setaria italica]
c20969_g1_i2	5.19498	5.46956	2.02954e-07	5.15979e-05	0.7	23.45	XP_004981975	histidine kinase 1	gi|514814408|ref|XP_004981975.1|PREDICTED: histidine kinase 4-like [Setaria italica]
c20736_g2_i3	6.95341	2.89638	0.00140897	0.0290207	0	23.46	XP_004975249	zinc finger ccch domain-containing protein 14	gi|514800654|ref|XP_004975249.1|PREDICTED: uncharacterized protein LOC101773580 isoform X2 [Setaria italica]
c19462_g3_i8	7.23147	3.12402	0.000530405	0.0146657	0	23.49	XP_004967865	t-complex protein 1 subunit beta	gi|514773950|ref|XP_004967865.1|PREDICTED: T-complex protein 1 subunit beta-like isoform X1 [Setaria italica] >gi|514773954|ref|XP_004967866.1| PREDICTED: T-complex protein 1 subunit beta-like isoform X2 [Setaria italica] >gi|514773958|ref|XP_004967867.1| PREDICTED: T-complex protein 1 subunit beta-like isoform X3 [Setaria italica]
c20457_g1_i7	8.99518	4.72602	8.63636e-08	2.64002e-05	0	23.57	XP_004976039	nitrate transporter	gi|514802288|ref|XP_004976039.1|PREDICTED: nitrate transporter 1.2-like isoform X1 [Setaria italica] >gi|514802290|ref|XP_004976040.1| PREDICTED: nitrate transporter 1.2-like isoform X2 [Setaria italica] >gi|514802292|ref|XP_004976041.1| PREDICTED: nitrate transporter 1.2-like isoform X3 [Setaria italica] >gi|514802294|ref|XP_004976042.1| PREDICTED: nitrate transporter 1.2-like isoform X4 [Setari…
c16044_g1_i4	7.89533	3.70013	2.82471e-05	0.00180727	0	23.6	XP_004957232	protein chloroplastic	gi|514731637|ref|XP_004957232.1|PREDICTED: protein Iojap, chloroplast-like [Setaria italica]
c20120_g2_i5	7.53449	3.38179	0.000125561	0.00541868	0	23.6	XP_004971179	autophagy-related protein 18a-like	gi|514786807|ref|XP_004971179.1|PREDICTED: autophagy-related protein 18a-like [Setaria italica]
c18880_g1_i4	7.46449	3.32141	0.000164799	0.00653705	0	23.61	AEW12812	4-coumarate: ligase	gi|362112182|gb|AEW12812.1|4-coumarate CoA ligase [Cenchrus purpureus] >gi|378758474|gb|AFC38426.1| 4-coumarate: CoA ligase [Cenchrus purpureus]
c18354_g4_i16	7.39092	3.25848	0.00021796	0.00804124	0	23.64	XP_002443439	cytochrome p450 81d1	gi|242086028|ref|XP_002443439.1|hypothetical protein SORBIDRAFT_08g019480 [Sorghum bicolor] >gi|241944132|gb|EES17277.1| hypothetical protein SORBIDRAFT_08g019480 [Sorghum bicolor]
c15966_g1_i5	2.94597	4.13409	0.00138806	0.0290207	2.78	23.64	XP_004982972	PREDICTED: uncharacterized protein LOC101767180	gi|514816462|ref|XP_004982972.1|PREDICTED: uncharacterized protein LOC101767180 [Setaria italica]
c19505_g5_i4	7.31339	3.19277	0.000390825	0.0118763	0	23.68	XP_004952714	PREDICTED: uncharacterized protein LOC101775432	gi|514713256|ref|XP_004952714.1|PREDICTED: uncharacterized protein LOC101775432 [Setaria italica]
c19535_g2_i4	8.22666	4.00158	5.18875e-06	0.000521808	0	23.73	XP_004963014	csc1-like protein hyp1	gi|514754348|ref|XP_004963014.1|PREDICTED: transmembrane protein 63B-like isoform X1 [Setaria italica]
c15427_g2_i2	7.23147	3.12402	0.000530405	0.0146657	0	23.82	XP_004969127	pleiotropic drug resistance protein 3-like	gi|514778558|ref|XP_004969127.1|PREDICTED: pleiotropic drug resistance protein 3-like isoform X2 [Setaria italica]
c12718_g1_i1	6.95341	2.89638	0.00140897	0.0290207	0	23.86	XP_003565108	protein phloem protein 2-like a1-like	gi|357126866|ref|XP_003565108.1|PREDICTED: protein PHLOEM PROTEIN 2-LIKE A1-like [Brachypodium distachyon] >gi|357128946|ref|XP_003566130.1| PREDICTED: protein PHLOEM PROTEIN 2-LIKE A1-like [Brachypodium distachyon]
c20605_g4_i10	7.89533	3.70013	2.82471e-05	0.00180727	0	23.87	XP_004970344	nadh--cytochrome b5 reductase 1-like	gi|514783443|ref|XP_004970344.1|PREDICTED: NADH--cytochrome b5 reductase 1-like [Setaria italica]
c20053_g3_i5	2.80896	4.02374	0.00231637	0.0417006	3.1	23.87	AIU51144	embryo yellow partial	gi|700259079|gb|AIU51144.1|embryo yellow protein, partial [Setaria italica]
c18232_g10_i4	7.05217	2.97619	0.00100641	0.0227819	0	23.9	NP_001151015	plasmodesmata callose-binding protein 3-like	gi|226530858|ref|NP_001151015.1|glucan endo-1,3-beta-glucosidase 1 precursor [Zea mays] >gi|195643650|gb|ACG41293.1| glucan endo-1,3-beta-glucosidase 1 precursor [Zea mays] >gi|238010330|gb|ACR36200.1| unknown [Zea mays] >gi|414880364|tpg|DAA57495.1| TPA: glucan endo-1,3-beta-glucosidase 1 [Zea mays]
c20376_g2_i6	7.89533	3.70013	2.82471e-05	0.00180727	0	23.94	XP_004969321	malate dehydrogenase	gi|514779322|ref|XP_004969321.1|PREDICTED: malate dehydrogenase, mitochondrial-like [Setaria italica]
c17561_g1_i2	7.39092	3.25848	0.00021796	0.00804124	0	23.95	XP_004954460	remorin family protein	gi|514720336|ref|XP_004954460.1|PREDICTED: remorin-like [Setaria italica]
c19721_g1_i2	7.72616	3.54947	5.79138e-05	0.00307039	0	23.96	XP_004961259	protein fam133-like	gi|514746984|ref|XP_004961259.1|PREDICTED: protein FAM133-like [Setaria italica]
c20016_g1_i3	6.73296	2.72264	0.00286389	0.0466119	0	23.98	XP_004958507	dolichyl-diphosphooligosaccharide--protein glycosyltransferase subunit 1b	gi|514736724|ref|XP_004958507.1|PREDICTED: dolichyl-diphosphooligosaccharide--protein glycosyltransferase subunit 1B-like [Setaria italica]
c20560_g1_i3	2.86999	5.13413	0.000552913	0.0152443	3.15	23.99	XP_004968710	glyoxysomal fatty acid beta-oxidation multifunctional protein mfp-a	gi|514777284|ref|XP_004968710.1|PREDICTED: glyoxysomal fatty acid beta-oxidation multifunctional protein MFP-a-like [Setaria italica]
c19377_g3_i2	7.78478	3.6014	4.53239e-05	0.00259393	0	24.01	XP_004976438	PREDICTED: uncharacterized protein LOC101764532	gi|514803096|ref|XP_004976438.1|PREDICTED: uncharacterized protein LOC101764532 [Setaria italica]
c20028_g3_i6	8.59753	4.34744	7.45e-07	0.000132234	0	24.07	XP_004957881	pleiotropic drug resistance protein 5-like	gi|514734306|ref|XP_004957881.1|PREDICTED: pleiotropic drug resistance protein 5-like [Setaria italica]
c20107_g1_i5	7.23147	3.12402	0.000530405	0.0146657	0	24.08	XP_004968592	scar-like protein 2 isoform x1	gi|514776945|ref|XP_004968592.1|PREDICTED: SCAR-like protein 2-like isoform X1 [Setaria italica]
c20764_g6_i1	7.46449	3.32141	0.000164799	0.00653705	0	24.17	XP_004981161	probable protein phosphatase 2c 42	gi|514812743|ref|XP_004981161.1|PREDICTED: probable protein phosphatase 2C 36-like [Setaria italica]
c19726_g12_i8	7.39092	3.25848	0.00021796	0.00804124	0	24.21	XP_004951449	casp-like protein 2d1	gi|514708068|ref|XP_004951449.1|PREDICTED: CASP-like protein Sb04g007720-like [Setaria italica]
c20759_g2_i2	7.31339	3.19277	0.000390825	0.0118763	0.22	24.26	XP_004976009	glucose-6-phosphate 1- cytoplasmic isoform	gi|514802225|ref|XP_004976009.1|PREDICTED: glucose-6-phosphate 1-dehydrogenase, cytoplasmic isoform-like isoform X1 [Setaria italica] >gi|514802227|ref|XP_004976010.1| PREDICTED: glucose-6-phosphate 1-dehydrogenase, cytoplasmic isoform-like isoform X2 [Setaria italica] >gi|514802229|ref|XP_004976011.1| PREDICTED: glucose-6-phosphate 1-dehydrogenase, cytoplasmic isoform-like isoform X3 [Setaria it…
c18681_g4_i13	7.31339	3.19277	0.000390825	0.0118763	0	24.26	DAA52265	af385728_1at3g47831 t23j7	gi|414873708|tpg|DAA52265.1|TPA: hypothetical protein ZEAMMB73_414494, partial [Zea mays]
c20341_g1_i4	7.66506	3.49565	7.44607e-05	0.0037006	0	24.31	XP_004956636	retinol dehydrogenase 13	gi|514729173|ref|XP_004956636.1|PREDICTED: uncharacterized protein LOC101773311 [Setaria italica]
c20648_g10_i1	6.84739	2.81204	0.00199604	0.0367235	0	24.31	#N/A	#N/A	#N/A
c20052_g5_i1	4.32972	3.31736	0.00133434	0.0290207	1.42	24.34	XP_004985871	splicing factor 3b subunit 3-like	gi|514822411|ref|XP_004985871.1|PREDICTED: splicing factor 3B subunit 3-like [Setaria italica]
c19421_g4_i8	7.89533	3.70013	2.82471e-05	0.00180727	0	24.4	XP_004961035	plasminogen activator inhibitor 1 rna-binding	gi|514746080|ref|XP_004961035.1|PREDICTED: insulin receptor substrate 4-like [Setaria italica]
c19942_g1_i11	7.72616	3.54947	5.79138e-05	0.00307039	0	24.41	XP_004965409	glycosyltransferase ago61	gi|514763997|ref|XP_004965409.1|PREDICTED: uncharacterized protein LOC101780400 [Setaria italica]
c18031_g4_i7	8.04673	3.83689	1.44592e-05	0.00113773	0	24.42	XP_002455032	transcription factor myb1r1-like	gi|242051773|ref|XP_002455032.1|hypothetical protein SORBIDRAFT_03g003270 [Sorghum bicolor] >gi|241927007|gb|EES00152.1| hypothetical protein SORBIDRAFT_03g003270 [Sorghum bicolor]
c20415_g1_i6	6.73296	2.72264	0.00286389	0.0466119	0	24.45	#N/A	#N/A	#N/A
c15231_g1_i1	3.07264	3.9487	0.00141891	0.0290744	2.79	24.49	XP_004962254	eukaryotic peptide chain release factor subunit 1-3	gi|514751046|ref|XP_004962254.1|PREDICTED: eukaryotic peptide chain release factor subunit 1-2-like isoform X1 [Setaria italica] >gi|514751050|ref|XP_004962255.1| PREDICTED: eukaryotic peptide chain release factor subunit 1-2-like isoform X2 [Setaria italica]
c19303_g7_i6	4.40329	3.3778	0.00102803	0.0231692	1.2	24.54	XP_004982727	bifunctional epoxide hydrolase 2-like	gi|514815959|ref|XP_004982727.1|PREDICTED: bifunctional epoxide hydrolase 2-like [Setaria italica]
c16635_g1_i1	7.1446	3.05194	0.000726851	0.0181533	0	24.55	ACG24926	plasma membrane associated protein	gi|195606192|gb|ACG24926.1|plasma membrane associated protein [Zea mays] >gi|414884374|tpg|DAA60388.1| TPA: plasma membrane associated protein [Zea mays]
c5685_g1_i1	7.1446	3.05194	0.000726851	0.0181533	0	24.6	XP_004962254	eukaryotic peptide chain release factor subunit 1-3-like	gi|514751046|ref|XP_004962254.1|PREDICTED: eukaryotic peptide chain release factor subunit 1-2-like isoform X1 [Setaria italica] >gi|514751050|ref|XP_004962255.1| PREDICTED: eukaryotic peptide chain release factor subunit 1-2-like isoform X2 [Setaria italica]
c18631_g4_i4	8.42398	4.18461	2.04881e-06	0.000267956	0	24.61	XP_002436541	hypothetical protein SORBIDRAFT_10g004410	gi|242092102|ref|XP_002436541.1|hypothetical protein SORBIDRAFT_10g004410 [Sorghum bicolor] >gi|241914764|gb|EER87908.1| hypothetical protein SORBIDRAFT_10g004410 [Sorghum bicolor]
c19512_g2_i2	8.04673	3.83689	1.44592e-05	0.00113773	0	24.62	XP_004985012	brefeldin a-inhibited guanine nucleotide-exchange protein 2-like	gi|514820651|ref|XP_004985012.1|PREDICTED: brefeldin A-inhibited guanine nucleotide-exchange protein 2-like [Setaria italica]
c20774_g2_i2	7.78478	3.6014	4.53239e-05	0.00259393	0	24.63	XP_004957523	tpa: act-domain containing protein kinase family protein	gi|514732809|ref|XP_004957523.1|PREDICTED: kinase suppressor of Ras 1-like [Setaria italica]
c18623_g2_i1	7.23147	3.12402	0.000530405	0.0146657	0	24.72	XP_004982738	programmed cell death 6-interacting	gi|514815981|ref|XP_004982738.1|PREDICTED: programmed cell death 6-interacting protein-like [Setaria italica]
c17733_g1_i1	4.21166	4.03352	0.000191901	0.00754603	1.15	24.78	XP_004957595	phytoene synthase chloroplastic	gi|514733104|ref|XP_004957595.1|PREDICTED: phytoene synthase, chloroplastic-like [Setaria italica]
c3017_g1_i1	6.73296	2.72264	0.00286389	0.0466119	0	24.92	XP_004978670	phd-finger family expressed	gi|514807635|ref|XP_004978670.1|PREDICTED: uncharacterized protein LOC101779023 isoform X1 [Setaria italica]
c19925_g1_i5	4.03839	4.39932	9.86135e-05	0.00457345	1.29	24.97	XP_004951930	cycloartenol synthase	gi|514710022|ref|XP_004951930.1|PREDICTED: cycloartenol synthase-like [Setaria italica]
c19611_g2_i1	4.54005	3.49179	0.000621965	0.016851	0.79	24.99	XP_004979912	cysteine-rich receptor-like protein kinase 29-like isoform x1	gi|514810201|ref|XP_004979912.1|PREDICTED: cysteine-rich receptor-like protein kinase 29-like isoform X1 [Setaria italica] >gi|514810203|ref|XP_004979913.1| PREDICTED: cysteine-rich receptor-like protein kinase 29-like isoform X2 [Setaria italica] >gi|514810205|ref|XP_004979914.1| PREDICTED: cysteine-rich receptor-like protein kinase 29-like isoform X3 [Setaria italica] >gi|514810207|ref|XP_00497…
c20409_g1_i6	8.75243	4.49408	3.44558e-07	7.60525e-05	0	25	XP_004986053	myosin-11-like isoform x1	gi|514822785|ref|XP_004986053.1|PREDICTED: myosin-11-like isoform X1 [Setaria italica]
c20498_g7_i3	6.95341	2.89638	0.00140897	0.0290207	0	25.05	XP_004977050	probable glucuronosyltransferase os04g0650300-like	gi|514804353|ref|XP_004977050.1|PREDICTED: probable glucuronosyltransferase Os04g0650300-like [Setaria italica]
c20285_g4_i2	7.84112	3.65159	3.56805e-05	0.00216765	0	25.15	XP_002458299	tpa: duf1421 domain family protein	gi|242058307|ref|XP_002458299.1|hypothetical protein SORBIDRAFT_03g030820 [Sorghum bicolor] >gi|241930274|gb|EES03419.1| hypothetical protein SORBIDRAFT_03g030820 [Sorghum bicolor]
c20748_g3_i4	7.60125	3.43981	9.63608e-05	0.00448789	0	25.19	XP_004973738	trna (cytosine -c )-methyltransferase-like isoform x1	gi|514797200|ref|XP_004973738.1|PREDICTED: tRNA (cytosine(34)-C(5))-methyltransferase-like isoform X1 [Setaria italica]
c20624_g4_i2	3.69298	3.59391	0.00177411	0.0355805	2.11	25.22	XP_004966248	phosphosulfolactate synthase-related protein	gi|514767457|ref|XP_004966248.1|PREDICTED: uncharacterized protein LOC101781083 [Setaria italica]
c2511_g1_i2	3.56241	3.48792	0.00281198	0.0466119	2.21	25.23	XP_004985779	cyclin dependent kinase inhibitor	gi|514822219|ref|XP_004985779.1|PREDICTED: cyclin-dependent kinase inhibitor 5-like [Setaria italica]
c16962_g1_i3	8.04673	3.83689	1.44592e-05	0.00113773	0	25.31	XP_004973098	lysine histidine transporter 1-like	gi|514794601|ref|XP_004973098.1|PREDICTED: lysine histidine transporter 1-like [Setaria italica]
c19614_g2_i8	8.83797	4.57552	2.22885e-07	5.53854e-05	0	25.39	XP_004969923	serine threonine protein kinase	gi|514781759|ref|XP_004969923.1|PREDICTED: uncharacterized protein LOC101760429 [Setaria italica]
c19852_g2_i5	7.23147	3.12402	0.000530405	0.0146657	0	25.41	XP_008644470	allene oxide synthase chloroplastic-like	gi|670405656|ref|XP_008644470.1|PREDICTED: allene oxide synthase 1, chloroplastic [Zea mays] >gi|413932959|gb|AFW67510.1| putative cytochrome P450 superfamily protein [Zea mays]
c20197_g5_i6	6.73296	2.72264	0.00286389	0.0466119	0	25.42	XP_004978833	transcription factor gte10-like	gi|514807969|ref|XP_004978833.1|PREDICTED: transcription factor GTE10-like [Setaria italica]
c19622_g3_i8	2.73225	4.20029	0.00248498	0.0446213	3.64	25.43	XP_004968501	6-phosphofructokinase 2	gi|514776530|ref|XP_004968501.1|PREDICTED: 6-phosphofructokinase 3-like [Setaria italica]
c11580_g1_i1	3.36927	3.82642	0.00208845	0.0382319	2.4	25.46	YP_008802499	nadh dehydrogenase subunit 7	gi|557923445|ref|YP_008802499.1|NADH dehydrogenase subunit 7 (mitochondrion) (mitochondrion) [Asclepias syriaca] >gi|556562338|gb|AGZ63034.1| NADH dehydrogenase subunit 7 (mitochondrion) (mitochondrion) [Asclepias syriaca]
c14713_g1_i1	2.80896	4.02374	0.00231637	0.0417006	3.56	25.47	XP_004979897	wd repeat-containing protein 61	gi|514810171|ref|XP_004979897.1|PREDICTED: WD repeat-containing protein 61-like [Setaria italica]
c20528_g4_i11	7.99801	3.79269	1.79859e-05	0.00135303	0	25.48	XP_004967745	pq loop repeat family protein	gi|514773474|ref|XP_004967745.1|PREDICTED: lysosomal amino acid transporter 1-like [Setaria italica]
c19323_g1_i6	3.19804	4.5859	0.000335144	0.0114947	2.53	25.51	XP_002438463	gamyb-binding protein	gi|242095946|ref|XP_002438463.1|hypothetical protein SORBIDRAFT_10g020060 [Sorghum bicolor] >gi|241916686|gb|EER89830.1| hypothetical protein SORBIDRAFT_10g020060 [Sorghum bicolor]
c19334_g1_i18	6.73296	2.72264	0.00286389	0.0466119	0	25.52	#N/A	#N/A	#N/A
c11859_g1_i1	6.84739	2.81204	0.00199604	0.0367235	0	25.53	XP_004967947	rna polymerase ii transcription partial	gi|514774297|ref|XP_004967947.1|PREDICTED: mediator of RNA polymerase II transcription subunit 17-like [Setaria italica]
c17792_g1_i1	7.39092	3.25848	0.00021796	0.00804124	0	25.59	XP_004958418	exosome complex component mtr3	gi|514736468|ref|XP_004958418.1|PREDICTED: exosome complex component MTR3-like [Setaria italica]
c20582_g3_i1	7.31339	3.19277	0.000390825	0.0118763	0	25.59	XP_004977327	calcineurin b-like protein 6	gi|514804922|ref|XP_004977327.1|PREDICTED: calcineurin B-like protein 6-like isoform X1 [Setaria italica] >gi|514804924|ref|XP_004977328.1| PREDICTED: calcineurin B-like protein 6-like isoform X2 [Setaria italica]
c20811_g3_i9	6.84739	2.81204	0.00199604	0.0367235	0	25.6	XP_004977429	40s ribosomal protein s16	gi|514805130|ref|XP_004977429.1|PREDICTED: 40S ribosomal protein S16-like [Setaria italica]
c18857_g5_i7	4.72359	3.64789	0.000305695	0.0105034	0.59	25.61	XP_004957458	protein odorant1-like	gi|514732549|ref|XP_004957458.1|PREDICTED: protein ODORANT1-like [Setaria italica]
c20749_g1_i12	7.66506	3.49565	7.44607e-05	0.0037006	0	25.68	XP_004968885	calcium permeable stress-gated cation channel 1-like	gi|514777661|ref|XP_004968885.1|PREDICTED: uncharacterized membrane protein YLR241W-like [Setaria italica]
c20129_g1_i8	7.05217	2.97619	0.00100641	0.0227819	0	25.72	#N/A	#N/A	#N/A
c20767_g4_i2	3.22264	4.36356	0.000458791	0.0138001	2.8	25.74	XP_004984188	uncharacterized wd repeat-containing isoform x1	gi|514818977|ref|XP_004984188.1|PREDICTED: uncharacterized WD repeat-containing protein C2A9.03-like isoform X2 [Setaria italica]
c20042_g3_i14	7.31339	3.19277	0.000390825	0.0118763	0	25.78	#N/A	#N/A	#N/A
c18989_g3_i7	7.66506	3.49565	7.44607e-05	0.0037006	0	25.85	XP_002460665	mosc domain-containing protein mitochondrial-like	gi|242045588|ref|XP_002460665.1|hypothetical protein SORBIDRAFT_02g032800 [Sorghum bicolor] >gi|241924042|gb|EER97186.1| hypothetical protein SORBIDRAFT_02g032800 [Sorghum bicolor]
c19410_g3_i1	7.23147	3.12402	0.000530405	0.0146657	0	25.86	XP_004956279	cytochrome p450 family expressed	gi|514727673|ref|XP_004956279.1|PREDICTED: geraniol 8-hydroxylase-like [Setaria italica]
c18038_g1_i4	7.89533	3.70013	2.82471e-05	0.00180727	0	25.9	XP_004982780	e3 ubiquitin-protein ligase ring1-like	gi|514816067|ref|XP_004982780.1|PREDICTED: E3 ubiquitin-protein ligase RING1-like [Setaria italica]
c18513_g2_i6	7.31339	3.19277	0.000390825	0.0118763	0	25.91	#N/A	#N/A	#N/A
c18436_g1_i4	8.1395	3.92152	7.72046e-06	0.000713961	0	25.95	XP_004963343	bggp beta-1-3-galactosyl-o-glycosyl-glycoprotein	gi|514755685|ref|XP_004963343.1|PREDICTED: xylosyltransferase 1-like [Setaria italica]
c19886_g5_i2	4.17027	3.18859	0.00304285	0.0489557	1.31	26.05	XP_004978540	stress response protein nst1-like	gi|514807368|ref|XP_004978540.1|PREDICTED: stress response protein nst1-like [Setaria italica]
c17414_g2_i2	7.99801	3.79269	1.79859e-05	0.00135303	0	26.08	XP_010229465	craniofacial development protein 2-like	gi|721627186|ref|XP_010229465.1|PREDICTED: uncharacterized protein LOC100827823 [Brachypodium distachyon]
c17173_g1_i2	6.73296	2.72264	0.00286389	0.0466119	0	26.19	XP_002454240	ubiquitin-protein ligase isoform 1 isoform x2	gi|242065902|ref|XP_002454240.1|hypothetical protein SORBIDRAFT_04g027350 [Sorghum bicolor] >gi|241934071|gb|EES07216.1| hypothetical protein SORBIDRAFT_04g027350 [Sorghum bicolor]
c16939_g1_i3	6.73296	2.72264	0.00286389	0.0466119	0	26.24	#N/A	#N/A	#N/A
c19245_g3_i7	2.80896	4.02374	0.00231637	0.0417006	3.4	26.29	NP_001150271	ras-related protein rabh1b	gi|226501020|ref|NP_001150271.1|ras-related protein Rab-6A [Zea mays] >gi|242045718|ref|XP_002460730.1| hypothetical protein SORBIDRAFT_02g033930 [Sorghum bicolor] >gi|514733832|ref|XP_004957769.1| PREDICTED: ras-related protein RABH1b-like [Setaria italica] >gi|194701460|gb|ACF84814.1| unknown [Zea mays] >gi|195637990|gb|ACG38463.1| ras-related protein Rab-6A [Zea mays] >gi|241924107|gb|EER97251…
c19967_g2_i3	8.04673	3.83689	1.44592e-05	0.00113773	0	26.31	XP_004983297	poly rna polymerase protein 1-like	gi|514817136|ref|XP_004983297.1|PREDICTED: uncharacterized protein LOC101764458 [Setaria italica]
c20803_g1_i8	8.49592	4.25191	1.4456e-06	0.000208536	0	26.36	XP_004951217	kinesin light chain-like protein	gi|514707095|ref|XP_004951217.1|PREDICTED: nephrocystin-3-like [Setaria italica]
c19338_g2_i11	7.46449	3.32141	0.000164799	0.00653705	0	26.38	AFW65766	nuclear receptor coactivator 3-like	gi|413925834|gb|AFW65766.1|hypothetical protein ZEAMMB73_993122 [Zea mays]
c15889_g1_i1	6.73296	2.72264	0.00286389	0.0466119	0	26.41	XP_008650136	retrotransposon unclassified	gi|670418794|ref|XP_008650136.1|PREDICTED: uncharacterized protein LOC103630871 [Zea mays]
c19422_g5_i1	7.89533	3.70013	2.82471e-05	0.00180727	0	26.44	XP_004952613	heparan-alpha-glucosaminide n-acetyltransferase-like isoform x3	gi|514712858|ref|XP_004952613.1|PREDICTED: heparan-alpha-glucosaminide N-acetyltransferase-like isoform X2 [Setaria italica] >gi|514712862|ref|XP_004952614.1| PREDICTED: heparan-alpha-glucosaminide N-acetyltransferase-like isoform X3 [Setaria italica]
c19881_g1_i8	7.53449	3.38179	0.000125561	0.00541868	0.12	26.44	XP_004960851	serine carboxypeptidase-like 19	gi|514745319|ref|XP_004960851.1|PREDICTED: serine carboxypeptidase-like 19-like [Setaria italica]
c20569_g3_i8	6.95341	2.89638	0.00140897	0.0290207	0	26.44	XP_004958801	dna replication complex gins protein psf2	gi|514737323|ref|XP_004958801.1|PREDICTED: DNA replication complex GINS protein PSF2-like isoform X2 [Setaria italica]
c19041_g3_i12	7.60125	3.43981	9.63608e-05	0.00448789	0	26.45	XP_004969880	protein farnesyltransferase subunit beta	gi|514781587|ref|XP_004969880.1|PREDICTED: protein farnesyltransferase subunit beta-like isoform X2 [Setaria italica]
c18861_g1_i2	7.05217	2.97619	0.00100641	0.0227819	0	26.46	XP_002460159	u-box domain-containing protein 19-like	gi|242044576|ref|XP_002460159.1|hypothetical protein SORBIDRAFT_02g023630 [Sorghum bicolor] >gi|241923536|gb|EER96680.1| hypothetical protein SORBIDRAFT_02g023630 [Sorghum bicolor]
c19668_g5_i1	9.20291	4.92628	2.56226e-08	1.09049e-05	0	26.48	XP_004957454	pseudo-response regulator partial	gi|514732534|ref|XP_004957454.1|PREDICTED: two-component response regulator-like PRR95-like isoform X3 [Setaria italica]
c18570_g6_i9	8.59753	4.34744	7.45e-07	0.000132234	0	26.48	XP_004980970	transducin beta-like protein 2	gi|514812351|ref|XP_004980970.1|PREDICTED: transducin beta-like protein 2-like isoform X2 [Setaria italica]
c19116_g4_i2	8.1395	3.92152	7.72046e-06	0.000713961	0.08	26.55	XP_004975964	beta- -mannosyl-glycoprotein 4-beta-n-acetylglucosaminyltransferase-like	gi|514802135|ref|XP_004975964.1|PREDICTED: beta-1,4-mannosyl-glycoprotein 4-beta-N-acetylglucosaminyltransferase-like [Setaria italica]
c19470_g5_i1	7.39092	3.25848	0.00021796	0.00804124	0	26.61	XP_004954065	PREDICTED: uncharacterized protein LOC101758159 isoform X1	gi|514718727|ref|XP_004954065.1|PREDICTED: uncharacterized protein LOC101758159 isoform X1 [Setaria italica] >gi|514718731|ref|XP_004954066.1| PREDICTED: uncharacterized protein LOC101758159 isoform X2 [Setaria italica]
c9474_g1_i1	4.32972	3.31736	0.00133434	0.0290207	1.42	26.67	YP_005090367	orf120	gi|372450217|ref|YP_005090367.1|orf186 (mitochondrion) [Phoenix dactylifera] >gi|343478422|gb|AEM43910.1| orf186 (mitochondrion) [Phoenix dactylifera]
c3712_g1_i1	7.46449	3.32141	0.000164799	0.00653705	0	26.71	XP_004958321	leucine-rich repeat transmembrane protein kinase 2	gi|514736092|ref|XP_004958321.1|PREDICTED: protein STRUBBELIG-RECEPTOR FAMILY 7-like isoform X1 [Setaria italica] >gi|514736096|ref|XP_004958322.1| PREDICTED: protein STRUBBELIG-RECEPTOR FAMILY 7-like isoform X2 [Setaria italica]
c20445_g1_i4	8.72275	4.46589	4.00132e-07	8.30818e-05	0	26.74	XP_004982341	wd-40 repeat-containing protein msi1	gi|514815159|ref|XP_004982341.1|PREDICTED: histone-binding protein MSI1 homolog [Setaria italica]
c9430_g1_i1	7.05217	2.97619	0.00100641	0.0227819	0	26.75	XP_004970430	cinnamoyl- reductase 1-like	gi|514783781|ref|XP_004970430.1|PREDICTED: cinnamoyl-CoA reductase 1-like [Setaria italica]
c20345_g5_i1	6.73296	2.72264	0.00286389	0.0466119	0	26.84	#N/A	#N/A	#N/A
c18850_g1_i3	7.46449	3.32141	0.000164799	0.00653705	0.04	26.96	XP_004951246	vacuolar protein sorting-associated protein 29	gi|514707220|ref|XP_004951246.1|PREDICTED: vacuolar protein sorting-associated protein 29-like [Setaria italica]
c20342_g4_i6	7.72616	3.54947	5.79138e-05	0.00307039	0	26.97	XP_004967857	shaggy-related protein kinase alpha-like	gi|514773919|ref|XP_004967857.1|PREDICTED: shaggy-related protein kinase alpha-like [Setaria italica]
c19945_g2_i6	8.42398	4.18461	2.04881e-06	0.000267956	0	27.11	XP_002462965	tpa: duf26-domain receptor-like protein kinase family protein	gi|242050442|ref|XP_002462965.1|hypothetical protein SORBIDRAFT_02g035450 [Sorghum bicolor] >gi|241926342|gb|EER99486.1| hypothetical protein SORBIDRAFT_02g035450 [Sorghum bicolor]
c20568_g2_i2	8.42398	4.18461	2.04881e-06	0.000267956	0	27.23	XP_004978483	PREDICTED: uncharacterized protein LOC101771828	gi|514807253|ref|XP_004978483.1|PREDICTED: uncharacterized protein LOC101771828 [Setaria italica]
c18255_g2_i6	2.91575	3.82294	0.00254733	0.0455816	3.58	27.25	XP_004952889	nac domain-containing protein 100-like isoform x1	gi|514713958|ref|XP_004952889.1|PREDICTED: NAC domain-containing protein 100-like [Setaria italica]
c19626_g2_i5	6.84739	2.81204	0.00199604	0.0367235	0	27.33	#N/A	#N/A	#N/A
c20564_g3_i2	6.84739	2.81204	0.00199604	0.0367235	0	27.47	XP_004971074	cbs domain-containing protein cbsx6-like	gi|514786390|ref|XP_004971074.1|PREDICTED: CBS domain-containing protein CBSX6-like [Setaria italica]
c20240_g1_i2	7.60125	3.43981	9.63608e-05	0.00448789	0	27.49	XP_002458303	6b-interacting protein 1	gi|242058315|ref|XP_002458303.1|hypothetical protein SORBIDRAFT_03g030880 [Sorghum bicolor] >gi|241930278|gb|EES03423.1| hypothetical protein SORBIDRAFT_03g030880 [Sorghum bicolor]
c39409_g1_i1	6.73296	2.72264	0.00286389	0.0466119	0	27.53	XP_004983864	cytochrome p450 family expressed	gi|514818318|ref|XP_004983864.1|PREDICTED: cytochrome P450 704C1-like [Setaria italica]
c19568_g3_i4	7.1446	3.05194	0.000726851	0.0181533	0	27.54	XP_004965216	protein nsp-interacting kinase 1-like	gi|514763213|ref|XP_004965216.1|PREDICTED: protein NSP-INTERACTING KINASE 1-like [Setaria italica]
c19055_g6_i5	7.46449	3.32141	0.000164799	0.00653705	0	27.6	XP_002467476	peptide methionine sulfoxide reductase chloroplastic-like	gi|242040163|ref|XP_002467476.1|hypothetical protein SORBIDRAFT_01g028840 [Sorghum bicolor] >gi|241921330|gb|EER94474.1| hypothetical protein SORBIDRAFT_01g028840 [Sorghum bicolor]
c20359_g5_i1	8.22666	4.00158	5.18875e-06	0.000521808	0	27.63	NP_001042615	gtp-binding protein sar1a	gi|115435714|ref|NP_001042615.1|Os01g0254000 [Oryza sativa Japonica Group] >gi|5922611|dbj|BAA84612.1| putative small GTP-binding protein Bsar1a [Oryza sativa Japonica Group] >gi|47499878|gb|AAT28677.1| GTP-binding protein [Oryza sativa Japonica Group] >gi|113532146|dbj|BAF04529.1| Os01g0254000 [Oryza sativa Japonica Group] >gi|215767242|dbj|BAG99470.1| unnamed protein product [Oryza sativa Japon…
c19594_g5_i9	3.16849	4.027	0.000814859	0.0200996	3.1	27.64	NP_001132630	probable lrr receptor-like serine threonine-protein kinase rkf3	gi|212723232|ref|NP_001132630.1|uncharacterized LOC100194105 [Zea mays] >gi|195614232|gb|ACG28946.1| RKF3 [Zea mays] >gi|224029985|gb|ACN34068.1| unknown [Zea mays] >gi|413935471|gb|AFW70022.1| putative protein kinase superfamily protein [Zea mays]
c8468_g1_i2	6.84739	2.81204	0.00199604	0.0367235	0	27.67	XP_004985129	lecithin-cholesterol acyltransferase-like 1-like	gi|514820890|ref|XP_004985129.1|PREDICTED: lecithin-cholesterol acyltransferase-like 1-like [Setaria italica]
c20031_g5_i6	7.84112	3.65159	3.56805e-05	0.00216765	0	27.7	XP_004960036	acyl- -binding domain-containing protein 6	gi|514742013|ref|XP_004960036.1|PREDICTED: acyl-CoA-binding domain-containing protein 1-like [Setaria italica]
c18609_g3_i9	7.53449	3.38179	0.000125561	0.00541868	0	27.7	XP_004984490	hydroxyacylglutathione hydrolase cytoplasmic	gi|514819590|ref|XP_004984490.1|PREDICTED: hydroxyacylglutathione hydrolase cytoplasmic-like isoform X1 [Setaria italica]
c20753_g3_i4	8.56445	4.31628	8.75702e-07	0.000147934	0	27.71	XP_010236203	endonuclease-reverse transcriptase -e01	gi|721669123|ref|XP_010236203.1|PREDICTED: uncharacterized protein LOC104583892 [Brachypodium distachyon]
c20391_g1_i3	7.39092	3.25848	0.00021796	0.00804124	0	27.8	XP_004978626	e3 ubiquitin-protein ligase listerin	gi|514807546|ref|XP_004978626.1|PREDICTED: E3 ubiquitin-protein ligase listerin-like [Setaria italica]
c6086_g1_i1	6.73296	2.72264	0.00286389	0.0466119	0	27.82	XP_002447010	abc transporter c family member 15	gi|242074148|ref|XP_002447010.1|hypothetical protein SORBIDRAFT_06g026830 [Sorghum bicolor] >gi|241938193|gb|EES11338.1| hypothetical protein SORBIDRAFT_06g026830 [Sorghum bicolor]
c14841_g1_i3	7.23147	3.12402	0.000530405	0.0146657	0	27.88	XP_004976553	cytochrome p450 704c1-like	gi|514803330|ref|XP_004976553.1|PREDICTED: cytochrome P450 704C1-like [Setaria italica]
c14691_g1_i2	7.23147	3.12402	0.000530405	0.0146657	0	27.97	#N/A	#N/A	#N/A
c16397_g1_i5	3.12137	3.98837	0.000977184	0.0227819	3.45	28.01	XP_004968074	endonuclease 2-like	gi|514774809|ref|XP_004968074.1|PREDICTED: endonuclease 2-like [Setaria italica]
c19240_g1_i8	9.22425	4.94694	2.28675e-08	1.0066e-05	0	28.05	XP_004979577	eto1-like protein 1	gi|514809510|ref|XP_004979577.1|PREDICTED: ETO1-like protein 1-like [Setaria italica]
c19859_g2_i1	2.90173	4.09821	0.001642	0.0333829	3.88	28.07	XP_004963339	nodulin-related partial	gi|514755669|ref|XP_004963339.1|PREDICTED: probable transporter mch1-like [Setaria italica]
c19990_g1_i1	6.95341	2.89638	0.00140897	0.0290207	0	28.1	CDW75723	serine acetyltransferase	gi|678336953|emb|CDW75723.1|UNKNOWN [Stylonychia lemnae]
c6974_g1_i1	6.84739	2.81204	0.00199604	0.0367235	0	28.15	XP_004953951	lipoxygenase homology domain-containing protein 1-like	gi|514718277|ref|XP_004953951.1|PREDICTED: lipoxygenase homology domain-containing protein 1-like [Setaria italica]
c18580_g2_i1	7.46449	3.32141	0.000164799	0.00653705	0	28.24	XP_004979029	aquaporin sip1-2	gi|514808377|ref|XP_004979029.1|PREDICTED: aquaporin SIP1-1-like [Setaria italica]
c20480_g2_i7	7.1446	3.05194	0.000726851	0.0181533	0	28.24	#N/A	#N/A	#N/A
c18930_g1_i4	7.39092	3.25848	0.00021796	0.00804124	0	28.25	XP_004951967	casp-like protein 4a2	gi|514710169|ref|XP_004951967.1|PREDICTED: CASP-like protein Sb04g002820-like [Setaria italica]
c20605_g6_i3	6.95341	2.89638	0.00140897	0.0290207	0	28.41	XP_004967419	glyoxylate reductase	gi|514772112|ref|XP_004967419.1|PREDICTED: hydroxyphenylpyruvate reductase-like [Setaria italica]
c20119_g1_i4	8.04673	3.83689	1.44592e-05	0.00113773	0	28.6	XP_002464020	zinc finger c3hc4 type domain containing protein	gi|242033251|ref|XP_002464020.1|hypothetical protein SORBIDRAFT_01g010680 [Sorghum bicolor] >gi|241917874|gb|EER91018.1| hypothetical protein SORBIDRAFT_01g010680 [Sorghum bicolor]
c20140_g2_i1	4.93681	3.8334	0.000127312	0.00546667	1.09	28.62	XP_004954684	ent-cassadiene c2-hydroxylase-like	gi|514721231|ref|XP_004954684.1|PREDICTED: ent-cassadiene C2-hydroxylase-like [Setaria italica]
c20934_g2_i4	6.73296	2.72264	0.00286389	0.0466119	0	28.68	XP_004953596	aba 8 -hydroxylase	gi|514716857|ref|XP_004953596.1|PREDICTED: abscisic acid 8'-hydroxylase 1-like [Setaria italica]
c20960_g2_i3	6.95341	2.89638	0.00140897	0.0290207	0	28.7	XP_004960872	glutaminyl-trna synthetase	gi|514745407|ref|XP_004960872.1|PREDICTED: glutamine--tRNA ligase-like isoform X2 [Setaria italica]
c19768_g4_i10	7.46449	3.32141	0.000164799	0.00653705	0	28.71	XP_004976851	transcription factor gte7-like	gi|514803945|ref|XP_004976851.1|PREDICTED: transcription factor GTE7-like [Setaria italica] >gi|514825442|ref|XP_004987374.1| PREDICTED: transcription factor GTE7-like [Setaria italica]
c20776_g2_i1	7.23147	3.12402	0.000530405	0.0146657	0	28.71	XP_004958798	amp deaminase	gi|514737317|ref|XP_004958798.1|PREDICTED: probable AMP deaminase-like [Setaria italica]
c19944_g3_i5	7.99801	3.79269	1.79859e-05	0.00135303	0	28.74	XP_004985059	protein oberon 3-like	gi|514820746|ref|XP_004985059.1|PREDICTED: protein OBERON 3-like [Setaria italica]
c19334_g1_i7	7.53449	3.38179	0.000125561	0.00541868	0	28.8	XP_002438684	ribose-phosphate pyrophosphokinase chloroplastic-like	gi|242096388|ref|XP_002438684.1|hypothetical protein SORBIDRAFT_10g024310 [Sorghum bicolor] >gi|241916907|gb|EER90051.1| hypothetical protein SORBIDRAFT_10g024310 [Sorghum bicolor]
c19336_g3_i1	7.72616	3.54947	5.79138e-05	0.00307039	0	28.83	XP_004983505	PREDICTED: uncharacterized protein LOC101785239 isoform X1	gi|514817573|ref|XP_004983505.1|PREDICTED: uncharacterized protein LOC101785239 isoform X1 [Setaria italica]
c19112_g2_i5	3.56241	3.48792	0.00281198	0.0466119	2.29	28.83	XP_004962344	pyrophosphate-energized membrane proton pump 3-like	gi|514751426|ref|XP_004962344.1|PREDICTED: pyrophosphate-energized membrane proton pump 3-like isoform X1 [Setaria italica] >gi|514751430|ref|XP_004962345.1| PREDICTED: pyrophosphate-energized membrane proton pump 3-like isoform X2 [Setaria italica] >gi|514751434|ref|XP_004962346.1| PREDICTED: pyrophosphate-energized membrane proton pump 3-like isoform X3 [Setaria italica]
c14796_g1_i1	7.66506	3.49565	7.44607e-05	0.0037006	0	28.87	XP_004963833	PREDICTED: uncharacterized protein LOC101783097	gi|514757636|ref|XP_004963833.1|PREDICTED: uncharacterized protein LOC101783097 [Setaria italica]
c20574_g2_i1	8.1395	3.92152	7.72046e-06	0.000713961	0	28.9	XP_004958269	protein bem46-like isoform x1	gi|514735881|ref|XP_004958269.1|PREDICTED: alpha/beta hydrolase domain-containing protein 13-like isoform X1 [Setaria italica]
c20550_g6_i2	6.95341	2.89638	0.00140897	0.0290207	0	28.9	#N/A	#N/A	#N/A
c20071_g1_i11	6.95341	2.89638	0.00140897	0.0290207	0	28.9	#N/A	#N/A	#N/A
c19498_g3_i2	7.99801	3.79269	1.79859e-05	0.00135303	0	28.94	XP_004969373	amsh-like ubiquitin thioesterase 2 isoform x1	gi|514779530|ref|XP_004969373.1|PREDICTED: AMSH-like ubiquitin thioesterase 2-like [Setaria italica]
c19133_g1_i11	7.84112	3.65159	3.56805e-05	0.00216765	0	28.94	XP_002458300	vacuolar protein sorting factor 4b-like	gi|242058309|ref|XP_002458300.1|hypothetical protein SORBIDRAFT_03g030830 [Sorghum bicolor] >gi|241930275|gb|EES03420.1| hypothetical protein SORBIDRAFT_03g030830 [Sorghum bicolor]
c19714_g4_i8	7.60125	3.43981	9.63608e-05	0.00448789	0	29.04	XP_004983615	c2 domain-containing expressed	gi|514817802|ref|XP_004983615.1|PREDICTED: uncharacterized protein LOC101761353 [Setaria italica]
c18828_g2_i9	7.89533	3.70013	2.82471e-05	0.00180727	0	29.05	XP_004985608	neurogenic locus notch homolog protein 3-like	gi|514821868|ref|XP_004985608.1|PREDICTED: neurogenic locus notch homolog protein 3-like [Setaria italica]
c20012_g1_i10	8.38662	4.14977	2.45054e-06	0.000309971	0	29.07	XP_004981244	dolichyl-phosphate beta-glucosyltransferase	gi|514812910|ref|XP_004981244.1|PREDICTED: dolichyl-phosphate beta-glucosyltransferase-like isoform X1 [Setaria italica]
c20324_g3_i5	4.17027	3.18859	0.00304285	0.0489557	1.61	29.13	EPS74531	uncharacterised protein	gi|527209922|gb|EPS74531.1|hypothetical protein M569_00248, partial [Genlisea aurea]
c19226_g1_i3	3.86055	4.24285	0.000247831	0.00902227	1.93	29.13	XP_004965345	selenoprotein o-like	gi|514763727|ref|XP_004965345.1|PREDICTED: selenoprotein O-like [Setaria italica]
c19651_g4_i2	8.78151	4.52173	2.97358e-07	6.73717e-05	0	29.23	XP_004963121	homocysteine s-methyltransferase 3	gi|514754787|ref|XP_004963121.1|PREDICTED: homocysteine S-methyltransferase 3-like isoform X1 [Setaria italica]
c18339_g2_i1	7.60125	3.43981	9.63608e-05	0.00448789	0	29.24	XP_004984360	nucleolar protein 56-like	gi|514819325|ref|XP_004984360.1|PREDICTED: nucleolar protein 56-like [Setaria italica]
c19986_g3_i5	7.39092	3.25848	0.00021796	0.00804124	0	29.3	XP_004955661	tryptophan synthase alpha chain-like	gi|514725136|ref|XP_004955661.1|PREDICTED: tryptophan synthase alpha chain-like [Setaria italica]
c6837_g1_i1	7.23147	3.12402	0.000530405	0.0146657	0	29.3	XP_004956550	disease resistance rpp13-like protein 1-like	gi|514728821|ref|XP_004956550.1|PREDICTED: putative disease resistance RPP13-like protein 1-like [Setaria italica]
c19899_g4_i7	3.47194	3.91134	0.00141891	0.0290744	2.58	29.35	XP_004956632	probable nadh kinase	gi|514729157|ref|XP_004956632.1|PREDICTED: LOW QUALITY PROTEIN: probable NADH kinase-like [Setaria italica]
c20446_g1_i4	2.85385	4.29858	0.00156555	0.0319383	3.84	29.36	XP_004983337	peroxidase n-like	gi|514817222|ref|XP_004983337.1|PREDICTED: peroxidase N-like [Setaria italica]
c19114_g5_i1	7.31339	3.19277	0.000390825	0.0118763	0	29.46	XP_004978442	glutamine--fructose-6-phosphate aminotransferase	gi|514807171|ref|XP_004978442.1|PREDICTED: glutamine--fructose-6-phosphate aminotransferase [isomerizing] 2-like [Setaria italica]
c20582_g5_i3	7.1446	3.05194	0.000726851	0.0181533	0	29.49	XP_004962499	vacuolar protein-sorting-associated protein 33 homolog	gi|514752110|ref|XP_004962499.1|PREDICTED: vacuolar protein sorting-associated protein 33 homolog isoform X1 [Setaria italica] >gi|514752114|ref|XP_004962500.1| PREDICTED: vacuolar protein sorting-associated protein 33 homolog isoform X2 [Setaria italica]
c18646_g2_i3	7.39092	3.25848	0.00021796	0.00804124	0	29.5	XP_004955376	PREDICTED: uncharacterized protein LOC101758020	gi|514723969|ref|XP_004955376.1|PREDICTED: uncharacterized protein LOC101758020 [Setaria italica]
c19211_g2_i3	3.16849	4.027	0.000814859	0.0200996	3.3	29.51	XP_004971216	s-formylglutathione hydrolase	gi|514786958|ref|XP_004971216.1|PREDICTED: S-formylglutathione hydrolase-like [Setaria italica]
c19343_g6_i5	7.31339	3.19277	0.000390825	0.0118763	0	29.52	XP_004985796	24-methylenesterol c-methyltransferase 2	gi|514822254|ref|XP_004985796.1|PREDICTED: 24-methylenesterol C-methyltransferase 2-like [Setaria italica]
c19860_g1_i8	6.95341	2.89638	0.00140897	0.0290207	0	29.56	XP_004966155	cysteine desulfurase mitochondrial	gi|514767081|ref|XP_004966155.1|PREDICTED: cysteine desulfurase 1, mitochondrial-like isoform X1 [Setaria italica] >gi|514767085|ref|XP_004966156.1| PREDICTED: cysteine desulfurase 1, mitochondrial-like isoform X2 [Setaria italica]
c19250_g3_i7	7.53449	3.38179	0.000125561	0.00541868	0	29.57	XP_004973524	tpa: nucleoside phosphatase gda1 cd39 family protein	gi|514796329|ref|XP_004973524.1|PREDICTED: probable apyrase 6-like isoform X3 [Setaria italica]
c20195_g3_i1	7.46449	3.32141	0.000164799	0.00653705	0	29.6	EAZ03114	hypothetical protein OsI_25259	gi|125557578|gb|EAZ03114.1|hypothetical protein OsI_25259 [Oryza sativa Indica Group]
c20178_g2_i21	7.78478	3.6014	4.53239e-05	0.00259393	0	29.61	XP_004954392	probable protein s-acyltransferase 15	gi|514720066|ref|XP_004954392.1|PREDICTED: probable S-acyltransferase At5g04270-like [Setaria italica]
c20974_g1_i1	3.32669	4.45198	0.00025588	0.00930213	2.87	29.63	XP_004978420	probable lrr receptor-like serine threonine-protein kinase at1g67720	gi|514807127|ref|XP_004978420.1|PREDICTED: probable LRR receptor-like serine/threonine-protein kinase At1g67720-like [Setaria italica]
c19651_g2_i4	7.60125	3.43981	9.63608e-05	0.00448789	0	29.7	XP_002446492	hypothetical protein SORBIDRAFT_06g016840	gi|242073112|ref|XP_002446492.1|hypothetical protein SORBIDRAFT_06g016840 [Sorghum bicolor] >gi|241937675|gb|EES10820.1| hypothetical protein SORBIDRAFT_06g016840 [Sorghum bicolor]
c19351_g1_i5	7.99801	3.79269	1.79859e-05	0.00135303	0	29.74	#N/A	#N/A	#N/A
c19043_g3_i1	2.8922	4.32995	0.00134785	0.0290207	4.05	29.82	XP_004958230	rna-binding protein	gi|514735729|ref|XP_004958230.1|PREDICTED: ninja-family protein 3-like isoform X1 [Setaria italica] >gi|514735733|ref|XP_004958231.1| PREDICTED: ninja-family protein 3-like isoform X2 [Setaria italica]
c20570_g1_i7	8.6615	4.40786	5.43348e-07	0.000105964	0	29.86	XP_006661693	glycine-rich rna-binding protein mitochondrial-like	gi|573958987|ref|XP_006661693.1|PREDICTED: glycine-rich RNA-binding protein 3, mitochondrial-like isoform X1 [Oryza brachyantha] >gi|573958989|ref|XP_006661694.1| PREDICTED: glycine-rich RNA-binding protein 3, mitochondrial-like isoform X2 [Oryza brachyantha] >gi|573958991|ref|XP_006661695.1| PREDICTED: glycine-rich RNA-binding protein 3, mitochondrial-like isoform X3 [Oryza brachyantha]
c18408_g1_i7	7.53449	3.38179	0.000125561	0.00541868	0	29.86	XP_004957433	homeobox-leucine zipper protein hox6-like	gi|514732445|ref|XP_004957433.1|PREDICTED: homeobox-leucine zipper protein HOX6-like [Setaria italica]
c20671_g2_i6	7.39092	3.25848	0.00021796	0.00804124	0	29.87	EEC74291	hypothetical protein OsI_09542	gi|218191864|gb|EEC74291.1|hypothetical protein OsI_09542 [Oryza sativa Indica Group]
c14763_g1_i1	6.84739	2.81204	0.00199604	0.0367235	0	29.92	XP_002484510	hypothetical protein TSTA_040370	gi|242805359|ref|XP_002484510.1|hypothetical protein TSTA_040370 [Talaromyces stipitatus ATCC 10500] >gi|218715135|gb|EED14557.1| hypothetical protein TSTA_040370 [Talaromyces stipitatus ATCC 10500]
c20888_g3_i5	7.72616	3.54947	5.79138e-05	0.00307039	0	30.04	XP_004985572	PREDICTED: uncharacterized protein LOC101778527	gi|514821791|ref|XP_004985572.1|PREDICTED: uncharacterized protein LOC101778527 [Setaria italica]
c19388_g2_i12	7.46449	3.32141	0.000164799	0.00653705	0	30.05	XP_004962001	rna recognition motif-containing protein	gi|514750015|ref|XP_004962001.1|PREDICTED: spliceosome-associated protein 49-like isoform X1 [Setaria italica]
c16160_g1_i2	6.84739	2.81204	0.00199604	0.0367235	0	30.06	ABQ41405	elongation factor 1-alpha	gi|146448852|gb|ABQ41405.1|elongation factor 1A, partial [Filamoeba sinensis]
c18232_g2_i8	8.04673	3.83689	1.44592e-05	0.00113773	0	30.08	XP_004985429	modifier of rudimentary expressed	gi|514821501|ref|XP_004985429.1|PREDICTED: vacuolar protein-sorting-associated protein 37 homolog 1-like isoform X1 [Setaria italica] >gi|514821503|ref|XP_004985430.1| PREDICTED: vacuolar protein-sorting-associated protein 37 homolog 1-like isoform X2 [Setaria italica] >gi|514821505|ref|XP_004985431.1| PREDICTED: vacuolar protein-sorting-associated protein 37 homolog 1-like isoform X3 [Setaria it…
c18813_g1_i4	7.78478	3.6014	4.53239e-05	0.00259393	0	30.12	XP_004956491	aspartate kinase-homoserine dehydrogenase	gi|514728557|ref|XP_004956491.1|PREDICTED: bifunctional aspartokinase/homoserine dehydrogenase 2, chloroplastic-like isoform X2 [Setaria italica]
c16558_g1_i2	4.29626	4.10774	0.00013422	0.00573134	1.25	30.24	CAA77868	atpase subunit 6	gi|13903|emb|CAA77868.1|ATPase subunit 6 [Zea mays]
c15363_g1_i4	7.1446	3.05194	0.000726851	0.0181533	0	30.34	XP_004958904	tpr domain containing protein	gi|514737547|ref|XP_004958904.1|PREDICTED: LOW QUALITY PROTEIN: NASP-related protein sim3-like [Setaria italica]
c20498_g7_i6	9.0198	4.74967	7.59584e-08	2.39807e-05	0	30.38	XP_004987291	PREDICTED: uncharacterized protein LOC101765564	gi|514825273|ref|XP_004987291.1|PREDICTED: uncharacterized protein LOC101765564 [Setaria italica]
c19097_g3_i7	7.1446	3.05194	0.000726851	0.0181533	0	30.38	XP_009341696	dedicator of cytokinesis protein 6	gi|694428227|ref|XP_009341696.1|PREDICTED: dedicator of cytokinesis protein 7 [Pyrus x bretschneideri]
c7417_g1_i1	2.96997	3.86605	0.00208845	0.0382319	3.76	30.38	ABY55191	ribosomal protein s3	gi|164422218|gb|ABY55191.1|ribosomal protein S3 (mitochondrion) [Bambusa oldhamii] >gi|340748038|gb|AEK66755.1| ribosomal protein S3 (mitochondrion) [Ferrocalamus rimosivaginus] >gi|372861948|gb|AEX98098.1| ribosomal protein S3 (mitochondrion) [Ferrocalamus rimosivaginus]
c20753_g3_i5	3.31579	5.24205	8.52143e-05	0.0041925	3.02	30.44	XP_010229465	rna-directed dna polymerase (reverse transcriptase)	gi|721627186|ref|XP_010229465.1|PREDICTED: uncharacterized protein LOC100827823 [Brachypodium distachyon]
c19846_g5_i7	4.52385	4.31039	4.92269e-05	0.00278421	0.94	30.53	XP_004967436	lon protease mitochondrial isoform x1	gi|514772186|ref|XP_004967436.1|PREDICTED: uncharacterized protein LOC101780417 [Setaria italica]
c19357_g1_i9	7.84112	3.65159	3.56805e-05	0.00216765	0	30.56	XP_002444768	tpa: dna-binding bromodomain-containing family protein	gi|242079999|ref|XP_002444768.1|hypothetical protein SORBIDRAFT_07g027680 [Sorghum bicolor] >gi|241941118|gb|EES14263.1| hypothetical protein SORBIDRAFT_07g027680 [Sorghum bicolor]
c18364_g3_i3	8.1395	3.92152	7.72046e-06	0.000713961	0	30.58	XP_002441837	hypothetical protein SORBIDRAFT_08g003156	gi|242082824|ref|XP_002441837.1|hypothetical protein SORBIDRAFT_08g003156 [Sorghum bicolor] >gi|241942530|gb|EES15675.1| hypothetical protein SORBIDRAFT_08g003156, partial [Sorghum bicolor]
c19360_g2_i3	7.31339	3.19277	0.000390825	0.0118763	0	30.63	XP_004965736	bzip transcription factor superfamily protein	gi|514765373|ref|XP_004965736.1|PREDICTED: RNA polymerase II degradation factor 1-like [Setaria italica]
c20888_g2_i14	7.66506	3.49565	7.44607e-05	0.0037006	0	30.66	XP_004965156	chromatin structure-remodeling complex protein syd-like isoform x1	gi|514762957|ref|XP_004965156.1|PREDICTED: chromatin structure-remodeling complex protein SYD-like isoform X1 [Setaria italica]
c18205_g1_i3	7.99801	3.79269	1.79859e-05	0.00135303	0	30.68	XP_004951614	sodium-coupled neutral amino acid transporter 2-like	gi|514708746|ref|XP_004951614.1|PREDICTED: sodium-coupled neutral amino acid transporter 5-like [Setaria italica]
c20139_g3_i12	6.84739	2.81204	0.00199604	0.0367235	0	30.71	#N/A	#N/A	#N/A
c20175_g1_i12	9.09121	4.81842	5.21778e-08	1.85226e-05	0	30.74	XP_002442368	scarecrow-like protein 9	gi|242083886|ref|XP_002442368.1|hypothetical protein SORBIDRAFT_08g018940 [Sorghum bicolor] >gi|241943061|gb|EES16206.1| hypothetical protein SORBIDRAFT_08g018940 [Sorghum bicolor]
c20251_g2_i6	8.26834	4.04004	4.27844e-06	0.000460854	0	30.76	XP_004973373	puromycin-sensitive aminopeptidase	gi|514795732|ref|XP_004973373.1|PREDICTED: puromycin-sensitive aminopeptidase-like [Setaria italica]
c9809_g1_i1	7.23147	3.12402	0.000530405	0.0146657	0	30.85	ABE98701	hypothetical protein (mitochondrion)	gi|93116068|gb|ABE98701.1|hypothetical protein (mitochondrion) [Zea mays subsp. mays] >gi|102579661|gb|ABF70941.1| hypothetical protein (mitochondrion) [Zea mays subsp. mays]
c20930_g3_i1	8.83797	4.57552	2.22885e-07	5.53854e-05	0	30.87	XP_004973462	betaine aldehyde dehydrogenase	gi|514796087|ref|XP_004973462.1|PREDICTED: betaine aldehyde dehydrogenase 1, chloroplastic-like [Setaria italica]
c20203_g1_i3	8.26834	4.04004	4.27844e-06	0.000460854	0	30.9	XP_004975960	plant intracellular ras-group-related lrr protein 3-like	gi|514802127|ref|XP_004975960.1|PREDICTED: leucine-rich repeat-containing protein 40-like [Setaria italica]
c16069_g1_i2	4.32972	3.31736	0.00133434	0.0290207	1.36	30.93	NP_001170005	diacylglycerol o-acyltransferase 1-like	gi|293333664|ref|NP_001170005.1|uncharacterized protein LOC100383910 [Zea mays] >gi|224032839|gb|ACN35495.1| unknown [Zea mays]
c19789_g2_i12	2.44389	5.53975	0.00152753	0.0311957	5.54	30.96	XP_004968377	cellulose synthase	gi|514776033|ref|XP_004968377.1|PREDICTED: probable cellulose synthase A catalytic subunit 1 [UDP-forming]-like [Setaria italica]
c20261_g4_i3	7.46449	3.32141	0.000164799	0.00653705	0	30.97	XP_004960819	lactoylglutathione lyase	gi|514745186|ref|XP_004960819.1|PREDICTED: uncharacterized protein LOC101757142 [Setaria italica]
c19437_g2_i3	8.30885	4.07753	3.54078e-06	0.000403486	0	30.99	XP_004964716	bsd domain containing protein	gi|514761154|ref|XP_004964716.1|PREDICTED: ran-binding protein 9-like [Setaria italica]
c19736_g5_i2	9.40329	5.12077	7.83154e-09	4.60524e-06	0	31.1	XP_004985613	sulfate transporter -like	gi|514821878|ref|XP_004985613.1|PREDICTED: sulfate transporter 3.1-like [Setaria italica]
c13966_g1_i1	7.1446	3.05194	0.000726851	0.0181533	0	31.14	YP_588336	retrotransposon unclassified	gi|94502595|ref|YP_588336.1|hypothetical protein ZeamMp074 [Zea mays subsp. mays] >gi|40795034|gb|AAR91078.1| hypothetical protein (mitochondrion) [Zea mays]
c20889_g6_i1	7.53449	3.38179	0.000125561	0.00541868	0	31.17	XP_004985830	expansin-like a1	gi|514822328|ref|XP_004985830.1|PREDICTED: expansin-like A1-like isoform X2 [Setaria italica]
c20512_g1_i22	6.73296	2.72264	0.00286389	0.0466119	0.99	31.23	XP_004958702	ubiquinol-cytochrome c reductase complex kda protein	gi|514737122|ref|XP_004958702.1|PREDICTED: ubiquinol-cytochrome c reductase complex 6.7 kDa protein-like [Setaria italica]
c20612_g1_i1	7.46449	3.32141	0.000164799	0.00653705	0	31.25	XP_004951452	elongation factor 1-gamma 2	gi|514708080|ref|XP_004951452.1|PREDICTED: elongation factor 1-gamma 2-like [Setaria italica]
c19012_g2_i3	6.73296	2.72264	0.00286389	0.0466119	0	31.26	EAY81207	f-box domain containing expressed	gi|125534659|gb|EAY81207.1|hypothetical protein OsI_36386 [Oryza sativa Indica Group]
c19529_g4_i3	7.46449	3.32141	0.000164799	0.00653705	0	31.27	XP_004962954	PREDICTED: uncharacterized protein LOC101778908	gi|514754088|ref|XP_004962954.1|PREDICTED: uncharacterized protein LOC101778908 [Setaria italica]
c20975_g3_i4	3.18622	4.33287	0.000533686	0.0147406	3.35	31.29	XP_004976514	protein argonaute 1b-like isoform x2	gi|514803251|ref|XP_004976514.1|PREDICTED: protein argonaute 1B-like isoform X2 [Setaria italica]
c18644_g2_i4	8.8923	4.62742	1.46828e-07	3.98261e-05	0	31.36	XP_004977034	probable e3 ubiquitin-protein ligase hip1 isoform x1	gi|514804321|ref|XP_004977034.1|PREDICTED: uncharacterized protein LOC101771165 [Setaria italica]
c20674_g2_i3	3.56241	3.48792	0.00281198	0.0466119	2.04	31.38	XP_004969158	ubp1-associated protein 2c-like	gi|514778674|ref|XP_004969158.1|PREDICTED: heterogeneous nuclear ribonucleoprotein A1-like isoform X1 [Setaria italica] >gi|514778678|ref|XP_004969159.1| PREDICTED: heterogeneous nuclear ribonucleoprotein A1-like isoform X2 [Setaria italica]
c19902_g4_i1	6.84739	2.81204	0.00199604	0.0367235	0	31.39	#N/A	#N/A	#N/A
c18381_g1_i4	6.95341	2.89638	0.00140897	0.0290207	0	31.46	XP_002466547	at5g66780 mud21_2	gi|242038305|ref|XP_002466547.1|hypothetical protein SORBIDRAFT_01g009730 [Sorghum bicolor] >gi|241920401|gb|EER93545.1| hypothetical protein SORBIDRAFT_01g009730 [Sorghum bicolor]
c13263_g1_i3	7.60125	3.43981	9.63608e-05	0.00448789	0	31.47	NP_001168487	peroxygenase-like isoform x2	gi|293331127|ref|NP_001168487.1|uncharacterized protein LOC100382264 [Zea mays] >gi|223948601|gb|ACN28384.1| unknown [Zea mays] >gi|414865576|tpg|DAA44133.1| TPA: hypothetical protein ZEAMMB73_982708 [Zea mays]
c20038_g2_i2	8.53059	4.28445	1.03208e-06	0.000164264	0	31.48	XP_004973781	oligopeptide transporter 1-like	gi|514797370|ref|XP_004973781.1|PREDICTED: oligopeptide transporter 1-like [Setaria italica]
c19614_g2_i3	6.95341	2.89638	0.00140897	0.0290207	0	31.5	XP_004969923	serine threonine protein kinase	gi|514781759|ref|XP_004969923.1|PREDICTED: uncharacterized protein LOC101760429 [Setaria italica]
c18901_g7_i3	2.66303	4.52733	0.00209104	0.038252	5.14	31.52	XP_004959989	3-isopropylmalate dehydrogenase chloroplastic-like	gi|514741826|ref|XP_004959989.1|PREDICTED: 3-isopropylmalate dehydrogenase, chloroplastic-like [Setaria italica]
c2093_g1_i1	7.72616	3.54947	5.79138e-05	0.00307039	0	31.53	XP_004970411	amino acid-polyamine transporter	gi|514783709|ref|XP_004970411.1|PREDICTED: probable sodium-coupled neutral amino acid transporter 6-like isoform X2 [Setaria italica]
c19677_g3_i2	2.82363	4.81923	0.000882874	0.0216374	4.16	31.54	XP_004973549	nadp-dependent glyceraldehyde-3-phosphate dehydrogenase	gi|514796433|ref|XP_004973549.1|PREDICTED: NADP-dependent glyceraldehyde-3-phosphate dehydrogenase-like [Setaria italica]
c19897_g2_i1	3.62918	3.54186	0.00222798	0.0404783	2.25	31.56	XP_004953413	amino acid transport protein	gi|514716101|ref|XP_004953413.1|PREDICTED: proton-coupled amino acid transporter 3-like [Setaria italica]
c17051_g1_i1	7.46449	3.32141	0.000164799	0.00653705	0	31.59	XP_004960686	protein kish-like	gi|514744644|ref|XP_004960686.1|PREDICTED: protein kish-like [Setaria italica]
c19360_g5_i3	6.73296	2.72264	0.00286389	0.0466119	0	31.59	XP_012070435	tubulin alpha-3 chain-like	gi|802585452|ref|XP_012070435.1|PREDICTED: tubulin alpha-3 chain-like [Jatropha curcas] >gi|643732595|gb|KDP39691.1| hypothetical protein JCGZ_02711 [Jatropha curcas]
c40499_g1_i1	6.73296	2.72264	0.00286389	0.0466119	0	31.63	#N/A	#N/A	#N/A
c19555_g3_i2	7.1446	3.05194	0.000726851	0.0181533	0	31.64	#N/A	#N/A	#N/A
c16970_g1_i3	3.63909	4.42591	9.86135e-05	0.00457345	2.33	31.65	XP_004966048	ent-kaurene partial	gi|514766650|ref|XP_004966048.1|PREDICTED: ent-kaurene oxidase, chloroplastic-like [Setaria italica]
c4127_g1_i1	7.66506	3.49565	7.44607e-05	0.0037006	0	31.68	XP_004967826	cortical cell-delineating	gi|514773796|ref|XP_004967826.1|PREDICTED: cortical cell-delineating protein-like [Setaria italica]
c18432_g3_i3	5.03266	3.91813	6.91332e-05	0.00362035	1.12	31.74	XP_004970602	alpha-glucan h isozyme	gi|514784484|ref|XP_004970602.1|PREDICTED: alpha-glucan phosphorylase, H isozyme-like [Setaria italica]
c20834_g1_i11	7.05217	2.97619	0.00100641	0.0227819	0.79	31.82	#N/A	#N/A	#N/A
c20602_g3_i6	7.94758	3.74713	2.24824e-05	0.00154632	0	31.84	ABY55197	cytochrome c oxidase subunit 1	gi|164422224|gb|ABY55197.1|cox1 (mitochondrion) [Bambusa oldhamii] >gi|340748029|gb|AEK66746.1| cytochrome c oxidase subunit 1 (mitochondrion) [Ferrocalamus rimosivaginus] >gi|372861962|gb|AEX98107.1| cytochrome c oxidase subunit 1 (mitochondrion) [Ferrocalamus rimosivaginus]
c18371_g2_i8	7.39092	3.25848	0.00021796	0.00804124	0	31.87	#N/A	#N/A	#N/A
c18860_g3_i1	7.1446	3.05194	0.000726851	0.0181533	0	31.89	#N/A	#N/A	#N/A
c19799_g1_i3	3.56241	3.48792	0.00281198	0.0466119	2.73	31.89	XP_004960132	PREDICTED: uncharacterized protein DDB_G0271670-like	gi|514742397|ref|XP_004960132.1|PREDICTED: uncharacterized protein DDB_G0271670-like [Setaria italica]
c19827_g4_i11	7.31339	3.19277	0.000390825	0.0118763	0	31.93	XP_004952778	auxin response factor 7-like	gi|514713507|ref|XP_004952778.1|PREDICTED: auxin response factor 7-like isoform X1 [Setaria italica] >gi|514713511|ref|XP_004952779.1| PREDICTED: auxin response factor 7-like isoform X2 [Setaria italica]
c19223_g2_i3	4.03839	4.39932	9.86135e-05	0.00457345	1.79	32.01	XP_002440183	threonine chloroplastic-like	gi|242088701|ref|XP_002440183.1|hypothetical protein SORBIDRAFT_09g027430 [Sorghum bicolor] >gi|241945468|gb|EES18613.1| hypothetical protein SORBIDRAFT_09g027430 [Sorghum bicolor]
c8395_g1_i1	3.12137	3.98837	0.000977184	0.0227819	3.56	32.01	XP_004962831	pre-mrna-splicing atp-dependent rna helicase prp28-like	gi|514753592|ref|XP_004962831.1|PREDICTED: pre-mRNA-splicing ATP-dependent RNA helicase PRP28-like [Setaria italica]
c19222_g8_i13	7.84112	3.65159	3.56805e-05	0.00216765	0	32.03	XP_004982146	protein nrt1 ptr family -like	gi|514814752|ref|XP_004982146.1|PREDICTED: probable peptide/nitrate transporter At5g62680-like [Setaria italica]
c20783_g3_i1	7.05217	2.97619	0.00100641	0.0227819	0	32.04	XP_004986116	protein frigida	gi|514822912|ref|XP_004986116.1|PREDICTED: protein FRIGIDA-like [Setaria italica]
c20752_g2_i4	2.77393	4.23378	0.00212562	0.038774	4.64	32.06	XP_004982736	dna-directed rna polymerase i subunit rpa2	gi|514815977|ref|XP_004982736.1|PREDICTED: LOW QUALITY PROTEIN: probable DNA-directed RNA polymerase I subunit RPA2-like [Setaria italica]
c19983_g1_i8	7.53449	3.38179	0.000125561	0.00541868	0	32.14	XP_004982684	nadh dehydrogenase	gi|514815872|ref|XP_004982684.1|PREDICTED: NADH dehydrogenase [ubiquinone] 1 alpha subcomplex subunit 2-like [Setaria italica]
c20935_g11_i1	3.86904	3.73995	0.000921321	0.0225094	2.07	32.2	XP_004965404	alpha-glucan water chloroplastic	gi|514763977|ref|XP_004965404.1|PREDICTED: alpha-glucan water dikinase, chloroplastic-like isoform X2 [Setaria italica]
c19052_g4_i1	7.1446	3.05194	0.000726851	0.0181533	0	32.22	XP_004959801	formin-like protein 8	gi|514741076|ref|XP_004959801.1|PREDICTED: formin-like protein 13-like [Setaria italica]
c20089_g8_i3	6.84739	2.81204	0.00199604	0.0367235	0	32.22	XP_004951399	receptor-like protein kinase hsl1	gi|514707857|ref|XP_004951399.1|PREDICTED: receptor-like protein kinase HSL1-like [Setaria italica]
c20423_g3_i11	6.73296	2.72264	0.00286389	0.0466119	0	32.22	XP_008667834	nadph--cytochrome p450 reductase-like	gi|670373032|ref|XP_008667834.1|PREDICTED: uncharacterized protein LOC100279923 isoform X2 [Zea mays] >gi|414585061|tpg|DAA35632.1| TPA: hypothetical protein ZEAMMB73_666259 [Zea mays]
c19235_g3_i1	3.07109	4.2368	0.000851461	0.0209287	3.72	32.22	XP_004965945	spx domain-containing protein 1-like	gi|514766215|ref|XP_004965945.1|PREDICTED: SPX domain-containing protein 1-like [Setaria italica]
c18354_g4_i4	6.95341	2.89638	0.00140897	0.0290207	0	32.3	XP_002461491	e3 ubiquitin-protein ligase rhf2a-like isoform x1	gi|242047490|ref|XP_002461491.1|hypothetical protein SORBIDRAFT_02g003480 [Sorghum bicolor] >gi|241924868|gb|EER98012.1| hypothetical protein SORBIDRAFT_02g003480 [Sorghum bicolor]
c19781_g1_i7	2.88008	4.70602	0.000883102	0.0216374	4.31	32.32	XP_004951361	nhl repeat-containing protein	gi|514707703|ref|XP_004951361.1|PREDICTED: uncharacterized protein LOC101764086 [Setaria italica]
c18943_g1_i14	7.60125	3.43981	9.63608e-05	0.00448789	0	32.36	XP_004962305	beta-glucosidase 22-like	gi|514751261|ref|XP_004962305.1|PREDICTED: LOW QUALITY PROTEIN: beta-glucosidase 22-like [Setaria italica]
c1303_g1_i1	3.56779	3.99167	0.000814859	0.0200996	2.62	32.49	YP_514682	atp synthase f0 subunit 1	gi|89280711|ref|YP_514682.1|ATP synthase F0 subunit 1 (mitochondrion) [Oryza sativa Indica Group] >gi|289065052|ref|YP_003433863.1| ATP synthase F0 subunit 1 (mitochondrion) [Oryza rufipogon] >gi|13959|emb|CAA35787.1| unnamed protein product (mitochondrion) [Oryza sativa Japonica Group] >gi|74100078|gb|AAZ99242.1| ATP synthase F0 subunit 1 (mitochondrion) [Oryza sativa Indica Group] >gi|74100133|…
c18261_g2_i6	7.23147	3.12402	0.000530405	0.0146657	0	32.5	#N/A	#N/A	#N/A
c20812_g1_i8	8.49592	4.25191	1.4456e-06	0.000208536	0	32.52	XP_004975138	kinesin k39	gi|514800422|ref|XP_004975138.1|PREDICTED: coiled-coil domain-containing protein 102A-like [Setaria italica]
c18515_g1_i5	8.49592	4.25191	1.4456e-06	0.000208536	0	32.53	XP_004975179	indole-3-acetate beta-glucosyltransferase	gi|514800509|ref|XP_004975179.1|PREDICTED: crocetin glucosyltransferase 2-like [Setaria italica]
c9692_g1_i1	4.2522	3.25437	0.00229484	0.0414098	1.51	32.53	XP_002460765	aconitate hydratase 1	gi|242045788|ref|XP_002460765.1|hypothetical protein SORBIDRAFT_02g034590 [Sorghum bicolor] >gi|241924142|gb|EER97286.1| hypothetical protein SORBIDRAFT_02g034590 [Sorghum bicolor]
c20177_g1_i8	8.53059	4.28445	1.03208e-06	0.000164264	0	32.62	XP_004976404	homeobox-leucine zipper protein hox22-like	gi|514803025|ref|XP_004976404.1|PREDICTED: homeobox-leucine zipper protein HOX22-like [Setaria italica]
c18905_g2_i2	7.46449	3.32141	0.000164799	0.00653705	0	32.63	XP_002449293	probable sucrose-phosphate synthase 4	gi|242068033|ref|XP_002449293.1|hypothetical protein SORBIDRAFT_05g007310 [Sorghum bicolor] >gi|241935136|gb|EES08281.1| hypothetical protein SORBIDRAFT_05g007310 [Sorghum bicolor]
c18435_g6_i1	6.95341	2.89638	0.00140897	0.0290207	0	32.78	XP_002453888	hypothetical protein SORBIDRAFT_04g020640	gi|242065198|ref|XP_002453888.1|hypothetical protein SORBIDRAFT_04g020640 [Sorghum bicolor] >gi|514712607|ref|XP_004952553.1| PREDICTED: uncharacterized protein LOC101775843 [Setaria italica] >gi|195618650|gb|ACG31155.1| hypothetical protein [Zea mays] >gi|241933719|gb|EES06864.1| hypothetical protein SORBIDRAFT_04g020640 [Sorghum bicolor]
c19448_g3_i24	9.18125	4.90534	2.87473e-08	1.19702e-05	0	32.79	XP_002465382	acetate butyrate-- ligase peroxisomal-like	gi|242035975|ref|XP_002465382.1|hypothetical protein SORBIDRAFT_01g037600 [Sorghum bicolor] >gi|241919236|gb|EER92380.1| hypothetical protein SORBIDRAFT_01g037600 [Sorghum bicolor]
c17297_g1_i1	7.31339	3.19277	0.000390825	0.0118763	0	32.81	XP_004976520	hlh dna-binding domain superfamily protein	gi|514803263|ref|XP_004976520.1|PREDICTED: transcription factor bHLH157-like [Setaria italica]
c20503_g1_i2	7.1446	3.05194	0.000726851	0.0181533	0	32.96	XP_010921453	atp-citrate synthase beta chain protein 2	gi|743783584|ref|XP_010921453.1|PREDICTED: LOW QUALITY PROTEIN: ATP-citrate synthase beta chain protein 1-like [Elaeis guineensis]
c18990_g1_i5	6.95341	2.89638	0.00140897	0.0290207	0	32.96	XP_004984278	flavonoid 3 -hydroxylase 1-like	gi|514819158|ref|XP_004984278.1|PREDICTED: flavonoid 3',5'-hydroxylase 2-like [Setaria italica]
c39906_g1_i1	6.84739	2.81204	0.00199604	0.0367235	0	32.99	XP_004970720	nuclear matrix protein 1	gi|514784956|ref|XP_004970720.1|PREDICTED: uncharacterized protein LOC101763407 [Setaria italica]
c20022_g3_i1	4.44408	4.76561	1.34086e-05	0.00110945	1.41	33.03	ADD63040	nadh-plastoquinone oxidoreductase subunit j	gi|290790783|gb|ADD63040.1|NADH-plastoquinone oxidoreductase subunit J (chloroplast) [Potamophila parviflora]
c23470_g1_i1	6.95341	2.89638	0.00140897	0.0290207	0	33.11	XP_004951283	general transcription factor iif subunit 1	gi|514707390|ref|XP_004951283.1|PREDICTED: uncharacterized protein LOC101767480 [Setaria italica]
c20727_g1_i9	3.16709	4.55955	0.000382127	0.0118763	3.76	33.22	XP_004970284	plastidic phosphate translocator-like protein1	gi|514783196|ref|XP_004970284.1|PREDICTED: probable sugar phosphate/phosphate translocator At5g25400-like [Setaria italica]
c18183_g2_i3	4.60386	3.54566	0.000488131	0.0145126	1.65	33.3	XP_004958428	loc100285628 isoform x1	gi|514736507|ref|XP_004958428.1|PREDICTED: serine/arginine-rich splicing factor 33-like isoform X1 [Setaria italica]
c17288_g1_i1	7.46449	3.32141	0.000164799	0.00653705	0	33.33	XP_004961946	actin 1	gi|514749793|ref|XP_004961946.1|PREDICTED: actin-1-like isoform X1 [Setaria italica]
c19430_g10_i7	2.74818	4.41745	0.00196944	0.0367235	4.85	33.33	NP_001105881	uridine 5 -monophosphate synthase-like	gi|162462458|ref|NP_001105881.1|uridine monophosphate synthase [Zea mays] >gi|9255871|gb|AAF86339.1|AF277454_1 UMP synthase [Zea mays]
c20022_g4_i5	8.59753	4.34744	7.45e-07	0.000132234	0	33.43	XP_004986079	PREDICTED: uncharacterized protein LOC101771095	gi|514822837|ref|XP_004986079.1|PREDICTED: uncharacterized protein LOC101771095 [Setaria italica]
c19387_g3_i3	8.22666	4.00158	5.18875e-06	0.000521808	0.2	33.49	XP_004953408	protein s-acyltransferase 10-like	gi|514716083|ref|XP_004953408.1|PREDICTED: probable S-acyltransferase At3g51390-like [Setaria italica]
c20318_g1_i1	2.4084	5.35518	0.00190884	0.0367235	6.25	33.5	XP_004975192	abc transporter c family member 4-like	gi|514800535|ref|XP_004975192.1|PREDICTED: ABC transporter C family member 14-like isoform X1 [Setaria italica]
c17710_g1_i2	3.07109	4.2368	0.000851461	0.0209287	4.27	33.51	XP_004969127	pleiotropic drug resistance protein 3	gi|514778558|ref|XP_004969127.1|PREDICTED: pleiotropic drug resistance protein 3-like isoform X2 [Setaria italica]
c12268_g1_i1	6.95341	2.89638	0.00140897	0.0290207	0	33.52	#N/A	#N/A	#N/A
c20366_g2_i1	2.33494	5.21139	0.00277904	0.0466119	6.59	33.58	XP_004961106	duf1296 domain containing family protein	gi|514746418|ref|XP_004961106.1|PREDICTED: uncharacterized protein LOC101764022 isoform X1 [Setaria italica]
c3809_g1_i1	7.60125	3.43981	9.63608e-05	0.00448789	0	33.59	XP_004953273	vacuolar processing enzyme 1	gi|514715547|ref|XP_004953273.1|PREDICTED: vacuolar-processing enzyme beta-isozyme-like [Setaria italica]
c20238_g1_i5	8.26834	4.04004	4.27844e-06	0.000460854	0	33.73	XP_004961068	chaperone protein dnaj 20	gi|514746217|ref|XP_004961068.1|PREDICTED: uncharacterized protein LOC101783602 isoform X1 [Setaria italica] >gi|514746221|ref|XP_004961069.1| PREDICTED: uncharacterized protein LOC101783602 isoform X2 [Setaria italica]
c18581_g1_i2	2.82133	4.65713	0.0011219	0.0252183	4.89	33.73	XP_004975138	retrotransposon unclassified	gi|514800422|ref|XP_004975138.1|PREDICTED: coiled-coil domain-containing protein 102A-like [Setaria italica]
c20287_g1_i1	4.66497	3.59765	0.000385253	0.0118763	1.45	33.77	DAA51232	alcohol dehydrogenase partial	gi|414872675|tpg|DAA51232.1|TPA: alcohol dehydrogenase1 [Zea mays]
c18993_g3_i1	7.60125	3.43981	9.63608e-05	0.00448789	0	33.82	#N/A	#N/A	#N/A
c18913_g5_i1	3.75409	3.6442	0.00141951	0.0290744	2.35	33.84	XP_004969674	farnesyl pyrophosphate synthase	gi|514780762|ref|XP_004969674.1|PREDICTED: farnesyl pyrophosphate synthase-like [Setaria italica]
c19830_g4_i2	6.95341	2.89638	0.00140897	0.0290207	0	33.85	XP_004970645	cytochrome p450 94c1-like	gi|514784654|ref|XP_004970645.1|PREDICTED: cytochrome P450 94A1-like [Setaria italica]
c29974_g1_i1	7.1446	3.05194	0.000726851	0.0181533	0	33.88	XP_004981334	probable galactinol--sucrose galactosyltransferase 2	gi|514813096|ref|XP_004981334.1|PREDICTED: probable galactinol--sucrose galactosyltransferase 2-like [Setaria italica]
c19161_g3_i2	7.1446	3.05194	0.000726851	0.0181533	0	33.9	XP_004986218	wound and phytochrome signaling involved receptor like kinase	gi|514823116|ref|XP_004986218.1|PREDICTED: probable LRR receptor-like serine/threonine-protein kinase At2g16250-like [Setaria italica]
c19350_g1_i1	7.05217	2.97619	0.00100641	0.0227819	0	33.9	XP_004984722	oxysterol-binding protein 3c-like	gi|514820064|ref|XP_004984722.1|PREDICTED: oxysterol-binding protein-related protein 3B-like isoform X1 [Setaria italica]
c20037_g2_i2	7.78478	3.6014	4.53239e-05	0.00259393	0	33.92	XP_004970442	upf0051 protein chloroplastic	gi|514783828|ref|XP_004970442.1|PREDICTED: UPF0051 protein ABCI8, chloroplastic-like [Setaria italica]
c17629_g1_i2	7.99801	3.79269	1.79859e-05	0.00135303	0	33.95	XP_004976841	bag family molecular chaperone regulator 1-like	gi|514803922|ref|XP_004976841.1|PREDICTED: BAG family molecular chaperone regulator 1-like [Setaria italica]
c20216_g7_i1	6.73296	2.72264	0.00286389	0.0466119	0	34.06	XP_004982535	protein transparent testa 12	gi|514815564|ref|XP_004982535.1|PREDICTED: protein TRANSPARENT TESTA 12-like [Setaria italica]
c20044_g3_i2	8.04673	3.83689	1.44592e-05	0.00113773	0	34.08	XP_004953133	succinyl- ligase	gi|514714985|ref|XP_004953133.1|PREDICTED: succinyl-CoA ligase [ADP-forming] subunit beta, mitochondrial-like [Setaria italica]
c352_g1_i1	7.23147	3.12402	0.000530405	0.0146657	0	34.12	#N/A	#N/A	#N/A
c19035_g2_i3	8.75243	4.49408	3.44558e-07	7.60525e-05	0	34.2	XP_004973740	phospho-2-dehydro-3-deoxyheptonate aldolase chloroplastic-like	gi|514797211|ref|XP_004973740.1|PREDICTED: phospho-2-dehydro-3-deoxyheptonate aldolase 1, chloroplastic-like [Setaria italica]
c18512_g1_i1	7.78478	3.6014	4.53239e-05	0.00259393	0	34.27	XP_004954282	gcn5-related n-acetyltransferase family	gi|514719640|ref|XP_004954282.1|PREDICTED: uncharacterized protein LOC101775443 [Setaria italica]
c19768_g1_i1	8.18373	3.96209	6.31674e-06	0.000612072	0	34.36	XP_004967833	syntaxin 23	gi|514773824|ref|XP_004967833.1|PREDICTED: syntaxin-22-like [Setaria italica]
c20952_g2_i6	2.45066	6.04065	0.000995981	0.0227819	6.32	34.43	XP_004957180	eukaryotic translation initiation factor 3 subunit c-like	gi|514731425|ref|XP_004957180.1|PREDICTED: eukaryotic translation initiation factor 3 subunit C-like isoform X1 [Setaria italica] >gi|514731429|ref|XP_004957181.1| PREDICTED: eukaryotic translation initiation factor 3 subunit C-like isoform X2 [Setaria italica]
c20355_g5_i1	7.66506	3.49565	7.44607e-05	0.0037006	0	34.46	XP_004981531	peroxisomal membrane protein 13-like isoform x1	gi|514813495|ref|XP_004981531.1|PREDICTED: peroxisomal membrane protein 13-like isoform X1 [Setaria italica]
c18732_g1_i14	8.83797	4.57552	2.22885e-07	5.53854e-05	0	34.49	XP_004971154	rna polymerase ii subunit 5-mediating protein	gi|514786708|ref|XP_004971154.1|PREDICTED: unconventional prefoldin RPB5 interactor-like [Setaria italica]
c44141_g1_i1	6.73296	2.72264	0.00286389	0.0466119	0	34.5	XP_004955459	probable inositol transporter 2 isoform x1	gi|514724307|ref|XP_004955459.1|PREDICTED: probable inositol transporter 2-like [Setaria italica]
c17997_g3_i5	8.4604	4.21865	1.71836e-06	0.000236798	0	34.51	XP_004965038	neurofilament heavy polypeptide-like	gi|514762465|ref|XP_004965038.1|PREDICTED: neurofilament heavy polypeptide-like [Setaria italica]
c18630_g6_i1	6.73296	2.72264	0.00286389	0.0466119	0	34.54	#N/A	#N/A	#N/A
c22848_g1_i1	7.1446	3.05194	0.000726851	0.0181533	0	34.56	XP_004972712	transcription factor bhlh112-like	gi|514793012|ref|XP_004972712.1|PREDICTED: transcription factor bHLH123-like [Setaria italica]
c14614_g1_i2	6.84739	2.81204	0.00199604	0.0367235	0	34.57	XP_004962545	chloride channel protein clc-a-like	gi|514752308|ref|XP_004962545.1|PREDICTED: chloride channel protein CLC-a-like isoform X2 [Setaria italica]
c20235_g7_i1	6.73296	2.72264	0.00286389	0.0466119	0	34.62	XP_004983082	agmatine coumaroyltransferase-1-like	gi|514816693|ref|XP_004983082.1|PREDICTED: agmatine coumaroyltransferase-1-like [Setaria italica]
c19343_g6_i1	3.97551	3.82991	0.000608346	0.0165534	2.53	34.72	XP_004985796	24-methylenesterol c-methyltransferase 2	gi|514822254|ref|XP_004985796.1|PREDICTED: 24-methylenesterol C-methyltransferase 2-like [Setaria italica]
c19763_g3_i5	3.75409	3.6442	0.00141951	0.0290744	2.87	34.72	#N/A	#N/A	#N/A
c19588_g3_i4	3.57056	4.36644	0.000132862	0.00568282	3.09	34.78	XP_004984058	lon peptidase n-terminal domain and ring finger protein 1	gi|514818713|ref|XP_004984058.1|PREDICTED: uncharacterized protein LOC101772685 [Setaria italica]
c2741_g1_i2	6.95341	2.89638	0.00140897	0.0290207	0	34.83	#N/A	#N/A	#N/A
c18109_g1_i14	2.8922	4.32995	0.00134785	0.0290207	4.4	34.87	XP_004973208	heterogeneous nuclear ribonucleoprotein 1	gi|514795051|ref|XP_004973208.1|PREDICTED: heterogeneous nuclear ribonucleoprotein 1-like [Setaria italica]
c43740_g1_i1	6.84739	2.81204	0.00199604	0.0367235	0	34.89	XP_004966146	peroxidase 45-like	gi|514767042|ref|XP_004966146.1|PREDICTED: peroxidase 45-like [Setaria italica]
c4038_g1_i1	7.05217	2.97619	0.00100641	0.0227819	0	34.96	XP_004979396	PREDICTED: uncharacterized protein LOC101762125	gi|514809135|ref|XP_004979396.1|PREDICTED: uncharacterized protein LOC101762125 [Setaria italica]
c20439_g5_i8	6.84739	2.81204	0.00199604	0.0367235	0	35	XP_002454329	hypothetical protein SORBIDRAFT_04g028750	gi|242066080|ref|XP_002454329.1|hypothetical protein SORBIDRAFT_04g028750 [Sorghum bicolor] >gi|241934160|gb|EES07305.1| hypothetical protein SORBIDRAFT_04g028750 [Sorghum bicolor]
c13833_g1_i2	6.73296	2.72264	0.00286389	0.0466119	0	35	XP_004964679	ring-h2 zinc finger	gi|514761006|ref|XP_004964679.1|PREDICTED: E3 ubiquitin-protein ligase EL5-like, partial [Setaria italica]
c19775_g5_i2	8.42398	4.18461	2.04881e-06	0.000267956	0	35.04	XP_004969382	coatomer subunit zeta-2	gi|514779566|ref|XP_004969382.1|PREDICTED: coatomer subunit zeta-2-like isoform X2 [Setaria italica]
c16923_g1_i1	3.47194	3.91134	0.00141891	0.0290744	3.04	35.15	XP_004984925	probable protein phosphatase 2c 30-like	gi|514820474|ref|XP_004984925.1|PREDICTED: probable protein phosphatase 2C 30-like [Setaria italica]
c14721_g1_i1	5.0783	3.95875	5.68506e-05	0.00307039	0.92	35.16	XP_004960085	dnaj domain containing protein	gi|514742210|ref|XP_004960085.1|PREDICTED: uncharacterized protein LOC101773612 [Setaria italica]
c19386_g4_i5	3.02222	3.90795	0.00171843	0.0347716	3.84	35.37	XP_004951207	iq calmodulin-binding motif family protein	gi|514707053|ref|XP_004951207.1|PREDICTED: BAG family molecular chaperone regulator 7-like [Setaria italica]
c11637_g1_i3	7.89533	3.70013	2.82471e-05	0.00180727	0	35.44	XP_004979024	protein nrt1 ptr family -like	gi|514808367|ref|XP_004979024.1|PREDICTED: probable peptide/nitrate transporter At1g33440-like [Setaria italica]
c19227_g2_i4	8.49592	4.25191	1.4456e-06	0.000208536	0	35.46	XP_004983524	choline-phosphate cytidylyltransferase 2-like	gi|514817611|ref|XP_004983524.1|PREDICTED: choline-phosphate cytidylyltransferase B-like [Setaria italica]
c19274_g5_i1	8.1395	3.92152	7.72046e-06	0.000713961	0	35.47	XP_004961253	cytochrome c oxidase assembly protein cox19-like	gi|514746960|ref|XP_004961253.1|PREDICTED: cytochrome c oxidase assembly protein COX19-like [Setaria italica]
c18229_g1_i3	7.78478	3.6014	4.53239e-05	0.00259393	0	35.54	XP_004970855	g-type lectin s-receptor-like serine threonine-protein kinase at2g19130-like isoform x1	gi|514785506|ref|XP_004970855.1|PREDICTED: G-type lectin S-receptor-like serine/threonine-protein kinase At2g19130-like isoform X1 [Setaria italica]
c20241_g2_i1	3.65767	4.06788	0.000571838	0.0156914	2.91	35.59	NP_001142057	dna-directed rna polymerases iv and v subunit 11-like	gi|226504996|ref|NP_001142057.1|uncharacterized protein LOC100274213 [Zea mays] >gi|670403269|ref|XP_008681544.1| PREDICTED: uncharacterized protein LOC100274213 isoform X1 [Zea mays] >gi|670403271|ref|XP_008681545.1| PREDICTED: uncharacterized protein LOC100274213 isoform X1 [Zea mays] >gi|194696560|gb|ACF82364.1| unknown [Zea mays] >gi|194699868|gb|ACF84018.1| unknown [Zea mays] >gi|194706942|g…
c19417_g9_i1	4.00453	4.36932	0.00011434	0.00524284	2.12	35.61	YP_002000594	atpase subunit 1	gi|194033257|ref|YP_002000594.1|ATP synthase F0 subunit 1 (mitochondrion) [Oryza sativa Japonica Group] >gi|148886790|sp|P0C520.1|ATPAM_ORYSA RecName: Full=ATP synthase subunit alpha, mitochondrial (mitochondrion) [Oryza sativa] >gi|148886791|sp|P0C521.1|ATPAM_ORYSI RecName: Full=ATP synthase subunit alpha, mitochondrial (mitochondrion) [Oryza sativa Indica Group] >gi|148886792|sp|P0C522.1|ATPAM_…
c20346_g2_i2	7.46449	3.32141	0.000164799	0.00653705	0	35.62	NP_001167743	abhydrolase domain-containing protein	gi|293332947|ref|NP_001167743.1|hypothetical protein [Zea mays] >gi|223943703|gb|ACN25935.1| unknown [Zea mays] >gi|414879348|tpg|DAA56479.1| TPA: hypothetical protein ZEAMMB73_979596 [Zea mays]
c20616_g8_i2	7.39092	3.25848	0.00021796	0.00804124	0	35.72	XP_004952033	golgi snap receptor complex member 1-2-like	gi|514710445|ref|XP_004952033.1|PREDICTED: Golgi SNAP receptor complex member 1-2-like [Setaria italica]
c17279_g1_i1	7.23147	3.12402	0.000530405	0.0146657	0	35.74	XP_004962571	serine hydroxymethyltransferase 4-like	gi|514752429|ref|XP_004962571.1|PREDICTED: serine hydroxymethyltransferase 4-like [Setaria italica]
c20881_g1_i8	2.96396	4.77646	0.000555732	0.0153056	4.75	35.74	XP_004951555	dna damage-inducible protein 1	gi|514708513|ref|XP_004951555.1|PREDICTED: DNA damage-inducible protein 1-like isoform X1 [Setaria italica]
c4535_g1_i1	6.73296	2.72264	0.00286389	0.0466119	0	35.81	XP_004953502	proton-dependent oligopeptide transport family protein	gi|514716469|ref|XP_004953502.1|PREDICTED: nitrate transporter 1.5-like isoform X1 [Setaria italica]
c20895_g5_i2	2.85609	4.06144	0.00194758	0.0367235	4.82	35.84	XP_004984769	plant-specific domain tigr01589 family protein	gi|514820158|ref|XP_004984769.1|PREDICTED: uncharacterized protein LOC101775534 [Setaria italica]
c20443_g1_i1	8.09386	3.87981	9.4751e-06	0.000824741	0	35.88	XP_004971093	mads box-like protein	gi|514786463|ref|XP_004971093.1|PREDICTED: agamous-like MADS-box protein AGL19-like [Setaria italica]
c20633_g6_i1	4.21166	4.03352	0.000191901	0.00754603	2.03	35.89	XP_004965779	probable e3 ubiquitin ligase sud1	gi|514765557|ref|XP_004965779.1|PREDICTED: E3 ubiquitin-protein ligase MARCH6-like [Setaria italica]
c14611_g1_i1	7.60125	3.43981	9.63608e-05	0.00448789	0	36.01	XP_004968920	protein nrt1 ptr family -like	gi|514777734|ref|XP_004968920.1|PREDICTED: nitrate transporter 1.4-like isoform X2 [Setaria italica]
c19669_g2_i14	2.42724	5.37052	0.00176981	0.0355805	6.54	36.06	XP_004976233	zinc c3hc4 type family protein	gi|514802682|ref|XP_004976233.1|PREDICTED: uncharacterized protein LOC101753179 [Setaria italica]
c18806_g4_i3	6.84739	2.81204	0.00199604	0.0367235	0	36.07	#N/A	#N/A	#N/A
c18857_g5_i9	3.63909	4.42591	9.86135e-05	0.00457345	3.05	36.07	XP_004957458	protein odorant1-like	gi|514732549|ref|XP_004957458.1|PREDICTED: protein ODORANT1-like [Setaria italica]
c12708_g1_i2	6.95341	2.89638	0.00140897	0.0290207	0	36.09	#N/A	#N/A	#N/A
c19794_g3_i10	8.59753	4.34744	7.45e-07	0.000132234	0	36.1	XP_004981252	cral trio domain containing protein	gi|514812926|ref|XP_004981252.1|PREDICTED: protein real-time-like [Setaria italica]
c18119_g1_i3	7.99801	3.79269	1.79859e-05	0.00135303	0	36.11	XP_004961766	aldose reductase	gi|514749048|ref|XP_004961766.1|PREDICTED: aldose reductase-like [Setaria italica]
c20817_g1_i7	2.62378	4.65458	0.00219265	0.03994	6.02	36.15	XP_004961988	patellin family protein	gi|514749966|ref|XP_004961988.1|PREDICTED: patellin-2-like [Setaria italica]
c20382_g1_i10	4.40329	3.3778	0.00102803	0.0231692	1.28	36.2	XP_004973032	squamous cell carcinoma antigen recognized by t-cells 3	gi|514794327|ref|XP_004973032.1|PREDICTED: squamous cell carcinoma antigen recognized by T-cells 3-like isoform X2 [Setaria italica]
c18675_g4_i1	6.73296	2.72264	0.00286389	0.0466119	0	36.27	#N/A	#N/A	#N/A
c19878_g3_i18	8.22666	4.00158	5.18875e-06	0.000521808	0	36.32	XP_004966468	loc100282457 isoform x1	gi|514768359|ref|XP_004966468.1|PREDICTED: uncharacterized protein LOC101762708 isoform X1 [Setaria italica] >gi|514768361|ref|XP_004966469.1| PREDICTED: uncharacterized protein LOC101762708 isoform X2 [Setaria italica]
c35265_g1_i1	6.84739	2.81204	0.00199604	0.0367235	0	36.32	XP_004976076	endochitinase a-like	gi|514802366|ref|XP_004976076.1|PREDICTED: endochitinase A-like [Setaria italica]
c19752_g6_i5	7.53449	3.38179	0.000125561	0.00541868	0	36.35	XP_004962813	auxilin-related protein 1-like	gi|514753520|ref|XP_004962813.1|PREDICTED: auxilin-related protein 1-like [Setaria italica]
c18738_g1_i3	6.84739	2.81204	0.00199604	0.0367235	0	36.38	#N/A	#N/A	#N/A
c19522_g2_i2	3.3013	4.13722	0.000481147	0.014366	3.45	36.39	XP_004967769	type ii inositol- -trisphosphate 5-phosphatase	gi|514773571|ref|XP_004967769.1|PREDICTED: uncharacterized protein LOC101775692 [Setaria italica]
c19075_g2_i14	7.84112	3.65159	3.56805e-05	0.00216765	0	36.49	XP_004977135	signal recognition particle subunit srp72-like	gi|514804526|ref|XP_004977135.1|PREDICTED: signal recognition particle subunit SRP72-like [Setaria italica]
c20861_g6_i1	7.1446	3.05194	0.000726851	0.0181533	0	36.54	AGU13503	nac domain-containing protein 67-like	gi|533113475|gb|AGU13503.1|NAC protein [Bothriochloa ischaemum]
c19910_g1_i10	8.26834	4.04004	4.27844e-06	0.000460854	0	36.57	XP_004968523	translation machinery-associated protein 22	gi|514776623|ref|XP_004968523.1|PREDICTED: translation machinery-associated protein 22-like isoform X2 [Setaria italica]
c16868_g1_i1	2.79103	4.63207	0.00126708	0.0282183	5.11	36.72	XP_004967584	probable glycerol-3-phosphate acyltransferase 3	gi|514772801|ref|XP_004967584.1|PREDICTED: probable glycerol-3-phosphate acyltransferase 3-like [Setaria italica]
c20505_g1_i3	7.05217	2.97619	0.00100641	0.0227819	0	36.83	#N/A	#N/A	#N/A
c19335_g1_i2	3.02222	3.90795	0.00171843	0.0347716	4.26	36.88	XP_002461301	ddrgk domain-containing protein 1	gi|242047110|ref|XP_002461301.1|hypothetical protein SORBIDRAFT_02g000450 [Sorghum bicolor] >gi|241924678|gb|EER97822.1| hypothetical protein SORBIDRAFT_02g000450 [Sorghum bicolor]
c19145_g3_i1	3.92325	3.78561	0.000747106	0.0186131	2.28	36.89	XP_004982139	plasma membrane atpase 1-like	gi|514814737|ref|XP_004982139.1|PREDICTED: plasma membrane ATPase 1-like [Setaria italica]
c19902_g3_i3	8.34826	4.11409	2.94065e-06	0.000352846	0	36.94	XP_004985408	homeodomain-leucine zipper transcription factor ipi-1	gi|514821456|ref|XP_004985408.1|PREDICTED: homeobox-leucine zipper protein HOX13-like [Setaria italica]
c14870_g1_i1	4.77992	3.69648	0.000243817	0.00890561	0.72	36.95	XP_004966207	auxin response factor 17-like	gi|514767300|ref|XP_004966207.1|PREDICTED: auxin response factor 17-like [Setaria italica]
c18872_g7_i3	8.4604	4.21865	1.71836e-06	0.000236798	0	36.96	XP_004964297	60s ribosomal protein l9	gi|514759465|ref|XP_004964297.1|PREDICTED: 60S ribosomal protein L9-like [Setaria italica]
c7564_g1_i1	6.73296	2.72264	0.00286389	0.0466119	0	37.03	XP_004958437	catalytic hydrolase	gi|514736543|ref|XP_004958437.1|PREDICTED: uncharacterized protein C24B11.05-like [Setaria italica]
c20186_g2_i1	8.38662	4.14977	2.45054e-06	0.000309971	0	37.05	XP_004961864	fkbp- partial	gi|514749463|ref|XP_004961864.1|PREDICTED: peptidyl-prolyl cis-trans isomerase FKBP20-1-like isoform X2 [Setaria italica]
c39790_g1_i1	4.2522	3.25437	0.00229484	0.0414098	1.72	37.07	#N/A	#N/A	#N/A
c19219_g2_i1	3.81271	3.69284	0.00114105	0.0255568	2.42	37.07	XP_004968281	pyruvate decarboxylase	gi|514775643|ref|XP_004968281.1|PREDICTED: pyruvate decarboxylase 2-like [Setaria italica]
c18508_g2_i2	6.95341	2.89638	0.00140897	0.0290207	0	37.12	ADI18412	hypothetical protein	gi|297182242|gb|ADI18412.1|hypothetical protein [uncultured delta proteobacterium HF4000_08N17]
c20320_g1_i5	7.53449	3.38179	0.000125561	0.00541868	0	37.14	XP_004981144	root r-b1-like	gi|514812707|ref|XP_004981144.1|PREDICTED: ferredoxin-3, chloroplastic-like [Setaria italica]
c19525_g1_i3	5.4694	4.31334	8.22534e-06	0.000754313	0.44	37.16	XP_004956515	protein phr1-like 1-like	gi|514728659|ref|XP_004956515.1|PREDICTED: protein PHR1-LIKE 1-like [Setaria italica]
c17262_g2_i2	7.66506	3.49565	7.44607e-05	0.0037006	0	37.23	XP_004966490	30s ribosomal protein chloroplastic-like	gi|514768430|ref|XP_004966490.1|PREDICTED: 30S ribosomal protein S17, chloroplastic-like [Setaria italica]
c1629_g1_i1	6.73296	2.72264	0.00286389	0.0466119	0	37.24	XP_004951467	PREDICTED: uncharacterized protein LOC101772317 isoform X1	gi|514708148|ref|XP_004951467.1|PREDICTED: uncharacterized protein LOC101772317 isoform X1 [Setaria italica] >gi|514708152|ref|XP_004951468.1| PREDICTED: uncharacterized protein LOC101772317 isoform X2 [Setaria italica]
c19101_g1_i1	8.18373	3.96209	6.31674e-06	0.000612072	0	37.25	XP_004981118	e3 ubiquitin-protein ligase rnf170-like	gi|514812651|ref|XP_004981118.1|PREDICTED: E3 ubiquitin-protein ligase RNF170-like [Setaria italica]
c18684_g1_i5	8.30885	4.07753	3.54078e-06	0.000403486	0	37.26	XP_004951520	rna-binding protein cabeza	gi|514708369|ref|XP_004951520.1|PREDICTED: uncharacterized RNA-binding protein C17H9.04c-like isoform X1 [Setaria italica] >gi|514708373|ref|XP_004951521.1| PREDICTED: uncharacterized RNA-binding protein C17H9.04c-like isoform X2 [Setaria italica]
c20581_g2_i13	4.25458	4.0711	0.000160239	0.00653705	1.75	37.27	XP_004964329	6-phosphogluconate decarboxylating 1-like	gi|514759593|ref|XP_004964329.1|PREDICTED: 6-phosphogluconate dehydrogenase, decarboxylating 1-like isoform X1 [Setaria italica] >gi|514759597|ref|XP_004964330.1| PREDICTED: 6-phosphogluconate dehydrogenase, decarboxylating 1-like isoform X2 [Setaria italica]
c19534_g5_i2	8.53059	4.28445	1.03208e-06	0.000164264	0	37.53	XP_004983863	glutathione s-transferase u17-like	gi|514818316|ref|XP_004983863.1|PREDICTED: glutathione S-transferase U17-like [Setaria italica]
c17525_g1_i1	8.97014	4.70198	9.83586e-08	2.94819e-05	0	37.54	DAA38265	atpase subunit 8	gi|414587694|tpg|DAA38265.1|TPA: hypothetical protein ZEAMMB73_990575 [Zea mays]
c19111_g4_i2	7.89533	3.70013	2.82471e-05	0.00180727	0	37.57	XP_004956013	casp-like protein 1d1	gi|514726568|ref|XP_004956013.1|PREDICTED: CASP-like protein Sb02g009660-like [Setaria italica]
c20665_g1_i5	8.04673	3.83689	1.44592e-05	0.00113773	0	37.59	XP_004983273	casp-like protein 5a1	gi|514817084|ref|XP_004983273.1|PREDICTED: CASP-like protein 15-like [Setaria italica]
c17042_g1_i3	4.17027	3.18859	0.00304285	0.0489557	1.86	37.61	XP_002453623	retrotransposon unclassified	gi|242064668|ref|XP_002453623.1|hypothetical protein SORBIDRAFT_04g009135 [Sorghum bicolor] >gi|241933454|gb|EES06599.1| hypothetical protein SORBIDRAFT_04g009135, partial [Sorghum bicolor]
c18284_g3_i1	3.69298	3.59391	0.00177411	0.0355805	2.74	37.72	XP_004971137	probable glucuronosyltransferase os01g0926600-like	gi|514786640|ref|XP_004971137.1|PREDICTED: probable glucuronosyltransferase Os01g0926600-like [Setaria italica]
c20644_g5_i2	8.04673	3.83689	1.44592e-05	0.00113773	0	37.92	XP_004960343	protein iq-domain 1-like	gi|514743254|ref|XP_004960343.1|PREDICTED: protein IQ-DOMAIN 1-like isoform X1 [Setaria italica] >gi|514743257|ref|XP_004960344.1| PREDICTED: protein IQ-DOMAIN 1-like isoform X2 [Setaria italica]
c20880_g2_i6	9.09121	4.81842	5.21778e-08	1.85226e-05	0	37.99	XP_004966471	leucine-rich repeat receptor-like kinase protein floral organ number1	gi|514768367|ref|XP_004966471.1|PREDICTED: leucine-rich repeat receptor-like kinase protein THICK TASSEL DWARF1-like [Setaria italica]
c20214_g2_i4	8.62987	4.37796	6.35441e-07	0.000118811	0	38.04	XP_004982302	tpa: methyl- dna binding family protein	gi|514815077|ref|XP_004982302.1|PREDICTED: methyl-CpG-binding domain-containing protein 10-like [Setaria italica]
c14793_g1_i1	7.94758	3.74713	2.24824e-05	0.00154632	0	38.08	#N/A	#N/A	#N/A
c23261_g1_i1	6.84739	2.81204	0.00199604	0.0367235	0	38.25	AAL79695	retrotransposon ty1-copia subclass	gi|18855003|gb|AAL79695.1|AC087599_14putative gag-pol polyprotein [Oryza sativa Japonica Group] >gi|31433560|gb|AAP55058.1| retrotransposon protein, putative, Ty1-copia subclass [Oryza sativa Japonica Group]
c19068_g3_i3	9.044	4.77295	6.69157e-08	2.21233e-05	0	38.36	XP_004951410	xaa-pro dipeptidase	gi|514707909|ref|XP_004951410.1|PREDICTED: xaa-Pro dipeptidase-like [Setaria italica]
c16320_g1_i5	6.84739	2.81204	0.00199604	0.0367235	0	38.42	#N/A	#N/A	#N/A
c19089_g3_i3	2.94928	4.58326	0.000773646	0.019237	4.98	38.47	XP_004984156	phospho-2-dehydro-3-deoxyheptonate aldolase chloroplastic-like	gi|514818912|ref|XP_004984156.1|PREDICTED: phospho-2-dehydro-3-deoxyheptonate aldolase 1, chloroplastic-like [Setaria italica]
c41320_g1_i1	6.95341	2.89638	0.00140897	0.0290207	0	38.62	#N/A	#N/A	#N/A
c30037_g1_i1	6.73296	2.72264	0.00286389	0.0466119	0	38.69	EDK25107	serine acetyltransferase	gi|145848189|gb|EDK25107.1|hypothetical protein RUMTOR_00910 [Ruminococcus torques ATCC 27756]
c19665_g1_i2	3.71052	5.43171	1.39765e-05	0.00113773	2.9	38.77	XP_004968948	dead-box atp-dependent rna helicase 15-like isoform x1	gi|514777814|ref|XP_004968948.1|PREDICTED: DEAD-box ATP-dependent RNA helicase 15-like isoform X2 [Setaria italica]
c20455_g3_i3	6.95341	2.89638	0.00140897	0.0290207	0	38.83	ACG28087	polyadenylate-binding protein 2	gi|195612514|gb|ACG28087.1|hypothetical protein [Zea mays] >gi|413938967|gb|AFW73518.1| hypothetical protein ZEAMMB73_612183 [Zea mays]
c19694_g1_i1	3.92325	3.78561	0.000747106	0.0186131	2.75	38.85	XP_004968816	heavy metal-associated isoprenylated plant protein 26-like	gi|514777513|ref|XP_004968816.1|PREDICTED: heavy metal-associated isoprenylated plant protein 26-like [Setaria italica]
c11580_g1_i2	7.72616	3.54947	5.79138e-05	0.00307039	0	38.9	YP_003587352	nadh dehydrogenase subunit 7	gi|295311695|ref|YP_003587352.1|NADH dehydrogenase subunit 7 [Cucurbita pepo] >gi|259156823|gb|ACV96684.1| NADH dehydrogenase subunit 7 [Cucurbita pepo]
c20175_g3_i2	7.89533	3.70013	2.82471e-05	0.00180727	0	38.93	XP_004968387	#NAME?	gi|514776076|ref|XP_004968387.1|PREDICTED: monothiol glutaredoxin-S4, mitochondrial-like [Setaria italica]
c18947_g1_i1	6.84739	2.81204	0.00199604	0.0367235	0	38.98	XP_002449016	dcp1-like decapping family protein	gi|242067479|ref|XP_002449016.1|hypothetical protein SORBIDRAFT_05g003425 [Sorghum bicolor] >gi|241934859|gb|EES08004.1| hypothetical protein SORBIDRAFT_05g003425, partial [Sorghum bicolor]
c19419_g3_i3	4.02593	3.87293	0.000497338	0.0146657	1.77	39.02	#N/A	#N/A	#N/A
c14882_g1_i1	6.84739	2.81204	0.00199604	0.0367235	0	39.03	#N/A	#N/A	#N/A
c14271_g2_i1	6.73296	2.72264	0.00286389	0.0466119	0	39.11	#N/A	#N/A	#N/A
c21307_g1_i1	7.78478	3.6014	4.53239e-05	0.00259393	0	39.12	XP_004964902	aba responsive element binding factor 1	gi|514761903|ref|XP_004964902.1|PREDICTED: ABSCISIC ACID-INSENSITIVE 5-like protein 5-like [Setaria italica]
c2328_g1_i1	7.89533	3.70013	2.82471e-05	0.00180727	0	39.26	#N/A	#N/A	#N/A
c30471_g1_i1	6.84739	2.81204	0.00199604	0.0367235	0	39.29	XP_004979827	aromatic-l-amino-acid decarboxylase-like	gi|514810027|ref|XP_004979827.1|PREDICTED: aromatic-L-amino-acid decarboxylase-like [Setaria italica]
c14439_g1_i1	6.84739	2.81204	0.00199604	0.0367235	0	39.29	#N/A	#N/A	#N/A
c19714_g1_i1	3.07264	3.9487	0.00141891	0.0290744	4.44	39.3	XP_004974143	thaumatin-like protein 1b	gi|514798406|ref|XP_004974143.1|PREDICTED: thaumatin-like protein 1-like [Setaria italica]
c14924_g1_i1	6.73296	2.72264	0.00286389	0.0466119	0	39.31	#N/A	#N/A	#N/A
c20085_g6_i3	3.89791	4.2755	0.000211308	0.00804124	2.15	39.35	XP_004987289	probable pyridoxal biosynthesis	gi|514825269|ref|XP_004987289.1|PREDICTED: probable pyridoxal biosynthesis protein PDX1.1-like [Setaria italica]
c19089_g3_i1	3.61343	4.03026	0.000681598	0.0181533	2.85	39.35	XP_004984156	phospho-2-dehydro-3-deoxyheptonate aldolase chloroplastic-like	gi|514818912|ref|XP_004984156.1|PREDICTED: phospho-2-dehydro-3-deoxyheptonate aldolase 1, chloroplastic-like [Setaria italica]
c19334_g6_i2	6.95341	2.89638	0.00140897	0.0290207	0	39.46	#N/A	#N/A	#N/A
c20610_g1_i7	7.72616	3.54947	5.79138e-05	0.00307039	0	39.49	XP_004951215	u5 small nuclear ribonucleoprotein 200 kda helicase-like	gi|514707087|ref|XP_004951215.1|PREDICTED: LOW QUALITY PROTEIN: U5 small nuclear ribonucleoprotein 200 kDa helicase-like [Setaria italica]
c19811_g3_i3	7.23147	3.12402	0.000530405	0.0146657	0	39.49	XP_004975494	calnexin homolog	gi|514801161|ref|XP_004975494.1|PREDICTED: calnexin homolog [Setaria italica]
c20262_g4_i2	9.0678	4.79586	5.90433e-08	2.01251e-05	0	39.52	NP_001168886	obtusifoliol 14-alpha demethylase	gi|293333061|ref|NP_001168886.1|cytochrome P450-like protein isoform 1 [Zea mays] >gi|670384633|ref|XP_008673147.1| PREDICTED: cytochrome P450-like protein isoform 1 isoform X1 [Zea mays] >gi|670384635|ref|XP_008673148.1| PREDICTED: cytochrome P450-like protein isoform 1 isoform X1 [Zea mays] >gi|223973487|gb|ACN30931.1| unknown [Zea mays] >gi|414882159|tpg|DAA59290.1| TPA: cytochrome P450-like p…
c19298_g1_i2	7.05217	2.97619	0.00100641	0.0227819	0	39.54	XP_004969649	vip1 protein	gi|514780664|ref|XP_004969649.1|PREDICTED: uncharacterized abhydrolase domain-containing protein DDB_G0269086-like [Setaria italica]
c18999_g1_i7	2.56445	4.87991	0.00212207	0.038774	6.36	39.57	XP_004961782	ring finger protein 5	gi|514749117|ref|XP_004961782.1|PREDICTED: uncharacterized protein LOC101757151 [Setaria italica]
c15245_g1_i2	7.31339	3.19277	0.000390825	0.0118763	0	39.83	#N/A	#N/A	#N/A
c20799_g3_i1	7.39092	3.25848	0.00021796	0.00804124	0	39.86	#N/A	#N/A	#N/A
c14179_g1_i1	3.69298	3.59391	0.00177411	0.0355805	2.66	39.87	XP_004956406	ethylene-responsive transcription factor 2-like	gi|514728212|ref|XP_004956406.1|PREDICTED: ethylene-responsive transcription factor 2-like [Setaria italica]
c20163_g2_i6	6.84739	2.81204	0.00199604	0.0367235	0	39.96	AII99901	heat shock transcription factor a1d isoform 1	gi|671775337|gb|AII99901.1|heat shock transcription factor [Gossypium hirsutum]
c21939_g1_i1	6.73296	2.72264	0.00286389	0.0466119	0	40.1	#N/A	#N/A	#N/A
c19465_g1_i9	8.62987	4.37796	6.35441e-07	0.000118811	0	40.12	XP_004983161	serine threonine-protein phosphatase pp2a-4 catalytic subunit-like	gi|514816852|ref|XP_004983161.1|PREDICTED: putative serine/threonine-protein phosphatase PP2A-4 catalytic subunit-like [Setaria italica]
c18944_g3_i2	3.62918	3.54186	0.00222798	0.0404783	2.84	40.13	XP_004956514	myb family transcription factor apl-like	gi|514728655|ref|XP_004956514.1|PREDICTED: myb family transcription factor APL-like [Setaria italica]
c18537_g2_i6	4.48832	4.27848	5.77951e-05	0.00307039	1.86	40.17	XP_004958439	catalytic hydrolase	gi|514736550|ref|XP_004958439.1|PREDICTED: uncharacterized protein C24B11.05-like isoform X2 [Setaria italica]
c20876_g2_i12	7.66506	3.49565	7.44607e-05	0.0037006	0	40.18	XP_004972534	f-box protein at4g00755-like	gi|514792284|ref|XP_004972534.1|PREDICTED: F-box protein At4g00755-like [Setaria italica]
c19518_g2_i12	7.84112	3.65159	3.56805e-05	0.00216765	0	40.21	XP_004957305	pyruvate dehydrogenase e1 component subunit mitochondrial	gi|514731936|ref|XP_004957305.1|PREDICTED: uncharacterized protein At2g33490-like isoform X1 [Setaria italica] >gi|514731940|ref|XP_004957306.1| PREDICTED: uncharacterized protein At2g33490-like isoform X2 [Setaria italica]
c43193_g1_i1	6.73296	2.72264	0.00286389	0.0466119	0	40.25	XP_004957190	tpa: bzip transcription factor superfamily protein	gi|514731465|ref|XP_004957190.1|PREDICTED: TGACG-sequence-specific DNA-binding protein TGA-2.1-like [Setaria italica]
c19031_g3_i1	8.86539	4.6017	1.6842e-07	4.42796e-05	0	40.29	XP_004960027	phosphomannomutase a1	gi|514741978|ref|XP_004960027.1|PREDICTED: phosphomannomutase-like [Setaria italica]
c28632_g1_i1	6.73296	2.72264	0.00286389	0.0466119	0	40.41	XP_004961506	auxin response factor 14-like	gi|514747993|ref|XP_004961506.1|PREDICTED: auxin response factor 14-like [Setaria italica]
c42232_g1_i1	3.62918	3.54186	0.00222798	0.0404783	3.04	40.53	DAA42623	3 -n-debenzoyl-2 -deoxytaxol n-benzoyltransferase	gi|414592052|tpg|DAA42623.1|TPA: hypothetical protein ZEAMMB73_358324 [Zea mays]
c18983_g2_i3	9.13694	4.86252	3.63334e-08	1.41357e-05	0	40.59	XP_004985817	chitin elicitor-binding protein	gi|514822301|ref|XP_004985817.1|PREDICTED: chitin elicitor-binding protein-like isoform X2 [Setaria italica]
c2467_g1_i1	7.84112	3.65159	3.56805e-05	0.00216765	0	40.64	XP_009388207	cytochrome p450 liketbp	gi|695081383|ref|XP_009388207.1|PREDICTED: uncharacterized protein LOC103975022 [Musa acuminata subsp. malaccensis]
c19143_g11_i2	7.53449	3.38179	0.000125561	0.00541868	0	40.76	XP_004987409	chitinase	gi|514825512|ref|XP_004987409.1|PREDICTED: endochitinase A-like [Setaria italica]
c18993_g4_i6	2.42724	5.37052	0.00176981	0.0355805	7.34	40.77	XP_004963342	hipl1 protein	gi|514755681|ref|XP_004963342.1|PREDICTED: HIPL1 protein-like [Setaria italica]
c18537_g2_i5	8.56445	4.31628	8.75702e-07	0.000147934	0	40.81	XP_004958439	catalytic hydrolase	gi|514736550|ref|XP_004958439.1|PREDICTED: uncharacterized protein C24B11.05-like isoform X2 [Setaria italica]
c12852_g1_i1	7.53449	3.38179	0.000125561	0.00541868	0	40.89	XP_004970236	protein disulfide isomerase	gi|514783008|ref|XP_004970236.1|PREDICTED: probable nucleoredoxin 2-like [Setaria italica]
c19867_g6_i3	8.94466	4.67755	1.12212e-07	3.21339e-05	0	41.06	XP_004956051	neutral alpha-glucosidase ab-like	gi|514726734|ref|XP_004956051.1|PREDICTED: neutral alpha-glucosidase AB-like [Setaria italica]
c3789_g1_i1	6.95341	2.89638	0.00140897	0.0290207	0	41.08	#N/A	#N/A	#N/A
c19059_g1_i2	6.84739	2.81204	0.00199604	0.0367235	0	41.1	XP_002459489	atpase plasma membrane-type	gi|242043236|ref|XP_002459489.1|hypothetical protein SORBIDRAFT_02g005440 [Sorghum bicolor] >gi|241922866|gb|EER96010.1| hypothetical protein SORBIDRAFT_02g005440 [Sorghum bicolor]
c16842_g2_i1	6.84739	2.81204	0.00199604	0.0367235	0	41.12	#N/A	#N/A	#N/A
c19587_g6_i1	4.2522	3.25437	0.00229484	0.0414098	1.91	41.19	XP_004973895	3-hydroxy-3-methylglutaryl-coenzyme a reductase 3	gi|514797827|ref|XP_004973895.1|PREDICTED: 3-hydroxy-3-methylglutaryl-coenzyme A reductase-like isoform X1 [Setaria italica]
c16267_g1_i1	9.09121	4.81842	5.21778e-08	1.85226e-05	0	41.38	XP_009379995	galacturonosyltransferase 8	gi|695066225|ref|XP_009379995.1|PREDICTED: galacturonosyltransferase 8-like [Musa acuminata subsp. malaccensis]
c18276_g2_i11	7.23147	3.12402	0.000530405	0.0146657	0	41.5	#N/A	#N/A	#N/A
c18671_g3_i7	7.89533	3.70013	2.82471e-05	0.00180727	0.05	41.54	#N/A	#N/A	#N/A
c19223_g1_i1	7.05217	2.97619	0.00100641	0.0227819	0	41.54	#N/A	#N/A	#N/A
c5607_g1_i1	6.73296	2.72264	0.00286389	0.0466119	0.35	41.67	XP_004961258	macpf domain-containing protein nsl1	gi|514746980|ref|XP_004961258.1|PREDICTED: MACPF domain-containing protein NSL1-like [Setaria italica]
c15087_g1_i2	7.39092	3.25848	0.00021796	0.00804124	0	41.71	XP_004970937	u-box domain-containing protein 45-like	gi|514785834|ref|XP_004970937.1|PREDICTED: U-box domain-containing protein 45-like isoform X1 [Setaria italica] >gi|514785838|ref|XP_004970938.1| PREDICTED: U-box domain-containing protein 45-like isoform X2 [Setaria italica]
c18734_g1_i7	7.31339	3.19277	0.000390825	0.0118763	0	41.73	#N/A	#N/A	#N/A
c20097_g3_i1	3.01053	4.63465	0.000600932	0.0164446	5.02	41.78	XP_004958051	protein strubbelig-receptor family 3	gi|514734995|ref|XP_004958051.1|PREDICTED: protein STRUBBELIG-RECEPTOR FAMILY 3-like isoform X1 [Setaria italica] >gi|514734999|ref|XP_004958052.1| PREDICTED: protein STRUBBELIG-RECEPTOR FAMILY 3-like isoform X2 [Setaria italica] >gi|514735003|ref|XP_004958053.1| PREDICTED: protein STRUBBELIG-RECEPTOR FAMILY 3-like isoform X3 [Setaria italica]
c20821_g2_i8	7.78478	3.6014	4.53239e-05	0.00259393	0	41.84	XP_004969722	glycine dehydrogenase	gi|514780955|ref|XP_004969722.1|PREDICTED: LOW QUALITY PROTEIN: glycine dehydrogenase [decarboxylating], mitochondrial-like [Setaria italica]
c18974_g3_i1	6.73296	2.72264	0.00286389	0.0466119	0	41.85	XP_004952813	protein disulfide-isomerase-like	gi|514713642|ref|XP_004952813.1|PREDICTED: protein disulfide isomerase-like 1-3-like [Setaria italica]
c20584_g1_i1	6.84739	2.81204	0.00199604	0.0367235	0	41.99	KKR02979	hypothetical protein UT30_C0042G0001, partial	gi|818436800|gb|KKR02979.1|hypothetical protein UT30_C0042G0001, partial [Parcubacteria (Uhrbacteria) bacterium GW2011_GWF2_39_13]
c18923_g6_i4	8.53059	4.28445	1.03208e-06	0.000164264	0	42.01	XP_006660889	er lumen protein-retaining receptor	gi|573957349|ref|XP_006660889.1|PREDICTED: putative ER lumen protein retaining receptor C28H8.4-like [Oryza brachyantha]
c18943_g1_i15	8.83797	4.57552	2.22885e-07	5.53854e-05	0	42.08	XP_004979215	receptor like protein kinase	gi|514808762|ref|XP_004979215.1|PREDICTED: receptor like protein kinase S.2-like [Setaria italica]
c16897_g1_i1	3.97551	3.82991	0.000608346	0.0165534	1.93	42.1	XP_004981317	zerumbone synthase-like	gi|514813061|ref|XP_004981317.1|PREDICTED: zerumbone synthase-like [Setaria italica]
c17997_g3_i10	7.05217	2.97619	0.00100641	0.0227819	0	42.28	XP_004971612	PREDICTED: uncharacterized protein LOC101763821, partial	gi|514788609|ref|XP_004971612.1|PREDICTED: uncharacterized protein LOC101763821, partial [Setaria italica]
c13813_g1_i2	6.73296	2.72264	0.00286389	0.0466119	0	42.34	XP_004958426	PREDICTED: uncharacterized protein LOC101776974	gi|514736499|ref|XP_004958426.1|PREDICTED: uncharacterized protein LOC101776974 [Setaria italica]
c20258_g2_i2	7.05217	2.97619	0.00100641	0.0227819	0	42.45	EGL81434	hypothetical protein CathTA2_0037	gi|334178754|gb|EGL81434.1|hypothetical protein CathTA2_0037 [Caldalkalibacillus thermarum TA2.A1]
c20868_g3_i4	6.84739	2.81204	0.00199604	0.0367235	0	42.46	XP_004970741	adaptin n terminal	gi|514785038|ref|XP_004970741.1|PREDICTED: coatomer subunit beta-1-like [Setaria italica]
c16406_g1_i3	3.25837	4.10139	0.000571838	0.0156914	4.3	42.55	XP_004985162	peroxygenase-like isoform x2	gi|514820956|ref|XP_004985162.1|PREDICTED: peroxygenase-like isoform X2 [Setaria italica]
c154_g1_i2	6.84739	2.81204	0.00199604	0.0367235	0	42.64	XP_004968437	tsl-kinase interacting protein 1	gi|514776275|ref|XP_004968437.1|PREDICTED: TSL-kinase interacting protein 1-like isoform X2 [Setaria italica]
c16413_g1_i2	4.12178	3.9554	0.000277936	0.0100565	2.29	42.92	XP_004960380	metal tolerance protein a2	gi|514743421|ref|XP_004960380.1|PREDICTED: metal tolerance protein 1-like isoform X3 [Setaria italica] >gi|514743425|ref|XP_004960381.1| PREDICTED: metal tolerance protein 1-like isoform X4 [Setaria italica]
c16923_g1_i4	7.53449	3.38179	0.000125561	0.00541868	0	42.93	#N/A	#N/A	#N/A
c12816_g1_i2	3.03058	4.20335	0.000999618	0.0227819	5.04	42.99	XP_004970564	PREDICTED: uncharacterized protein LOC101771906	gi|514784328|ref|XP_004970564.1|PREDICTED: uncharacterized protein LOC101771906 [Setaria italica]
c10093_g1_i2	7.23147	3.12402	0.000530405	0.0146657	0	43.01	XP_004965371	mate efflux family protein 5-like	gi|514763837|ref|XP_004965371.1|PREDICTED: MATE efflux family protein 5-like [Setaria italica]
c20477_g2_i4	4.32972	3.31736	0.00133434	0.0290207	1.92	43.01	AGZ78430	heat shock protein	gi|556715570|gb|AGZ78430.1|small heat shock protein sHsp17.0D [Cenchrus americanus]
c12647_g1_i2	8.09386	3.87981	9.4751e-06	0.000824741	0	43.1	NP_001067259	hemk methyltransferase family member 1	gi|115489544|ref|NP_001067259.1|Os12g0612500 [Oryza sativa Japonica Group] >gi|77556587|gb|ABA99383.1| modification methylase, HemK family protein, expressed [Oryza sativa Japonica Group] >gi|113649766|dbj|BAF30278.1| Os12g0612500 [Oryza sativa Japonica Group]
c19632_g2_i2	8.4604	4.21865	1.71836e-06	0.000236798	0	43.14	XP_004976203	beta-glucosidase 16-like	gi|514802621|ref|XP_004976203.1|PREDICTED: beta-glucosidase 16-like [Setaria italica]
c18963_g6_i16	8.1395	3.92152	7.72046e-06	0.000713961	0	43.23	XP_008678270	transmembrane protein 120 homolog	gi|670395844|ref|XP_008678270.1|PREDICTED: transmembrane protein 120 homolog isoform X1 [Zea mays] >gi|413921297|gb|AFW61229.1| hypothetical protein ZEAMMB73_899549 [Zea mays]
c20189_g4_i5	9.044	4.77295	6.69157e-08	2.21233e-05	0	43.28	XP_004967558	outer envelope pore protein 16- chloroplastic-like	gi|514772686|ref|XP_004967558.1|PREDICTED: outer envelope pore protein 16-2, chloroplastic-like [Setaria italica]
c17223_g1_i2	3.97551	3.82991	0.000608346	0.0165534	2.69	43.29	EKD24255	hypothetical protein ACD_81C00068G0001	gi|406874265|gb|EKD24255.1|hypothetical protein ACD_81C00068G0001 [uncultured bacterium]
c19718_g2_i2	2.67439	4.35779	0.00261227	0.0466119	6.6	43.33	XP_004953733	transmembrane 9 superfamily member 4	gi|514717406|ref|XP_004953733.1|PREDICTED: transmembrane 9 superfamily member 4-like [Setaria italica]
c19520_g4_i1	3.65453	4.73731	5.28755e-05	0.002984	3.4	43.38	XP_004969719	wd repeat-containing protein rbap1	gi|514780940|ref|XP_004969719.1|PREDICTED: WD-40 repeat-containing protein MSI4-like [Setaria italica]
c17965_g1_i5	4.68942	4.46033	1.97573e-05	0.00146343	1.49	43.61	NP_001288388	cytochrome p450 family expressed	gi|673921778|ref|NP_001288388.1|ent-cassadiene C2-hydroxylase-like precursor [Zea mays] >gi|195616662|gb|ACG30161.1| cytochrome P450 CYP71W7 [Zea mays] >gi|414871665|tpg|DAA50222.1| TPA: putative cytochrome P450 superfamily protein [Zea mays]
c20293_g1_i1	8.69245	4.43716	4.65727e-07	9.36719e-05	0	43.62	XP_004984792	in2-1 protein	gi|514820205|ref|XP_004984792.1|PREDICTED: protein IN2-1 homolog B-like isoform X2 [Setaria italica]
c19458_g7_i3	7.78478	3.6014	4.53239e-05	0.00259393	0	43.62	XP_004958798	amp deaminase	gi|514737317|ref|XP_004958798.1|PREDICTED: probable AMP deaminase-like [Setaria italica]
c17947_g1_i2	4.4519	4.24587	6.80293e-05	0.00356983	1.87	43.63	WP_031566314	spherulation-specific family 4	gi|671590705|ref|WP_031566314.1|hypothetical protein [Legionella wadsworthii]
c20814_g2_i1	3.53305	5.08769	4.75578e-05	0.0027057	3.87	43.64	XP_004955778	PREDICTED: uncharacterized protein LOC101784913	gi|514725616|ref|XP_004955778.1|PREDICTED: uncharacterized protein LOC101784913 [Setaria italica]
c20567_g3_i5	2.91174	5.16962	0.000462261	0.0138882	5.91	43.69	XP_004971105	f-box only protein 6-like isoform x1	gi|514786511|ref|XP_004971105.1|PREDICTED: F-box only protein 6-like [Setaria italica]
c16842_g2_i2	6.95341	2.89638	0.00140897	0.0290207	0	43.9	EJY66653	hypothetical protein OXYTRI_13058	gi|403334965|gb|EJY66653.1|hypothetical protein OXYTRI_13058 [Oxytricha trifallax]
c19271_g4_i1	8.04673	3.83689	1.44592e-05	0.00113773	0	43.97	XP_004983336	ef-hand containing protein	gi|514817220|ref|XP_004983336.1|PREDICTED: uncharacterized protein LOC101781730 [Setaria italica]
c20383_g1_i2	3.47194	3.91134	0.00141891	0.0290744	3.55	43.99	XP_004960463	glutathione s-transferase omega-like 2-like	gi|514743752|ref|XP_004960463.1|PREDICTED: glutathione S-transferase omega-like 2-like isoform X1 [Setaria italica]
c18944_g1_i4	8.83797	4.57552	2.22885e-07	5.53854e-05	0	44.14	XP_004976528	ring zinc finger domain superfamily protein	gi|514803279|ref|XP_004976528.1|PREDICTED: E3 ubiquitin-protein ligase At1g12760-like [Setaria italica]
c14081_g1_i1	3.38349	4.20641	0.000343491	0.0117392	4.45	44.37	XP_004964281	iq calmodulin-binding motif family protein	gi|514759401|ref|XP_004964281.1|PREDICTED: BAG family molecular chaperone regulator 7-like [Setaria italica]
c20266_g1_i1	2.51398	5.35703	0.00125261	0.0279284	7.85	44.48	XP_004985877	carrier protein mitochondrial-like	gi|514822425|ref|XP_004985877.1|PREDICTED: ADP,ATP carrier protein 2, mitochondrial-like [Setaria italica]
c16958_g1_i3	8.22666	4.00158	5.18875e-06	0.000521808	0	44.49	XP_004955853	floral homeotic protein	gi|514725924|ref|XP_004955853.1|PREDICTED: floral homeotic protein APETALA 2-like isoform X2 [Setaria italica]
c18663_g2_i2	4.32972	3.31736	0.00133434	0.0290207	2.76	44.53	#N/A	#N/A	#N/A
c18609_g2_i4	3.56241	3.48792	0.00281198	0.0466119	3.55	44.71	XP_004956008	dead-box atp-dependent rna helicase 5	gi|514726548|ref|XP_004956008.1|PREDICTED: DEAD-box ATP-dependent RNA helicase 5-like [Setaria italica]
c19771_g3_i2	8.38662	4.14977	2.45054e-06	0.000309971	0	44.72	XP_002437568	zinc finger	gi|242094156|ref|XP_002437568.1|hypothetical protein SORBIDRAFT_10g029490 [Sorghum bicolor] >gi|241915791|gb|EER88935.1| hypothetical protein SORBIDRAFT_10g029490 [Sorghum bicolor]
c18097_g1_i3	3.97551	3.82991	0.000608346	0.0165534	2.84	44.76	XP_002460196	retrotransposon unclassified	gi|242044650|ref|XP_002460196.1|hypothetical protein SORBIDRAFT_02g024427 [Sorghum bicolor] >gi|241923573|gb|EER96717.1| hypothetical protein SORBIDRAFT_02g024427, partial [Sorghum bicolor]
c18982_g6_i1	4.40329	3.3778	0.00102803	0.0231692	1.83	44.83	XP_004974379	aconitate cytoplasmic	gi|514798881|ref|XP_004974379.1|PREDICTED: putative aconitate hydratase, cytoplasmic-like [Setaria italica]
c19231_g2_i16	2.3136	5.19429	0.00301933	0.0488631	8.89	44.87	XP_004952528	galacturonosyltransferase 8-like	gi|514712504|ref|XP_004952528.1|PREDICTED: galacturonosyltransferase 8-like [Setaria italica]
c16113_g1_i2	4.96786	5.25379	7.93931e-07	0.000139632	1.21	44.89	XP_004957225	flagellar attachment zone protein 1-like isoform x2	gi|514731611|ref|XP_004957225.1|PREDICTED: microtubule-associated protein futsch-like [Setaria italica]
c19896_g3_i4	7.46449	3.32141	0.000164799	0.00653705	0	45.01	XP_004953579	uncharacterized loc100381504 isoform x1	gi|514716786|ref|XP_004953579.1|PREDICTED: cyclin-dependent kinase F-4-like isoform X1 [Setaria italica] >gi|514716790|ref|XP_004953580.1| PREDICTED: cyclin-dependent kinase F-4-like isoform X2 [Setaria italica] >gi|514716794|ref|XP_004953581.1| PREDICTED: cyclin-dependent kinase F-4-like isoform X3 [Setaria italica] >gi|514716798|ref|XP_004953582.1| PREDICTED: cyclin-dependent kinase F-4-like is…
c19203_g1_i2	7.1446	3.05194	0.000726851	0.0181533	0	45.05	XP_004952947	brix domain-containing protein 2	gi|514714193|ref|XP_004952947.1|PREDICTED: ribosome biogenesis protein BRX1 homolog [Setaria italica]
c18391_g1_i2	8.30885	4.07753	3.54078e-06	0.000403486	0	45.09	XP_004961644	cysteine proteinase inhibitor	gi|514748545|ref|XP_004961644.1|PREDICTED: cysteine proteinase inhibitor 2-like [Setaria italica]
c12230_g1_i2	6.73296	2.72264	0.00286389	0.0466119	0	45.14	#N/A	#N/A	#N/A
c20169_g3_i7	7.78478	3.6014	4.53239e-05	0.00259393	0	45.15	XP_004951936	mki67 fha domain-interacting nucleolar phospho	gi|514710045|ref|XP_004951936.1|PREDICTED: MKI67 FHA domain-interacting nucleolar phosphoprotein-like isoform X1 [Setaria italica] >gi|514710049|ref|XP_004951937.1| PREDICTED: MKI67 FHA domain-interacting nucleolar phosphoprotein-like isoform X2 [Setaria italica]
c18630_g9_i1	7.05217	2.97619	0.00100641	0.0227819	0	45.24	ADI17936	hypothetical protein	gi|297181755|gb|ADI17936.1|hypothetical protein [uncultured Desulfobacterales bacterium HF0200_07G10]
c18431_g2_i2	2.91575	3.82294	0.00254733	0.0455816	5.99	45.25	XP_004958183	rna-binding ras-gap sh3 binding protein	gi|514735533|ref|XP_004958183.1|PREDICTED: ras GTPase-activating protein-binding protein 2-like [Setaria italica]
c20750_g1_i1	7.72616	3.54947	5.79138e-05	0.00307039	0	45.4	XP_004952049	3-isopropylmalate dehydratase	gi|514710509|ref|XP_004952049.1|PREDICTED: 3-isopropylmalate dehydratase-like [Setaria italica]
c19957_g3_i3	3.56241	3.48792	0.00281198	0.0466119	2.8	45.63	XP_004973927	mrna 3-utr binding protein	gi|514797956|ref|XP_004973927.1|PREDICTED: nucleolysin TIAR-like [Setaria italica]
c18757_g3_i1	8.8923	4.62742	1.46828e-07	3.98261e-05	0	45.79	XP_004964602	ubiquitin conjugating enzyme 2	gi|514760686|ref|XP_004964602.1|PREDICTED: probable ubiquitin-conjugating enzyme E2 33-like [Setaria italica]
c18889_g3_i1	6.84739	2.81204	0.00199604	0.0367235	0	45.82	ADI17229	hypothetical protein	gi|297181029|gb|ADI17229.1|hypothetical protein [uncultured alpha proteobacterium HF0070_14E07]
c16177_g1_i1	6.84739	2.81204	0.00199604	0.0367235	0	45.87	WP_022299945	hypothetical protein	gi|547895220|ref|WP_022299945.1|hypothetical protein [Erysipelotrichaceae bacterium CAG:64] >gi|524556162|emb|CDC86113.1| uncharacterized protein BN746_00004 [Erysipelotrichaceae bacterium CAG:64]
c45394_g1_i1	6.84739	2.81204	0.00199604	0.0367235	0	45.87	#N/A	#N/A	#N/A
c20081_g2_i10	3.22264	4.36356	0.000458791	0.0138001	4.65	45.89	XP_004981026	26s proteasome non-atpase regulatory subunit 12 homolog a-like	gi|514812463|ref|XP_004981026.1|PREDICTED: 26S proteasome non-ATPase regulatory subunit 12-like [Setaria italica]
c20584_g2_i2	6.73296	2.72264	0.00286389	0.0466119	0	45.98	CDY01184	BnaA04g06350D	gi|674932240|emb|CDY01184.1|BnaA04g06350D [Brassica napus] >gi|674938187|emb|CDX95215.1| BnaC09g16550D [Brassica napus]
c19563_g6_i4	3.81271	3.69284	0.00114105	0.0255568	2.85	46.02	XP_004984794	protein modifier of snc1 11-like	gi|514820209|ref|XP_004984794.1|PREDICTED: protein gar2-like [Setaria italica]
c18786_g3_i8	3.74228	4.14036	0.000405979	0.0123028	3.54	46.05	#N/A	#N/A	#N/A
c19874_g1_i5	8.30885	4.07753	3.54078e-06	0.000403486	0	46.08	XP_004973948	pyridoxamine 5-phosphate oxidase-related	gi|514798005|ref|XP_004973948.1|PREDICTED: uncharacterized protein LOC101776268 [Setaria italica]
c19771_g3_i4	7.60125	3.43981	9.63608e-05	0.00448789	0	46.08	XP_004985811	cytochrome p450 78a9-like	gi|514822289|ref|XP_004985811.1|PREDICTED: cytochrome P450 78A3-like [Setaria italica]
c42961_g1_i1	7.1446	3.05194	0.000726851	0.0181533	0	46.1	#N/A	#N/A	#N/A
c19557_g2_i9	6.95341	2.89638	0.00140897	0.0290207	0	46.11	#N/A	#N/A	#N/A
c17464_g6_i1	4.55852	4.34162	3.59785e-05	0.00218059	1.79	46.12	YP_588386	cytochrome c oxidase subunit 1	gi|94502564|ref|YP_588386.1|cytochrome c oxidase subunit 1 [Zea mays subsp. mays] >gi|114151568|ref|YP_740353.1| cytochrome c oxidase subunit 1 [Zea perennis] >gi|114151600|ref|YP_740448.1| cytochrome c oxidase subunit 1 [Zea luxurians] >gi|114151634|ref|YP_740410.1| cytochrome c oxidase subunit 1 [Zea mays subsp. parviglumis] >gi|1169027|sp|P08742.2|COX1_MAIZE RecName: Full=Cytochrome c oxidase …
c19013_g3_i1	8.22666	4.00158	5.18875e-06	0.000521808	0	46.16	XP_004977158	dna-directed rna polymerases i and iii subunit rpac2	gi|514804572|ref|XP_004977158.1|PREDICTED: DNA-directed RNA polymerases I and III subunit RPAC2-like [Setaria italica]
c20481_g4_i5	4.2522	3.25437	0.00229484	0.0414098	3.08	46.16	XP_002465347	endoplasmic reticulum-golgi intermediate compartment protein 3-like	gi|242035905|ref|XP_002465347.1|hypothetical protein SORBIDRAFT_01g036890 [Sorghum bicolor] >gi|241919201|gb|EER92345.1| hypothetical protein SORBIDRAFT_01g036890 [Sorghum bicolor]
c19000_g3_i4	2.5945	4.47205	0.00271018	0.0466119	7.13	46.21	XP_004980958	ru large subunit-binding protein subunit chloroplastic-like	gi|514812327|ref|XP_004980958.1|PREDICTED: ruBisCO large subunit-binding protein subunit alpha, chloroplastic-like [Setaria italica]
c18215_g4_i1	6.84739	2.81204	0.00199604	0.0367235	0	46.24	EDM98343	hypothetical protein BACCAP_03829	gi|150271074|gb|EDM98343.1|hypothetical protein BACCAP_03829 [Pseudoflavonifractor capillosus ATCC 29799]
c18364_g3_i4	7.31339	3.19277	0.000390825	0.0118763	0	46.3	XP_002441837	hypothetical protein SORBIDRAFT_08g003156	gi|242082824|ref|XP_002441837.1|hypothetical protein SORBIDRAFT_08g003156 [Sorghum bicolor] >gi|241942530|gb|EES15675.1| hypothetical protein SORBIDRAFT_08g003156, partial [Sorghum bicolor]
c19736_g5_i3	3.16544	5.72634	9.08837e-05	0.00444793	5.14	46.45	XP_004985613	sulfate transporter -like	gi|514821878|ref|XP_004985613.1|PREDICTED: sulfate transporter 3.1-like [Setaria italica]
c16199_g1_i2	5.56867	4.40501	5.14799e-06	0.000521808	1.01	46.54	XP_004973653	protein hva22-like	gi|514796857|ref|XP_004973653.1|PREDICTED: protein HVA22-like isoform X2 [Setaria italica]
c27991_g1_i1	6.73296	2.72264	0.00286389	0.0466119	0	46.61	#N/A	#N/A	#N/A
c12672_g1_i1	7.66506	3.49565	7.44607e-05	0.0037006	0	46.66	AGL93925	elongation factor partial	gi|501417106|gb|AGL93925.1|elongation factor 1A, partial [Arcyria globosa]
c19156_g1_i3	8.59753	4.34744	7.45e-07	0.000132234	0	46.73	#N/A	#N/A	#N/A
c19675_g2_i4	7.94758	3.74713	2.24824e-05	0.00154632	0	46.79	#N/A	#N/A	#N/A
c2943_g1_i1	7.1446	3.05194	0.000726851	0.0181533	0	46.92	#N/A	#N/A	#N/A
c15075_g1_i1	4.16639	4.51357	5.56909e-05	0.00307039	2.5	47.01	ABY55197	cytochrome c oxidase subunit 1	gi|164422224|gb|ABY55197.1|cox1 (mitochondrion) [Bambusa oldhamii] >gi|340748029|gb|AEK66746.1| cytochrome c oxidase subunit 1 (mitochondrion) [Ferrocalamus rimosivaginus] >gi|372861962|gb|AEX98107.1| cytochrome c oxidase subunit 1 (mitochondrion) [Ferrocalamus rimosivaginus]
c18580_g1_i5	8.4604	4.21865	1.71836e-06	0.000236798	0	47.07	XP_002461807	af464738_3 transposase	gi|242048122|ref|XP_002461807.1|hypothetical protein SORBIDRAFT_02g008417 [Sorghum bicolor] >gi|241925184|gb|EER98328.1| hypothetical protein SORBIDRAFT_02g008417, partial [Sorghum bicolor]
c19479_g3_i3	2.46036	5.55328	0.00142796	0.029232	8.41	47.15	XP_004973217	enoyl-	gi|514795092|ref|XP_004973217.1|PREDICTED: enoyl-[acyl-carrier-protein] reductase [NADH] 1, chloroplastic-like [Setaria italica]
c18668_g1_i1	3.56779	3.99167	0.000814859	0.0200996	4.27	47.19	CAA86728	calreticulin precursor	gi|577612|emb|CAA86728.1|calcium-binding protein [Zea mays] >gi|927572|emb|CAA61939.1| Calreticulin precursor [Zea mays] >gi|195622592|gb|ACG33126.1| calreticulin precursor [Zea mays] >gi|1587033|prf||2205314A calreticulin
c18090_g1_i3	7.53449	3.38179	0.000125561	0.00541868	0	47.27	NP_001144747	protein pxr1-like	gi|226502042|ref|NP_001144747.1|uncharacterized protein LOC100277796 [Zea mays] >gi|195646490|gb|ACG42713.1| hypothetical protein [Zea mays]
c19356_g5_i1	7.05217	2.97619	0.00100641	0.0227819	0	47.32	XP_004958744	galactinol synthase 2-like	gi|514737207|ref|XP_004958744.1|PREDICTED: galactinol synthase 2-like [Setaria italica]
c18302_g1_i5	8.26834	4.04004	4.27844e-06	0.000460854	0	47.41	BAJ85481	u6 snrna-associated sm-like protein lsm8	gi|326494038|dbj|BAJ85481.1|predicted protein, partial [Hordeum vulgare subsp. vulgare]
c20233_g1_i6	7.94758	3.74713	2.24824e-05	0.00154632	0	47.43	XP_004981530	glutathione transferase	gi|514813493|ref|XP_004981530.1|PREDICTED: probable glutathione S-transferase GSTU1-like [Setaria italica]
c18734_g9_i1	4.32972	3.31736	0.00133434	0.0290207	2.17	47.44	#N/A	#N/A	#N/A
c18780_g1_i3	3.57225	4.6648	8.711e-05	0.00427956	3.88	47.44	XP_004983539	xyloglucan endotransglucosylase hydrolase protein 28	gi|514817642|ref|XP_004983539.1|PREDICTED: probable xyloglucan endotransglucosylase/hydrolase protein 29-like [Setaria italica]
c21622_g1_i1	2.8922	4.32995	0.00134785	0.0290207	6.3	47.8	XP_004964451	trna 2 -phosphotransferase 1-like	gi|514760065|ref|XP_004964451.1|PREDICTED: tRNA 2'-phosphotransferase 1-like [Setaria italica]
c18374_g8_i1	6.84739	2.81204	0.00199604	0.0367235	0	47.86	ADI16715	hypothetical protein	gi|297180501|gb|ADI16715.1|hypothetical protein [uncultured gamma proteobacterium HF0010_05D02]
c1076_g1_i1	6.95341	2.89638	0.00140897	0.0290207	0	47.87	#N/A	#N/A	#N/A
c17866_g1_i1	6.73296	2.72264	0.00286389	0.0466119	0	48.09	XP_004956854	shikimate o-hydroxycinnamoyltransferase-like	gi|514730086|ref|XP_004956854.1|PREDICTED: shikimate O-hydroxycinnamoyltransferase-like [Setaria italica]
c18801_g4_i7	8.59753	4.34744	7.45e-07	0.000132234	0	48.31	XP_004956562	2-aminoethanethiol dioxygenase-like	gi|514728872|ref|XP_004956562.1|PREDICTED: 2-aminoethanethiol dioxygenase-like [Setaria italica]
c18815_g1_i2	9.51139	5.22614	4.33351e-09	2.80524e-06	0	48.32	XP_004985044	senescence-associated expressed	gi|514820716|ref|XP_004985044.1|PREDICTED: uncharacterized protein LOC101780138 [Setaria italica]
c18420_g1_i5	3.20336	5.28941	0.000127118	0.00546667	5.37	48.4	XP_004953152	adenosine kinase 2	gi|514715060|ref|XP_004953152.1|PREDICTED: adenosine kinase 2-like [Setaria italica]
c13901_g1_i4	3.78279	4.17532	0.000343491	0.0117392	3.33	48.57	XP_004965345	selenoprotein o-like	gi|514763727|ref|XP_004965345.1|PREDICTED: selenoprotein O-like [Setaria italica]
c6610_g1_i1	3.07109	4.2368	0.000851461	0.0209287	5.59	48.59	XP_004953945	probable beta-d-xylosidase 7	gi|514718252|ref|XP_004953945.1|PREDICTED: probable beta-D-xylosidase 7-like [Setaria italica]
c31189_g1_i1	7.1446	3.05194	0.000726851	0.0181533	0	48.6	XP_004968887	trna (guanine-n -)-methyltransferase isoform x1	gi|514777665|ref|XP_004968887.1|PREDICTED: tRNA (guanine-N(7)-)-methyltransferase-like [Setaria italica]
c16199_g1_i1	8.53059	4.28445	1.03208e-06	0.000164264	0	48.65	XP_004973652	protein hva22	gi|514796853|ref|XP_004973652.1|PREDICTED: protein HVA22-like isoform X1 [Setaria italica]
c20311_g4_i1	7.78478	3.6014	4.53239e-05	0.00259393	0	48.66	XP_002447118	glycolate oxidase	gi|242074364|ref|XP_002447118.1|hypothetical protein SORBIDRAFT_06g028990 [Sorghum bicolor] >gi|241938301|gb|EES11446.1| hypothetical protein SORBIDRAFT_06g028990 [Sorghum bicolor]
c20333_g2_i2	7.05217	2.97619	0.00100641	0.0227819	0	48.74	XP_004953457	lysm domain receptor-like kinase 4	gi|514716283|ref|XP_004953457.1|PREDICTED: lysM domain receptor-like kinase 4-like [Setaria italica]
c20244_g4_i1	6.95341	2.89638	0.00140897	0.0290207	0	49	ACG32843	40s ribosomal protein s23	gi|195622026|gb|ACG32843.1|40S ribosomal protein S23 [Zea mays]
c20456_g6_i8	3.11049	4.26952	0.000727001	0.0181533	5.15	49.06	XP_004961708	protein krtcap2 homolog	gi|514748808|ref|XP_004961708.1|PREDICTED: protein KRTCAP2 homolog isoform X1 [Setaria italica] >gi|514748812|ref|XP_004961709.1| PREDICTED: protein KRTCAP2 homolog isoform X2 [Setaria italica] >gi|514748816|ref|XP_004961710.1| PREDICTED: protein KRTCAP2 homolog isoform X3 [Setaria italica]
c20062_g4_i3	4.60386	3.54566	0.000488131	0.0145126	1.78	49.08	XP_004961911	peroxidase-like protein	gi|514749651|ref|XP_004961911.1|PREDICTED: uncharacterized protein LOC101775372 isoform X2 [Setaria italica]
c20177_g6_i4	7.84112	3.65159	3.56805e-05	0.00216765	0	49.09	XP_004953290	homeobox-leucine zipper protein hox24-like	gi|514715612|ref|XP_004953290.1|PREDICTED: homeobox-leucine zipper protein HOX24-like [Setaria italica]
c18421_g1_i3	8.53059	4.28445	1.03208e-06	0.000164264	0	49.15	XP_004976331	l-type lectin-domain containing receptor kinase -like	gi|514802879|ref|XP_004976331.1|PREDICTED: L-type lectin-domain containing receptor kinase IV.1-like [Setaria italica]
c13722_g1_i1	7.60125	3.43981	9.63608e-05	0.00448789	0	49.2	XP_002910574	hypothetical protein CC1G_15209	gi|299742637|ref|XP_002910574.1|hypothetical protein CC1G_15209 [Coprinopsis cinerea okayama7#130] >gi|298405276|gb|EFI27080.1| hypothetical protein CC1G_15209 [Coprinopsis cinerea okayama7#130]
c19495_g4_i1	2.73225	4.20029	0.00248498	0.0446213	7.26	49.28	XP_004963338	acyl- thioesterase catalytic acting on ester bonds	gi|514755665|ref|XP_004963338.1|PREDICTED: uncharacterized protein LOC101756867 [Setaria italica]
c18974_g2_i2	3.83004	4.8938	2.3311e-05	0.00159477	3.32	49.42	XP_004952560	acetolactate partial	gi|514712635|ref|XP_004952560.1|PREDICTED: acetolactate synthase 1, chloroplastic-like [Setaria italica]
c16510_g1_i1	2.62917	4.49995	0.00237875	0.0427936	7.87	49.5	XP_004965156	chromatin structure-remodeling complex protein syd-like isoform x1	gi|514762957|ref|XP_004965156.1|PREDICTED: chromatin structure-remodeling complex protein SYD-like isoform X1 [Setaria italica]
c8965_g1_i1	7.31339	3.19277	0.000390825	0.0118763	0	49.51	XP_004969366	g-box binding factor 1 isoform x1	gi|514779502|ref|XP_004969366.1|PREDICTED: G-box-binding factor 3-like [Setaria italica]
c19729_g5_i1	7.05217	2.97619	0.00100641	0.0227819	0	49.57	#N/A	#N/A	#N/A
c20341_g3_i3	8.81001	4.54887	2.57175e-07	6.14685e-05	0	49.58	XP_004975967	transglutaminase	gi|514802141|ref|XP_004975967.1|PREDICTED: mediator of RNA polymerase II transcription subunit 12-like isoform X2 [Setaria italica]
c18472_g2_i3	3.70059	4.10456	0.000481147	0.014366	3.47	49.58	XP_004969805	ultraviolet-b receptor uvr8 isoform x2	gi|514781281|ref|XP_004969805.1|PREDICTED: ultraviolet-B receptor UVR8-like [Setaria italica]
c20132_g1_i2	8.04673	3.83689	1.44592e-05	0.00113773	0	49.61	ACR78191	heat shock protein	gi|238915387|gb|ACR78191.1|heat shock protein 17.9 [Cenchrus americanus] >gi|556715562|gb|AGZ78426.1| small heat shock protein sHsp17.9A [Cenchrus americanus]
c19954_g6_i2	3.56779	3.99167	0.000814859	0.0200996	4.17	49.65	XP_004979595	pathogenesis-related protein 4	gi|514809547|ref|XP_004979595.1|PREDICTED: wheatwin-2-like [Setaria italica]
c12544_g1_i1	6.84739	2.81204	0.00199604	0.0367235	0	49.66	EFE83585	conserved hypothetical protein	gi|291356683|gb|EFE83585.1|conserved hypothetical protein [Streptomyces albus J1074]
c18715_g2_i1	3.34298	4.17222	0.000405979	0.0123028	4.84	49.67	XP_004982083	lipoxygenase partial	gi|514814625|ref|XP_004982083.1|PREDICTED: putative linoleate 9S-lipoxygenase 3-like [Setaria italica]
c18715_g2_i3	2.56671	5.11189	0.00172341	0.0348451	8.38	49.69	XP_004982083	lipoxygenase partial	gi|514814625|ref|XP_004982083.1|PREDICTED: putative linoleate 9S-lipoxygenase 3-like [Setaria italica]
c20580_g3_i9	7.99801	3.79269	1.79859e-05	0.00135303	0	49.74	XP_004959935	tubulin-folding cofactor b-like	gi|514741616|ref|XP_004959935.1|PREDICTED: tubulin-specific chaperone B-like [Setaria italica]
c15963_g1_i2	7.39092	3.25848	0.00021796	0.00804124	0	49.84	#N/A	#N/A	#N/A
c20821_g3_i1	3.16709	4.55955	0.000382127	0.0118763	5.49	49.93	XP_004983642	protein arabidillo 1-like	gi|514817858|ref|XP_004983642.1|PREDICTED: protein ARABIDILLO 1-like [Setaria italica]
c20906_g1_i9	7.39092	3.25848	0.00021796	0.00804124	0	50.11	#N/A	#N/A	#N/A
c18991_g1_i4	7.39092	3.25848	0.00021796	0.00804124	0	50.19	EFL06024	uncharacterised protein	gi|302434208|gb|EFL06024.1|conserved hypothetical protein [Streptomyces sp. AA4]
c19156_g1_i2	7.46449	3.32141	0.000164799	0.00653705	0	50.44	#N/A	#N/A	#N/A
c10501_g1_i1	7.1446	3.05194	0.000726851	0.0181533	0	50.51	#N/A	#N/A	#N/A
c20177_g2_i2	4.77992	3.69648	0.000243817	0.00890561	1.64	50.56	#N/A	#N/A	#N/A
c12904_g1_i1	6.95341	2.89638	0.00140897	0.0290207	0	50.61	ADI18017	retrotransposon protein	gi|297181838|gb|ADI18017.1|hypothetical protein [uncultured delta proteobacterium HF0200_19J16] >gi|297182023|gb|ADI18198.1| hypothetical protein [uncultured delta proteobacterium HF0200_39N20]
c16789_g1_i1	6.73296	2.72264	0.00286389	0.0466119	0	50.61	#N/A	#N/A	#N/A
c20861_g6_i6	8.62987	4.37796	6.35441e-07	0.000118811	0	50.62	XP_004981295	stress-induced transcription factor nac1	gi|514813012|ref|XP_004981295.1|PREDICTED: NAC domain-containing protein 67-like [Setaria italica]
c12051_g1_i1	7.66506	3.49565	7.44607e-05	0.0037006	0	50.67	XP_004958024	myosin-2 heavy chain	gi|514734889|ref|XP_004958024.1|PREDICTED: unconventional myosin-Va-like [Setaria italica]
c18943_g1_i3	8.62987	4.37796	6.35441e-07	0.000118811	0	50.86	XP_004979215	receptor like protein kinase	gi|514808762|ref|XP_004979215.1|PREDICTED: receptor like protein kinase S.2-like [Setaria italica]
c19699_g3_i5	3.12137	3.98837	0.000977184	0.0227819	5.13	50.88	XP_004966129	major centromere autoantigen b-like	gi|514766975|ref|XP_004966129.1|PREDICTED: uncharacterized protein LOC101768264 [Setaria italica]
c9486_g1_i1	7.31339	3.19277	0.000390825	0.0118763	0	50.93	#N/A	#N/A	#N/A
c18782_g1_i6	7.89533	3.70013	2.82471e-05	0.00180727	0	50.95	CDW61196	#NAME?	gi|669214739|emb|CDW61196.1|hypothetical protein TTRE_0000963301 [Trichuris trichiura]
c19456_g4_i3	3.14885	4.30153	0.000622182	0.016851	5.11	50.98	XP_004961575	low-temperature-induced cysteine proteinase	gi|514748268|ref|XP_004961575.1|PREDICTED: oryzain alpha chain-like [Setaria italica]
c2082_g1_i1	7.53449	3.38179	0.000125561	0.00541868	0	50.99	#N/A	#N/A	#N/A
c19872_g1_i2	9.34604	5.06509	1.18591e-08	6.3884e-06	0	51.49	XP_004953751	sucrase-like protein	gi|514717478|ref|XP_004953751.1|PREDICTED: uncharacterized protein LOC101772193 [Setaria italica]
c13362_g1_i1	7.05217	2.97619	0.00100641	0.0227819	0	51.5	ADI18413	retrotransposon protein	gi|297182243|gb|ADI18413.1|hypothetical protein [uncultured delta proteobacterium HF4000_08N17]
c19408_g6_i6	3.56241	3.48792	0.00281198	0.0466119	4.19	51.56	#N/A	#N/A	#N/A
c20389_g1_i4	8.97014	4.70198	9.83586e-08	2.94819e-05	0	51.58	ACF82578	eukaryotic translation initiation factor 6-2	gi|194696988|gb|ACF82578.1|unknown [Zea mays] >gi|195621310|gb|ACG32485.1| eukaryotic translation initiation factor 6 [Zea mays] >gi|414869824|tpg|DAA48381.1| TPA: eukaryotic translation initiation factor 6 [Zea mays]
c35901_g1_i1	4.40329	3.3778	0.00102803	0.0231692	2.15	51.64	XP_004984146	PREDICTED: uncharacterized protein LOC101772022	gi|514818891|ref|XP_004984146.1|PREDICTED: uncharacterized protein LOC101772022 [Setaria italica]
c20258_g2_i7	4.2522	3.25437	0.00229484	0.0414098	2.59	51.72	EEE67653	serine threonine-protein kinase tnni3k	gi|222637521|gb|EEE67653.1|hypothetical protein OsJ_25251 [Oryza sativa Japonica Group]
c20740_g1_i3	7.23147	3.12402	0.000530405	0.0146657	0	51.82	#N/A	#N/A	#N/A
c19651_g2_i3	6.84739	2.81204	0.00199604	0.0367235	0	51.84	XP_002446492	hypothetical protein SORBIDRAFT_06g016840	gi|242073112|ref|XP_002446492.1|hypothetical protein SORBIDRAFT_06g016840 [Sorghum bicolor] >gi|241937675|gb|EES10820.1| hypothetical protein SORBIDRAFT_06g016840 [Sorghum bicolor]
c20249_g1_i1	8.26834	4.04004	4.27844e-06	0.000460854	0	51.9	XP_004964646	serine carboxypeptidase ii-2	gi|514760870|ref|XP_004964646.1|PREDICTED: serine carboxypeptidase II-2-like [Setaria italica]
c15785_g1_i2	7.23147	3.12402	0.000530405	0.0146657	0	52.05	#N/A	#N/A	#N/A
c20076_g4_i1	2.61289	5.03931	0.00164946	0.033517	8.17	52.27	XP_004981993	glutamine synthetase	gi|514814444|ref|XP_004981993.1|PREDICTED: glutamine synthetase cytosolic isozyme 1-3-like [Setaria italica]
c19611_g3_i15	2.74818	4.41745	0.00196944	0.0367235	7.25	52.34	XP_002459359	loc100037820 isoform x1	gi|242042976|ref|XP_002459359.1|hypothetical protein SORBIDRAFT_02g003270 [Sorghum bicolor] >gi|241922736|gb|EER95880.1| hypothetical protein SORBIDRAFT_02g003270 [Sorghum bicolor]
c20046_g3_i2	4.47329	3.43589	0.000797167	0.019758	2.08	52.39	XP_004979305	60s ribosomal protein l10	gi|514808948|ref|XP_004979305.1|PREDICTED: 60S ribosomal protein L10-like isoform X2 [Setaria italica]
c20030_g3_i2	2.64835	5.91653	0.000535694	0.0147854	8.13	52.43	XP_004985496	probable lipoxygenase 6	gi|514821637|ref|XP_004985496.1|PREDICTED: probable lipoxygenase 6-like [Setaria italica]
c13952_g1_i2	7.53449	3.38179	0.000125561	0.00541868	0	52.55	XP_004983757	dm280 protein	gi|514818097|ref|XP_004983757.1|PREDICTED: uncharacterized protein LOC101755812 [Setaria italica]
c3104_g1_i1	3.92325	3.78561	0.000747106	0.0186131	3.25	52.55	#N/A	#N/A	#N/A
c13669_g1_i1	2.71175	4.38792	0.00226613	0.0411132	7.88	52.76	XP_004977183	thioredoxin m- chloroplastic-like	gi|514804623|ref|XP_004977183.1|PREDICTED: thioredoxin M-type, chloroplastic-like [Setaria italica]
c18857_g5_i1	7.78478	3.6014	4.53239e-05	0.00259393	0	52.84	XP_004957458	protein odorant1-like	gi|514732549|ref|XP_004957458.1|PREDICTED: protein ODORANT1-like [Setaria italica]
c20324_g4_i2	8.1395	3.92152	7.72046e-06	0.000713961	0	52.97	KHF27783	cell wall-associated partial	gi|727073236|gb|KHF27783.1|hypothetical protein CM49_06648 [Paenibacillus sp. P1XP2]
c46482_g1_i1	7.23147	3.12402	0.000530405	0.0146657	0	53.01	#N/A	#N/A	#N/A
c18394_g4_i3	6.84739	2.81204	0.00199604	0.0367235	0	53.09	XP_004957518	PREDICTED: uncharacterized protein At1g76070-like	gi|514732789|ref|XP_004957518.1|PREDICTED: uncharacterized protein At1g76070-like [Setaria italica]
c35703_g1_i1	7.05217	2.97619	0.00100641	0.0227819	0	53.14	XP_004982328	PREDICTED: uncharacterized protein LOC101785231	gi|514815130|ref|XP_004982328.1|PREDICTED: uncharacterized protein LOC101785231 [Setaria italica]
c15620_g1_i1	2.90173	4.09821	0.001642	0.0333829	6.96	53.17	XP_001902701	i lweq domain protein	gi|170596261|ref|XP_001902701.1|I/LWEQ domain containing protein [Brugia malayi]
c13004_g1_i3	9.59567	5.3085	2.4786e-09	1.79655e-06	0	53.35	XP_004984498	#NAME?	gi|514819607|ref|XP_004984498.1|PREDICTED: 2,3-bisphosphoglycerate-independent phosphoglycerate mutase-like [Setaria italica]
c18606_g1_i6	7.1446	3.05194	0.000726851	0.0181533	0	53.36	EDM98343	hypothetical protein BACCAP_03829	gi|150271074|gb|EDM98343.1|hypothetical protein BACCAP_03829 [Pseudoflavonifractor capillosus ATCC 29799]
c18371_g2_i5	3.70059	4.10456	0.000481147	0.014366	4.4	53.36	#N/A	#N/A	#N/A
c19801_g1_i2	2.51686	4.96066	0.00241472	0.0434104	9.24	53.36	XP_004951763	nuclear transcription factor y subunit c-2	gi|514709355|ref|XP_004951763.1|PREDICTED: nuclear transcription factor Y subunit C-2-like isoform X1 [Setaria italica] >gi|514709359|ref|XP_004951764.1| PREDICTED: nuclear transcription factor Y subunit C-2-like isoform X2 [Setaria italica] >gi|514709363|ref|XP_004951765.1| PREDICTED: nuclear transcription factor Y subunit C-2-like isoform X3 [Setaria italica] >gi|514709367|ref|XP_004951766.1| P…
c20615_g5_i3	2.73225	4.20029	0.00248498	0.0446213	7.18	53.37	#N/A	#N/A	#N/A
c19237_g7_i2	7.84112	3.65159	3.56805e-05	0.00216765	0	53.45	XP_004956501	phosphate phosphoenolpyruvate translocator precursor	gi|514728599|ref|XP_004956501.1|PREDICTED: phosphoenolpyruvate/phosphate translocator 1, chloroplastic-like [Setaria italica]
c19384_g3_i6	3.96986	4.3387	0.000132862	0.00568282	2.88	53.46	XP_004970531	enth domain-containing	gi|514784193|ref|XP_004970531.1|PREDICTED: ENTH domain-containing protein C794.11c-like [Setaria italica]
c20843_g1_i8	3.98184	5.28086	6.40675e-06	0.000619236	3.31	53.48	XP_004981825	protein wrky1	gi|514814098|ref|XP_004981825.1|PREDICTED: protein WRKY1-like [Setaria italica]
c20608_g1_i10	3.31505	3.78207	0.00254733	0.0455816	5.8	53.55	AET98472	tpa: myb dna-binding domain superfamily protein	gi|357973346|gb|AET98472.1|MYB transcription factor MYB14 [Saccharum hybrid cultivar Co 740]
c19360_g4_i2	3.11049	4.26952	0.000727001	0.0181533	6.19	53.57	XP_004962662	auxin response factor 24-like	gi|514752863|ref|XP_004962662.1|PREDICTED: auxin response factor 24-like [Setaria italica]
c18942_g5_i2	4.2522	3.25437	0.00229484	0.0414098	2.56	53.61	#N/A	#N/A	#N/A
c18350_g6_i1	7.89533	3.70013	2.82471e-05	0.00180727	0	53.64	#N/A	#N/A	#N/A
c20008_g1_i2	3.56241	3.48792	0.00281198	0.0466119	3.17	53.76	CAJ30046	hypothetical protein mgI388	gi|78033431|emb|CAJ30046.1|hypothetical protein mgI388 [Magnetospirillum gryphiswaldense MSR-1]
c19888_g2_i13	2.56671	5.11189	0.00172341	0.0348451	8.87	53.8	XP_004968728	PREDICTED: uncharacterized protein LOC101785138	gi|514777322|ref|XP_004968728.1|PREDICTED: uncharacterized protein LOC101785138 [Setaria italica]
c18440_g2_i1	6.95341	2.89638	0.00140897	0.0290207	0	54.18	EGN91427	transcript antisense to ribosomal rna protein	gi|336362832|gb|EGN91427.1|hypothetical protein SERLA73DRAFT_80493 [Serpula lacrymans var. lacrymans S7.3]
c14872_g1_i1	4.17027	3.18859	0.00304285	0.0489557	3.68	54.18	#N/A	#N/A	#N/A
c18381_g1_i3	9.09121	4.81842	5.21778e-08	1.85226e-05	0	54.19	XP_002466547	at5g66780 mud21_2	gi|242038305|ref|XP_002466547.1|hypothetical protein SORBIDRAFT_01g009730 [Sorghum bicolor] >gi|241920401|gb|EER93545.1| hypothetical protein SORBIDRAFT_01g009730 [Sorghum bicolor]
c16413_g1_i1	7.53449	3.38179	0.000125561	0.00541868	0	54.47	XP_006654001	metal tolerance protein 1	gi|573943254|ref|XP_006654001.1|PREDICTED: metal tolerance protein 1-like [Oryza brachyantha]
c20513_g1_i1	3.06928	4.68431	0.000469533	0.0140847	6.47	54.48	XP_004985226	udp-glucose 6-dehydrogenase 4	gi|514821087|ref|XP_004985226.1|PREDICTED: UDP-glucose 6-dehydrogenase 4-like [Setaria italica]
c41087_g1_i1	2.90173	4.09821	0.001642	0.0333829	7.1	54.5	XP_004955209	casp-like protein 1	gi|514723299|ref|XP_004955209.1|PREDICTED: casparian strip membrane protein Os06g0231050-like [Setaria italica]
c20254_g4_i2	4.01698	5.31308	5.37391e-06	0.000538321	3.16	54.53	XP_004970573	delta-1-pyrroline-5-carboxylate synthase-like	gi|514784364|ref|XP_004970573.1|PREDICTED: delta-1-pyrroline-5-carboxylate synthase-like [Setaria italica]
c11413_g1_i1	6.95341	2.89638	0.00140897	0.0290207	0	54.68	EFN71375	hypothetical protein EAG_03557	gi|307185262|gb|EFN71375.1|hypothetical protein EAG_03557 [Camponotus floridanus]
c20767_g7_i1	8.04673	3.83689	1.44592e-05	0.00113773	0	54.78	#N/A	#N/A	#N/A
c18383_g1_i3	8.18373	3.96209	6.31674e-06	0.000612072	0.39	54.86	XP_004978665	phytosulfokines 2 precursor	gi|514807624|ref|XP_004978665.1|PREDICTED: phytosulfokines 2-like [Setaria italica]
c19097_g3_i14	4.16742	3.99497	0.000230561	0.00846962	2.91	54.88	XP_004958129	5-formyltetrahydrofolate cyclo- mitochondrial isoform x2	gi|514735318|ref|XP_004958129.1|PREDICTED: 5-formyltetrahydrofolate cyclo-ligase-like [Setaria italica]
c20479_g10_i1	4.12178	3.9554	0.000277936	0.0100565	2.96	55.03	XP_004983122	solute carrier family 25 member 44-like	gi|514816774|ref|XP_004983122.1|PREDICTED: solute carrier family 25 member 44-like [Setaria italica]
c18508_g3_i1	5.16546	4.03678	3.88701e-05	0.00233745	1.37	55.06	EDP10738	hypothetical protein EUBDOL_02000	gi|158432449|gb|EDP10738.1|hypothetical protein EUBDOL_02000 [ [[Eubacterium] dolichum DSM 3991] >gi|158433733|gb|EDP12022.1| hypothetical protein EUBDOL_00582 [ [[Eubacterium] dolichum DSM 3991]
c19382_g1_i4	3.25837	4.10139	0.000571838	0.0156914	6.12	55.08	EFL15839	leucine rich protein	gi|302444023|gb|EFL15839.1|conserved hypothetical protein [Streptomyces sp. C] >gi|302444667|gb|EFL16483.1| conserved hypothetical protein [Streptomyces sp. C]
c16838_g2_i2	6.95341	2.89638	0.00140897	0.0290207	0	55.1	#N/A	#N/A	#N/A
c5103_g1_i1	4.93681	3.8334	0.000127312	0.00546667	1.59	55.23	XP_004969018	heat stress transcription factor a-6a-like	gi|514778114|ref|XP_004969018.1|PREDICTED: heat stress transcription factor A-6a-like [Setaria italica]
c10407_g1_i1	4.32972	3.31736	0.00133434	0.0290207	2.43	55.35	XP_004968169	protein nrt1 ptr family -like	gi|514775188|ref|XP_004968169.1|PREDICTED: peptide transporter PTR1-like isoform X1 [Setaria italica] >gi|514775192|ref|XP_004968170.1| PREDICTED: peptide transporter PTR1-like isoform X2 [Setaria italica] >gi|514775196|ref|XP_004968171.1| PREDICTED: peptide transporter PTR1-like isoform X3 [Setaria italica] >gi|514775200|ref|XP_004968172.1| PREDICTED: peptide transporter PTR1-like isoform X4 [Se…
c19222_g8_i1	7.89533	3.70013	2.82471e-05	0.00180727	0	55.45	XP_004982146	protein nrt1 ptr family -like	gi|514814752|ref|XP_004982146.1|PREDICTED: probable peptide/nitrate transporter At5g62680-like [Setaria italica]
c19213_g3_i3	7.84112	3.65159	3.56805e-05	0.00216765	0	55.49	XP_004956201	monodehydroascorbate reductase	gi|514727351|ref|XP_004956201.1|PREDICTED: monodehydroascorbate reductase-like [Setaria italica]
c9861_g1_i1	3.56241	3.48792	0.00281198	0.0466119	4.41	55.51	XP_004970742	patellin family protein	gi|514785042|ref|XP_004970742.1|PREDICTED: patellin-1-like [Setaria italica]
c20324_g2_i2	4.83413	3.74354	0.000195424	0.0076611	1.75	55.58	CAJ30046	hypothetical protein mgI388	gi|78033431|emb|CAJ30046.1|hypothetical protein mgI388 [Magnetospirillum gryphiswaldense MSR-1]
c20896_g5_i2	4.88639	3.78915	0.000157376	0.00653705	2.06	55.59	XP_004956678	ethylene-responsive transcription factor rap2-13-like	gi|514729337|ref|XP_004956678.1|PREDICTED: ethylene-responsive transcription factor RAP2-4-like [Setaria italica]
c18410_g1_i3	3.16849	4.027	0.000814859	0.0200996	5.9	55.59	XP_004968080	bowman birk trypsin inhibitor	gi|514774827|ref|XP_004968080.1|PREDICTED: Bowman-Birk type trypsin inhibitor-like [Setaria italica]
c20297_g5_i1	3.42545	5.48582	4.16543e-05	0.00250098	5.33	55.85	XP_004982907	heterogeneous nuclear ribonucleoprotein 1-like	gi|514816329|ref|XP_004982907.1|PREDICTED: heterogeneous nuclear ribonucleoprotein 1-like isoform X1 [Setaria italica] >gi|514816331|ref|XP_004982908.1| PREDICTED: heterogeneous nuclear ribonucleoprotein 1-like isoform X2 [Setaria italica]
c20879_g3_i1	8.59753	4.34744	7.45e-07	0.000132234	0	55.9	XP_004979236	dehydrin-like protein	gi|514808806|ref|XP_004979236.1|PREDICTED: cold shock protein CS66-like isoform X1 [Setaria italica]
c19868_g4_i3	3.70451	4.48307	7.38123e-05	0.0037006	4.16	55.9	XP_004984175	PREDICTED: uncharacterized protein LOC101782420 isoform X3	gi|514818951|ref|XP_004984175.1|PREDICTED: uncharacterized protein LOC101782420 isoform X3 [Setaria italica]
c20767_g4_i7	2.63007	5.69442	0.00065602	0.017713	9.2	56.01	XP_004973957	wd-40 repeat family expressed	gi|514798023|ref|XP_004973957.1|PREDICTED: intracellular protein transport protein USO1-like [Setaria italica]
c18420_g1_i4	3.85032	5.37362	8.62386e-06	0.000788045	4.04	56.34	XP_008645951	adenosine kinase 2	gi|670409422|ref|XP_008645951.1|PREDICTED: adenosine kinase 2 [Zea mays]
c20189_g4_i7	9.30658	5.02675	1.46906e-08	7.34845e-06	0	56.53	XP_004967558	outer envelope pore protein 16- chloroplastic-like	gi|514772686|ref|XP_004967558.1|PREDICTED: outer envelope pore protein 16-2, chloroplastic-like [Setaria italica]
c10548_g1_i1	6.84739	2.81204	0.00199604	0.0367235	0	56.71	#N/A	#N/A	#N/A
c20271_g5_i3	4.54005	3.49179	0.000621965	0.016851	2.28	56.8	WP_041952674	hypothetical protein	gi|754559022|ref|WP_041952674.1|hypothetical protein [SAR86 cluster bacterium SAR86D]
c16205_g2_i1	7.05217	2.97619	0.00100641	0.0227819	0	57.01	XP_004960342	low temperature-induced protein	gi|514743250|ref|XP_004960342.1|PREDICTED: low temperature-induced protein lt101.2-like [Setaria italica]
c18913_g2_i2	2.30259	5.49668	0.00287658	0.0468085	11.72	57.13	XP_004985151	#NAME?	gi|514820934|ref|XP_004985151.1|PREDICTED: alpha,alpha-trehalose-phosphate synthase [UDP-forming] 6-like [Setaria italica]
c18644_g1_i1	3.12137	3.98837	0.000977184	0.0227819	6.88	57.16	XP_004976207	beta-glucosidase 18-like	gi|514802629|ref|XP_004976207.1|PREDICTED: beta-glucosidase 18-like [Setaria italica]
c18604_g1_i22	8.18373	3.96209	6.31674e-06	0.000612072	0	57.19	XP_004984278	cyp75a47- partial	gi|514819158|ref|XP_004984278.1|PREDICTED: flavonoid 3',5'-hydroxylase 2-like [Setaria italica]
c20802_g3_i2	9.22425	4.94694	2.28675e-08	1.0066e-05	0	57.32	XP_004964404	limr family protein os06g0128200-like	gi|514759876|ref|XP_004964404.1|PREDICTED: LIMR family protein Os06g0128200-like [Setaria italica]
c37072_g1_i1	7.31339	3.19277	0.000390825	0.0118763	0	57.4	XP_004975018	PREDICTED: sialidase-like	gi|514800174|ref|XP_004975018.1|PREDICTED: sialidase-like [Setaria italica]
c17772_g1_i1	3.07109	4.2368	0.000851461	0.0209287	7.23	57.47	XP_004965214	nucleolar protein family a member 2	gi|514763203|ref|XP_004965214.1|PREDICTED: H/ACA ribonucleoprotein complex subunit 2-like protein-like [Setaria italica]
c28490_g1_i1	7.31339	3.19277	0.000390825	0.0118763	0	57.76	XP_004964316	18 kda seed maturation	gi|514759541|ref|XP_004964316.1|PREDICTED: 18 kDa seed maturation protein-like [Setaria italica]
c15673_g1_i2	3.23243	4.824	0.000206665	0.00804124	5.96	57.76	XP_002449528	hva22-like protein e	gi|242068503|ref|XP_002449528.1|hypothetical protein SORBIDRAFT_05g017940 [Sorghum bicolor] >gi|241935371|gb|EES08516.1| hypothetical protein SORBIDRAFT_05g017940 [Sorghum bicolor]
c13082_g1_i2	7.99801	3.79269	1.79859e-05	0.00135303	0	57.93	XP_004981824	premnaspirodiene oxygenase-like	gi|514814096|ref|XP_004981824.1|PREDICTED: premnaspirodiene oxygenase-like [Setaria italica]
c11957_g1_i1	7.31339	3.19277	0.000390825	0.0118763	0	57.95	#N/A	#N/A	#N/A
c19688_g9_i1	3.56779	3.99167	0.000814859	0.0200996	4.66	57.97	XP_004978126	myb transcription factor	gi|514806537|ref|XP_004978126.1|PREDICTED: myb-related protein MYBAS2-like [Setaria italica]
c18730_g1_i1	7.99801	3.79269	1.79859e-05	0.00135303	0	57.99	#N/A	#N/A	#N/A
c14531_g1_i1	7.31339	3.19277	0.000390825	0.0118763	0	58.08	AJA38639	hypothetical protein	gi|735665975|gb|AJA38639.1|hypothetical protein [Thermotoga sp. TBYP3.1.4.1]
c20770_g4_i3	8.75243	4.49408	3.44558e-07	7.60525e-05	0	58.09	XP_004976205	beta-glucosidase 18-like	gi|514802625|ref|XP_004976205.1|PREDICTED: beta-glucosidase 18-like isoform X2 [Setaria italica]
c15012_g1_i8	7.05217	2.97619	0.00100641	0.0227819	0	58.13	ELT94824	hypothetical protein CAPTEDRAFT_122939, partial	gi|443693473|gb|ELT94824.1|hypothetical protein CAPTEDRAFT_122939, partial [Capitella teleta]
c18508_g2_i1	8.22666	4.00158	5.18875e-06	0.000521808	0	58.17	EOB10733	hypothetical protein H376_690	gi|484358049|gb|EOB10733.1|hypothetical protein H376_690 [Rickettsia prowazekii str. GvF12] >gi|484358399|gb|EOB11076.1| hypothetical protein H377_530 [Rickettsia prowazekii str. Cairo 3]
c40230_g1_i1	6.95341	2.89638	0.00140897	0.0290207	0	58.21	#N/A	#N/A	#N/A
c14842_g1_i1	7.31339	3.19277	0.000390825	0.0118763	0	58.24	AFY17067	phenylalanine ammonia-lyase	gi|426264366|gb|AFY17067.1|phenylalanine/tyrosine ammonia-lyase 1 [Panicum virgatum]
c12048_g1_i1	7.66506	3.49565	7.44607e-05	0.0037006	0	58.26	EEC69090	superkiller viralicidic activity 2-like 2	gi|218186663|gb|EEC69090.1|hypothetical protein OsI_37983 [Oryza sativa Indica Group]
c875_g2_i1	7.46449	3.32141	0.000164799	0.00653705	0	58.26	#N/A	#N/A	#N/A
c18900_g1_i3	3.61343	4.03026	0.000681598	0.0181533	4.27	58.37	XP_004953140	pleckstrin homology domain family a	gi|514715012|ref|XP_004953140.1|PREDICTED: pleckstrin homology domain-containing family A member 8-like [Setaria italica]
c19179_g1_i5	2.94075	5.0626	0.000443706	0.013362	7.78	58.47	XP_004974025	zinc finger protein constans-like 14-like	gi|514798161|ref|XP_004974025.1|PREDICTED: zinc finger protein CONSTANS-LIKE 15-like [Setaria italica]
c17932_g1_i2	7.05217	2.97619	0.00100641	0.0227819	0	58.76	KDP20462	hypothetical protein JCGZ_06007	gi|643702030|gb|KDP20462.1|hypothetical protein JCGZ_06007 [Jatropha curcas]
c20246_g5_i6	3.86904	3.73995	0.000921321	0.0225094	3.08	58.99	#N/A	#N/A	#N/A
c19651_g2_i8	7.78478	3.6014	4.53239e-05	0.00259393	0	59.27	#N/A	#N/A	#N/A
c36897_g1_i1	6.95341	2.89638	0.00140897	0.0290207	0	59.27	EAY88493	myb transcription partial	gi|125542354|gb|EAY88493.1|hypothetical protein OsI_09964 [Oryza sativa Indica Group]
c5355_g1_i2	3.81271	3.69284	0.00114105	0.0255568	3.88	59.3	#N/A	#N/A	#N/A
c19194_g1_i1	7.46449	3.32141	0.000164799	0.00653705	0	59.47	XP_004979305	60s ribosomal protein l10-like	gi|514808948|ref|XP_004979305.1|PREDICTED: 60S ribosomal protein L10-like isoform X2 [Setaria italica]
c19060_g1_i2	2.90859	4.72988	0.000785052	0.0195017	8.09	59.64	XP_004981295	stress-induced transcription factor nac1	gi|514813012|ref|XP_004981295.1|PREDICTED: NAC domain-containing protein 67-like [Setaria italica]
c15457_g1_i4	8.18373	3.96209	6.31674e-06	0.000612072	0	59.89	XP_004966443	glycine and glutamine-rich	gi|514768259|ref|XP_004966443.1|PREDICTED: uncharacterized protein LOC101753935 [Setaria italica]
c19349_g2_i1	5.88346	4.69946	9.57264e-07	0.000160306	0.89	60.09	XP_004982437	protein z	gi|514815360|ref|XP_004982437.1|PREDICTED: serpin-ZXA-like [Setaria italica]
c20225_g1_i1	7.05217	2.97619	0.00100641	0.0227819	0	60.11	XP_003573369	aromatic-l-amino-acid decarboxylase-like	gi|357144658|ref|XP_003573369.1|PREDICTED: aromatic-L-amino-acid decarboxylase-like [Brachypodium distachyon]
c20944_g3_i2	2.72459	5.13206	0.000953685	0.0227819	9.2	60.12	XP_004954433	mediator of rna polymerase ii transcription subunit 36a-like	gi|514720233|ref|XP_004954433.1|PREDICTED: mediator of RNA polymerase II transcription subunit 36a-like [Setaria italica]
c20471_g6_i4	2.47607	5.32589	0.00146236	0.0298964	10.92	60.14	XP_004968492	phosducin-like protein 3	gi|514776494|ref|XP_004968492.1|PREDICTED: phosducin-like protein 3-like [Setaria italica]
c18590_g2_i8	7.78478	3.6014	4.53239e-05	0.00259393	0	60.22	XP_004964266	ob-fold nucleic acid binding domain containing protein	gi|514759345|ref|XP_004964266.1|PREDICTED: uncharacterized protein At4g28440-like [Setaria italica]
c20262_g4_i1	3.8616	5.73397	4.81531e-06	0.000515191	4.24	60.31	XP_002442753	obtusifoliol 14-alpha demethylase	gi|242084656|ref|XP_002442753.1|hypothetical protein SORBIDRAFT_08g002250 [Sorghum bicolor] >gi|27542762|gb|AAO16695.1| cytochrome P450-like protein [Sorghum bicolor] >gi|241943446|gb|EES16591.1| hypothetical protein SORBIDRAFT_08g002250 [Sorghum bicolor]
c18119_g1_i1	5.55657	5.27224	1.82151e-07	4.7565e-05	0.99	60.33	XP_004961766	aldose reductase	gi|514749048|ref|XP_004961766.1|PREDICTED: aldose reductase-like [Setaria italica]
c18613_g1_i1	7.05217	2.97619	0.00100641	0.0227819	0	60.37	#N/A	#N/A	#N/A
c46784_g1_i1	4.66497	3.59765	0.000385253	0.0118763	2.1	60.38	XP_004956124	embryogenesis transmembrane	gi|514727027|ref|XP_004956124.1|PREDICTED: uncharacterized protein LOC101760618 [Setaria italica]
c20152_g3_i2	7.66506	3.49565	7.44607e-05	0.0037006	0	60.44	#N/A	#N/A	#N/A
c20589_g4_i2	3.08147	5.65262	0.000142939	0.00608343	6.93	60.45	XP_004964733	zinc finger ccch domain-containing protein 40-like	gi|514761222|ref|XP_004964733.1|PREDICTED: zinc finger CCCH domain-containing protein 40-like [Setaria italica]
c11208_g1_i1	8.04673	3.83689	1.44592e-05	0.00113773	0	60.46	XP_004973274	late embryogenesis abundant protein d-34-like	gi|514795336|ref|XP_004973274.1|PREDICTED: late embryogenesis abundant protein D-34-like [Setaria italica]
c12948_g1_i1	4.17027	3.18859	0.00304285	0.0489557	2.97	60.46	NP_001144899	uncharacterized protein LOC100278004	gi|226504434|ref|NP_001144899.1|uncharacterized protein LOC100278004 [Zea mays] >gi|195648554|gb|ACG43745.1| hypothetical protein [Zea mays]
c18386_g1_i1	7.60125	3.43981	9.63608e-05	0.00448789	0	60.55	EDM20428	serine acetyltransferase	gi|149129212|gb|EDM20428.1|hypothetical protein BACCAC_02601 [Bacteroides caccae ATCC 43185]
c19583_g3_i4	2.72844	4.58063	0.00162304	0.0330587	8.94	60.65	XP_004956008	dead-box atp-dependent rna helicase 5	gi|514726548|ref|XP_004956008.1|PREDICTED: DEAD-box ATP-dependent RNA helicase 5-like [Setaria italica]
c7233_g1_i1	7.60125	3.43981	9.63608e-05	0.00448789	0	60.69	#N/A	#N/A	#N/A
c20351_g6_i7	8.49592	4.25191	1.4456e-06	0.000208536	0	60.7	XP_004965754	er membrane protein complex subunit 7 homolog	gi|514765448|ref|XP_004965754.1|PREDICTED: ER membrane protein complex subunit 7 homolog [Setaria italica]
c20017_g1_i7	7.1446	3.05194	0.000726851	0.0181533	0	60.76	XP_004975558	catalytic hydrolase	gi|514801298|ref|XP_004975558.1|PREDICTED: uncharacterized protein LOC101762095 [Setaria italica]
c13720_g1_i1	8.22666	4.00158	5.18875e-06	0.000521808	0	60.77	XP_004969299	little protein 1	gi|514779232|ref|XP_004969299.1|PREDICTED: uncharacterized protein LOC101786215 [Setaria italica]
c19547_g1_i18	2.42724	5.19629	0.00277904	0.0466119	11.22	60.81	XP_002437933	vesicle-associated membrane protein 711-like	gi|242094886|ref|XP_002437933.1|hypothetical protein SORBIDRAFT_10g005060 [Sorghum bicolor] >gi|241916156|gb|EER89300.1| hypothetical protein SORBIDRAFT_10g005060 [Sorghum bicolor]
c19032_g5_i1	4.13544	4.48583	6.40524e-05	0.00337724	3.34	60.92	#N/A	#N/A	#N/A
c19013_g3_i4	9.69071	5.40156	1.46024e-09	1.20953e-06	0	60.94	XP_004963025	disease resistance protein at5g47280	gi|514754392|ref|XP_004963025.1|PREDICTED: LOW QUALITY PROTEIN: probable disease resistance protein At4g33300-like [Setaria italica]
c20320_g2_i5	2.51113	4.8366	0.00260867	0.0466119	10.16	60.97	XP_004955900	root r-b1-like	gi|514726116|ref|XP_004955900.1|PREDICTED: ferredoxin-3, chloroplastic-like [Setaria italica]
c14313_g1_i1	2.77393	4.23378	0.00212562	0.038774	8.74	61.08	#N/A	#N/A	#N/A
c19680_g3_i2	3.4229	4.23983	0.000291391	0.0100687	4.85	61.11	XP_004961969	subtilisin-like protease	gi|514749890|ref|XP_004961969.1|PREDICTED: subtilisin-like protease-like [Setaria italica]
c18940_g1_i1	8.78151	4.52173	2.97358e-07	6.73717e-05	0	61.2	XP_002449035	transcription factor vip1-like	gi|242067517|ref|XP_002449035.1|hypothetical protein SORBIDRAFT_05g003810 [Sorghum bicolor] >gi|241934878|gb|EES08023.1| hypothetical protein SORBIDRAFT_05g003810 [Sorghum bicolor]
c2512_g1_i1	8.09386	3.87981	9.4751e-06	0.000824741	0	61.44	XP_004956282	PREDICTED: uncharacterized protein LOC101755886	gi|514727688|ref|XP_004956282.1|PREDICTED: uncharacterized protein LOC101755886 [Setaria italica]
c20507_g7_i2	3.66855	5.96121	8.02088e-06	0.000737679	4.93	61.45	XP_004961379	aldehyde dehydrogenase	gi|514747488|ref|XP_004961379.1|PREDICTED: probable aldehyde dehydrogenase-like [Setaria italica]
c19360_g1_i6	3.23983	5.32139	0.000107573	0.00495613	6.74	61.6	XP_004982143	alanine and asparagine-rich	gi|514814745|ref|XP_004982143.1|PREDICTED: glycine, alanine and asparagine-rich protein-like [Setaria italica]
c19193_g4_i1	2.28816	5.33782	0.00305502	0.049131	12.75	61.7	AAV90623	ras-related protein rab7	gi|56417345|gb|AAV90623.1|Rab7 [Cenchrus americanus]
c19495_g1_i4	8.6615	4.40786	5.43348e-07	0.000105964	0	61.72	XP_004986003	molybdate-anion transporter-like	gi|514822682|ref|XP_004986003.1|PREDICTED: major facilitator superfamily domain-containing protein 5-like isoform X2 [Setaria italica]
c20913_g3_i1	7.31339	3.19277	0.000390825	0.0118763	0	61.78	AER40616	secreted protein {eco:0000313	gi|354803502|gb|AER40616.1|hypothetical protein MADAR_309 [Blattabacterium sp. (Mastotermes darwiniensis) str. MADAR]
c21229_g1_i1	4.17027	3.18859	0.00304285	0.0489557	3	61.99	ADI18282	hypothetical protein	gi|297182109|gb|ADI18282.1|hypothetical protein [uncultured Chromatiales bacterium HF0200_41F04]
c18996_g1_i2	2.98889	4.16912	0.00117645	0.0262758	7.7	62.07	XP_004972712	transcription factor bhlh112-like	gi|514793012|ref|XP_004972712.1|PREDICTED: transcription factor bHLH123-like [Setaria italica]
c18484_g1_i1	3.97551	3.82991	0.000608346	0.0165534	2.93	62.46	XP_004961813	serine threonine-protein kinase atm	gi|514749254|ref|XP_004961813.1|PREDICTED: uncharacterized protein LOC101771056 isoform X3 [Setaria italica]
c15067_g2_i1	4.32972	3.31736	0.00133434	0.0290207	2.79	62.53	XP_001895031	hypothetical protein Bm1_17870	gi|170579899|ref|XP_001895031.1|hypothetical protein Bm1_17870 [Brugia malayi]
c19883_g5_i2	8.59753	4.34744	7.45e-07	0.000132234	0	62.64	XP_004969917	nadp-dependent malic enzyme	gi|514781735|ref|XP_004969917.1|PREDICTED: NADP-dependent malic enzyme-like [Setaria italica]
c19161_g1_i2	7.31339	3.19277	0.000390825	0.0118763	0	62.7	XP_004952851	uncharacterized abhydrolase domain-containing protein ddb_g0269086-like	gi|514713797|ref|XP_004952851.1|PREDICTED: uncharacterized abhydrolase domain-containing protein DDB_G0269086-like [Setaria italica]
c19607_g7_i1	8.4604	4.21865	1.71836e-06	0.000236798	0	62.74	XP_004958321	leucine-rich repeat transmembrane protein kinase 2	gi|514736092|ref|XP_004958321.1|PREDICTED: protein STRUBBELIG-RECEPTOR FAMILY 7-like isoform X1 [Setaria italica] >gi|514736096|ref|XP_004958322.1| PREDICTED: protein STRUBBELIG-RECEPTOR FAMILY 7-like isoform X2 [Setaria italica]
c20562_g4_i1	7.39092	3.25848	0.00021796	0.00804124	0	62.78	XP_002450733	hypothetical protein SORBIDRAFT_05g016477	gi|242070913|ref|XP_002450733.1|hypothetical protein SORBIDRAFT_05g016477 [Sorghum bicolor] >gi|241936576|gb|EES09721.1| hypothetical protein SORBIDRAFT_05g016477, partial [Sorghum bicolor]
c20685_g3_i2	2.54438	5.09356	0.0018835	0.0367235	10.75	62.92	XP_004970614	uncharacterized acetyltransferase at3g50280-like	gi|514784532|ref|XP_004970614.1|PREDICTED: uncharacterized acetyltransferase At3g50280-like [Setaria italica]
c20324_g3_i1	8.26834	4.04004	4.27844e-06	0.000460854	0	63.01	EKN21706	hypothetical protein HMPREF1075_02341, partial	gi|409228822|gb|EKN21706.1|hypothetical protein HMPREF1075_02341, partial [Parabacteroides distasonis CL03T12C09] >gi|409232454|gb|EKN25302.1| hypothetical protein HMPREF1075_00635, partial [Parabacteroides distasonis CL03T12C09]
c20153_g2_i3	4.17027	3.18859	0.00304285	0.0489557	3.85	63.09	XP_004979585	adp-ribosylation factor-like protein 5	gi|514809526|ref|XP_004979585.1|PREDICTED: ADP-ribosylation factor-like protein 5-like [Setaria italica]
c17662_g1_i2	7.23147	3.12402	0.000530405	0.0146657	0	63.36	#N/A	#N/A	#N/A
c19767_g3_i1	7.1446	3.05194	0.000726851	0.0181533	0	63.36	XP_004975172	chalcone synthase	gi|514800494|ref|XP_004975172.1|PREDICTED: chalcone synthase 1-like [Setaria italica]
c36171_g1_i1	7.1446	3.05194	0.000726851	0.0181533	0	63.54	XP_004956279	geraniol 8-hydroxylase-like	gi|514727673|ref|XP_004956279.1|PREDICTED: geraniol 8-hydroxylase-like [Setaria italica]
c17721_g1_i1	7.05217	2.97619	0.00100641	0.0227819	0	63.58	XP_004957087	glutathione transferase gst 23-like	gi|514731044|ref|XP_004957087.1|PREDICTED: glutathione transferase GST 23-like [Setaria italica]
c20608_g1_i5	2.53391	4.72492	0.0028476	0.0466119	10.77	63.62	XP_004980031	myb transcription factor	gi|514810456|ref|XP_004980031.1|PREDICTED: myb-related protein MYBAS1-like [Setaria italica]
c19987_g2_i1	3.07264	3.9487	0.00141891	0.0290744	7.68	64.03	ENV71128	transcription initiation factor tfiid subunit 6	gi|480030975|gb|ENV71128.1|hypothetical protein F947_00014, partial [Acinetobacter towneri DSM 14962 = CIP 107472]
c18804_g5_i3	4.66497	3.59765	0.000385253	0.0118763	2.25	64.04	XP_004975875	anthranilate synthase component ii	gi|514801954|ref|XP_004975875.1|PREDICTED: anthranilate synthase component II-like [Setaria italica]
c17464_g2_i1	3.86055	4.24285	0.000247831	0.00902227	4.22	64.1	AGI48805	ribosomal protein s4	gi|472833581|gb|AGI48805.1|ribosomal protein S4 (mitochondrion) [Lolium perenne]
c8871_g1_i2	7.1446	3.05194	0.000726851	0.0181533	0	64.12	XP_002440740	hypothetical protein SORBIDRAFT_09g005900	gi|242089815|ref|XP_002440740.1|hypothetical protein SORBIDRAFT_09g005900 [Sorghum bicolor] >gi|241946025|gb|EES19170.1| hypothetical protein SORBIDRAFT_09g005900 [Sorghum bicolor]
c20770_g2_i5	2.74593	5.14993	0.00087276	0.0214249	9.8	64.2	XP_004976206	beta-glucosidase 18-like	gi|514802627|ref|XP_004976206.1|PREDICTED: beta-glucosidase 18-like isoform X3 [Setaria italica]
c19917_g4_i6	4.59238	4.3722	3.08679e-05	0.00197005	2.35	64.4	XP_004983621	trihelix transcription partial	gi|514817814|ref|XP_004983621.1|PREDICTED: trihelix transcription factor GTL1-like [Setaria italica]
c8764_g1_i1	8.1395	3.92152	7.72046e-06	0.000713961	0	64.41	XP_004974379	aconitate cytoplasmic	gi|514798881|ref|XP_004974379.1|PREDICTED: putative aconitate hydratase, cytoplasmic-like [Setaria italica]
c19616_g4_i4	2.38845	5.88047	0.00170111	0.0345574	12.2	64.61	XP_004959619	cytochrome p450 78a3	gi|514740366|ref|XP_004959619.1|PREDICTED: cytochrome P450 78A3-like [Setaria italica]
c15243_g1_i1	4.54005	3.49179	0.000621965	0.016851	2.45	64.66	KFL81463	cell wall-associated hydrolase	gi|674828945|gb|KFL81463.1|putative cell wall-associated hydrolase [Bacillus anthracis]
c12140_g1_i2	7.05217	2.97619	0.00100641	0.0227819	0	65.01	EDP25404	hypothetical protein COPEUT_02401	gi|158448409|gb|EDP25404.1|hypothetical protein COPEUT_02401 [Coprococcus eutactus ATCC 27759] >gi|158448632|gb|EDP25627.1| hypothetical protein COPEUT_02273 [Coprococcus eutactus ATCC 27759]
c20713_g4_i1	3.97551	3.82991	0.000608346	0.0165534	4.49	65.02	XP_004970701	soluble inorganic pyrophosphatase	gi|514784875|ref|XP_004970701.1|PREDICTED: soluble inorganic pyrophosphatase-like isoform X4 [Setaria italica]
c19249_g2_i1	4.21166	4.03352	0.000191901	0.00754603	3.31	65.13	XP_004970236	probable nucleoredoxin 2	gi|514783008|ref|XP_004970236.1|PREDICTED: probable nucleoredoxin 2-like [Setaria italica]
c20153_g3_i5	9.90406	5.61113	3.73727e-10	4.20713e-07	0	65.23	XP_004973696	ninja-family protein 6-like	gi|514797028|ref|XP_004973696.1|PREDICTED: uncharacterized protein LOC101778303 isoform X1 [Setaria italica]
c18646_g2_i2	9.0198	4.74967	7.59584e-08	2.39807e-05	0	65.26	XP_004955376	PREDICTED: uncharacterized protein LOC101758020	gi|514723969|ref|XP_004955376.1|PREDICTED: uncharacterized protein LOC101758020 [Setaria italica]
c17561_g1_i3	8.94466	4.67755	1.12212e-07	3.21339e-05	0	65.3	XP_004954460	remorin family protein	gi|514720336|ref|XP_004954460.1|PREDICTED: remorin-like [Setaria italica]
c19749_g3_i1	9.30658	5.02675	1.46906e-08	7.34845e-06	0	65.54	XP_004967668	f-box protein at2g32560-like	gi|514773146|ref|XP_004967668.1|PREDICTED: F-box protein At2g32560-like [Setaria italica]
c18528_g2_i5	8.22666	4.00158	5.18875e-06	0.000521808	0	65.6	#N/A	#N/A	#N/A
c19058_g1_i12	7.72616	3.54947	5.79138e-05	0.00307039	0.44	65.66	#N/A	#N/A	#N/A
c14125_g1_i1	7.60125	3.43981	9.63608e-05	0.00448789	0	65.76	CDG37541	conserved protein	gi|551232768|emb|CDG37541.1|hypothetical protein CTHBC1_2972 [Ruminiclostridium thermocellum BC1]
c20370_g2_i3	3.78928	5.50333	9.46935e-06	0.000824741	4.62	67.15	XP_004960421	soluble diacylglycerol acyltransferase	gi|514743583|ref|XP_004960421.1|PREDICTED: stress response protein NST1-like [Setaria italica]
c20766_g6_i1	4.2522	3.25437	0.00229484	0.0414098	3.12	67.26	XP_002455998	secologanin synthase	gi|242053705|ref|XP_002455998.1|hypothetical protein SORBIDRAFT_03g028690 [Sorghum bicolor] >gi|241927973|gb|EES01118.1| hypothetical protein SORBIDRAFT_03g028690 [Sorghum bicolor]
c19945_g2_i2	9.22425	4.94694	2.28675e-08	1.0066e-05	0	67.29	XP_004984154	serine threonine-protein kinase sapk1-like	gi|514818908|ref|XP_004984154.1|PREDICTED: serine/threonine-protein kinase SAPK1-like [Setaria italica]
c19210_g1_i3	3.65315	5.19508	2.45136e-05	0.00167259	5.26	67.35	XP_002451302	basic 7s globulin-like	gi|242072051|ref|XP_002451302.1|hypothetical protein SORBIDRAFT_05g027350 [Sorghum bicolor] >gi|241937145|gb|EES10290.1| hypothetical protein SORBIDRAFT_05g027350 [Sorghum bicolor]
c17211_g1_i2	2.45144	5.01786	0.00296923	0.0481433	11.68	67.36	XP_004962095	protein nrt1 ptr family -like	gi|514750394|ref|XP_004962095.1|PREDICTED: probable nitrite transporter At1g68570-like [Setaria italica]
c8734_g1_i1	7.60125	3.43981	9.63608e-05	0.00448789	0	67.45	EDM97727	hypothetical protein BACCAP_04468	gi|150270404|gb|EDM97727.1|hypothetical protein BACCAP_04468 [Pseudoflavonifractor capillosus ATCC 29799]
c18950_g1_i1	4.40329	3.3778	0.00102803	0.0231692	4.13	67.45	CDQ29749	hypothetical ctc00065-like protein	gi|635341514|emb|CDQ29749.1|hypothetical protein BN981_04176 [Halobacillus trueperi]
c13082_g1_i1	7.31339	3.19277	0.000390825	0.0118763	0	68	XP_004981824	premnaspirodiene oxygenase-like	gi|514814096|ref|XP_004981824.1|PREDICTED: premnaspirodiene oxygenase-like [Setaria italica]
c18211_g1_i5	7.31339	3.19277	0.000390825	0.0118763	0	68.1	EDO51672	conserved protein	gi|156858241|gb|EDO51672.1|hypothetical protein BACUNI_04219 [Bacteroides uniformis ATCC 8492] >gi|156860422|gb|EDO53853.1| hypothetical protein BACUNI_02472 [Bacteroides uniformis ATCC 8492] >gi|156862005|gb|EDO55436.1| hypothetical protein BACUNI_00740 [Bacteroides uniformis ATCC 8492] >gi|156862785|gb|EDO56216.1| hypothetical protein BACUNI_00157 [Bacteroides uniformis ATCC 8492]
c20525_g1_i9	7.78478	3.6014	4.53239e-05	0.00259393	0	68.12	#N/A	#N/A	#N/A
c12667_g1_i1	8.49592	4.25191	1.4456e-06	0.000208536	0	68.23	#N/A	#N/A	#N/A
c19458_g1_i1	4.2522	3.25437	0.00229484	0.0414098	3.5	68.33	EHN78839	salivary protein	gi|371551558|gb|EHN78839.1|hypothetical protein SMCF_1619 [Streptomyces coelicoflavus ZG0656]
c19169_g7_i1	3.73614	4.51085	6.40524e-05	0.00337724	4.92	68.47	XP_004962910	2 -deoxymugineic-acid 2 -dioxygenase-like	gi|514753910|ref|XP_004962910.1|PREDICTED: 2'-deoxymugineic-acid 2'-dioxygenase-like [Setaria italica]
c19179_g4_i2	9.20291	4.92628	2.56226e-08	1.09049e-05	0	68.5	XP_004964362	cyclin-dependent kinase f-4-like isoform x2	gi|514759713|ref|XP_004964362.1|PREDICTED: cyclin-dependent kinase F-4-like isoform X2 [Setaria italica]
c14603_g1_i2	7.23147	3.12402	0.000530405	0.0146657	0	68.56	EFQ08391	hypothetical protein HMPREF9436_00081, partial	gi|310625096|gb|EFQ08391.1|hypothetical protein HMPREF9436_00081, partial [Faecalibacterium cf. prausnitzii KLE1255]
c14284_g1_i1	7.53449	3.38179	0.000125561	0.00541868	0	68.57	EEG43412	cell wall-associated hydrolase	gi|225005462|gb|EEG43412.1|conserved hypothetical protein [Flavobacteria bacterium MS024-3C]
c18484_g1_i4	7.78478	3.6014	4.53239e-05	0.00259393	0	68.61	XP_004961813	serine threonine-protein kinase atm	gi|514749254|ref|XP_004961813.1|PREDICTED: uncharacterized protein LOC101771056 isoform X3 [Setaria italica]
c20215_g3_i2	8.09386	3.87981	9.4751e-06	0.000824741	0	68.67	XP_004974018	palmitoyltransferase zdhhc9	gi|514798147|ref|XP_004974018.1|PREDICTED: probable S-acyltransferase At3g26935-like [Setaria italica]
c16518_g2_i1	7.39092	3.25848	0.00021796	0.00804124	0	68.73	#N/A	#N/A	#N/A
c18418_g1_i1	4.17027	3.18859	0.00304285	0.0489557	3.37	68.74	CCG06598	Putative uncharacterized protein, partial	gi|378401482|emb|CCG06598.1|Putative uncharacterized protein, partial [Rhodospirillum photometricum DSM 122]
c20903_g10_i2	2.64092	4.94258	0.00156801	0.03198	10.8	68.77	XP_004957429	probable 6-phosphogluconolactonase chloroplastic	gi|514732429|ref|XP_004957429.1|PREDICTED: probable 6-phosphogluconolactonase 4, chloroplastic-like [Setaria italica]
c18921_g3_i1	2.89727	5.49299	0.000350498	0.0118763	9.13	69.14	XP_004975916	atp-dependent 6-phosphofructokinase 2-like	gi|514802037|ref|XP_004975916.1|PREDICTED: 6-phosphofructokinase 2-like [Setaria italica]
c19792_g1_i1	4.16742	3.99497	0.000230561	0.00846962	3.58	69.35	XP_004969047	aldehyde dehydrogenase family 2 member c4-like	gi|514778236|ref|XP_004969047.1|PREDICTED: aldehyde dehydrogenase family 2 member C4-like isoform X1 [Setaria italica]
c7010_g1_i1	7.46449	3.32141	0.000164799	0.00653705	0	69.44	XP_004967584	probable glycerol-3-phosphate acyltransferase 3-like	gi|514772801|ref|XP_004967584.1|PREDICTED: probable glycerol-3-phosphate acyltransferase 3-like [Setaria italica]
c18408_g1_i4	3.12137	3.98837	0.000977184	0.0227819	7.52	69.49	XP_004965057	pro-resilin precursor	gi|514762543|ref|XP_004965057.1|PREDICTED: uncharacterized protein At5g39570-like [Setaria italica]
c15620_g2_i1	7.66506	3.49565	7.44607e-05	0.0037006	0	69.52	#N/A	#N/A	#N/A
c20783_g4_i5	8.91871	4.6527	1.28242e-07	3.56638e-05	0	69.53	XP_004986076	signal recognition particle receptor subunit alpha-like	gi|514822831|ref|XP_004986076.1|PREDICTED: signal recognition particle receptor subunit alpha-like [Setaria italica]
c9429_g1_i1	4.77992	3.69648	0.000243817	0.00890561	2.23	69.56	XP_004955726	probable 26s protease regulatory subunit 4-like isoform x2	gi|514725411|ref|XP_004955726.1|PREDICTED: probable 26S protease regulatory subunit 4-like isoform X2 [Setaria italica]
c20902_g2_i5	7.60125	3.43981	9.63608e-05	0.00448789	0	69.58	#N/A	#N/A	#N/A
c40229_g1_i1	7.39092	3.25848	0.00021796	0.00804124	0	69.82	WP_022299945	hypothetical protein	gi|547895220|ref|WP_022299945.1|hypothetical protein [Erysipelotrichaceae bacterium CAG:64] >gi|524556162|emb|CDC86113.1| uncharacterized protein BN746_00004 [Erysipelotrichaceae bacterium CAG:64]
c19590_g4_i4	8.18373	3.96209	6.31674e-06	0.000612072	0	69.9	#N/A	#N/A	#N/A
c18119_g1_i2	5.4694	4.31334	8.22534e-06	0.000754313	1.89	69.98	XP_004961766	aldose reductase	gi|514749048|ref|XP_004961766.1|PREDICTED: aldose reductase-like [Setaria italica]
c19616_g4_i7	9.42188	5.13886	7.07851e-09	4.25999e-06	0	70.12	XP_004974121	cytochrome p450 78a3-like	gi|514798360|ref|XP_004974121.1|PREDICTED: cytochrome P450 78A3-like [Setaria italica]
c8224_g1_i1	4.02593	3.87293	0.000497338	0.0146657	4.05	70.14	XP_004968561	probable salt tolerance-like protein at1g78600-like	gi|514776824|ref|XP_004968561.1|PREDICTED: probable salt tolerance-like protein At1g78600-like [Setaria italica]
c22096_g1_i1	7.1446	3.05194	0.000726851	0.0181533	0	70.15	XP_004983083	agmatine coumaroyltransferase-1-like	gi|514816695|ref|XP_004983083.1|PREDICTED: agmatine coumaroyltransferase-2-like [Setaria italica]
c18532_g1_i1	7.31339	3.19277	0.000390825	0.0118763	0	70.25	XP_003851051	hypothetical protein MYCGRDRAFT_30981, partial	gi|398395185|ref|XP_003851051.1|hypothetical protein MYCGRDRAFT_30981, partial [Zymoseptoria tritici IPO323] >gi|398395197|ref|XP_003851057.1| hypothetical protein MYCGRDRAFT_30987, partial [Zymoseptoria tritici IPO323] >gi|339470930|gb|EGP86027.1| hypothetical protein MYCGRDRAFT_30981, partial [Zymoseptoria tritici IPO323] >gi|339470936|gb|EGP86033.1| hypothetical protein MYCGRDRAFT_30987, parti…
c20674_g1_i2	3.38349	4.20641	0.000343491	0.0117392	6.59	70.38	#N/A	#N/A	#N/A
c16040_g1_i1	2.80896	4.02374	0.00231637	0.0417006	9.23	70.43	XP_004973945	kid-containing protein	gi|514797999|ref|XP_004973945.1|PREDICTED: uncharacterized protein LOC101774778 [Setaria italica]
c19617_g5_i3	3.13978	6.13472	5.15643e-05	0.00291214	8.12	70.64	XP_004976974	transcription factor tga4-like isoform x1	gi|514804198|ref|XP_004976974.1|PREDICTED: transcription factor TGA4-like isoform X1 [Setaria italica]
c20677_g6_i1	2.96997	3.86605	0.00208845	0.0382319	8.77	70.95	XP_004976332	l-type lectin-domain containing receptor kinase -like	gi|514802881|ref|XP_004976332.1|PREDICTED: L-type lectin-domain containing receptor kinase IV.1-like [Setaria italica]
c14697_g1_i2	8.81001	4.54887	2.57175e-07	6.14685e-05	0	71.07	XP_004971165	avr9 cf-9 rapidly elicited protein 146	gi|514786752|ref|XP_004971165.1|PREDICTED: uncharacterized protein LOC101765987 [Setaria italica]
c20501_g2_i3	2.55598	6.36988	0.000581161	0.0159262	11.97	71.15	XP_004956399	frigida-like protein 3	gi|514728183|ref|XP_004956399.1|PREDICTED: protein FRIGIDA-like [Setaria italica]
c15330_g1_i1	7.39092	3.25848	0.00021796	0.00804124	0	71.3	XP_004970531	enth domain-containing	gi|514784193|ref|XP_004970531.1|PREDICTED: ENTH domain-containing protein C794.11c-like [Setaria italica]
c17875_g1_i2	3.13546	4.53272	0.000436421	0.0131477	8.03	71.7	XP_004953605	soluble inorganic pyrophosphatase	gi|514716892|ref|XP_004953605.1|PREDICTED: soluble inorganic pyrophosphatase-like isoform X1 [Setaria italica] >gi|514716896|ref|XP_004953606.1| PREDICTED: soluble inorganic pyrophosphatase-like isoform X2 [Setaria italica]
c18812_g6_i1	7.39092	3.25848	0.00021796	0.00804124	0	72.05	EGL81434	hypothetical protein CathTA2_0037	gi|334178754|gb|EGL81434.1|hypothetical protein CathTA2_0037 [Caldalkalibacillus thermarum TA2.A1]
c26215_g1_i1	3.21413	4.06466	0.000681598	0.0181533	7.54	72.16	XP_004957225	flagellar attachment zone protein 1-like isoform x2	gi|514731611|ref|XP_004957225.1|PREDICTED: microtubule-associated protein futsch-like [Setaria italica]
c20092_g1_i1	3.70965	5.24597	1.86873e-05	0.00140443	5.41	72.18	XP_004982504	chloroplast post-illumination chlorophyll fluorescence increase protein	gi|514815500|ref|XP_004982504.1|PREDICTED: uncharacterized protein LOC101752687 [Setaria italica]
c20518_g3_i7	9.52864	5.24299	3.93956e-09	2.59381e-06	0	72.19	XP_004967776	peroxidase 72-like	gi|514773597|ref|XP_004967776.1|PREDICTED: peroxidase 72-like [Setaria italica]
c19593_g3_i7	7.39092	3.25848	0.00021796	0.00804124	0	72.22	XP_004955646	60s ribosomal protein l4-1-like	gi|514725056|ref|XP_004955646.1|PREDICTED: 60S ribosomal protein L4-1-like [Setaria italica]
c14455_g1_i2	7.66506	3.49565	7.44607e-05	0.0037006	0	72.36	KHF26723	hypothetical protein LR68_04456	gi|727072116|gb|KHF26723.1|hypothetical protein LR68_04456 [Anoxybacillus sp. BCO1]
c4387_g1_i1	3.31505	3.78207	0.00254733	0.0455816	7.6	72.41	XP_004976389	gata transcription factor 5-like	gi|514802995|ref|XP_004976389.1|PREDICTED: GATA transcription factor 5-like [Setaria italica]
c20333_g2_i1	3.37098	4.73483	0.000139734	0.00595691	6.56	72.48	XP_004953457	lysm domain receptor-like kinase 4	gi|514716283|ref|XP_004953457.1|PREDICTED: lysM domain receptor-like kinase 4-like [Setaria italica]
c17636_g2_i1	4.72359	3.64789	0.000305695	0.0105034	2.42	72.59	NP_001049939	galactinol synthase 3	gi|115452677|ref|NP_001049939.1|Os03g0316200 [Oryza sativa Japonica Group] >gi|108707826|gb|ABF95621.1| galactinol synthase 3, putative, expressed [Oryza sativa Japonica Group] >gi|113548410|dbj|BAF11853.1| Os03g0316200 [Oryza sativa Japonica Group] >gi|215701283|dbj|BAG92707.1| unnamed protein product [Oryza sativa Japonica Group]
c18993_g3_i4	3.70059	4.10456	0.000481147	0.014366	4.87	72.71	#N/A	#N/A	#N/A
c19563_g9_i2	4.31991	5.03739	3.11465e-06	0.00037141	3.54	72.78	XP_004963269	pathogenesis-related protein 5	gi|514755395|ref|XP_004963269.1|PREDICTED: thaumatin-like protein-like [Setaria italica]
c30809_g1_i1	7.72616	3.54947	5.79138e-05	0.00307039	0	73.04	XP_004972423	PREDICTED: uncharacterized protein LOC101785689	gi|514791821|ref|XP_004972423.1|PREDICTED: uncharacterized protein LOC101785689 [Setaria italica]
c18716_g5_i4	3.42152	3.86949	0.00171843	0.0347716	6.42	73.11	AAG12204	#NAME?	gi|10039641|gb|AAG12204.1|AF287482_5Orf122 [Chlorobaculum tepidum]
c41616_g1_i1	7.31339	3.19277	0.000390825	0.0118763	0	73.12	#N/A	#N/A	#N/A
c17063_g3_i1	5.0783	3.95875	5.68506e-05	0.00307039	1.94	73.41	XP_004971387	leucine-rich repeat and coiled-coil domain-containing protein 1-like	gi|514787663|ref|XP_004971387.1|PREDICTED: leucine-rich repeat and coiled-coil domain-containing protein 1-like [Setaria italica]
c12405_g1_i2	8.09386	3.87981	9.4751e-06	0.000824741	0	73.6	XP_004963581	probable protein phosphatase 2c 51-like	gi|514756638|ref|XP_004963581.1|PREDICTED: probable protein phosphatase 2C 51-like [Setaria italica]
c13021_g1_i1	3.81216	5.12644	1.62017e-05	0.00126836	5.13	73.82	XP_004984296	sugar transporter erd6-like 16-like	gi|514819196|ref|XP_004984296.1|PREDICTED: sugar transporter ERD6-like 16-like [Setaria italica]
c20046_g3_i4	2.92341	5.86871	0.000168858	0.00669116	9.77	73.9	XP_004964609	ethylene-responsive transcription factor 1-like isoform x2	gi|514760716|ref|XP_004964609.1|PREDICTED: ethylene-responsive transcription factor 1-like isoform X3 [Setaria italica] >gi|514760720|ref|XP_004964610.1| PREDICTED: ethylene-responsive transcription factor 1-like isoform X4 [Setaria italica]
c16445_g1_i4	8.26834	4.04004	4.27844e-06	0.000460854	0	73.93	XP_004961947	actin 1	gi|514749797|ref|XP_004961947.1|PREDICTED: actin-1-like isoform X2 [Setaria italica]
c15919_g1_i2	4.02593	3.87293	0.000497338	0.0146657	4.26	74.01	#N/A	#N/A	#N/A
c19812_g3_i1	2.66303	4.52733	0.00209104	0.038252	11.5	74.09	XP_004965819	tryptophan synthase beta chain 1	gi|514765715|ref|XP_004965819.1|PREDICTED: tryptophan synthase beta chain 1, chloroplastic-like isoform X1 [Setaria italica]
c16152_g1_i1	7.23147	3.12402	0.000530405	0.0146657	0	74.16	#N/A	#N/A	#N/A
c20324_g3_i3	3.10312	4.5054	0.000499278	0.0146657	8.71	74.26	EKN21706	hypothetical protein HMPREF1075_02341, partial	gi|409228822|gb|EKN21706.1|hypothetical protein HMPREF1075_02341, partial [Parabacteroides distasonis CL03T12C09] >gi|409232454|gb|EKN25302.1| hypothetical protein HMPREF1075_00635, partial [Parabacteroides distasonis CL03T12C09]
c20361_g1_i3	8.99518	4.72602	8.63636e-08	2.64002e-05	0	74.64	XP_004975037	succinate dehydrogenase subunit 3	gi|514800212|ref|XP_004975037.1|PREDICTED: uncharacterized protein LOC101765081 [Setaria italica]
c19930_g4_i3	3.47194	3.91134	0.00141891	0.0290744	6.54	74.68	XP_002442927	amino acid permease 3-like	gi|242085004|ref|XP_002442927.1|hypothetical protein SORBIDRAFT_08g005010 [Sorghum bicolor] >gi|241943620|gb|EES16765.1| hypothetical protein SORBIDRAFT_08g005010 [Sorghum bicolor]
c18825_g3_i6	2.69611	4.55422	0.00184089	0.0367235	12.02	75.14	NP_001050709	probable prefoldin subunit 4	gi|115454217|ref|NP_001050709.1|Os03g0628900 [Oryza sativa Japonica Group] >gi|62733483|gb|AAX95600.1| hypothetical protein [Oryza sativa Japonica Group] >gi|108709941|gb|ABF97736.1| prefoldin subunit 4, putative, expressed [Oryza sativa Japonica Group] >gi|113549180|dbj|BAF12623.1| Os03g0628900 [Oryza sativa Japonica Group] >gi|125544957|gb|EAY91096.1| hypothetical protein OsI_12705 [Oryza sativ…
c16085_g1_i1	7.39092	3.25848	0.00021796	0.00804124	0	75.26	CBS90411	protein of unknown function	gi|357427467|emb|CBS90411.1|protein of unknown function [Azospirillum lipoferum 4B]
c16076_g1_i3	4.66497	3.59765	0.000385253	0.0118763	2.65	75.26	XP_012349427	PREDICTED: uncharacterized protein LOC105736981	gi|820865918|ref|XP_012349427.1|PREDICTED: uncharacterized protein LOC105736981 [Apis florea]
c39121_g1_i1	7.23147	3.12402	0.000530405	0.0146657	0	75.49	EZY42791	hypothetical protein V052_02628, partial	gi|613236460|gb|EZY42791.1|hypothetical protein V052_02628, partial [Staphylococcus aureus MSSA-93] >gi|613236462|gb|EZY42792.1| hypothetical protein V052_02627, partial [Staphylococcus aureus MSSA-93]
c20174_g1_i1	2.93217	5.18705	0.000423146	0.0127678	9.87	75.55	XP_004982097	nuclear transcription factor y subunit a-7-like isoform x1	gi|514814653|ref|XP_004982097.1|PREDICTED: nuclear transcription factor Y subunit A-9-like isoform X1 [Setaria italica] >gi|514814655|ref|XP_004982098.1| PREDICTED: nuclear transcription factor Y subunit A-9-like isoform X2 [Setaria italica]
c18656_g2_i2	8.94466	4.67755	1.12212e-07	3.21339e-05	0	75.65	#N/A	#N/A	#N/A
c19166_g1_i1	8.26834	4.04004	4.27844e-06	0.000460854	0	75.69	XP_006405909	transcript antisense to ribosomal rna partial	gi|567194995|ref|XP_006405909.1|hypothetical protein EUTSA_v10028274mg [Eutrema salsugineum] >gi|557107047|gb|ESQ47362.1| hypothetical protein EUTSA_v10028274mg [Eutrema salsugineum]
c15521_g1_i1	2.96997	3.86605	0.00208845	0.0382319	8.24	76.12	XP_004986090	probable quinone oxidoreductase	gi|514822859|ref|XP_004986090.1|PREDICTED: probable quinone oxidoreductase-like [Setaria italica]
c19906_g4_i6	2.9049	5.68682	0.000200481	0.00785537	10.18	76.33	XP_004960380	metal tolerance protein a2	gi|514743421|ref|XP_004960380.1|PREDICTED: metal tolerance protein 1-like isoform X3 [Setaria italica] >gi|514743425|ref|XP_004960381.1| PREDICTED: metal tolerance protein 1-like isoform X4 [Setaria italica]
c19892_g1_i3	9.73598	5.44595	1.04166e-09	9.44025e-07	0	76.58	XP_004960383	acetylornithine mitochondrial	gi|514743433|ref|XP_004960383.1|PREDICTED: acetylornithine aminotransferase, mitochondrial-like [Setaria italica]
c19382_g1_i3	3.25816	4.39362	0.000341233	0.0116984	8.49	76.78	EFL15839	leucine rich protein	gi|302444023|gb|EFL15839.1|conserved hypothetical protein [Streptomyces sp. C] >gi|302444667|gb|EFL16483.1| conserved hypothetical protein [Streptomyces sp. C]
c16031_g1_i1	9.18125	4.90534	2.87473e-08	1.19702e-05	0.04	76.88	XP_004983909	protein srg1-like	gi|514818409|ref|XP_004983909.1|PREDICTED: protein SRG1-like [Setaria italica]
c20493_g2_i2	2.79191	5.29979	0.00062591	0.0169297	10.97	77.16	XP_004971650	PREDICTED: uncharacterized protein LOC101784485	gi|514788763|ref|XP_004971650.1|PREDICTED: uncharacterized protein LOC101784485 [Setaria italica]
c15547_g1_i1	4.22636	4.56754	4.23374e-05	0.00253803	3.98	77.18	XP_004974083	sorbitol dehydrogenase	gi|514798279|ref|XP_004974083.1|PREDICTED: sorbitol dehydrogenase-like [Setaria italica]
c19643_g2_i1	4.2522	3.25437	0.00229484	0.0414098	4.42	77.37	CEH44534	hypothetical protein XAC3610_10050001	gi|703415094|emb|CEH44534.1|hypothetical protein XAC3610_10050001 [Xanthomonas citri pv. citri] >gi|703423244|emb|CEH63558.1| hypothetical protein XACLG97_9100001 [Xanthomonas citri pv. citri] >gi|703430056|emb|CEI15539.1| hypothetical protein XACB302_8740001 [Xanthomonas citri pv. citri] >gi|703437873|emb|CEI35905.1| hypothetical protein XACJJ10_1720001 [Xanthomonas citri pv. citri] >gi|70344522…
c17251_g1_i2	2.96599	4.39077	0.0010052	0.0227819	9.78	77.68	XP_002459074	beta glucanase	gi|242059857|ref|XP_002459074.1|hypothetical protein SORBIDRAFT_03g045460 [Sorghum bicolor] >gi|241931049|gb|EES04194.1| hypothetical protein SORBIDRAFT_03g045460 [Sorghum bicolor]
c18936_g2_i1	7.31339	3.19277	0.000390825	0.0118763	0	77.74	ETD26335	cell wall-associated hydrolase	gi|564726348|gb|ETD26335.1|hypothetical protein HMPREF1173_02303 [Prevotella nigrescens CC14M]
c19143_g10_i3	8.42398	4.18461	2.04881e-06	0.000267956	0	78.02	XP_004987409	endochitinase a-like	gi|514825512|ref|XP_004987409.1|PREDICTED: endochitinase A-like [Setaria italica]
c18991_g1_i2	8.04673	3.83689	1.44592e-05	0.00113773	0	78.14	EFL06024	conserved hypothetical protein	gi|302434208|gb|EFL06024.1|conserved hypothetical protein [Streptomyces sp. AA4]
c10863_g1_i1	7.89533	3.70013	2.82471e-05	0.00180727	0	78.14	XP_004984632	outer envelope pore protein 16- chloroplastic	gi|514819880|ref|XP_004984632.1|PREDICTED: outer envelope pore protein 16-2, chloroplastic-like [Setaria italica]
c20475_g5_i2	3.29283	4.42309	0.000295197	0.010179	7.86	78.21	EJW70622	rrna promoter binding protein	gi|402576664|gb|EJW70622.1|hypothetical protein WUBG_18470, partial [Wuchereria bancrofti]
c19694_g1_i4	5.48628	5.2051	2.64309e-07	6.24555e-05	1.77	78.41	XP_004968816	heavy metal-associated isoprenylated plant protein 26-like	gi|514777513|ref|XP_004968816.1|PREDICTED: heavy metal-associated isoprenylated plant protein 26-like [Setaria italica]
c6020_g1_i1	8.38662	4.14977	2.45054e-06	0.000309971	0	78.62	XP_004963205	PREDICTED: uncharacterized protein LOC101772124	gi|514755126|ref|XP_004963205.1|PREDICTED: uncharacterized protein LOC101772124 [Setaria italica]
c20271_g5_i1	7.53449	3.38179	0.000125561	0.00541868	0	78.85	EDO53852	hypothetical protein BACUNI_02471	gi|156860421|gb|EDO53852.1|hypothetical protein BACUNI_02471 [Bacteroides uniformis ATCC 8492] >gi|156862786|gb|EDO56217.1| hypothetical protein BACUNI_00158 [Bacteroides uniformis ATCC 8492]
c19883_g5_i3	10.5865	6.28594	4.99652e-12	1.42554e-08	0	78.93	XP_004969917	nadp-dependent malic enzyme	gi|514781735|ref|XP_004969917.1|PREDICTED: NADP-dependent malic enzyme-like [Setaria italica]
c20293_g1_i2	2.32682	5.71255	0.0023004	0.0415004	15.56	79.06	XP_004984792	in2-1 protein	gi|514820205|ref|XP_004984792.1|PREDICTED: protein IN2-1 homolog B-like isoform X2 [Setaria italica]
c19005_g1_i5	8.04673	3.83689	1.44592e-05	0.00113773	0	79.1	XP_004959898	stress responsive protein	gi|514741460|ref|XP_004959898.1|PREDICTED: uncharacterized protein LOC101785333 [Setaria italica]
c20879_g3_i7	4.94664	4.69694	5.07388e-06	0.000521808	1.84	79.28	XP_004979236	dehydrin dhn3	gi|514808806|ref|XP_004979236.1|PREDICTED: cold shock protein CS66-like isoform X1 [Setaria italica]
c19585_g1_i3	3.69298	3.59391	0.00177411	0.0355805	5.24	79.32	ADI16978	hypothetical protein	gi|297180771|gb|ADI16978.1|hypothetical protein [uncultured Sphingobacteriales bacterium HF0010_19H17]
c7017_g1_i1	3.62918	3.54186	0.00222798	0.0404783	5.98	79.42	#N/A	#N/A	#N/A
c13402_g1_i1	7.53449	3.38179	0.000125561	0.00541868	0	79.48	EJY66653	hypothetical protein OXYTRI_13058	gi|403334965|gb|EJY66653.1|hypothetical protein OXYTRI_13058 [Oxytricha trifallax]
c20323_g1_i8	3.16709	4.55955	0.000382127	0.0118763	8.4	79.89	XP_004951889	dead-box atp-dependent rna helicase 35	gi|514709851|ref|XP_004951889.1|PREDICTED: DEAD-box ATP-dependent RNA helicase 35A-like [Setaria italica]
c19271_g3_i2	8.83797	4.57552	2.22885e-07	5.53854e-05	0	80.18	#N/A	#N/A	#N/A
c20710_g3_i4	2.41727	5.27791	0.00200654	0.0368989	14.86	80.19	XP_004976332	l-type lectin-domain containing receptor kinase -like	gi|514802881|ref|XP_004976332.1|PREDICTED: L-type lectin-domain containing receptor kinase IV.1-like [Setaria italica]
c9336_g1_i1	4.78035	4.54349	1.28863e-05	0.00106854	2.74	80.31	XP_004967776	peroxidase 72-like	gi|514773597|ref|XP_004967776.1|PREDICTED: peroxidase 72-like [Setaria italica]
c19990_g1_i10	5.88346	4.69946	9.57264e-07	0.000160306	1.21	80.95	EFE07775	serine acetyltransferase	gi|291069666|gb|EFE07775.1|hypothetical protein CIT292_08808 [Citrobacter youngae ATCC 29220]
c20904_g4_i1	3.56241	3.48792	0.00281198	0.0466119	5.68	81.02	#N/A	#N/A	#N/A
c19579_g3_i4	8.18373	3.96209	6.31674e-06	0.000612072	0	81.47	XP_004958150	loc100284908 isoform x1	gi|514735402|ref|XP_004958150.1|PREDICTED: nucleolar and coiled-body phosphoprotein 1-like isoform X1 [Setaria italica] >gi|514735406|ref|XP_004958151.1| PREDICTED: nucleolar and coiled-body phosphoprotein 1-like isoform X2 [Setaria italica]
c20337_g3_i2	2.66316	5.64625	0.000572084	0.0156914	12.47	81.5	XP_004961566	nadh dehydrogenase	gi|514748232|ref|XP_004961566.1|PREDICTED: NADH dehydrogenase [ubiquinone] flavoprotein 2, mitochondrial-like [Setaria italica]
c11188_g1_i1	3.56241	3.48792	0.00281198	0.0466119	6.48	81.57	XP_004952947	brix domain-containing protein 2	gi|514714193|ref|XP_004952947.1|PREDICTED: ribosome biogenesis protein BRX1 homolog [Setaria italica]
c20390_g3_i5	4.30026	5.97673	5.19522e-07	0.000103412	4.23	82.3	XP_004952492	u-box domain-containing protein 9-like	gi|514712357|ref|XP_004952492.1|PREDICTED: U-box domain-containing protein 9-like [Setaria italica]
c20388_g5_i2	3.03618	4.4492	0.00065691	0.0177246	9.54	82.31	#N/A	#N/A	#N/A
c19822_g2_i2	3.13546	4.53272	0.000436421	0.0131477	9.2	82.32	XP_004970701	soluble inorganic pyrophosphatase	gi|514784875|ref|XP_004970701.1|PREDICTED: soluble inorganic pyrophosphatase-like isoform X4 [Setaria italica]
c20794_g2_i2	2.8922	4.32995	0.00134785	0.0290207	10.7	82.66	XP_004975812	sugar transport protein 5	gi|514801827|ref|XP_004975812.1|PREDICTED: sugar transport protein 5-like [Setaria italica]
c19557_g2_i3	3.34298	4.17222	0.000405979	0.0123028	7.27	82.81	EFT57008	hypothetical protein HMPREF9610_00001, partial	gi|315085032|gb|EFT57008.1|hypothetical protein HMPREF9610_00001, partial [Propionibacterium acnes HL027PA2]
c19565_g2_i9	7.84112	3.65159	3.56805e-05	0.00216765	0	83.04	#N/A	#N/A	#N/A
c18383_g1_i2	2.97218	5.2213	0.000355341	0.0118763	10.13	83.05	XP_004977526	phytosulfokines 2 precursor	gi|514805330|ref|XP_004977526.1|PREDICTED: phytosulfokines 5-like [Setaria italica]
c13662_g1_i4	3.02222	3.90795	0.00171843	0.0347716	10.87	83.12	XP_004983539	xyloglucan endotransglucosylase hydrolase protein expressed	gi|514817642|ref|XP_004983539.1|PREDICTED: probable xyloglucan endotransglucosylase/hydrolase protein 29-like [Setaria italica]
c20441_g2_i1	3.30148	5.06687	0.000115018	0.0052645	8.61	83.24	XP_002466576	cytoplasmic 1	gi|242038363|ref|XP_002466576.1|hypothetical protein SORBIDRAFT_01g010280 [Sorghum bicolor] >gi|241920430|gb|EER93574.1| hypothetical protein SORBIDRAFT_01g010280 [Sorghum bicolor]
c16315_g1_i1	8.78151	4.52173	2.97358e-07	6.73717e-05	0	83.43	#N/A	#N/A	#N/A
c18847_g3_i4	9.61195	5.32443	2.26493e-09	1.74474e-06	0	83.62	XP_004951740	basic leucine zipper 9-like isoform x2	gi|514709258|ref|XP_004951740.1|PREDICTED: basic leucine zipper 9-like isoform X4 [Setaria italica]
c15109_g1_i1	4.32972	3.31736	0.00133434	0.0290207	3.59	83.66	EDT79988	uncharacterised protein	gi|182668009|gb|EDT79988.1|conserved hypothetical protein [Clostridium botulinum NCTC 2916] >gi|226841503|gb|ACO84169.1| conserved hypothetical protein [Clostridium botulinum A2 str. Kyoto] >gi|226841915|gb|ACO84581.1| conserved hypothetical protein [Clostridium botulinum A2 str. Kyoto] >gi|226842150|gb|ACO84816.1| conserved hypothetical protein [Clostridium botulinum A2 str. Kyoto] >gi|226842947…
c20157_g1_i4	3.77173	6.16882	3.95004e-06	0.000446818	6.13	83.78	XP_004977299	v-type proton atpase subunit c-like	gi|514804864|ref|XP_004977299.1|PREDICTED: V-type proton ATPase subunit C-like [Setaria italica]
c20080_g2_i3	3.15316	4.7558	0.000291475	0.0100687	9.31	83.78	XP_002458823	g-box-binding factor 4-like	gi|242059355|ref|XP_002458823.1|hypothetical protein SORBIDRAFT_03g040970 [Sorghum bicolor] >gi|241930798|gb|EES03943.1| hypothetical protein SORBIDRAFT_03g040970 [Sorghum bicolor]
c19886_g4_i1	8.72275	4.46589	4.00132e-07	8.30818e-05	0	83.94	XP_004965548	susceptibility homeodomain transcription factor	gi|514764601|ref|XP_004965548.1|PREDICTED: uncharacterized protein LOC101774859 [Setaria italica]
c20451_g3_i1	2.47607	5.32589	0.00146236	0.0298964	14.62	84.22	XP_004962892	oberon-like protein	gi|514753838|ref|XP_004962892.1|PREDICTED: OBERON-like protein-like [Setaria italica]
c20535_g5_i9	3.31505	3.78207	0.00254733	0.0455816	8.99	84.34	#N/A	#N/A	#N/A
c18656_g2_i3	4.54005	3.49179	0.000621965	0.016851	3.92	84.48	#N/A	#N/A	#N/A
c20338_g6_i2	8.72275	4.46589	4.00132e-07	8.30818e-05	0	84.68	XP_002465194	zinc finger ccch domain-containing protein 15 homolog	gi|242035599|ref|XP_002465194.1|hypothetical protein SORBIDRAFT_01g033840 [Sorghum bicolor] >gi|241919048|gb|EER92192.1| hypothetical protein SORBIDRAFT_01g033840 [Sorghum bicolor]
c20355_g2_i2	3.56241	3.48792	0.00281198	0.0466119	7.05	84.92	XP_004955900	ferredoxin- chloroplastic-like	gi|514726116|ref|XP_004955900.1|PREDICTED: ferredoxin-3, chloroplastic-like [Setaria italica]
c19568_g4_i1	4.02593	3.87293	0.000497338	0.0146657	4.89	85.04	XP_004974121	cytochrome p450 cyp78a53	gi|514798360|ref|XP_004974121.1|PREDICTED: cytochrome P450 78A3-like [Setaria italica]
c19694_g1_i6	4.39028	5.40748	1.07214e-06	0.000169939	4.25	85.18	XP_004968816	heavy metal-associated isoprenylated plant protein 26-like	gi|514777513|ref|XP_004968816.1|PREDICTED: heavy metal-associated isoprenylated plant protein 26-like [Setaria italica]
c20533_g4_i1	4.23848	5.26643	2.54794e-06	0.000320162	4.33	85.27	#N/A	#N/A	#N/A
c17758_g2_i1	3.69298	3.59391	0.00177411	0.0355805	5.82	85.46	EEQ49073	hypothetical protein HMPREF0908_0610, partial	gi|238885435|gb|EEQ49073.1|hypothetical protein HMPREF0908_0610, partial [Selenomonas flueggei ATCC 43531]
c14603_g1_i3	7.53449	3.38179	0.000125561	0.00541868	0	85.91	EDO61937	hypothetical protein CLOLEP_01448	gi|156868565|gb|EDO61937.1|hypothetical protein CLOLEP_01448 [ [[Clostridium] leptum DSM 753]
c20534_g1_i6	8.26834	4.04004	4.27844e-06	0.000460854	0	86.01	ELY20073	uncharacterised protein	gi|445563934|gb|ELY20073.1|hypothetical protein HALTITAN_3298 [Halomonas titanicae BH1]
c20776_g2_i9	4.88639	3.78915	0.000157376	0.00653705	1.59	86.1	XP_004958798	amp deaminase	gi|514737317|ref|XP_004958798.1|PREDICTED: probable AMP deaminase-like [Setaria italica]
c20046_g3_i9	4.01698	5.31308	5.37391e-06	0.000538321	5.29	86.11	XP_004964607	ethylene-responsive transcription factor 1-like isoform x1	gi|514760708|ref|XP_004964607.1|PREDICTED: ethylene-responsive transcription factor 1-like isoform X1 [Setaria italica]
c8015_g1_i1	7.53449	3.38179	0.000125561	0.00541868	0	86.14	#N/A	#N/A	#N/A
c18247_g1_i1	3.01053	4.63465	0.000600932	0.0164446	10.4	86.22	#N/A	#N/A	#N/A
c1261_g1_i1	3.62918	3.54186	0.00222798	0.0404783	6.66	86.33	#N/A	#N/A	#N/A
c15618_g1_i1	7.53449	3.38179	0.000125561	0.00541868	0	86.5	#N/A	#N/A	#N/A
c19860_g3_i3	4.71861	5.40929	3.31312e-07	7.46257e-05	3.3	86.59	XP_004960948	abscisic acid 8 -hydroxylase 4	gi|514745716|ref|XP_004960948.1|PREDICTED: abscisic acid 8'-hydroxylase 2-like [Setaria italica]
c19410_g3_i2	8.6615	4.40786	5.43348e-07	0.000105964	0	86.74	XP_004956279	geraniol 8-hydroxylase-like	gi|514727673|ref|XP_004956279.1|PREDICTED: geraniol 8-hydroxylase-like [Setaria italica]
c19442_g6_i2	4.47329	3.43589	0.000797167	0.019758	4.51	86.89	CDG37541	conserved protein	gi|551232768|emb|CDG37541.1|hypothetical protein CTHBC1_2972 [Ruminiclostridium thermocellum BC1]
c20438_g6_i5	9.0198	4.74967	7.59584e-08	2.39807e-05	0	87.08	XP_003570764	dag chloroplastic-like	gi|357138367|ref|XP_003570764.1|PREDICTED: DAG protein, chloroplastic-like [Brachypodium distachyon]
c18734_g1_i9	8.34826	4.11409	2.94065e-06	0.000352846	0	87.13	#N/A	#N/A	#N/A
c19384_g3_i5	7.84112	3.65159	3.56805e-05	0.00216765	0	87.3	XP_004970531	enth domain-containing	gi|514784193|ref|XP_004970531.1|PREDICTED: ENTH domain-containing protein C794.11c-like [Setaria italica]
c19557_g2_i11	3.07109	4.2368	0.000851461	0.0209287	9.53	87.84	ESK57859	hypothetical protein PAJL_2583	gi|554753426|gb|ESK57859.1|hypothetical protein PAJL_2583 [Propionibacterium acnes HL042PA3]
c19009_g3_i2	3.42152	3.86949	0.00171843	0.0347716	7.78	87.91	ABZ84888	uncharacterised protein	gi|167593140|gb|ABZ84888.1|conserved hypothetical protein [Heliobacterium modesticaldum Ice1]
c18162_g3_i1	3.06928	4.68431	0.000469533	0.0140847	10.37	87.92	#N/A	#N/A	#N/A
c4901_g1_i1	5.63125	4.46311	3.81109e-06	0.000432778	1.57	88.18	XP_004965126	pyruvate dehydrogenase e1 component subunit alpha- mitochondrial-like	gi|514762838|ref|XP_004965126.1|PREDICTED: pyruvate dehydrogenase E1 component subunit alpha-2, mitochondrial-like [Setaria italica]
c14455_g1_i1	4.93681	3.8334	0.000127312	0.00546667	2.58	88.4	EFS54330	hypothetical protein HMPREF9589_00552	gi|313816616|gb|EFS54330.1|hypothetical protein HMPREF9589_00552 [Propionibacterium acnes HL059PA1]
c43131_g1_i1	4.00453	4.36932	0.00011434	0.00524284	5.28	88.5	NP_001148096	nucleotide binding protein	gi|226504864|ref|NP_001148096.1|nucleotide binding protein [Zea mays] >gi|195615758|gb|ACG29709.1| nucleotide binding protein [Zea mays]
c3447_g1_i1	7.53449	3.38179	0.000125561	0.00541868	0	88.56	#N/A	#N/A	#N/A
c20752_g3_i10	9.30658	5.02675	1.46906e-08	7.34845e-06	0	88.79	XP_004976729	mannosyl-oligosaccharide -alpha-mannosidase mns1-like isoform x2	gi|514803690|ref|XP_004976729.1|PREDICTED: mannosyl-oligosaccharide 1,2-alpha-mannosidase MNS1-like isoform X2 [Setaria italica]
c32931_g1_i1	3.56241	3.48792	0.00281198	0.0466119	7.17	88.86	#N/A	#N/A	#N/A
c18936_g2_i3	3.56241	3.48792	0.00281198	0.0466119	8.75	89.07	CCG06584	membrane protein	gi|378401468|emb|CCG06584.1|unnamed protein product, partial [Rhodospirillum photometricum DSM 122]
c19442_g4_i1	3.65315	5.19508	2.45136e-05	0.00167259	7.28	89.09	AEV17354	cell wall-associated partial	gi|359285670|gb|AEV17354.1|hypothetical protein GTCCBUS3UF5_250 [Geobacillus thermoleovorans CCB_US3_UF5]
c17499_g2_i1	7.46449	3.32141	0.000164799	0.00653705	0	89.74	EDM87028	conserved protein	gi|149831942|gb|EDM87028.1|hypothetical protein RUMOBE_02439 [Blautia obeum ATCC 29174]
c17229_g1_i3	3.07109	4.2368	0.000851461	0.0209287	10.94	89.75	XP_004962893	casp-like protein 2b1	gi|514753842|ref|XP_004962893.1|PREDICTED: CASP-like protein Sb08g016550-like [Setaria italica]
c20796_g3_i3	3.16637	4.94934	0.000232936	0.00855281	9.81	89.76	XP_004971287	two-component response regulator arr8-like	gi|514787258|ref|XP_004971287.1|PREDICTED: two-component response regulator ARR8-like isoform X2 [Setaria italica]
c12781_g1_i3	4.93681	3.8334	0.000127312	0.00546667	3.53	89.94	#N/A	#N/A	#N/A
c14097_g1_i1	3.69298	3.59391	0.00177411	0.0355805	6.57	90.53	#N/A	#N/A	#N/A
c20768_g6_i4	8.86539	4.6017	1.6842e-07	4.42796e-05	0	90.79	ABO32297	s-adenosylmethionine decarboxylase	gi|130750699|gb|ABO32297.1|S-adenosylmethionine decarboxylase [Saccharum arundinaceum]
c11764_g1_i2	8.53059	4.28445	1.03208e-06	0.000164264	0	90.81	XP_004982668	protein phosphatase 2c	gi|514815840|ref|XP_004982668.1|PREDICTED: retinitis pigmentosa 1-like 1 protein-like [Setaria italica]
c18374_g7_i2	3.31505	3.78207	0.00254733	0.0455816	8.78	91.63	CCG20230	hypothetical protein KUM_1452	gi|399117414|emb|CCG20230.1|hypothetical protein KUM_1452 [Taylorella asinigenitalis 14/45]
c20669_g2_i2	9.15926	4.88408	3.22964e-08	1.28906e-05	0	91.93	#N/A	#N/A	#N/A
c20795_g5_i2	2.86999	5.13413	0.000552913	0.0152443	12.69	92.01	XP_004975345	ras gtpase-activating protein-binding protein 2-like	gi|514800855|ref|XP_004975345.1|PREDICTED: ras GTPase-activating protein-binding protein 2-like [Setaria italica]
c19382_g1_i8	9.83639	5.54456	5.92055e-10	6.08104e-07	0	92.02	AGC78890	leucine rich protein	gi|442803155|gb|AGC78890.1|hypothetical protein (mitochondrion) [Vicia faba] >gi|442803268|gb|AGC79003.1| hypothetical protein (mitochondrion) [Vicia faba]
c16296_g1_i2	8.49592	4.25191	1.4456e-06	0.000208536	0	92.43	CDN41081	hypothetical protein BN871_AB_00790	gi|590113610|emb|CDN41081.1|hypothetical protein BN871_AB_00790 [Paenibacillus sp. P22]
c19489_g5_i2	2.89574	5.02438	0.000537282	0.0148239	12.03	92.6	XP_004982012	chemocyanin precursor	gi|514814482|ref|XP_004982012.1|PREDICTED: chemocyanin-like [Setaria italica]
c16932_g1_i1	4.66497	3.59765	0.000385253	0.0118763	3.21	93.03	EPR08335	hypothetical protein L323_17800	gi|523373741|gb|EPR08335.1|hypothetical protein L323_17800 [ [[Clostridium] papyrosolvens C7]
c17932_g1_i4	3.36927	3.82642	0.00208845	0.0382319	10.09	93.44	XP_007324730	hypothetical protein SERLADRAFT_353212	gi|597940773|ref|XP_007324730.1|hypothetical protein SERLADRAFT_353212 [Serpula lacrymans var. lacrymans S7.9] >gi|597940791|ref|XP_007324739.1| hypothetical protein SERLADRAFT_353292, partial [Serpula lacrymans var. lacrymans S7.9] >gi|597940797|ref|XP_007324742.1| hypothetical protein SERLADRAFT_353306, partial [Serpula lacrymans var. lacrymans S7.9] >gi|597940805|ref|XP_007324746.1| hypothetic…
c19609_g4_i1	3.87137	5.89076	3.73715e-06	0.000425235	6.46	93.46	XP_004983901	polyol transporter 5-like	gi|514818393|ref|XP_004983901.1|PREDICTED: polyol transporter 5-like isoform X1 [Setaria italica]
c14915_g1_i1	8.04673	3.83689	1.44592e-05	0.00113773	0	93.55	#N/A	#N/A	#N/A
c18490_g2_i4	3.92325	3.78561	0.000747106	0.0186131	5.84	93.63	CEH44534	conserved protein	gi|703415094|emb|CEH44534.1|hypothetical protein XAC3610_10050001 [Xanthomonas citri pv. citri] >gi|703423244|emb|CEH63558.1| hypothetical protein XACLG97_9100001 [Xanthomonas citri pv. citri] >gi|703430056|emb|CEI15539.1| hypothetical protein XACB302_8740001 [Xanthomonas citri pv. citri] >gi|703437873|emb|CEI35905.1| hypothetical protein XACJJ10_1720001 [Xanthomonas citri pv. citri] >gi|70344522…
c20894_g1_i5	6.45019	5.24102	3.97895e-08	1.53255e-05	1.38	93.76	CAJ30045	conserved protein	gi|78033430|emb|CAJ30045.1|conserved hypothetical protein [Magnetospirillum gryphiswaldense MSR-1] >gi|566555979|emb|CDK99198.1| protein of unknown function [Magnetospirillum gryphiswaldense MSR-1 v2]
c19742_g3_i1	2.62378	4.65458	0.00219265	0.03994	14.81	93.76	XP_004969236	secologanin synthase-like	gi|514778979|ref|XP_004969236.1|PREDICTED: secologanin synthase-like [Setaria italica]
c18376_g1_i3	7.72616	3.54947	5.79138e-05	0.00307039	0	94.39	EKX94600	hypothetical protein HMPREF9999_00001	gi|429151742|gb|EKX94600.1|hypothetical protein HMPREF9999_00001 [Prevotella sp. oral taxon 473 str. F0040]
c19166_g2_i3	2.42723	5.52609	0.00163473	0.0332878	17.49	94.81	EJK58439	protein tar1-like	gi|397603477|gb|EJK58439.1|hypothetical protein THAOC_21441 [Thalassiosira oceanica]
c20630_g2_i1	9.73598	5.44595	1.04166e-09	9.44025e-07	0	94.83	XP_002441463	programmed cell death protein 5	gi|242091261|ref|XP_002441463.1|hypothetical protein SORBIDRAFT_09g027280 [Sorghum bicolor] >gi|241946748|gb|EES19893.1| hypothetical protein SORBIDRAFT_09g027280 [Sorghum bicolor]
c17733_g1_i2	3.29537	5.84151	4.91653e-05	0.00278421	9.62	94.84	XP_004957595	phytoene partial	gi|514733104|ref|XP_004957595.1|PREDICTED: phytoene synthase, chloroplastic-like [Setaria italica]
c12830_g1_i1	7.84112	3.65159	3.56805e-05	0.00216765	0	95.28	#N/A	#N/A	#N/A
c9766_g1_i1	2.62917	4.49995	0.00237875	0.0427936	15.16	95.42	XP_004953413	proton-coupled amino acid transporter 3-like	gi|514716101|ref|XP_004953413.1|PREDICTED: proton-coupled amino acid transporter 3-like [Setaria italica]
c17624_g1_i1	5.20714	4.07431	3.23096e-05	0.00205525	2.31	95.53	F81737	uncharacterised protein	gi|11282893|pir||F81737hypothetical protein TC0129 [imported] - Chlamydia muridarum (strain Nigg)
c15213_g1_i1	3.07264	3.9487	0.00141891	0.0290744	11.17	95.6	#N/A	#N/A	#N/A
c8904_g1_i1	3.75409	3.6442	0.00141951	0.0290744	6.44	95.61	CBX28569	conserved protein	gi|308271961|emb|CBX28569.1|hypothetical protein N47_G38930 [uncultured Desulfobacterium sp.]
c20189_g4_i3	9.85018	5.55812	5.4754e-10	5.7779e-07	0	96.14	#N/A	#N/A	#N/A
c19930_g4_i6	3.31505	3.78207	0.00254733	0.0455816	10.02	96.51	XP_008674422	amino acid permease 3-like	gi|670387777|ref|XP_008674422.1|PREDICTED: amino acid permease 3-like [Zea mays] >gi|414878391|tpg|DAA55522.1| TPA: hypothetical protein ZEAMMB73_453349 [Zea mays]
c20107_g1_i3	4.46912	4.78859	1.18914e-05	0.000993528	4.46	97.31	XP_004968592	scar-like protein 2 isoform x1	gi|514776945|ref|XP_004968592.1|PREDICTED: SCAR-like protein 2-like isoform X1 [Setaria italica]
c17064_g1_i1	2.56299	4.74844	0.00254577	0.0455816	16.95	97.57	#N/A	#N/A	#N/A
c18579_g7_i1	4.60386	3.54566	0.000488131	0.0145126	3.57	97.71	XP_007324743	probable identified by gene- microarray-based expression analysis	gi|597940799|ref|XP_007324743.1|hypothetical protein SERLADRAFT_353300 [Serpula lacrymans var. lacrymans S7.9] >gi|336377554|gb|EGO18716.1| hypothetical protein SERLADRAFT_353300 [Serpula lacrymans var. lacrymans S7.9]
c19012_g4_i3	9.76539	5.47481	8.83477e-10	8.72524e-07	0	97.95	EEC75985	hypothetical protein OsI_13104	gi|218193558|gb|EEC75985.1|hypothetical protein OsI_13104 [Oryza sativa Indica Group]
c20433_g3_i10	8.42398	4.18461	2.04881e-06	0.000267956	0	98	ACF86133	60s ribosomal protein l4	gi|194704098|gb|ACF86133.1|unknown [Zea mays] >gi|414591976|tpg|DAA42547.1| TPA: 60S ribosomal protein L4 [Zea mays]
c19089_g1_i6	3.18622	4.33287	0.000533686	0.0147406	11.35	98.1	#N/A	#N/A	#N/A
c24723_g1_i1	8.1395	3.92152	7.72046e-06	0.000713961	0	98.21	XP_004973344	PREDICTED: uncharacterized protein LOC101765725	gi|514795621|ref|XP_004973344.1|PREDICTED: uncharacterized protein LOC101765725 [Setaria italica]
c19609_g11_i1	4.66497	3.59765	0.000385253	0.0118763	3.69	98.48	EMF82881	cell wall-associated hydrolase	gi|456864482|gb|EMF82881.1|hypothetical protein LEP1GSC188_3088 [Leptospira weilii serovar Topaz str. LT2116]
c20321_g3_i2	4.83794	4.59644	9.78617e-06	0.000850855	3.21	98.55	XP_004979685	14-3-3-like protein	gi|514809733|ref|XP_004979685.1|PREDICTED: putative 14-3-3-like protein GF14-H-like isoform X2 [Setaria italica]
c15215_g1_i1	4.65779	4.43154	2.28759e-05	0.0015664	3.65	98.6	XP_004982997	actin-related protein 7	gi|514816518|ref|XP_004982997.1|PREDICTED: actin-related protein 7-like isoform X1 [Setaria italica] >gi|514816520|ref|XP_004982998.1| PREDICTED: actin-related protein 7-like isoform X2 [Setaria italica]
c20562_g2_i2	4.3119	4.64497	2.49918e-05	0.00170221	5.29	98.71	XP_004982354	serine threonine-protein kinase ht1-like	gi|514815186|ref|XP_004982354.1|PREDICTED: serine/threonine-protein kinase HT1-like [Setaria italica]
c20464_g6_i2	2.90173	4.09821	0.001642	0.0333829	13.16	98.79	EFL06024	leucine rich protein	gi|302434208|gb|EFL06024.1|conserved hypothetical protein [Streptomyces sp. AA4]
c19384_g3_i2	4.02593	3.87293	0.000497338	0.0146657	5.13	99.07	XP_004970531	enth domain-containing	gi|514784193|ref|XP_004970531.1|PREDICTED: ENTH domain-containing protein C794.11c-like [Setaria italica]
c18381_g1_i2	4.32805	5.60133	9.28663e-07	0.000156538	4.82	99.14	XP_002466547	at5g66780 mud21_2	gi|242038305|ref|XP_002466547.1|hypothetical protein SORBIDRAFT_01g009730 [Sorghum bicolor] >gi|241920401|gb|EER93545.1| hypothetical protein SORBIDRAFT_01g009730 [Sorghum bicolor]
c18012_g1_i1	9.59567	5.3085	2.4786e-09	1.79655e-06	0	99.52	#N/A	#N/A	#N/A
c18296_g1_i1	7.89533	3.70013	2.82471e-05	0.00180727	0	100.05	#N/A	#N/A	#N/A
c14883_g1_i1	4.46912	4.78859	1.18914e-05	0.000993528	4.18	100.21	XP_004954061	acc oxidase	gi|514718711|ref|XP_004954061.1|PREDICTED: 1-aminocyclopropane-1-carboxylate oxidase 1-like [Setaria italica]
c20638_g5_i3	7.84112	3.65159	3.56805e-05	0.00216765	0	100.29	XP_004962739	atp-citrate synthase alpha chain protein 2	gi|514753195|ref|XP_004962739.1|PREDICTED: ATP-citrate synthase alpha chain protein 3-like isoform X1 [Setaria italica] >gi|514753199|ref|XP_004962740.1| PREDICTED: ATP-citrate synthase alpha chain protein 3-like isoform X2 [Setaria italica]
c19044_g4_i1	3.20828	5.42635	0.000104429	0.00481419	10.31	100.79	EMS56105	26s protease regulatory subunit 8 homolog a	gi|474122424|gb|EMS56105.1|26S protease regulatory subunit 8-like protein A [Triticum urartu]
c12781_g1_i1	2.91575	3.82294	0.00254733	0.0455816	12.96	100.99	XP_004978976	f-box kelch-repeat protein at2g44130-like	gi|514808268|ref|XP_004978976.1|PREDICTED: F-box/kelch-repeat protein At2g44130-like [Setaria italica]
c19956_g1_i8	8.42398	4.18461	2.04881e-06	0.000267956	0	101.23	XP_004960911	zinc finger ccch domain-containing protein 35-like	gi|514745567|ref|XP_004960911.1|PREDICTED: zinc finger CCCH domain-containing protein 35-like [Setaria italica]
c16692_g1_i1	4.72359	3.64789	0.000305695	0.0105034	3.39	101.31	COW38678	uncharacterised protein	gi|814335345|emb|COW38678.1|Uncharacterised protein [Mycobacterium tuberculosis]
c19009_g2_i1	2.91842	5.04362	0.000488047	0.0145126	12.82	101.59	ELY20074	cell wall-associated hydrolase	gi|445563935|gb|ELY20074.1|hypothetical protein HALTITAN_3299 [Halomonas titanicae BH1]
c18897_g6_i6	2.50019	5.43034	0.00131453	0.0290207	18.21	101.69	XP_004975812	sugar transport protein 5-like	gi|514801827|ref|XP_004975812.1|PREDICTED: sugar transport protein 5-like [Setaria italica]
c10200_g1_i2	3.14885	4.30153	0.000622182	0.016851	11.02	101.87	XP_002441551	ketol-acid chloroplastic-like	gi|242091437|ref|XP_002441551.1|hypothetical protein SORBIDRAFT_09g029170 [Sorghum bicolor] >gi|241946836|gb|EES19981.1| hypothetical protein SORBIDRAFT_09g029170 [Sorghum bicolor]
c18812_g7_i1	2.37669	5.24503	0.00235859	0.0424508	19.64	102.29	XP_004951434	PREDICTED: uncharacterized protein LOC101758554	gi|514708010|ref|XP_004951434.1|PREDICTED: uncharacterized protein LOC101758554 [Setaria italica]
c15895_g1_i1	4.77992	3.69648	0.000243817	0.00890561	4.29	102.72	EFL01765	conserved hypothetical protein, partial	gi|302429949|gb|EFL01765.1|conserved hypothetical protein, partial [Streptomyces sp. SPB78]
c18749_g1_i7	4.80943	4.5702	1.12192e-05	0.000966725	3.54	102.83	XP_005842765	rrna promoter binding protein	gi|552808617|ref|XP_005842765.1|hypothetical protein CHLNCDRAFT_28884, partial [Chlorella variabilis] >gi|552842363|ref|XP_005850544.1| hypothetical protein CHLNCDRAFT_20144, partial [Chlorella variabilis] >gi|307102350|gb|EFN50647.1| hypothetical protein CHLNCDRAFT_28884, partial [Chlorella variabilis] >gi|307110206|gb|EFN58442.1| hypothetical protein CHLNCDRAFT_20144, partial [Chlorella variabi…
c12740_g1_i1	8.1395	3.92152	7.72046e-06	0.000713961	0	102.98	KDQ49121	hypothetical protein JAAARDRAFT_91570, partial	gi|646383640|gb|KDQ49121.1|hypothetical protein JAAARDRAFT_91570, partial [Jaapia argillacea MUCL 33604]
c15247_g1_i1	7.72616	3.54947	5.79138e-05	0.00307039	0	103.03	XP_710281	rrna promoter binding protein	gi|68491867|ref|XP_710281.1|hypothetical protein CaO19.6835 [Candida albicans SC5314] >gi|46431455|gb|EAK91016.1| hypothetical protein CaO19.6835 [Candida albicans SC5314]
c13097_g1_i1	8.72275	4.46589	4.00132e-07	8.30818e-05	0	103.3	#N/A	#N/A	#N/A
c20287_g1_i7	2.90697	6.57923	0.000102312	0.00474213	13.72	103.69	CAC37633	alcohol dehydrogenase 1	gi|13872817|emb|CAC37633.1|alcohol dehydrogenase [Cenchrus americanus]
c15687_g1_i1	8.1395	3.92152	7.72046e-06	0.000713961	0	103.81	KFI98678	cell wall-associated hydrolase	gi|673003635|gb|KFI98678.1|cell wall-associated hydrolase [Bifidobacterium stercoris JCM 15918]
c20751_g1_i6	4.66497	3.59765	0.000385253	0.0118763	4.34	103.89	CDW93817	conserved protein	gi|668344965|emb|CDW93817.1|conserved hypothetical protein [Thiomonas sp. CB2]
c18207_g8_i1	3.78279	4.17532	0.000343491	0.0117392	7.27	104.24	XP_004966139	probable xyloglucan endotransglucosylase hydrolase protein 23-like	gi|514767014|ref|XP_004966139.1|PREDICTED: probable xyloglucan endotransglucosylase/hydrolase protein 23-like [Setaria italica]
c19638_g1_i2	3.61868	6.40846	4.25174e-06	0.000460854	8.51	104.54	XP_004981111	wd40-like beta propeller repeat family protein	gi|514812637|ref|XP_004981111.1|PREDICTED: uncharacterized protein LOC101776730 [Setaria italica]
c14265_g1_i2	4.83413	3.74354	0.000195424	0.0076611	3.24	104.87	#N/A	#N/A	#N/A
c18737_g2_i2	2.77393	4.23378	0.00212562	0.038774	14.98	104.89	#N/A	#N/A	#N/A
c19038_g5_i2	2.19873	6.16136	0.00288565	0.0469462	22.87	106.31	AGZ80858	dehydroascorbate reductase	gi|556824943|gb|AGZ80858.1|dehydroascorbate reductase [Cenchrus americanus] >gi|556824966|gb|AGZ80859.1| dehydroascorbate reductase [Cenchrus americanus]
c20709_g1_i1	2.80896	4.02374	0.00231637	0.0417006	13.53	106.41	XP_004966567	clathrin light chain 2-like	gi|514768734|ref|XP_004966567.1|PREDICTED: clathrin light chain 2-like [Setaria italica]
c19130_g3_i1	8.86539	4.6017	1.6842e-07	4.42796e-05	0	106.9	XP_004985518	nuclear transcription factor y subunit a-6-like isoform x4	gi|514821681|ref|XP_004985518.1|PREDICTED: nuclear transcription factor Y subunit A-6-like isoform X4 [Setaria italica]
c19141_g2_i2	8.53059	4.28445	1.03208e-06	0.000164264	0	107.08	XP_004973494	14-3-3-like protein	gi|514796217|ref|XP_004973494.1|PREDICTED: 14-3-3-like protein GF14-C-like isoform X2 [Setaria italica]
c20352_g1_i2	2.70022	6.19716	0.000387169	0.0118763	16.38	107.18	XP_004964457	myeloid leukemia factor 1-like isoform x1	gi|514760089|ref|XP_004964457.1|PREDICTED: uncharacterized protein LOC101766910 isoform X2 [Setaria italica]
c20909_g8_i4	3.385	5.14031	7.84456e-05	0.00389083	9.56	107.84	KFK40651	transcript antisense to ribosomal rna protein	gi|674247886|gb|KFK40651.1|hypothetical protein AALP_AA2G024100 [Arabis alpina]
c18563_g1_i1	3.07264	3.9487	0.00141891	0.0290744	11.91	107.91	ADI18413	hypothetical protein	gi|297182243|gb|ADI18413.1|hypothetical protein [uncultured delta proteobacterium HF4000_08N17]
c16773_g1_i1	3.65767	4.06788	0.000571838	0.0156914	8.34	108.09	EDK25107	conserved protein	gi|145848189|gb|EDK25107.1|hypothetical protein RUMTOR_00910 [Ruminococcus torques ATCC 27756]
c14306_g1_i1	4.55852	4.34162	3.59785e-05	0.00218059	4.39	109	XP_004964348	ozone-responsive stress related protein	gi|514759655|ref|XP_004964348.1|PREDICTED: uncharacterized protein LOC101758910 isoform X1 [Setaria italica]
c18950_g1_i3	2.90173	4.09821	0.001642	0.0333829	14.75	109.14	EES47786	multispecies: rnaase	gi|243081730|gb|EES47786.1|conserved hypothetical protein [Clostridium botulinum E1 str. 'BoNT E Beluga']
c13918_g1_i1	2.88008	4.70602	0.000883102	0.0216374	14.52	109.16	XP_004971231	beta glucanase	gi|514787018|ref|XP_004971231.1|PREDICTED: glucan endo-1,3-beta-glucosidase GII-like [Setaria italica]
c18746_g2_i1	5.12254	3.99828	4.69243e-05	0.00267361	2.79	109.28	#N/A	#N/A	#N/A
c19005_g1_i2	9.44023	5.15674	6.40436e-09	3.97861e-06	0	109.62	XP_004959898	stress responsive protein	gi|514741460|ref|XP_004959898.1|PREDICTED: uncharacterized protein LOC101785333 [Setaria italica]
c11584_g1_i1	4.10381	4.45755	7.38123e-05	0.0037006	6.12	110.04	XP_004977061	PREDICTED: uncharacterized protein LOC101781825	gi|514804376|ref|XP_004977061.1|PREDICTED: uncharacterized protein LOC101781825 [Setaria italica]
c19337_g3_i2	3.17897	5.73828	8.53254e-05	0.00419456	11.65	110.18	XP_004978583	ferritin- chloroplastic-like	gi|514807458|ref|XP_004978583.1|PREDICTED: ferritin-1, chloroplastic-like [Setaria italica]
c19625_g1_i3	4.53299	5.23512	9.54583e-07	0.000160306	4.16	110.47	XP_004959949	protein nrt1 ptr family -like	gi|514741666|ref|XP_004959949.1|PREDICTED: probable peptide/nitrate transporter At1g22540-like [Setaria italica]
c20422_g4_i3	2.6936	6.39486	0.000296373	0.010215	16.75	110.59	XP_004951755	choline-phosphate cytidylyltransferase b	gi|514709318|ref|XP_004951755.1|PREDICTED: choline-phosphate cytidylyltransferase B-like [Setaria italica]
c670_g1_i1	8.86539	4.6017	1.6842e-07	4.42796e-05	0	111.35	XP_004965453	late embryogenesis abundant protein d-34-like	gi|514764205|ref|XP_004965453.1|PREDICTED: late embryogenesis abundant protein D-34-like [Setaria italica]
c11174_g1_i1	9.15926	4.88408	3.22964e-08	1.28906e-05	0	111.43	XP_004970236	protein disulfide isomerase	gi|514783008|ref|XP_004970236.1|PREDICTED: probable nucleoredoxin 2-like [Setaria italica]
c19694_g1_i5	10.2545	5.95694	4.10077e-11	6.86728e-08	0	112.3	XP_004968816	heavy metal-associated isoprenylated plant protein 26-like	gi|514777513|ref|XP_004968816.1|PREDICTED: heavy metal-associated isoprenylated plant protein 26-like [Setaria italica]
c20922_g2_i4	4.4519	4.24587	6.80293e-05	0.00356983	4.89	113.46	CDG37541	conserved protein	gi|551232768|emb|CDG37541.1|hypothetical protein CTHBC1_2972 [Ruminiclostridium thermocellum BC1]
c19585_g1_i1	5.20714	4.07431	3.23096e-05	0.00205525	2.63	113.55	WP_022466114	hypothetical protein	gi|548248278|ref|WP_022466114.1|hypothetical protein [Subdoligranulum sp. CAG:314] >gi|524772081|emb|CDE71953.1| uncharacterized protein BN603_00121 [Subdoligranulum sp. CAG:314]
c19382_g1_i7	2.30396	5.92014	0.00193021	0.0367235	23.1	113.62	EFL15839	leucine rich protein	gi|302444023|gb|EFL15839.1|conserved hypothetical protein [Streptomyces sp. C] >gi|302444667|gb|EFL16483.1| conserved hypothetical protein [Streptomyces sp. C]
c17932_g1_i1	2.94597	4.13409	0.00138806	0.0290207	13.15	113.74	KDP20462	hypothetical protein JCGZ_06007	gi|643702030|gb|KDP20462.1|hypothetical protein JCGZ_06007 [Jatropha curcas]
c20297_g1_i1	2.63603	4.32704	0.00301688	0.0488337	18.28	115.82	#N/A	#N/A	#N/A
c19990_g1_i4	5.02311	4.76805	3.48888e-06	0.000403486	3.01	115.84	EHH01337	serine acetyltransferase	gi|355531943|gb|EHH01337.1|hypothetical protein HMPREF9441_00776 [Paraprevotella clara YIT 11840]
c14826_g1_i2	2.41586	5.09146	0.00299649	0.0485648	21.55	116.23	XP_004973679	probable carboxylesterase 13-like	gi|514796959|ref|XP_004973679.1|PREDICTED: probable carboxylesterase 13-like [Setaria italica]
c12624_g1_i1	4.72038	4.48858	1.70996e-05	0.00133594	4.16	116.4	EEQ49073	cell wall-associated hydrolase domain protein	gi|238885435|gb|EEQ49073.1|hypothetical protein HMPREF0908_0610, partial [Selenomonas flueggei ATCC 43531]
c15773_g1_i2	8.75243	4.49408	3.44558e-07	7.60525e-05	0	116.46	XP_004956279	cytochrome p450 family expressed	gi|514727673|ref|XP_004956279.1|PREDICTED: geraniol 8-hydroxylase-like [Setaria italica]
c16843_g2_i1	3.54959	4.89149	6.23733e-05	0.00329774	9.48	116.59	EYC17382	protein	gi|597867992|gb|EYC17382.1|hypothetical protein Y032_0031g2442 [Ancylostoma ceylanicum]
c19601_g1_i1	4.36943	5.64005	7.4722e-07	0.000132323	5.92	117.06	XP_004971231	beta- -glucanase	gi|514787018|ref|XP_004971231.1|PREDICTED: glucan endo-1,3-beta-glucosidase GII-like [Setaria italica]
c18782_g1_i2	4.07147	4.42872	8.52291e-05	0.0041925	5.97	117.92	EDM51784	#NAME?	gi|149735898|gb|EDM51784.1|hypothetical protein EUBVEN_00788 [Eubacterium ventriosum ATCC 27560]
c18545_g2_i5	3.42152	3.86949	0.00171843	0.0347716	10.71	118.51	EID19494	hypothetical protein HMPREF1043_0706	gi|383341229|gb|EID19494.1|hypothetical protein HMPREF1043_0706 [Streptococcus anginosus subsp. whileyi CCUG 39159]
c15052_g1_i1	3.38349	4.20641	0.000343491	0.0117392	10.99	118.52	#N/A	#N/A	#N/A
c18195_g1_i9	3.34298	4.17222	0.000405979	0.0123028	9.94	118.73	#N/A	#N/A	#N/A
c11370_g1_i1	8.78151	4.52173	2.97358e-07	6.73717e-05	0	119.97	AFP33238	late embryogenesis abundant protein 3	gi|399163416|gb|AFP33238.1|late embryogenesis abundant protein 3 [Sorghum halepense]
c19990_g1_i2	8.04673	3.83689	1.44592e-05	0.00113773	0	120.83	ADI17495	hypothetical protein	gi|297181304|gb|ADI17495.1|hypothetical protein [uncultured bacterium HF0130_06E03]
c16913_g1_i1	3.88344	5.40386	7.31836e-06	0.000702937	8.03	121.55	XP_004979684	14-3-3-like protein	gi|514809731|ref|XP_004979684.1|PREDICTED: putative 14-3-3-like protein GF14-H-like isoform X1 [Setaria italica]
c20894_g1_i2	2.85223	4.50268	0.00114329	0.0255798	16.32	121.85	EEU49048	conserved protein	gi|256735710|gb|EEU49048.1|LOW QUALITY PROTEIN: hypothetical protein HMPREF0619_04489, partial [Parabacteroides sp. D13]
c18969_g2_i5	9.91722	5.62408	3.4684e-10	3.98778e-07	0	122.08	XP_002437817	eukaryotic translation initiation factor 1a	gi|242094654|ref|XP_002437817.1|hypothetical protein SORBIDRAFT_10g003120 [Sorghum bicolor] >gi|514764176|ref|XP_004965447.1| PREDICTED: eukaryotic translation initiation factor 1A-like [Setaria italica] >gi|241916040|gb|EER89184.1| hypothetical protein SORBIDRAFT_10g003120 [Sorghum bicolor] >gi|530278754|gb|AGT16689.1| hypothetical protein SHCRBa_013_P09_R_180 [Saccharum hybrid cultivar R570]
c19188_g1_i13	9.09121	4.81842	5.21778e-08	1.85226e-05	0	122.61	XP_004983649	homeobox-leucine zipper protein hox11-like	gi|514817872|ref|XP_004983649.1|PREDICTED: homeobox-leucine zipper protein HOX1-like [Setaria italica]
c18861_g1_i6	2.77393	4.23378	0.00212562	0.038774	17.12	122.96	#N/A	#N/A	#N/A
c19050_g1_i3	3.89005	5.19709	1.0081e-05	0.000874512	8.17	123	XP_004958245	mitochondrial import inner membrane translocase subunit tim17-2-like	gi|514735786|ref|XP_004958245.1|PREDICTED: mitochondrial import inner membrane translocase subunit TIM17-2-like [Setaria italica]
c16899_g1_i1	7.94758	3.74713	2.24824e-05	0.00154632	0	123.5	#N/A	#N/A	#N/A
c11052_g1_i1	2.90147	4.88454	0.000639659	0.0172833	17.28	124.95	DAA42440	basic 7s globulin 2-like	gi|414591869|tpg|DAA42440.1|TPA: hypothetical protein ZEAMMB73_410724 [Zea mays]
c19987_g2_i4	3.49862	4.30449	0.000211308	0.00804124	11.64	125.03	CBA31926	salivary protein	gi|260222400|emb|CBA31926.1|hypothetical protein Csp_D29560 [Curvibacter putative symbiont of Hydra magnipapillata]
c20117_g1_i16	2.95113	4.92653	0.000518737	0.0146657	15.95	125.13	XP_004984001	cytochrome p450 78a5-like	gi|514818598|ref|XP_004984001.1|PREDICTED: cytochrome P450 78A4-like [Setaria italica]
c19718_g3_i1	2.91174	5.16962	0.000462261	0.0138882	16.1	125.94	XP_004968036	delta -sterol-c5 -desaturase-like	gi|514774668|ref|XP_004968036.1|PREDICTED: delta(7)-sterol-C5(6)-desaturase-like [Setaria italica]
c7059_g1_i1	8.26834	4.04004	4.27844e-06	0.000460854	0	126.43	NP_001051224	premnaspirodiene oxygenase-like	gi|115455247|ref|NP_001051224.1|Os03g0741500, partial [Oryza sativa Japonica Group] >gi|113549695|dbj|BAF13138.1| Os03g0741500, partial [Oryza sativa Japonica Group]
c20415_g1_i7	2.39899	6.55634	0.000972202	0.0227819	23.86	126.92	XP_004960256	5-methyltetrahydropteroyltriglutamate-homocysteine expressed	gi|514742904|ref|XP_004960256.1|PREDICTED: 5-methyltetrahydropteroyltriglutamate--homocysteine methyltransferase-like isoform X1 [Setaria italica]
c18542_g4_i2	2.49643	6.07872	0.000780234	0.0193946	22.24	127.78	XP_004984743	heat shock cognate 70 kda	gi|514820106|ref|XP_004984743.1|PREDICTED: heat shock cognate 70 kDa protein-like [Setaria italica]
c19442_g6_i4	3.30148	5.06687	0.000115018	0.0052645	12.32	128.09	EQG74591	conserved protein	gi|531382562|gb|EQG74591.1|hypothetical protein QKA_3524 [Clostridium difficile DA00165] >gi|531641939|gb|EQJ20122.1| hypothetical protein QS3_0132 [Clostridium difficile P13] >gi|531708916|gb|EQJ85959.1| hypothetical protein QU7_0117 [Clostridium difficile P46] >gi|548681502|gb|ERM50695.1| hypothetical protein QUG_0137 [Clostridium difficile P53] >gi|548683161|gb|ERM52323.1| hypothetical protein…
c18942_g2_i13	3.38968	5.30739	6.04527e-05	0.00320059	12.17	128.11	#N/A	#N/A	#N/A
c20350_g1_i2	2.88531	4.53003	0.00100214	0.0227819	15.92	129.07	XP_008645082	salt tolerance-like protein	gi|670407192|ref|XP_008645082.1|PREDICTED: B-box zinc finger protein 20-like [Zea mays] >gi|413934918|gb|AFW69469.1| hypothetical protein ZEAMMB73_656580 [Zea mays] >gi|645168023|gb|AIB05603.1| orphans transcription factor, partial [Zea mays]
c18374_g3_i1	3.16849	4.027	0.000814859	0.0200996	13.94	129.2	#N/A	#N/A	#N/A
c20894_g1_i6	3.8616	5.73397	4.81531e-06	0.000515191	8.74	129.34	CAJ30045	conserved protein	gi|78033430|emb|CAJ30045.1|conserved hypothetical protein [Magnetospirillum gryphiswaldense MSR-1] >gi|566555979|emb|CDK99198.1| protein of unknown function [Magnetospirillum gryphiswaldense MSR-1 v2]
c33094_g1_i1	5.3992	4.24889	1.34468e-05	0.00111024	2.68	129.37	XP_004964415	spx domain-containing membrane protein os06g0129400-like isoform x1	gi|514759920|ref|XP_004964415.1|PREDICTED: SPX domain-containing membrane protein Os06g0129400-like isoform X1 [Setaria italica]
c20097_g5_i1	4.16742	3.99497	0.000230561	0.00846962	6.76	129.49	EDK22950	hypothetical protein RUMTOR_02886	gi|145846032|gb|EDK22950.1|hypothetical protein RUMTOR_02886 [Ruminococcus torques ATCC 27756]
c34489_g1_i1	4.98553	3.87637	0.000103439	0.00477425	3.6	129.6	XP_004967918	major facilitator superfamily partial	gi|514774178|ref|XP_004967918.1|PREDICTED: probable peptide/nitrate transporter At5g13400-like [Setaria italica]
c20584_g1_i2	4.41454	4.21253	8.02885e-05	0.00396212	5.81	129.78	KKR02979	hypothetical protein UT30_C0042G0001, partial	gi|818436800|gb|KKR02979.1|hypothetical protein UT30_C0042G0001, partial [Parcubacteria (Uhrbacteria) bacterium GW2011_GWF2_39_13]
c19005_g1_i6	2.69611	4.55422	0.00184089	0.0367235	19.04	129.92	#N/A	#N/A	#N/A
c19269_g1_i2	2.62487	5.35888	0.00116026	0.0259443	21.11	131.53	XP_004964293	probable polygalacturonase isoform x1	gi|514759449|ref|XP_004964293.1|PREDICTED: probable polygalacturonase-like isoform X1 [Setaria italica]
c18343_g1_i1	3.16849	4.027	0.000814859	0.0200996	12.5	131.71	EDT83674	conserved protein	gi|182671713|gb|EDT83674.1|hypothetical protein CBB_A0131 [Clostridium botulinum Bf]
c18715_g2_i2	5.85039	5.55477	3.14745e-08	1.28284e-05	2.06	131.8	XP_004982083	linoleate 9s-lipoxygenase 2-like	gi|514814625|ref|XP_004982083.1|PREDICTED: putative linoleate 9S-lipoxygenase 3-like [Setaria italica]
c13519_g1_i1	3.03058	4.20335	0.000999618	0.0227819	15.91	132.08	EFL15838	LOW QUALITY PROTEIN: conserved hypothetical protein, partial	gi|302444022|gb|EFL15838.1|LOW QUALITY PROTEIN: conserved hypothetical protein, partial [Streptomyces sp. C] >gi|302444668|gb|EFL16484.1| LOW QUALITY PROTEIN: conserved hypothetical protein, partial [Streptomyces sp. C]
c17747_g1_i1	8.1395	3.92152	7.72046e-06	0.000713961	0	132.21	XP_011013113	senescence-associated protein	gi|743937417|ref|XP_011013113.1|PREDICTED: LOW QUALITY PROTEIN: uncharacterized protein LOC105117228 [Populus euphratica]
c19016_g1_i3	9.70595	5.41651	1.34054e-09	1.1474e-06	0	133.61	XP_004985901	beta-carotene hydroxylase	gi|514822475|ref|XP_004985901.1|PREDICTED: beta-carotene 3-hydroxylase, chloroplastic-like [Setaria italica]
c11208_g1_i2	8.53059	4.28445	1.03208e-06	0.000164264	0	133.89	XP_004973274	late embryogenesis abundant protein d-34-like	gi|514795336|ref|XP_004973274.1|PREDICTED: late embryogenesis abundant protein D-34-like [Setaria italica]
c18211_g1_i2	5.32542	4.18151	1.89214e-05	0.00140964	3.44	134.11	EDO51672	conserved protein	gi|156858241|gb|EDO51672.1|hypothetical protein BACUNI_04219 [Bacteroides uniformis ATCC 8492] >gi|156860422|gb|EDO53853.1| hypothetical protein BACUNI_02472 [Bacteroides uniformis ATCC 8492] >gi|156862005|gb|EDO55436.1| hypothetical protein BACUNI_00740 [Bacteroides uniformis ATCC 8492] >gi|156862785|gb|EDO56216.1| hypothetical protein BACUNI_00157 [Bacteroides uniformis ATCC 8492]
c19767_g2_i1	3.82335	6.51082	1.4328e-06	0.000208536	9.28	134.7	XP_004975173	chalcone synthase	gi|514800496|ref|XP_004975173.1|PREDICTED: chalcone synthase 1-like [Setaria italica]
c8952_g1_i1	3.86698	5.38882	7.94171e-06	0.000733541	9.04	135.25	XP_004967589	polygalacturonase at1g48100-like	gi|514772821|ref|XP_004967589.1|PREDICTED: polygalacturonase At1g48100-like [Setaria italica]
c10344_g1_i1	8.26834	4.04004	4.27844e-06	0.000460854	0	136.54	XP_003850788	hypothetical protein MYCGRDRAFT_45585	gi|398394659|ref|XP_003850788.1|hypothetical protein MYCGRDRAFT_45585 [Zymoseptoria tritici IPO323] >gi|339470667|gb|EGP85764.1| hypothetical protein MYCGRDRAFT_45585 [Zymoseptoria tritici IPO323] >gi|452836062|gb|EME38013.1| hypothetical protein DOTSEDRAFT_141299 [Dothistroma septosporum NZE10] >gi|452836073|gb|EME38022.1| hypothetical protein DOTSEDRAFT_116518, partial [Dothistroma septosporum …
c18749_g1_i2	5.62359	5.33643	1.16525e-07	3.32454e-05	2.33	136.95	XP_003367113	senescence-associated protein	gi|339263024|ref|XP_003367113.1|conserved hypothetical protein [Trichinella spiralis] >gi|316954982|gb|EFV46421.1| conserved hypothetical protein [Trichinella spiralis]
c12862_g1_i1	3.56779	3.99167	0.000814859	0.0200996	10.97	137.13	ADI18134	hypothetical protein	gi|297181958|gb|ADI18134.1|hypothetical protein [uncultured Verrucomicrobiales bacterium HF0200_39L05]
c19990_g1_i5	9.61195	5.32443	2.26493e-09	1.74474e-06	0	137.37	ADI19336	serine acetyltransferase	gi|297183195|gb|ADI19336.1|hypothetical protein [uncultured delta proteobacterium HF0500_03A04]
c10355_g1_i1	8.99518	4.72602	8.63636e-08	2.64002e-05	0	137.71	#N/A	#N/A	#N/A
c20096_g8_i2	3.19733	5.13825	0.000159943	0.00653705	14.68	138.39	XP_004964428	histone h1-like	gi|514759974|ref|XP_004964428.1|PREDICTED: histone H1-like [Setaria italica]
c20556_g4_i1	2.7837	4.44641	0.00149543	0.0305563	19.97	139.03	XP_004984513	r40c1 protein - rice	gi|514819637|ref|XP_004984513.1|PREDICTED: uncharacterized protein LOC101778255 [Setaria italica]
c20922_g1_i1	8.34826	4.11409	2.94065e-06	0.000352846	0	139.55	WP_003957150	hypothetical protein	gi|490054843|ref|WP_003957150.1|hypothetical protein [Streptomyces clavuligerus] >gi|197705719|gb|EDY51531.1| hypothetical protein SSCG_04411 [Streptomyces clavuligerus ATCC 27064] >gi|289698920|gb|EFD66349.1| conserved hypothetical protein [Streptomyces lividans TK24] >gi|289701155|gb|EFD68584.1| conserved hypothetical protein [Streptomyces lividans TK24] >gi|289701448|gb|EFD68877.1| conserved h…
c19557_g2_i12	4.25589	4.9785	4.2835e-06	0.000460854	7.99	139.95	EFT57008	hypothetical protein HMPREF9610_00001, partial	gi|315085032|gb|EFT57008.1|hypothetical protein HMPREF9610_00001, partial [Propionibacterium acnes HL027PA2]
c16707_g1_i1	5.16546	4.03678	3.88701e-05	0.00233745	3.47	140.78	EQW37646	hypothetical protein G903_04242, partial	gi|535498309|gb|EQW37646.1|hypothetical protein G903_04242, partial [Escherichia coli UMEA 3053-1]
c17993_g1_i2	2.45351	5.47191	0.00158108	0.0322294	25.48	140.86	#N/A	#N/A	#N/A
c18901_g5_i1	3.11117	6.03291	6.28433e-05	0.00331803	16.3	141.78	XP_004975613	asr protein	gi|514801415|ref|XP_004975613.1|PREDICTED: hornerin-like [Setaria italica]
c16937_g1_i2	8.69245	4.43716	4.65727e-07	9.36719e-05	0	143.03	EJZ61746	uncharacterised protein	gi|404335274|gb|EJZ61746.1|hypothetical protein HMPREF9448_02880 [Barnesiella intestinihominis YIT 11860] >gi|404336940|gb|EJZ63398.1| hypothetical protein HMPREF9448_02055, partial [Barnesiella intestinihominis YIT 11860] >gi|404338790|gb|EJZ65235.1| hypothetical protein HMPREF9448_00968 [Barnesiella intestinihominis YIT 11860]
c18101_g1_i1	5.32542	4.18151	1.89214e-05	0.00140964	3.17	144.13	ESK57859	hypothetical protein PAJL_2583	gi|554753426|gb|ESK57859.1|hypothetical protein PAJL_2583 [Propionibacterium acnes HL042PA3]
c18936_g2_i2	8.26834	4.04004	4.27844e-06	0.000460854	0	145.32	CBS91011	uncharacterised protein	gi|357428061|emb|CBS91011.1|conserved protein of unknown function [Azospirillum lipoferum 4B]
c35457_g1_i1	5.32542	4.18151	1.89214e-05	0.00140964	3.2	145.68	XP_004958744	galactinol synthase	gi|514737207|ref|XP_004958744.1|PREDICTED: galactinol synthase 2-like [Setaria italica]
c19306_g4_i1	3.11049	4.26952	0.000727001	0.0181533	16.45	145.83	EDN81767	hypothetical protein ACTODO_00001	gi|153799347|gb|EDN81767.1|hypothetical protein ACTODO_00001 [Actinomyces odontolyticus ATCC 17982]
c20321_g4_i1	2.51398	5.35703	0.00125261	0.0279284	24.62	146.59	XP_004961892	universal stress protein a-like protein	gi|514749573|ref|XP_004961892.1|PREDICTED: universal stress protein A-like protein-like [Setaria italica]
c18620_g1_i3	6.43273	5.22416	4.37291e-08	1.6594e-05	1.98	146.9	ABM53544	dehydration responsive partial	gi|121281920|gb|ABM53544.1|conserved hypothetical protein [uncultured beta proteobacterium CBNPD1 BAC clone 578]
c20967_g5_i1	2.41536	6.01144	0.0011562	0.0258612	27.55	147.08	XP_004982083	linoleate 9s-lipoxygenase 3-like	gi|514814625|ref|XP_004982083.1|PREDICTED: putative linoleate 9S-lipoxygenase 3-like [Setaria italica]
c17758_g1_i3	2.85005	4.84133	0.000792096	0.0196704	20.43	147.48	XP_004958352	alcohol dehydrogenase-like 7	gi|514736209|ref|XP_004958352.1|PREDICTED: alcohol dehydrogenase-like 2-like [Setaria italica]
c19563_g9_i1	3.22171	5.30549	0.000116899	0.00534742	15.72	150.02	XP_004963269	thaumatin-like protein	gi|514755395|ref|XP_004963269.1|PREDICTED: thaumatin-like protein-like [Setaria italica]
c20105_g4_i3	3.57339	4.91256	5.58629e-05	0.00307039	12.93	150.9	EEQ24559	pg1 homology to homo sapiens	gi|238832245|gb|EEQ24559.1|hypothetical protein LACJE0001_1464 [Lactobacillus jensenii 269-3]
c18532_g1_i2	6.09807	4.90303	2.84279e-07	6.65619e-05	1.8	152.87	EJT42883	partial	gi|401839952|gb|EJT42883.1|YLR154W-A-like protein [Saccharomyces kudriavzevii IFO 1802]
c13941_g1_i1	3.76709	4.53811	5.56909e-05	0.00307039	11.03	153.89	ADI18733	cell wall-associated hydrolase	gi|297182573|gb|ADI18733.1|hypothetical protein [uncultured Rhizobiales bacterium HF4000_32B18]
c18606_g1_i8	2.96599	4.39077	0.0010052	0.0227819	18.04	154.65	ETI86646	hypothetical protein Q612_NSC00287G0002, partial	gi|566221345|gb|ETI86646.1|hypothetical protein Q612_NSC00287G0002, partial [Negativicoccus succinicivorans DORA_17_25]
c18376_g1_i2	9.38446	5.10244	8.67364e-09	4.98624e-06	0	155.04	ENV71128	hypothetical protein F947_00014, partial	gi|480030975|gb|ENV71128.1|hypothetical protein F947_00014, partial [Acinetobacter towneri DSM 14962 = CIP 107472]
c18333_g1_i4	2.3214	5.82565	0.00223251	0.040532	31.76	159.33	XP_004977061	PREDICTED: uncharacterized protein LOC101781825	gi|514804376|ref|XP_004977061.1|PREDICTED: uncharacterized protein LOC101781825 [Setaria italica]
c20653_g5_i1	8.49592	4.25191	1.4456e-06	0.000208536	0	161.58	#N/A	#N/A	#N/A
c16651_g2_i1	2.68606	5.31385	0.000934074	0.0227819	24.92	161.84	XP_004966316	phosphoglycerate cytosolic	gi|514767737|ref|XP_004966316.1|PREDICTED: phosphoglycerate kinase, cytosolic-like [Setaria italica]
c20812_g6_i1	3.6002	4.68937	6.76616e-05	0.0035578	13.1	163.3	XP_004973679	probable carboxylesterase 13-like	gi|514796959|ref|XP_004973679.1|PREDICTED: probable carboxylesterase 13-like [Setaria italica]
c20922_g3_i1	4.78035	4.54349	1.28863e-05	0.00106854	5.62	163.82	ADI18134	retrotransposon protein	gi|297181958|gb|ADI18134.1|hypothetical protein [uncultured Verrucomicrobiales bacterium HF0200_39L05]
c15437_g1_i2	2.97	6.1932	0.000113182	0.00520522	20.72	165.77	XP_004964695	pyrophosphate-energized vacuolar membrane proton pump	gi|514761070|ref|XP_004964695.1|PREDICTED: pyrophosphate-energized vacuolar membrane proton pump-like [Setaria italica]
c13097_g1_i2	8.91871	4.6527	1.28242e-07	3.56638e-05	0	166.94	#N/A	#N/A	#N/A
c17904_g1_i4	2.61968	6.01536	0.000606573	0.0165534	27.27	167.01	NP_001046248	26s proteasome regulatory particle triple-a atpase subunit6	gi|115444937|ref|NP_001046248.1|Os02g0205300 [Oryza sativa Japonica Group] >gi|11094194|dbj|BAB17626.1| 26S proteasome regulatory particle triple-A ATPase subunit6 [Oryza sativa Japonica Group] >gi|11991116|dbj|BAB19880.1| 26S proteasome ATPase subunit Rpt6 [Oryza sativa] >gi|46390529|dbj|BAD16017.1| 26S proteasome regulatory particle triple-A ATPase subunit6 [Oryza sativa Japonica Group] >gi|515…
c19798_g4_i1	9.24527	4.9673	2.04348e-08	9.59849e-06	0	167.19	#N/A	#N/A	#N/A
c19306_g2_i1	2.67439	4.35779	0.00261227	0.0466119	25.73	167.69	CKG78254	uncharacterised protein	gi|777191688|emb|CKG78254.1|Uncharacterised protein [Corynebacterium diphtheriae] >gi|777192153|emb|CKG91802.1| Uncharacterised protein [Corynebacterium diphtheriae] >gi|777192847|emb|CKH11103.1| Uncharacterised protein [Corynebacterium diphtheriae] >gi|777193108|emb|CKH18086.1| Uncharacterised protein [Corynebacterium diphtheriae] >gi|777193251|emb|CKH22304.1| Uncharacterised protein [Corynebact…
c18663_g2_i1	2.80638	6.23256	0.000239775	0.00878716	24.07	167.75	XP_004967589	polygalacturonase at1g48100-like	gi|514772821|ref|XP_004967589.1|PREDICTED: polygalacturonase At1g48100-like [Setaria italica]
c19893_g4_i3	10.2853	5.98739	3.42995e-11	6.06994e-08	0	167.78	XP_004962713	translocon-associated protein subunit beta-like	gi|514753088|ref|XP_004962713.1|PREDICTED: translocon-associated protein subunit beta-like [Setaria italica]
c12316_g1_i1	4.00453	4.36932	0.00011434	0.00524284	10.03	167.78	#N/A	#N/A	#N/A
c17006_g2_i1	10.3834	6.08452	1.82869e-11	4.02484e-08	0	167.85	XP_004984398	bidirectional sugar transporter sweet14-like	gi|514819402|ref|XP_004984398.1|PREDICTED: bidirectional sugar transporter SWEET12-like [Setaria italica]
c18812_g6_i2	4.62546	4.40217	2.65437e-05	0.00180471	6.45	168.49	EZU73576	hypothetical protein U991_01373, partial	gi|612861134|gb|EZU73576.1|hypothetical protein U991_01373, partial [Staphylococcus aureus 1111100370]
c19881_g5_i1	3.05142	5.52253	0.000185485	0.00731615	19.85	169.08	AGV54820	cell wall-associated hydrolase	gi|543177598|gb|AGV54820.1|cell wall-associated hydrolase [Phaseolus vulgaris]
c19987_g1_i1	5.77677	4.59907	1.86519e-06	0.000254754	3.02	169.99	EID49210	hypothetical protein MUY_00182	gi|383441501|gb|EID49210.1|hypothetical protein MUY_00182 [Bacillus licheniformis WX-02] >gi|383441522|gb|EID49231.1| hypothetical protein MUY_00209 [Bacillus licheniformis WX-02]
c17949_g1_i6	4.36107	5.07538	2.53232e-06	0.00031979	7.83	170.24	BAJ99979	predicted protein	gi|326517226|dbj|BAJ99979.1|predicted protein [Hordeum vulgare subsp. vulgare]
c18162_g3_i4	2.90147	4.88454	0.000639659	0.0172833	21.32	171.21	#N/A	#N/A	#N/A
c17622_g1_i1	4.03839	4.39932	9.86135e-05	0.00457345	10	171.35	EEI82387	hypothetical protein HMPREF0077_1527	gi|227217004|gb|EEI82387.1|hypothetical protein HMPREF0077_1527 [Anaerococcus tetradius ATCC 35098]
c18734_g1_i6	2.39383	6.09489	0.00123242	0.0275021	32.39	171.69	#N/A	#N/A	#N/A
c6349_g1_i1	4.25544	4.59381	3.70145e-05	0.0022381	8.62	172.19	EDY46972	cell wall-associated hydrolase domain protein	gi|295827601|gb|EDY46972.2|hypothetical protein SSBG_04935, partial [Streptomyces sp. SPB74]
c19680_g4_i1	4.85839	5.15059	1.39446e-06	0.000208536	5.76	174.84	XP_004977056	peroxidase 2-like	gi|514804366|ref|XP_004977056.1|PREDICTED: peroxidase 4-like [Setaria italica]
c13274_g1_i1	10.3643	6.0656	2.04429e-11	4.37438e-08	0	175.25	XP_004963205	PREDICTED: uncharacterized protein LOC101772124	gi|514755126|ref|XP_004963205.1|PREDICTED: uncharacterized protein LOC101772124 [Setaria italica]
c19288_g2_i1	9.72104	5.4313	1.13224e-09	1.01418e-06	0	175.38	#N/A	#N/A	#N/A
c14763_g1_i2	5.37397	5.09823	4.74742e-07	9.52364e-05	4.38	175.41	XP_002484510	hypothetical protein TSTA_040370	gi|242805359|ref|XP_002484510.1|hypothetical protein TSTA_040370 [Talaromyces stipitatus ATCC 10500] >gi|218715135|gb|EED14557.1| hypothetical protein TSTA_040370 [Talaromyces stipitatus ATCC 10500]
c18490_g2_i8	8.56445	4.31628	8.75702e-07	0.000147934	0	175.55	CAJ30045	conserved protein	gi|78033430|emb|CAJ30045.1|conserved hypothetical protein [Magnetospirillum gryphiswaldense MSR-1] >gi|566555979|emb|CDK99198.1| protein of unknown function [Magnetospirillum gryphiswaldense MSR-1 v2]
c19798_g2_i4	2.84729	5.45021	0.000436013	0.0131457	24.06	175.84	XP_004953298	glycine-rich cell wall structural	gi|514715643|ref|XP_004953298.1|PREDICTED: glycine-rich cell wall structural protein 1.8-like [Setaria italica]
c14742_g1_i2	8.4604	4.21865	1.71836e-06	0.000236798	0	176.11	XP_010941404	chitinase 1-like	gi|743855418|ref|XP_010941404.1|PREDICTED: chitinase 1-like [Elaeis guineensis]
c18563_g1_i2	3.29283	4.42309	0.000295197	0.010179	16.01	176.19	KIS36590	hypothetical protein NTHI1209_00002	gi|757821693|gb|KIS36590.1|hypothetical protein NTHI1209_00002 [Haemophilus influenzae]
c20584_g2_i1	8.81001	4.54887	2.57175e-07	6.14685e-05	0	176.32	CDZ90521	conserved hypothetical protein	gi|697989254|emb|CDZ90521.1|conserved hypothetical protein [Rhodococcus ruber] >gi|697989431|emb|CDZ90311.1| conserved hypothetical protein [Rhodococcus ruber]
c18351_g1_i2	4.55852	4.34162	3.59785e-05	0.00218059	8.72	176.61	CCG06597	membrane protein	gi|378401481|emb|CCG06597.1|Putative uncharacterized protein, partial [Rhodospirillum photometricum DSM 122]
c19382_g2_i2	3.00151	4.42027	0.000755559	0.0188116	23.43	176.64	EDX25830	retrotransposon protein	gi|194344864|gb|EDX25830.1|hypothetical protein SSAG_05517 [Streptomyces sp. Mg1] >gi|302444024|gb|EFL15840.1| conserved hypothetical protein [Streptomyces sp. C] >gi|302444666|gb|EFL16482.1| conserved hypothetical protein [Streptomyces sp. C]
c20952_g3_i6	9.36538	5.08388	9.61643e-09	5.47074e-06	0.02	176.93	XP_004956366	long chain acyl- synthetase 8-like	gi|514728045|ref|XP_004956366.1|PREDICTED: long chain acyl-CoA synthetase 8-like [Setaria italica]
c16516_g1_i1	4.25634	5.53442	1.34857e-06	0.000203695	9.1	178.35	XP_004984190	uncharacterized wd repeat-containing isoform x4	gi|514818981|ref|XP_004984190.1|PREDICTED: uncharacterized WD repeat-containing protein C2A9.03-like isoform X4 [Setaria italica]
c18490_g2_i5	4.68942	4.46033	1.97573e-05	0.00146343	6.71	178.63	CAJ30045	conserved protein	gi|78033430|emb|CAJ30045.1|conserved hypothetical protein [Magnetospirillum gryphiswaldense MSR-1] >gi|566555979|emb|CDK99198.1| protein of unknown function [Magnetospirillum gryphiswaldense MSR-1 v2]
c20859_g9_i5	2.95314	5.43745	0.000287947	0.0100615	23.55	179.96	XP_002450037	o-methyltransferase zrp4	gi|242069521|ref|XP_002450037.1|hypothetical protein SORBIDRAFT_05g027340 [Sorghum bicolor] >gi|334350797|sp|A8QW51.1|OMT2_SORBI RecName: Full=Probable O-methyltransferase 2; Short=SbOMT2 [Sorghum bicolor] >gi|144583703|gb|ABP01562.1| O-methyltransferase 2 [Sorghum bicolor] >gi|241935880|gb|EES09025.1| hypothetical protein SORBIDRAFT_05g027340 [Sorghum bicolor]
c5613_g1_i1	2.5612	4.60396	0.00278678	0.0466119	30.36	181.97	XP_002467809	flavonoid 3 -hydroxylase 1-like	gi|242040829|ref|XP_002467809.1|hypothetical protein SORBIDRAFT_01g034470 [Sorghum bicolor] >gi|241921663|gb|EER94807.1| hypothetical protein SORBIDRAFT_01g034470 [Sorghum bicolor]
c19990_g1_i7	4.02122	5.88141	1.99146e-06	0.000267956	11.52	181.99	EFE07775	serine acetyltransferase	gi|291069666|gb|EFE07775.1|hypothetical protein CIT292_08808 [Citrobacter youngae ATCC 29220]
c20116_g3_i1	3.19143	5.41156	0.000112823	0.00519182	19.82	182.78	#N/A	#N/A	#N/A
c20544_g3_i1	2.60486	6.16975	0.000464642	0.0139543	29.91	184.25	XP_004970358	PREDICTED: uncharacterized protein LOC101758274 isoform X1	gi|514783499|ref|XP_004970358.1|PREDICTED: uncharacterized protein LOC101758274 isoform X1 [Setaria italica]
c18779_g5_i11	2.38504	6.86328	0.00102397	0.0231657	35.46	185.41	XP_004953413	amino acid transport protein	gi|514716101|ref|XP_004953413.1|PREDICTED: proton-coupled amino acid transporter 3-like [Setaria italica]
c18889_g1_i5	8.86539	4.6017	1.6842e-07	4.42796e-05	0	185.97	EJZ85023	retrotransposon protein	gi|404389952|gb|EJZ85023.1|hypothetical protein HMPREF9241_01603 [Actinomyces turicensis ACS-279-V-Col4] >gi|404390283|gb|EJZ85352.1| hypothetical protein HMPREF9241_01352 [Actinomyces turicensis ACS-279-V-Col4] >gi|404393425|gb|EJZ88479.1| hypothetical protein HMPREF9241_00001 [Actinomyces turicensis ACS-279-V-Col4]
c15531_g1_i2	6.56685	5.35391	1.92741e-08	9.16505e-06	2.55	187.95	#N/A	#N/A	#N/A
c17783_g6_i2	3.72984	5.05222	2.40774e-05	0.00164575	14.25	188.74	ADI16715	hypothetical protein	gi|297180501|gb|ADI16715.1|hypothetical protein [uncultured gamma proteobacterium HF0010_05D02]
c19795_g7_i1	2.7747	5.66042	0.000354528	0.0118763	27.48	189.4	XP_004961182	iron-sulfur cluster assembly protein 1-like	gi|514746711|ref|XP_004961182.1|PREDICTED: iron-sulfur cluster assembly protein 1-like [Setaria italica]
c18936_g2_i6	3.69424	5.41696	1.51357e-05	0.00118732	13.76	190.27	ELY20074	membrane protein	gi|445563935|gb|ELY20074.1|hypothetical protein HALTITAN_3299 [Halomonas titanicae BH1]
c19454_g2_i1	2.35813	5.91101	0.00193021	0.0367235	36.3	190.69	#N/A	#N/A	#N/A
c30571_g1_i1	2.77666	4.92426	0.000974726	0.0227819	27.73	192.92	AFY06654	polyubiquitin	gi|425872888|gb|AFY06654.1|polyubiquitin, partial [Carica papaya]
c18374_g5_i1	6.12006	4.924	2.53726e-07	6.14685e-05	3.07	192.99	ETT00906	hypothetical protein HMPREF1497_2012, partial	gi|573500437|gb|ETT00906.1|hypothetical protein HMPREF1497_2012, partial [Fusobacterium sp. CM21]
c20303_g1_i1	5.36471	5.63209	7.56913e-08	2.39807e-05	4.5	194	AGC74030	14-3-3 protein	gi|442775363|gb|AGC74030.1|14-3-3 protein [Spirometra erinaceieuropaei]
c18752_g2_i4	4.28395	4.61961	3.24175e-05	0.00205871	8.02	194.22	XP_002465828	hypothetical protein SORBIDRAFT_01g046470	gi|242036867|ref|XP_002465828.1|hypothetical protein SORBIDRAFT_01g046470 [Sorghum bicolor] >gi|241919682|gb|EER92826.1| hypothetical protein SORBIDRAFT_01g046470 [Sorghum bicolor]
c20094_g8_i3	5.66156	4.49133	3.28997e-06	0.000388706	3.44	194.71	CAJ30047	hypothetical ctc00065-like protein	gi|78033432|emb|CAJ30047.1|conserved hypothetical protein [Magnetospirillum gryphiswaldense MSR-1]
c2255_g1_i1	4.23848	5.26643	2.54794e-06	0.000320162	10.07	195.46	XP_004983398	pathogenesis-related protein prb1-2-like	gi|514817348|ref|XP_004983398.1|PREDICTED: pathogenesis-related protein PRMS-like [Setaria italica]
c20324_g2_i1	5.24368	5.90977	1.43754e-08	7.33364e-06	4.89	195.72	EKN21706	hypothetical protein HMPREF1075_02341, partial	gi|409228822|gb|EKN21706.1|hypothetical protein HMPREF1075_02341, partial [Parabacteroides distasonis CL03T12C09] >gi|409232454|gb|EKN25302.1| hypothetical protein HMPREF1075_00635, partial [Parabacteroides distasonis CL03T12C09]
c12806_g1_i1	2.35597	5.22831	0.00255942	0.0457873	38.13	196.12	AFW66152	hypothetical protein ZEAMMB73_923849	gi|413926220|gb|AFW66152.1|hypothetical protein ZEAMMB73_923849 [Zea mays]
c19998_g6_i2	2.18017	7.65885	0.00183391	0.0366939	43.17	196.91	XP_004973582	d-3-phosphoglycerate dehydrogenase chloroplastic-like	gi|514796561|ref|XP_004973582.1|PREDICTED: d-3-phosphoglycerate dehydrogenase, chloroplastic-like [Setaria italica]
c18351_g3_i1	5.56867	4.40501	5.14799e-06	0.000521808	3.68	198.44	EFS39049	cell wall-associated hydrolase	gi|313773083|gb|EFS39049.1|hypothetical protein HMPREF9574_00585 [Propionibacterium acnes HL074PA1] >gi|314918965|gb|EFS82796.1| hypothetical protein HMPREF9598_00517 [Propionibacterium acnes HL050PA1] >gi|314924542|gb|EFS88373.1| hypothetical protein HMPREF9603_00002 [Propionibacterium acnes HL001PA1] >gi|314984941|gb|EFT29033.1| hypothetical protein HMPREF9594_00979 [Propionibacterium acnes HL0…
c18749_g1_i8	2.18769	6.15247	0.00301532	0.0488337	42.84	198.58	XP_002484510	rrna promoter binding protein	gi|242805359|ref|XP_002484510.1|hypothetical protein TSTA_040370 [Talaromyces stipitatus ATCC 10500] >gi|218715135|gb|EED14557.1| hypothetical protein TSTA_040370 [Talaromyces stipitatus ATCC 10500]
c19312_g2_i4	3.18007	4.77889	0.000259582	0.0094145	21.73	199.78	XP_004970312	calmodulin-7 isoform x1	gi|514783314|ref|XP_004970312.1|PREDICTED: calmodulin-3-like isoform X1 [Setaria italica]
c20147_g1_i6	2.18546	7.16006	0.00209487	0.038313	44.18	201.83	XP_004972911	tryptophane synthase1	gi|514793837|ref|XP_004972911.1|PREDICTED: tryptophan synthase beta chain 2, chloroplastic-like [Setaria italica]
c5440_g1_i1	4.05128	5.3446	4.15142e-06	0.000460854	12.01	204	AAK15499	unknown	gi|13194668|gb|AAK15499.1|unknown [Cenchrus ciliaris]
c20097_g3_i4	2.93903	6.45716	8.86563e-05	0.00434444	26.37	204.5	AEV17354	uncharacterised protein	gi|359285670|gb|AEV17354.1|hypothetical protein GTCCBUS3UF5_250 [Geobacillus thermoleovorans CCB_US3_UF5]
c18960_g2_i1	3.96694	4.71603	1.93925e-05	0.00144335	13.5	205.18	#N/A	#N/A	#N/A
c18070_g1_i1	8.69245	4.43716	4.65727e-07	9.36719e-05	0	206.26	#N/A	#N/A	#N/A
c15273_g1_i1	9.83639	5.54456	5.92055e-10	6.08104e-07	0	206.45	#N/A	#N/A	#N/A
c7132_g1_i1	2.69721	5.95795	0.000432518	0.0130455	31.69	206.75	XP_003637074	ribulose bisphosphate carboxylase large chain	gi|358346026|ref|XP_003637074.1|Cell wall-associated hydrolase, partial [Medicago truncatula]
c19755_g2_i1	3.05925	6.80522	4.38961e-05	0.00259393	24.98	207.85	XP_004956521	ocs element-binding factor 1	gi|514728704|ref|XP_004956521.1|PREDICTED: ocs element-binding factor 1-like [Setaria italica]
c17892_g2_i1	3.57799	7.13266	2.59206e-06	0.000324674	17.31	208.02	XP_004984579	galactinol synthase 2-like	gi|514819771|ref|XP_004984579.1|PREDICTED: galactinol synthase 2-like [Setaria italica]
c16899_g2_i1	3.68095	4.76071	4.68449e-05	0.00267361	15.79	208.19	CBS91011	conserved protein of unknown function	gi|357428061|emb|CBS91011.1|conserved protein of unknown function [Azospirillum lipoferum 4B]
c20271_g5_i2	2.62208	5.44668	0.000797418	0.019758	33.77	209.52	WP_041952674	ribosomal protein s10	gi|754559022|ref|WP_041952674.1|hypothetical protein [SAR86 cluster bacterium SAR86D]
c20301_g1_i1	2.28816	5.33782	0.00305502	0.049131	42.9	211.37	XP_004982257	glucan endo- -beta-glucosidase 8-like	gi|514814986|ref|XP_004982257.1|PREDICTED: glucan endo-1,3-beta-glucosidase 8-like isoform X1 [Setaria italica]
c18991_g3_i3	3.96515	5.01584	1.0923e-05	0.000945426	14.24	213.76	EFD68878	uncharacterised protein	gi|289701449|gb|EFD68878.1|LOW QUALITY PROTEIN: conserved hypothetical protein, partial [Streptomyces lividans TK24] >gi|289703099|gb|EFD70528.1| LOW QUALITY PROTEIN: conserved hypothetical protein, partial [Streptomyces lividans TK24]
c19009_g2_i2	4.44878	5.71454	4.57899e-07	9.36719e-05	10.03	214.32	ELY20074	cell wall-associated hydrolase	gi|445563935|gb|ELY20074.1|hypothetical protein HALTITAN_3299 [Halomonas titanicae BH1]
c18351_g1_i3	4.89331	4.64755	6.56495e-06	0.000632354	5.26	216.37	BAG46932	membrane protein	gi|189337863|dbj|BAG46932.1|cell wall-associated hydrolase [Burkholderia multivorans ATCC 17616]
c20222_g2_i4	2.73057	6.64619	0.000235825	0.00865063	32.63	217.31	CAH65846	inosine-5 -monophosphate dehydrogenase 2-like	gi|116317809|emb|CAH65846.1|OSIGBa0147B06.5 [Oryza sativa Indica Group]
c19557_g2_i6	5.20918	4.94241	1.22501e-06	0.000185395	4.16	217.92	EFT57008	hypothetical protein HMPREF9610_00001, partial	gi|315085032|gb|EFT57008.1|hypothetical protein HMPREF9610_00001, partial [Propionibacterium acnes HL027PA2]
c19792_g2_i4	4.05842	6.4349	7.68731e-07	0.00013551	12.84	218.53	XP_004969047	aldehyde dehydrogenase family 2 member c4-like	gi|514778236|ref|XP_004969047.1|PREDICTED: aldehyde dehydrogenase family 2 member C4-like isoform X1 [Setaria italica]
c18889_g1_i3	3.68209	5.56995	1.26658e-05	0.00105366	15.96	218.89	CDG37541	conserved protein	gi|551232768|emb|CDG37541.1|hypothetical protein CTHBC1_2972 [Ruminiclostridium thermocellum BC1]
c18606_g1_i4	4.06813	5.36011	3.81468e-06	0.000432778	13.38	221.14	EAX56522	pg1 protein	gi|121546188|gb|EAX56522.1|conserved hypothetical protein [Vibrio cholerae 2740-80]
c18351_g2_i1	3.12752	5.22328	0.000178982	0.0070778	24.45	221.91	GAN11851	hypothetical ctc00065-like protein	gi|758344886|dbj|GAN11851.1|hydrolase, partial [Mucor ambiguus]
c20030_g2_i5	10.2336	5.93627	4.91875e-11	7.77768e-08	0	223.66	XP_004965718	PREDICTED: uncharacterized protein LOC101777162	gi|514765292|ref|XP_004965718.1|PREDICTED: uncharacterized protein LOC101777162 [Setaria italica]
c12823_g1_i1	4.02824	5.07326	8.02481e-06	0.000737679	13.48	224.99	ACF84540	24-methylenesterol c-methyltransferase 2	gi|194700912|gb|ACF84540.1|unknown [Zea mays]
c17569_g1_i1	4.33932	4.6699	2.19975e-05	0.00154632	10.55	225.07	#N/A	#N/A	#N/A
c26670_g1_i1	3.16594	5.25672	0.000150625	0.00638939	24.71	225.1	#N/A	#N/A	#N/A
c19211_g1_i4	3.31589	5.64316	5.42037e-05	0.00305448	22.94	225.16	AFC38425	cinnamyl alcohol dehydrogenase	gi|378758472|gb|AFC38425.1|cinnamyl alcohol dehydrogenase [Cenchrus purpureus]
c18889_g1_i2	3.92874	6.41906	1.48307e-06	0.000213144	14.96	226.25	ADI22640	retrotransposon protein	gi|297171645|gb|ADI22640.1|hypothetical protein [uncultured verrucomicrobium HF0500_18J03]
c18490_g2_i1	4.68659	5.37912	3.92242e-07	8.30818e-05	8.89	227.51	CAJ30045	conserved protein	gi|78033430|emb|CAJ30045.1|conserved hypothetical protein [Magnetospirillum gryphiswaldense MSR-1] >gi|566555979|emb|CDK99198.1| protein of unknown function [Magnetospirillum gryphiswaldense MSR-1 v2]
c18374_g7_i1	3.94349	4.99619	1.2131e-05	0.00101135	14.43	228.63	CCG20230	serine acetyltransferase	gi|399117414|emb|CCG20230.1|hypothetical protein KUM_1452 [Taylorella asinigenitalis 14/45]
c18490_g2_i7	4.06982	4.80882	1.18914e-05	0.000993528	13.08	229.62	CEH44534	conserved protein	gi|703415094|emb|CEH44534.1|hypothetical protein XAC3610_10050001 [Xanthomonas citri pv. citri] >gi|703423244|emb|CEH63558.1| hypothetical protein XACLG97_9100001 [Xanthomonas citri pv. citri] >gi|703430056|emb|CEI15539.1| hypothetical protein XACB302_8740001 [Xanthomonas citri pv. citri] >gi|703437873|emb|CEI35905.1| hypothetical protein XACJJ10_1720001 [Xanthomonas citri pv. citri] >gi|70344522…
c18658_g4_i2	4.10307	6.24024	7.9986e-07	0.000140354	12.89	229.97	XP_004982083	linoleate 9s-lipoxygenase 3-like	gi|514814625|ref|XP_004982083.1|PREDICTED: putative linoleate 9S-lipoxygenase 3-like [Setaria italica]
c15318_g2_i1	10.0184	5.72377	1.81432e-10	2.32937e-07	0	234.74	XP_004977061	PREDICTED: uncharacterized protein LOC101781825	gi|514804376|ref|XP_004977061.1|PREDICTED: uncharacterized protein LOC101781825 [Setaria italica]
c20636_g5_i3	5.25217	4.98295	9.84556e-07	0.000164264	6.01	234.84	#N/A	#N/A	#N/A
c20636_g5_i1	5.23083	4.96282	1.09757e-06	0.000173612	6.33	237.1	KKW30205	hypothetical protein UY74_C0047G0001	gi|818895731|gb|KKW30205.1|hypothetical protein UY74_C0047G0001 [Parcubacteria (Kaiserbacteria) bacterium GW2011_GWC2_52_8b]
c20935_g6_i1	9.0678	4.79586	5.90433e-08	2.01251e-05	0	237.32	XP_003839870	predicted protein	gi|396475785|ref|XP_003839870.1|predicted protein [Leptosphaeria maculans JN3] >gi|312216440|emb|CBX96391.1| predicted protein [Leptosphaeria maculans JN3]
c5803_g1_i1	7.51706	6.28482	5.27133e-11	8.12132e-08	1.15	239.66	XP_002458245	seed maturation protein pm41	gi|242058199|ref|XP_002458245.1|hypothetical protein SORBIDRAFT_03g029830 [Sorghum bicolor] >gi|241930220|gb|EES03365.1| hypothetical protein SORBIDRAFT_03g029830 [Sorghum bicolor]
c16284_g1_i1	2.3214	5.82565	0.00223251	0.040532	47.73	239.75	XP_004958352	alcohol dehydrogenase-like 7	gi|514736209|ref|XP_004958352.1|PREDICTED: alcohol dehydrogenase-like 2-like [Setaria italica]
c4002_g1_i1	5.64298	5.90054	1.43754e-08	7.33364e-06	4.61	240.9	XP_004981257	actin depolymerization factor-like protein	gi|514812936|ref|XP_004981257.1|PREDICTED: actin-depolymerizing factor 3-like [Setaria italica]
c20331_g3_i1	2.58609	5.58162	0.000849373	0.0209241	39.7	241.09	EPR32483	hypothetical protein dsmv_3640	gi|523460467|gb|EPR32483.1|hypothetical protein dsmv_3640 [Desulfococcus multivorans DSM 2059]
c14662_g1_i4	3.42502	5.1757	6.51217e-05	0.00343127	23.06	243.69	XP_004654621	ubiquitin-60s ribosomal protein l40	gi|507541238|ref|XP_004654621.1|PREDICTED: uncharacterized protein LOC101599255 [Jaculus jaculus]
c19396_g1_i5	2.99913	4.96736	0.000422388	0.0127499	30.89	245.24	XP_004978976	f-box kelch-repeat protein at2g44130-like	gi|514808268|ref|XP_004978976.1|PREDICTED: F-box/kelch-repeat protein At2g44130-like [Setaria italica]
c4703_g1_i1	3.19676	5.85111	4.91653e-05	0.00278421	27.01	249.25	AAV44205	conserved protein	gi|55168340|gb|AAV44205.1|unknow protein [Oryza sativa Japonica Group]
c18333_g1_i1	5.4498	5.17034	3.20078e-07	7.23067e-05	5.42	256.82	XP_004977061	PREDICTED: uncharacterized protein LOC101781825	gi|514804376|ref|XP_004977061.1|PREDICTED: uncharacterized protein LOC101781825 [Setaria italica]
c20751_g1_i7	2.28055	5.73497	0.00277159	0.0466119	53.09	257.93	EPS74505	conserved protein	gi|527209896|gb|EPS74505.1|hypothetical protein M569_00222, partial [Genlisea aurea]
c20008_g1_i4	6.64476	5.42951	1.25662e-08	6.58514e-06	3.01	258.56	CAJ30046	hypothetical protein mgI388	gi|78033431|emb|CAJ30046.1|hypothetical protein mgI388 [Magnetospirillum gryphiswaldense MSR-1]
c18182_g1_i2	5.60713	5.32065	1.27215e-07	3.56638e-05	5.13	266.91	COW38678	uncharacterised protein	gi|814335345|emb|COW38678.1|Uncharacterised protein [Mycobacterium tuberculosis]
c16866_g1_i1	4.67685	4.98072	3.84753e-06	0.000435863	10.03	270.04	EAS50136	hypothetical protein SI859A1_01496	gi|90336395|gb|EAS50136.1|hypothetical protein SI859A1_01496 [Aurantimonas manganoxydans SI85-9A1]
c20636_g1_i1	6.09807	4.90303	2.84279e-07	6.65619e-05	3.5	271.55	EFE67883	LOW QUALITY PROTEIN: conserved hypothetical protein, partial	gi|291340927|gb|EFE67883.1|LOW QUALITY PROTEIN: conserved hypothetical protein, partial [Streptomyces ghanaensis ATCC 14672] >gi|291341606|gb|EFE68562.1| LOW QUALITY PROTEIN: conserved hypothetical protein, partial [Streptomyces ghanaensis ATCC 14672] >gi|291342163|gb|EFE69119.1| LOW QUALITY PROTEIN: conserved hypothetical protein, partial [Streptomyces ghanaensis ATCC 14672] >gi|291343781|gb|EFE…
c20894_g1_i4	5.53648	6.97528	3.76841e-10	4.20713e-07	5.48	272.7	CAJ30045	conserved protein	gi|78033430|emb|CAJ30045.1|conserved hypothetical protein [Magnetospirillum gryphiswaldense MSR-1] >gi|566555979|emb|CDK99198.1| protein of unknown function [Magnetospirillum gryphiswaldense MSR-1 v2]
c19382_g1_i6	2.84846	7.25838	8.80531e-05	0.00431763	37.52	273.34	AGC78890	leucine rich protein	gi|442803155|gb|AGC78890.1|hypothetical protein (mitochondrion) [Vicia faba] >gi|442803268|gb|AGC79003.1| hypothetical protein (mitochondrion) [Vicia faba]
c19166_g3_i3	10.2336	5.93627	4.91875e-11	7.77768e-08	0	273.99	EMD91247	protein tar1	gi|451998783|gb|EMD91247.1|hypothetical protein COCHEDRAFT_1156575 [Bipolaris maydis C5] >gi|477581388|gb|ENH98554.1| hypothetical protein COCC4DRAFT_67253 [Bipolaris maydis ATCC 48331]
c5615_g1_i1	9.34604	5.06509	1.18591e-08	6.3884e-06	0	277.02	KIK49843	hypothetical protein GYMLUDRAFT_78612	gi|751007920|gb|KIK49843.1|hypothetical protein GYMLUDRAFT_78612 [Gymnopus luxurians FD-317 M1]
c9868_g1_i1	9.13694	4.86252	3.63334e-08	1.41357e-05	0	279.51	XP_004951284	sarcoplasmic reticulum histidine-rich calcium-binding	gi|514707393|ref|XP_004951284.1|PREDICTED: sarcoplasmic reticulum histidine-rich calcium-binding protein-like [Setaria italica]
c16949_g1_i1	2.81356	7.93789	8.97514e-05	0.00439531	40.02	281.68	XP_003637074	metal transporter nramp5	gi|358346026|ref|XP_003637074.1|Cell wall-associated hydrolase, partial [Medicago truncatula]
c18490_g2_i3	4.27362	5.29897	2.12999e-06	0.000278101	14.63	290.32	CEH44534	conserved protein	gi|703415094|emb|CEH44534.1|hypothetical protein XAC3610_10050001 [Xanthomonas citri pv. citri] >gi|703423244|emb|CEH63558.1| hypothetical protein XACLG97_9100001 [Xanthomonas citri pv. citri] >gi|703430056|emb|CEI15539.1| hypothetical protein XACB302_8740001 [Xanthomonas citri pv. citri] >gi|703437873|emb|CEI35905.1| hypothetical protein XACJJ10_1720001 [Xanthomonas citri pv. citri] >gi|70344522…
c20864_g2_i3	3.85163	5.16219	1.21556e-05	0.0010123	18.74	294.84	EHN78839	hypothetical protein SMCF_1619	gi|371551558|gb|EHN78839.1|hypothetical protein SMCF_1619 [Streptomyces coelicoflavus ZG0656]
c18997_g10_i1	2.93087	7.27206	6.73449e-05	0.00354356	39.07	298.2	XP_004978774	abscisic stress ripening	gi|514807850|ref|XP_004978774.1|PREDICTED: abscisic stress-ripening protein 2-like [Setaria italica]
c15318_g1_i2	6.47937	6.71802	7.73791e-11	1.10384e-07	3.45	300.86	XP_004977061	PREDICTED: uncharacterized protein LOC101781825	gi|514804376|ref|XP_004977061.1|PREDICTED: uncharacterized protein LOC101781825 [Setaria italica]
c20533_g4_i2	2.99044	7.23207	4.86439e-05	0.00276138	37.75	301.43	XP_004984830	salt stress-induced hydrophobic peptide esi3	gi|514820282|ref|XP_004984830.1|PREDICTED: low temperature-induced protein lt101.2-like [Setaria italica]
c19288_g1_i8	3.12752	5.22328	0.000178982	0.0070778	34.57	302.28	WP_022187435	pg1 homology to homo sapiens	gi|547776271|ref|WP_022187435.1|hypothetical protein [Azospirillum sp. CAG:260] >gi|524390510|emb|CDB39267.1| putative uncharacterized protein [Azospirillum sp. CAG:260]
c18446_g2_i6	3.50371	6.38473	7.52887e-06	0.000713961	26.55	302.33	XP_004959898	stress responsive protein	gi|514741460|ref|XP_004959898.1|PREDICTED: uncharacterized protein LOC101785333 [Setaria italica]
c19382_g1_i1	3.63536	7.32631	1.78466e-06	0.000245058	24.01	302.56	EFL15839	leucine rich protein	gi|302444023|gb|EFL15839.1|conserved hypothetical protein [Streptomyces sp. C] >gi|302444667|gb|EFL16483.1| conserved hypothetical protein [Streptomyces sp. C]
c19288_g1_i2	2.94356	5.31762	0.000344458	0.011767	37.27	304.36	CBY13234	pg1 homology to homo sapiens	gi|313238136|emb|CBY13234.1|unnamed protein product [Oikopleura dioica]
c18418_g2_i1	3.89005	5.19709	1.0081e-05	0.000874512	20.28	306.07	EOB10733	hypothetical protein H376_690	gi|484358049|gb|EOB10733.1|hypothetical protein H376_690 [Rickettsia prowazekii str. GvF12] >gi|484358399|gb|EOB11076.1| hypothetical protein H377_530 [Rickettsia prowazekii str. Cairo 3]
c16991_g1_i1	7.01702	5.79281	1.24951e-09	1.10636e-06	2.19	311.07	WP_008390711	cell wall-associated hydrolase family protein	gi|495666132|ref|WP_008390711.1|hydrolase [Clostridium sp. SS2/1] >gi|167711609|gb|EDS22188.1| hypothetical protein CLOSS21_01371 [Clostridium sp. SS2/1] >gi|167712588|gb|EDS23167.1| hypothetical protein CLOSS21_00203 [Clostridium sp. SS2/1]
c20094_g8_i2	5.3933	5.11659	4.29559e-07	8.87138e-05	6.97	312.96	CCG06584	membrane protein	gi|378401468|emb|CCG06584.1|unnamed protein product, partial [Rhodospirillum photometricum DSM 122]
c19237_g1_i1	10.0306	5.73576	1.69255e-10	2.20987e-07	0	316.47	XP_002459766	plasma membrane associated protein	gi|242043790|ref|XP_002459766.1|hypothetical protein SORBIDRAFT_02g010080 [Sorghum bicolor] >gi|241923143|gb|EER96287.1| hypothetical protein SORBIDRAFT_02g010080 [Sorghum bicolor]
c20584_g1_i3	5.78935	6.04258	5.96959e-09	3.76931e-06	5.68	325.22	EDM51784	domain-containing partial	gi|149735898|gb|EDM51784.1|hypothetical protein EUBVEN_00788 [Eubacterium ventriosum ATCC 27560]
c18292_g6_i1	3.69106	5.2292	2.04403e-05	0.00150966	24.21	325.98	CCD00678	conserved protein of unknown function	gi|356879752|emb|CCD00678.1|conserved protein of unknown function [Azospirillum brasilense Sp245]
c6936_g1_i1	10.2954	5.9974	3.23396e-11	5.93146e-08	0	331.54	#N/A	#N/A	#N/A
c10118_g1_i2	4.76534	5.4534	2.58536e-07	6.14685e-05	12.59	334.72	#N/A	#N/A	#N/A
c13803_g1_i2	9.59567	5.3085	2.4786e-09	1.79655e-06	0	339.07	EJY65599	hypothetical protein OXYTRI_14247	gi|403333062|gb|EJY65599.1|hypothetical protein OXYTRI_14247 [Oxytricha trifallax]
c20967_g6_i1	2.15781	6.32328	0.00291787	0.0473403	76.85	340.92	NP_001065830	actin- expressed	gi|115484337|ref|NP_001065830.1|Os11g0163100 [Oryza sativa Japonica Group] >gi|573961165|ref|XP_006662759.1| PREDICTED: actin-7-like [Oryza brachyantha] >gi|34851127|gb|AAO62546.1| actin [Oryza sativa Japonica Group] >gi|62732979|gb|AAX95098.1| actin [Oryza sativa Japonica Group] >gi|62732980|gb|AAX95099.1| actin [Oryza sativa Japonica Group] >gi|62732981|gb|AAX95100.1| actin [Oryza sativa Japoni…
c17975_g1_i1	2.82904	6.55816	0.00014898	0.00632654	48.08	341.33	KEH17697	ycf68 protein	gi|657371716|gb|KEH17697.1|hypothetical protein MTR_0002s0270 [Medicago truncatula]
c18446_g2_i11	2.75466	5.55829	0.00041894	0.0126558	50.41	341.49	XP_002465329	r40c1 protein - rice	gi|242035869|ref|XP_002465329.1|hypothetical protein SORBIDRAFT_01g036580 [Sorghum bicolor] >gi|241919183|gb|EER92327.1| hypothetical protein SORBIDRAFT_01g036580 [Sorghum bicolor]
c18446_g2_i3	3.36458	7.4683	6.38779e-06	0.000618179	33.08	343.6	XP_004984513	r40c1 protein - rice	gi|514819637|ref|XP_004984513.1|PREDICTED: uncharacterized protein LOC101778255 [Setaria italica]
c13003_g1_i1	3.83709	6.11598	3.21776e-06	0.000382521	23.8	351.4	#N/A	#N/A	#N/A
c18991_g3_i2	4.65206	6.12214	8.85204e-08	2.68464e-05	14.6	352.78	EFE80053	uncharacterised protein	gi|291353151|gb|EFE80053.1|LOW QUALITY PROTEIN: conserved hypothetical protein, partial [Streptomyces albus J1074]
c18889_g1_i4	2.71973	7.72823	0.000144503	0.00614659	53.63	355.5	ELS47047	hypothetical protein C789_3192	gi|443332438|gb|ELS47047.1|hypothetical protein C789_3192 [Microcystis aeruginosa DIANCHI905] >gi|443332755|gb|ELS47348.1| hypothetical protein C789_2872 [Microcystis aeruginosa DIANCHI905]
c19171_g1_i6	5.6236	6.84325	3.43583e-10	3.98778e-07	7.13	356.02	EDM97731	conserved protein	gi|150270408|gb|EDM97731.1|hypothetical protein BACCAP_04474 [Pseudoflavonifractor capillosus ATCC 29799] >gi|150271077|gb|EDM98346.1| hypothetical protein BACCAP_03832 [Pseudoflavonifractor capillosus ATCC 29799]
c17232_g1_i1	9.52864	5.24299	3.93956e-09	2.59381e-06	0	361.03	EDY44842	LOW QUALITY PROTEIN: hypothetical protein SSBG_02741, partial	gi|295826562|gb|EDY44842.2|LOW QUALITY PROTEIN: hypothetical protein SSBG_02741, partial [Streptomyces sp. SPB74] >gi|295827792|gb|EFG65600.1| LOW QUALITY PROTEIN: hypothetical protein SSBG_06429, partial [Streptomyces sp. SPB74]
c18351_g1_i1	3.25763	5.70372	6.65778e-05	0.0035056	37.2	361.34	CCG06584	membrane protein	gi|378401468|emb|CCG06584.1|unnamed protein product, partial [Rhodospirillum photometricum DSM 122]
c18572_g2_i1	2.9191	5.69908	0.000187957	0.00740988	47.58	364.31	AAN44146	hypothetical protein SF2650	gi|24053033|gb|AAN44146.1|hypothetical protein SF2650 [Shigella flexneri 2a str. 301]
c20094_g8_i1	9.52864	5.24299	3.93956e-09	2.59381e-06	0	365.74	#N/A	#N/A	#N/A
c20157_g4_i3	2.07644	7.72766	0.00280731	0.0466119	86.48	366.33	XP_011087519	adp-ribosylation factor 1	gi|747080533|ref|XP_011087519.1|PREDICTED: ADP-ribosylation factor 1 isoform X1 [Sesamum indicum] >gi|747080535|ref|XP_011087520.1| PREDICTED: ADP-ribosylation factor 1 isoform X2 [Sesamum indicum]
c14007_g1_i1	6.56685	5.35391	1.92741e-08	9.16505e-06	2.21	368.27	EES47786	hypothetical ctc00065-like protein	gi|243081730|gb|EES47786.1|conserved hypothetical protein [Clostridium botulinum E1 str. 'BoNT E Beluga']
c19375_g1_i1	4.19566	9.86615	2.42676e-08	1.05616e-05	20.2	370.65	XP_004951273	bag family molecular chaperone regulator 6 isoform x2	gi|514707350|ref|XP_004951273.1|PREDICTED: BAG family molecular chaperone regulator 6-like [Setaria italica]
c19557_g1_i2	4.03423	5.32892	4.92729e-06	0.000521808	20.47	371.95	CCA91117	serine acetyltransferase	gi|333937759|emb|CCA91117.1|conserved hypothetical protein [Novosphingobium sp. PP1Y] >gi|333938788|emb|CCA92146.1| conserved hypothetical protein [Novosphingobium sp. PP1Y] >gi|333940968|emb|CCA94326.1| conserved hypothetical protein [Novosphingobium sp. PP1Y]
c19288_g1_i7	4.33467	6.32325	2.49969e-07	6.14685e-05	18.01	372.34	WP_022187435	pg1 homology to homo sapiens	gi|547776271|ref|WP_022187435.1|hypothetical protein [Azospirillum sp. CAG:260] >gi|524390510|emb|CDB39267.1| putative uncharacterized protein [Azospirillum sp. CAG:260]
c19382_g1_i5	2.12473	7.84355	0.00231341	0.0417006	84.77	372.53	AGC78890	leucine rich protein	gi|442803155|gb|AGC78890.1|hypothetical protein (mitochondrion) [Vicia faba] >gi|442803268|gb|AGC79003.1| hypothetical protein (mitochondrion) [Vicia faba]
c18294_g5_i1	5.16464	5.44062	2.58536e-07	6.14685e-05	10.92	372.74	CBY13234	pg1 protein	gi|313238136|emb|CBY13234.1|unnamed protein product [Oikopleura dioica]
c14662_g1_i1	2.26457	5.93957	0.00228922	0.0414098	78.28	373.77	CBI35456	ubiquitin protein l40e	gi|297742776|emb|CBI35456.3|unnamed protein product [Vitis vinifera]
c13466_g1_i1	2.46783	6.25087	0.000879581	0.0215855	67.96	378.2	#N/A	#N/A	#N/A
c20464_g6_i4	3.29953	6.41925	2.03365e-05	0.00150344	37.38	378.46	EFL06024	leucine rich protein	gi|302434208|gb|EFL06024.1|conserved hypothetical protein [Streptomyces sp. AA4]
c18889_g4_i1	4.46819	5.48034	7.14054e-07	0.000131872	16.7	393.24	WP_044728909	conserved protein	gi|765490125|ref|WP_044728909.1|hypothetical protein [Escherichia coli]
c18312_g1_i1	5.68634	5.94256	1.12856e-08	6.2544e-06	7.29	396.81	EJE55184	pg1 homology to homo sapiens	gi|394329057|gb|EJE55184.1|hypothetical protein Newbould305_2728, partial [Staphylococcus aureus subsp. aureus str. Newbould 305]
c20588_g6_i1	2.98215	7.53828	4.40237e-05	0.00259393	50.21	398.5	XP_004982083	lipoxygenase 1	gi|514814625|ref|XP_004982083.1|PREDICTED: putative linoleate 9S-lipoxygenase 3-like [Setaria italica]
c21353_g1_i1	3.99779	5.85968	2.24878e-06	0.000292125	24.66	401.43	AHI24017	hypothetical protein H845_49	gi|582020675|gb|AHI24017.1|hypothetical protein H845_49 [Komagataeibacter xylinus E25] >gi|582021306|gb|AHI24648.1| hypothetical protein H845_693 [Komagataeibacter xylinus E25] >gi|582021533|gb|AHI24875.1| hypothetical protein H845_927 [Komagataeibacter xylinus E25] >gi|582023052|gb|AHI26394.1| hypothetical protein H845_2467 [Komagataeibacter xylinus E25] >gi|582023353|gb|AHI26695.1| hypothetical…
c18300_g2_i1	10.7862	6.48431	1.39258e-12	4.87613e-09	0	404.15	WP_034341288	hypothetical protein, partial	gi|736314169|ref|WP_034341288.1|hypothetical protein, partial [Deinococcus misasensis]
c19356_g4_i1	2.79046	6.92387	0.000140387	0.00597811	59.12	407.13	#N/A	#N/A	#N/A
c18294_g5_i2	4.02375	5.53272	3.34433e-06	0.000394524	23.46	407.58	CBY14143	uncharacterised protein	gi|313239184|emb|CBY14143.1|unnamed protein product [Oikopleura dioica]
c18936_g2_i4	6.26153	5.95423	2.5874e-09	1.84551e-06	6.05	412.99	WP_039054534	cell wall-associated hydrolase	gi|744502871|ref|WP_039054534.1|hypothetical protein [Sphingobacterium sp. T2]
c19643_g2_i2	3.83455	5.54468	7.00755e-06	0.000673923	26.91	413.49	CEH44534	serine acetyltransferase	gi|703415094|emb|CEH44534.1|hypothetical protein XAC3610_10050001 [Xanthomonas citri pv. citri] >gi|703423244|emb|CEH63558.1| hypothetical protein XACLG97_9100001 [Xanthomonas citri pv. citri] >gi|703430056|emb|CEI15539.1| hypothetical protein XACB302_8740001 [Xanthomonas citri pv. citri] >gi|703437873|emb|CEI35905.1| hypothetical protein XACJJ10_1720001 [Xanthomonas citri pv. citri] >gi|70344522…
c9305_g1_i1	6.94494	5.72223	2.01254e-09	1.58196e-06	3	417.86	CDZ90521	peptide yy	gi|697989254|emb|CDZ90521.1|conserved hypothetical protein [Rhodococcus ruber] >gi|697989431|emb|CDZ90311.1| conserved hypothetical protein [Rhodococcus ruber]
c20751_g1_i3	6.64476	5.42951	1.25662e-08	6.58514e-06	4.34	420.68	CDW93817	conserved protein	gi|668344965|emb|CDW93817.1|conserved hypothetical protein [Thiomonas sp. CB2]
c18620_g1_i2	3.68007	6.89532	2.24089e-06	0.000291593	32.79	421.47	ABM53544	dehydration responsive partial	gi|121281920|gb|ABM53544.1|conserved hypothetical protein [uncultured beta proteobacterium CBNPD1 BAC clone 578]
c18418_g3_i1	3.57649	5.99018	1.17826e-05	0.000987651	35.22	422.98	EOB10733	cell wall-associated hydrolase	gi|484358049|gb|EOB10733.1|hypothetical protein H376_690 [Rickettsia prowazekii str. GvF12] >gi|484358399|gb|EOB11076.1| hypothetical protein H377_530 [Rickettsia prowazekii str. Cairo 3]
c18308_g1_i1	2.54791	7.82674	0.000330252	0.011337	72.25	424.29	XP_004967915	light-induced protein 1-like	gi|514774166|ref|XP_004967915.1|PREDICTED: light-regulated protein-like [Setaria italica]
c14886_g1_i1	6.20401	6.84486	3.46705e-11	6.06994e-08	5.59	426.72	AAF09840	leucine rich protein	gi|6457927|gb|AAF09840.1|AE001886_6hypothetical protein DR_0254 [Deinococcus radiodurans R1]
c17783_g6_i3	2.3214	5.82565	0.00223251	0.040532	83.78	426.83	CCD04473	protein of unknown function	gi|395126292|emb|CCD04473.1|protein of unknown function [Legionella pneumophila subsp. pneumophila] >gi|395126553|emb|CCD04736.1| protein of unknown function [Legionella pneumophila subsp. pneumophila] >gi|395128753|emb|CCD06971.1| protein of unknown function [Legionella pneumophila subsp. pneumophila] >gi|395129404|emb|CCD07634.1| protein of unknown function [Legionella pneumophila subsp. pneumo…
c18182_g1_i1	10.4663	6.1667	1.06636e-11	2.73817e-08	0	431.02	COW38678	uncharacterised protein	gi|814335345|emb|COW38678.1|Uncharacterised protein [Mycobacterium tuberculosis]
c18374_g2_i1	10.3928	6.09388	1.73037e-11	4.02484e-08	0	433.31	EEQ24508	serine acetyltransferase	gi|238832191|gb|EEQ24508.1|hypothetical protein LACJE0001_1075, partial [Lactobacillus jensenii 269-3]
c16246_g1_i1	2.88991	7.17516	8.3987e-05	0.00413933	58.31	435.31	XP_004953151	phosphoenolpyruvate carboxylase kinase	gi|514715056|ref|XP_004953151.1|PREDICTED: phosphoenolpyruvate carboxylase kinase 1-like [Setaria italica]
c16937_g1_i1	3.12636	6.19556	5.45095e-05	0.00306947	50.43	443.31	EJZ61746	uncharacterised protein	gi|404335274|gb|EJZ61746.1|hypothetical protein HMPREF9448_02880 [Barnesiella intestinihominis YIT 11860] >gi|404336940|gb|EJZ63398.1| hypothetical protein HMPREF9448_02055, partial [Barnesiella intestinihominis YIT 11860] >gi|404338790|gb|EJZ65235.1| hypothetical protein HMPREF9448_00968 [Barnesiella intestinihominis YIT 11860]
c19288_g1_i3	3.68064	6.37921	3.15401e-06	0.000375523	33.41	446.64	WP_022187435	conserved protein	gi|547776271|ref|WP_022187435.1|hypothetical protein [Azospirillum sp. CAG:260] >gi|524390510|emb|CDB39267.1| putative uncharacterized protein [Azospirillum sp. CAG:260]
c19382_g1_i2	3.55248	6.77815	4.64304e-06	0.000498839	38.62	448.73	EFL15839	leucine rich protein	gi|302444023|gb|EFL15839.1|conserved hypothetical protein [Streptomyces sp. C] >gi|302444667|gb|EFL16483.1| conserved hypothetical protein [Streptomyces sp. C]
c19171_g1_i5	3.36948	7.83338	5.15084e-06	0.000521808	43.19	450.49	XP_003627937	unknow protein	gi|357515297|ref|XP_003627937.1|hypothetical protein MTR_8g040260 [Medicago truncatula] >gi|355521959|gb|AET02413.1| hypothetical protein MTR_8g040260 [Medicago truncatula]
c18936_g2_i5	4.89842	6.14154	3.13494e-08	1.28284e-05	14.83	452.48	EHL79825	uncharacterised protein	gi|363640346|gb|EHL79825.1|hypothetical protein HMPREF1033_03203 [Tannerella sp. 6_1_58FAA_CT1]
c19171_g1_i1	2.46568	7.56774	0.000523533	0.0146657	82.61	456.65	XP_003599577	pg1 homology to homo sapiens	gi|357458593|ref|XP_003599577.1|hypothetical protein MTR_3g035650 [Medicago truncatula] >gi|355488625|gb|AES69828.1| hypothetical protein MTR_3g035650 [Medicago truncatula]
c18817_g2_i3	2.08215	8.61919	0.00257071	0.0459786	108.87	462.22	XP_004957196	beta-glucosidase 30-like	gi|514731489|ref|XP_004957196.1|PREDICTED: beta-glucosidase 30-like [Setaria italica]
c18563_g3_i1	2.62534	5.83143	0.000626438	0.016938	74.24	465.74	EZY42791	hypothetical protein V052_02628, partial	gi|613236460|gb|EZY42791.1|hypothetical protein V052_02628, partial [Staphylococcus aureus MSSA-93] >gi|613236462|gb|EZY42792.1| hypothetical protein V052_02627, partial [Staphylococcus aureus MSSA-93]
c20636_g6_i1	3.9045	6.39654	1.68514e-06	0.000236798	31.23	472.92	EEG43412	cell wall-associated hydrolase	gi|225005462|gb|EEG43412.1|conserved hypothetical protein [Flavobacteria bacterium MS024-3C]
c16941_g1_i1	3.68837	5.85683	8.4387e-06	0.000772041	36.05	473.32	EID19494	low quality protein: partial	gi|383341229|gb|EID19494.1|hypothetical protein HMPREF1043_0706 [Streptococcus anginosus subsp. whileyi CCUG 39159]
c19990_g1_i9	3.82211	5.69772	5.87927e-06	0.000587416	33.38	474.21	CCE09490	hypothetical protein BRAS3843_3250003	gi|365420224|emb|CCE09490.1|hypothetical protein BRAS3843_3250003 [Bradyrhizobium sp. STM 3843]
c20922_g2_i2	5.3157	6.94892	1.03877e-09	9.44025e-07	11.11	479.64	CDN41082	Putative uncharacterized protein	gi|590113611|emb|CDN41082.1|Putative uncharacterized protein [Paenibacillus sp. P22]
c14913_g1_i3	4.77039	6.99679	1.2509e-08	6.58514e-06	17.24	487.25	XP_004981257	actin depolymerization factor-like protein	gi|514812936|ref|XP_004981257.1|PREDICTED: actin-depolymerizing factor 3-like [Setaria italica]
c18921_g1_i1	2.53276	6.47788	0.000613662	0.0166922	83.96	487.88	EMF82881	cell wall-associated hydrolase	gi|456864482|gb|EMF82881.1|hypothetical protein LEP1GSC188_3088 [Leptospira weilii serovar Topaz str. LT2116]
c19399_g5_i1	3.90914	6.29583	1.8468e-06	0.00025314	32.6	493.06	EDM85322	cell wall-associated hydrolase	gi|149830229|gb|EDM85322.1|hypothetical protein RUMOBE_04123 [Blautia obeum ATCC 29174]
c20636_g5_i5	5.34972	6.01198	7.49027e-09	4.47285e-06	12.83	498.08	EDY46972	hypothetical protein SSBG_04935, partial	gi|295827601|gb|EDY46972.2|hypothetical protein SSBG_04935, partial [Streptomyces sp. SPB74]
c18133_g1_i3	2.90732	5.9311	0.000170279	0.00674401	65.97	505.25	XP_003850788	hypothetical protein MYCGRDRAFT_45585	gi|398394659|ref|XP_003850788.1|hypothetical protein MYCGRDRAFT_45585 [Zymoseptoria tritici IPO323] >gi|339470667|gb|EGP85764.1| hypothetical protein MYCGRDRAFT_45585 [Zymoseptoria tritici IPO323] >gi|452836062|gb|EME38013.1| hypothetical protein DOTSEDRAFT_141299 [Dothistroma septosporum NZE10] >gi|452836073|gb|EME38022.1| hypothetical protein DOTSEDRAFT_116518, partial [Dothistroma septosporum …
c19170_g4_i1	2.42152	6.06803	0.00113845	0.0255568	92.83	507.68	CAJ55203	membrane protein	gi|94731840|emb|CAJ55203.1|hypothetical protein LI1149 [Lawsonia intracellularis PHE/MN1-00]
c18891_g2_i1	2.52376	6.66066	0.000527681	0.0146657	87.95	512.26	XP_004973733	14-3-3 protein	gi|514797180|ref|XP_004973733.1|PREDICTED: 14-3-3-like protein GF14-A-like [Setaria italica]
c18901_g7_i2	3.94251	6.21357	1.7685e-06	0.000243274	33.71	525.29	#N/A	#N/A	#N/A
c18965_g4_i4	3.03669	6.18567	8.30551e-05	0.00409602	63.68	525.87	ABZ84906	unknow protein	gi|167593158|gb|ABZ84906.1|hypothetical protein HM1_3148 [Heliobacterium modesticaldum Ice1]
c20208_g1_i1	2.15361	9.04605	0.0017896	0.035882	121.39	541.87	XP_004953689	omega-6 fatty acid endoplasmic reticulum isozyme 2	gi|514717227|ref|XP_004953689.1|PREDICTED: omega-6 fatty acid desaturase, endoplasmic reticulum isozyme 2-like [Setaria italica]
c19873_g6_i5	7.05176	5.82686	1.02555e-09	9.44025e-07	3.6	545.22	ADI18133	hypothetical protein	gi|297181957|gb|ADI18133.1|hypothetical protein [uncultured Verrucomicrobiales bacterium HF0200_39L05]
[truncated: 2,989 more rows]

## Sheet: (LC, LT)
List of significant differentially expressed genes in millet transcriptome
id	logFC	logCPM	PValue	FDR	Millet_Leafcontrol	Millet_Leaftreated	Hit ACC	Sequence desc.	Hit desc.
c19463_g1_i12	6.93555	3.55928	0.00140897	0.0381233	0	7.67	XP_004973316	myb transcription factor 1	gi|514795507|ref|XP_004973316.1|PREDICTED: RNA polymerase II degradation factor 1-like isoform X1 [Setaria italica]
[truncated: 2,407 more rows]

## Sheet: (RC, LC)
List of significant differentially expressed genes in millet transcriptome
[truncated: 7,421 more rows]

[truncated: 1 more sheets: (RT, LT)]
