# Supplementary material for: Transcriptomic signature of drought response in pearl millet (Pennisetum glaucum (L.) and development of web-genomic resources
Source: Sci Rep. 2018 Feb 21;8:3382. doi: 10.1038/s41598-018-21560-1 (PMC5821703; doi:10.1038/s41598-018-21560-1)
Supplement: Supplementary file 3 — Additional file 2 [file 41598_2018_21560_MOESM3_ESM.xlsx]

## Sheet: (RC, RT)
Pathways identified in millet root and leaf transcriptome associated with drought
Pathway	Seqs in Pathway	Enzyme	Ezyme ID	Seqs of Enzyme	Seqs	Pathway ID
alpha-Linolenic acid metabolism	15	13S-lipoxygenase	ec:1.13.11.12	5	c18715_g2_i3, c20967_g5_i1, c20030_g3_i2, c18715_g2_i2, c18715_g2_i1	map00592
alpha-Linolenic acid metabolism	15	dehydratase	ec:4.2.1.92	2	c19852_g2_i2, c19852_g2_i5	map00592
alpha-Linolenic acid metabolism	15	A2	ec:3.1.1.4	1	c20782_g8_i2	map00592
alpha-Linolenic acid metabolism	15	dehydrogenase	ec:1.1.1.1	2	c20287_g1_i1, c20287_g1_i7	map00592
alpha-Linolenic acid metabolism	15	reductase	ec:1.3.1.42	1	c19209_g1_i2	map00592
alpha-Linolenic acid metabolism	15	oxidase	ec:1.3.3.6	4	c20257_g3_i4, c20257_g3_i5, c20257_g3_i3, c20224_g1_i2	map00592
Biosynthesis of unsaturated fatty acids	6	reductase	ec:1.1.1.100	1	c12848_g2_i1	map01040
Biosynthesis of unsaturated fatty acids	6	reductase (NADPH)	ec:1.3.1.38	1	c19011_g1_i22	map01040
Biosynthesis of unsaturated fatty acids	6	oxidase	ec:1.3.3.6	4	c20257_g3_i4, c20257_g3_i5, c20257_g3_i3, c20224_g1_i2	map01040
Linoleic acid metabolism	6	13S-lipoxygenase	ec:1.13.11.12	5	c18715_g2_i3, c20967_g5_i1, c20030_g3_i2, c18715_g2_i2, c18715_g2_i1	map00591
Linoleic acid metabolism	6	A2	ec:3.1.1.4	1	c20782_g8_i2	map00591
Arachidonic acid metabolism	2	peroxidase	ec:1.11.1.9	1	c19909_g5_i12	map00590
Arachidonic acid metabolism	2	A2	ec:3.1.1.4	1	c20782_g8_i2	map00590
Taurine and hypotaurine metabolism	6	glutamyl transpeptidase	ec:2.3.2.2	4	c14932_g1_i3, c19317_g1_i2, c19317_g1_i4, c19317_g1_i3	map00430
Taurine and hypotaurine metabolism	6	dehydrogenase	ec:1.4.1.2	2	c20627_g2_i11, c20627_g2_i14	map00430
Sulfur metabolism	3	kinase	ec:2.7.1.25	1	c17240_g1_i4	map00920
Sulfur metabolism	3	synthase	ec:2.5.1.47	2	c17679_g1_i2, c17679_g1_i1	map00920
Steroid degradation	4	dehydrogenase	ec:1.1.1.145	3	c20198_g2_i2, c20478_g6_i1, c20478_g6_i6	map00984
Steroid degradation	4	4-dehydrogenase (acceptor)	ec:1.3.99.5	1	c19011_g1_i22	map00984
Drug metabolism - other enzymes	22	kinase	ec:2.7.1.48	2	c20638_g2_i3, c20244_g8_i2	map00983
Drug metabolism - other enzymes	22	oxidase	ec:1.17.3.2	3	c20791_g4_i12, c18803_g3_i3, c20925_g3_i2	map00983
Drug metabolism - other enzymes	22	ali-esterase	ec:3.1.1.1	11	c20903_g10_i2, c18775_g2_i2, c13283_g1_i1, c19223_g2_i7, c19947_g3_i4, c20923_g3_i9, c19011_g1_i17, c19548_g1_i3, c20782_g8_i2, c20923_g3_i11, c18579_g12_i2	map00983
Drug metabolism - other enzymes	22	beta-glucuronide glucuronohydrolase glucuronidase	ec:3.2.1.31	1	c19807_g2_i5	map00983
Drug metabolism - other enzymes	22	phosphoribosyltransferase	ec:2.4.2.10	2	c19430_g10_i1, c19430_g10_i7	map00983
Drug metabolism - other enzymes	22	1-naphthol glucuronyltransferase	ec:2.4.1.17	3	c20495_g1_i5, c20498_g7_i3, c18393_g1_i2	map00983
Drug metabolism - cytochrome P450	17	transferase	ec:2.5.1.18	8	c17721_g1_i1, c20021_g3_i9, c20293_g1_i1, c18531_g1_i2, c14670_g1_i1, c13051_g1_i3, c20293_g1_i2, c20233_g1_i6	map00982
Drug metabolism - cytochrome P450	17	dehydrogenase	ec:1.1.1.1	2	c20287_g1_i1, c20287_g1_i7	map00982
Drug metabolism - cytochrome P450	17	monooxygenase	ec:1.14.13.8	2	c20533_g2_i4, c18513_g2_i2	map00982
Drug metabolism - cytochrome P450	17	dehydrogenase [NAD(P)+]	ec:1.2.1.5	1	c19220_g3_i14	map00982
Drug metabolism - cytochrome P450	17	oxidase	ec:1.2.3.1	1	c20925_g3_i2	map00982
Drug metabolism - cytochrome P450	17	1-naphthol glucuronyltransferase	ec:2.4.1.17	3	c20495_g1_i5, c20498_g7_i3, c18393_g1_i2	map00982
Carbapenem biosynthesis	4	5-kinase	ec:2.7.2.11	4	c20439_g1_i4, c18601_g3_i3, c20254_g4_i2, c18601_g3_i1	map00332
Carbapenem biosynthesis	4	dehydrogenase	ec:1.2.1.41	4	c20439_g1_i4, c18601_g3_i3, c20254_g4_i2, c18601_g3_i1	map00332
Metabolism of xenobiotics by cytochrome P450	14	transferase	ec:2.5.1.18	8	c17721_g1_i1, c20021_g3_i9, c20293_g1_i1, c18531_g1_i2, c14670_g1_i1, c13051_g1_i3, c20293_g1_i2, c20233_g1_i6	map00980
Metabolism of xenobiotics by cytochrome P450	14	dehydrogenase	ec:1.1.1.1	2	c20287_g1_i1, c20287_g1_i7	map00980
Metabolism of xenobiotics by cytochrome P450	14	dehydrogenase [NAD(P)+]	ec:1.2.1.5	1	c19220_g3_i14	map00980
Metabolism of xenobiotics by cytochrome P450	14	1-naphthol glucuronyltransferase	ec:2.4.1.17	3	c20495_g1_i5, c20498_g7_i3, c18393_g1_i2	map00980
Arginine and proline metabolism	20	decarboxylase	ec:4.1.1.50	5	c20768_g6_i4, c20768_g6_i14, c20768_g6_i17, c19357_g1_i13, c19357_g1_i10	map00330
Arginine and proline metabolism	20	kinase	ec:2.7.3.3	2	c18856_g3_i6, c18856_g3_i2	map00330
Arginine and proline metabolism	20	5-kinase	ec:2.7.2.11	4	c20439_g1_i4, c18601_g3_i3, c20254_g4_i2, c18601_g3_i1	map00330
Arginine and proline metabolism	20	dehydrogenase	ec:1.2.1.41	4	c20439_g1_i4, c18601_g3_i3, c20254_g4_i2, c18601_g3_i1	map00330
Arginine and proline metabolism	20	dehydrogenase	ec:1.2.1.19	2	c20930_g3_i6, c20930_g3_i1	map00330
Arginine and proline metabolism	20	decarboxylase	ec:4.1.1.19	2	c19513_g2_i4, c19513_g2_i3	map00330
Arginine and proline metabolism	20	dehydrogenase (NAD+)	ec:1.2.1.3	7	c19696_g4_i5, c20930_g3_i6, c19792_g1_i1, c19792_g2_i4, c20930_g3_i1, c19792_g2_i8, c20507_g7_i2	map00330
Caffeine metabolism	3	oxidase	ec:1.17.3.2	3	c20791_g4_i12, c18803_g3_i3, c20925_g3_i2	map00232
Aminobenzoate degradation	59	nitrophenyl phosphatase	ec:3.1.3.41	59	c19582_g7_i3, c20150_g4_i11, c20004_g3_i3, c20004_g3_i4, c17510_g1_i1, c19333_g3_i2, c20183_g6_i1, c19533_g3_i1, c20847_g7_i1, c19925_g3_i5, c17554_g1_i1, c19705_g3_i3, c19868_g5_i4, c20690_g5_i2, c19678_g3_i2, c19694_g2_i1, c19465_g1_i9, c20714_g3_i4, c20759_g1_i3, c12405_g1_i2, c20714_g3_i6, c20533_g2_i4, c19539_g5_i1, c17421_g1_i2, c20466_g10_i8, c20659_g1_i10, c20682_g2_i4, c19445_g4_i1, c204…	map00627
Aminobenzoate degradation	59	phosphatase	ec:3.1.3.2	8	c20466_g10_i8, c20533_g2_i4, c19539_g5_i1, c18108_g1_i1, c20466_g10_i5, c19678_g3_i2, c17421_g1_i2, c19533_g3_i1	map00627
Purine metabolism	187	kinase	ec:2.7.4.6	1	c19843_g2_i5	map00230
Purine metabolism	187	kinase	ec:2.7.4.3	1	c18309_g3_i2	map00230
Purine metabolism	187	ec:3.5.2.5 allantoinase	ec:3.5.2.5	1	c19909_g8_i6	map00230
Purine metabolism	187	adenylpyrophosphatase	ec:3.6.1.3	78	c16286_g1_i1, c19888_g2_i1, c18269_g3_i2, c18690_g1_i5, c20157_g1_i4, c18650_g1_i3, c20157_g1_i7, c18650_g1_i6, c19381_g1_i2, c19455_g2_i3, c20619_g4_i4, c10423_g1_i1, c6086_g1_i1, c20619_g4_i7, c19841_g3_i5, c20288_g2_i1, c19043_g2_i12, c19841_g3_i6, c19490_g3_i3, c20122_g3_i8, c15291_g1_i1, c20872_g8_i1, c20028_g3_i3, c19430_g5_i2, c19665_g1_i2, c20058_g1_i8, c20028_g3_i6, c19665_g1_i4, c19417_…	map00230
Purine metabolism	187	lyase	ec:4.3.2.2	1	c20057_g1_i3	map00230
Purine metabolism	187	kinase	ec:2.7.1.40	2	c20604_g2_i3, c18957_g5_i14	map00230
Purine metabolism	187	deaminase	ec:3.5.4.6	3	c19458_g7_i3, c20776_g2_i9, c20776_g2_i1	map00230
Purine metabolism	187	kinase	ec:2.7.1.25	1	c17240_g1_i4	map00230
Purine metabolism	187	kinase	ec:2.7.1.20	2	c18420_g1_i4, c18420_g1_i5	map00230
Purine metabolism	187	phosphatase	ec:3.6.1.15	147	c17265_g1_i2, c18269_g3_i2, c18690_g1_i5, c20157_g1_i4, c18650_g1_i3, c20157_g1_i7, c18650_g1_i6, c19381_g1_i2, c10423_g1_i1, c6086_g1_i1, c19043_g2_i12, c19415_g3_i4, c21968_g1_i1, c12051_g1_i1, c19490_g3_i3, c19583_g3_i4, c19526_g3_i8, c20122_g3_i8, c19587_g2_i6, c20251_g2_i4, c15291_g1_i1, c20892_g1_i14, c20251_g2_i6, c19360_g5_i3, c20872_g8_i1, c19360_g5_i5, c19430_g5_i2, c37817_g1_i1, c20783…	map00230
Purine metabolism	187	RNA polymerase	ec:2.7.7.6	17	c18007_g1_i2, c19968_g2_i2, c19013_g3_i1, c20241_g2_i1, c19412_g2_i8, c19603_g2_i9, c19452_g2_i2, c20466_g1_i2, c18631_g2_i3, c20974_g2_i4, c18853_g1_i6, c9245_g1_i1, c19469_g3_i2, c20752_g2_i5, c20255_g2_i6, c20255_g2_i7, c20752_g2_i4	map00230
Purine metabolism	187	DNA polymerase	ec:2.7.7.7	2	c20820_g1_i4, c9809_g1_i1	map00230
Purine metabolism	187	oxidase	ec:1.17.3.2	3	c20791_g4_i12, c18803_g3_i3, c20925_g3_i2	map00230
Purine metabolism	187	diphosphokinase	ec:2.7.6.5	1	c20794_g1_i1	map00230
Purine metabolism	187	diphosphokinase	ec:2.7.6.1	1	c19334_g1_i7	map00230
Purine metabolism	187	dehydrogenase	ec:1.17.1.4	4	c20791_g4_i12, c20791_g4_i1, c18803_g3_i3, c20925_g3_i2	map00230
Purine metabolism	187	uridine 5'-nucleotidase	ec:3.1.3.5	1	c19705_g3_i3	map00230
Purine metabolism	187	nucleosidase	ec:3.2.2.8	1	c20166_g2_i1	map00230
Purine metabolism	187	(alpha-D-glucose-1,6-bisphosphate-dependent)	ec:5.4.2.2	1	c20441_g2_i1	map00230
Naphthalene degradation	2	dehydrogenase	ec:1.1.1.1	2	c20287_g1_i1, c20287_g1_i7	map00626
Carbon fixation pathways in prokaryotes	20	carboxylase	ec:6.4.1.2	5	c18813_g4_i1, c19770_g1_i4, c18813_g4_i2, c19354_g3_i2, c19354_g3_i5	map00720
Carbon fixation pathways in prokaryotes	20	reductase [NAD(P)H]	ec:1.5.1.20	1	c20904_g3_i1	map00720
Carbon fixation pathways in prokaryotes	20	hydratase	ec:4.2.1.3	4	c39740_g1_i1, c9692_g1_i1, c18982_g6_i1, c8764_g1_i1	map00720
Carbon fixation pathways in prokaryotes	20	ligase (ADP-forming)	ec:6.2.1.5	3	c20044_g3_i1, c20044_g3_i2, c20044_g2_i8	map00720
Carbon fixation pathways in prokaryotes	20	ligase	ec:6.2.1.1	1	c20446_g1_i1	map00720
Carbon fixation pathways in prokaryotes	20	dehydrogenase	ec:1.1.1.37	1	c20376_g2_i6	map00720
Carbon fixation pathways in prokaryotes	20	dehydrogenase	ec:1.1.1.35	1	c20560_g1_i3	map00720
Carbon fixation pathways in prokaryotes	20	dehydrogenase (NADP+)	ec:1.1.1.42	2	c19163_g7_i1, c13343_g1_i1	map00720
Carbon fixation pathways in prokaryotes	20	citrate synthase	ec:2.3.3.8	2	c20503_g1_i2, c20638_g5_i3	map00720
Chloroalkane and chloroalkene degradation	9	dehydrogenase	ec:1.1.1.1	2	c20287_g1_i1, c20287_g1_i7	map00625
Chloroalkane and chloroalkene degradation	9	dehydrogenase (NAD+)	ec:1.2.1.3	7	c19696_g4_i5, c20930_g3_i6, c19792_g1_i1, c19792_g2_i4, c20930_g3_i1, c19792_g2_i8, c20507_g7_i2	map00625
Toluene degradation	1	dehydrogenase	ec:1.1.1.35	1	c20560_g1_i3	map00623
Valine, leucine and isoleucine biosynthesis	3	synthase	ec:2.2.1.6	1	c18974_g2_i2	map00290
Valine, leucine and isoleucine biosynthesis	3	reductoisomerase (NADP+)	ec:1.1.1.86	1	c10200_g1_i2	map00290
Valine, leucine and isoleucine biosynthesis	3	dehydrogenase	ec:1.1.1.85	1	c18901_g7_i3	map00290
Photosynthesis	1	reductase	ec:1.18.1.2	1	c18086_g1_i1	map00195
Ubiquinone and other terpenoid-quinone biosynthesis	5	4-monooxygenase	ec:1.14.13.11	1	c20205_g5_i1	map00130
Ubiquinone and other terpenoid-quinone biosynthesis	5	ligase	ec:6.2.1.26	1	c20446_g1_i1	map00130
Ubiquinone and other terpenoid-quinone biosynthesis	5	ligase	ec:6.2.1.12	1	c18880_g1_i4	map00130
Ubiquinone and other terpenoid-quinone biosynthesis	5	dehydrogenase (quinone)	ec:1.6.5.2	2	c20580_g2_i2, c18845_g2_i2	map00130
Biotin metabolism	4	synthase	ec:2.8.1.6	1	c19677_g2_i1	map00780
Biotin metabolism	4	reductase	ec:1.1.1.100	1	c12848_g2_i1	map00780
Biotin metabolism	4	synthase I	ec:2.3.1.41	2	c18957_g5_i5, c20019_g2_i6	map00780
Pyruvate metabolism	28	carboxylase	ec:6.4.1.2	5	c18813_g4_i1, c19770_g1_i4, c18813_g4_i2, c19354_g3_i2, c19354_g3_i5	map00620
Pyruvate metabolism	28	carboxykinase (ATP)	ec:4.1.1.49	2	c19861_g3_i1, c10473_g1_i2	map00620
Pyruvate metabolism	28	carboxykinase (GTP)	ec:4.1.1.32	1	c10473_g1_i2	map00620
Pyruvate metabolism	28	kinase	ec:2.7.1.40	2	c20604_g2_i3, c18957_g5_i14	map00620
Pyruvate metabolism	28	decarboxylase	ec:4.1.1.3	2	c19883_g5_i3, c19883_g5_i2	map00620
Pyruvate metabolism	28	ligase	ec:6.2.1.1	1	c20446_g1_i1	map00620
Pyruvate metabolism	28	dehydrogenase	ec:1.8.1.4	2	c19905_g3_i8, c20030_g4_i2	map00620
Pyruvate metabolism	28	hydrolase	ec:3.1.2.6	2	c18609_g3_i5, c18609_g3_i9	map00620
Pyruvate metabolism	28	dehydrogenase (NAD+)	ec:1.2.1.3	7	c19696_g4_i5, c20930_g3_i6, c19792_g1_i1, c19792_g2_i4, c20930_g3_i1, c19792_g2_i8, c20507_g7_i2	map00620
Pyruvate metabolism	28	dehydrogenase	ec:1.1.1.37	1	c20376_g2_i6	map00620
Pyruvate metabolism	28	dehydrogenase (decarboxylating)	ec:1.1.1.39	3	c19883_g5_i3, c19883_g5_i1, c19883_g5_i2	map00620
Pyruvate metabolism	28	dehydrogenase (oxaloacetate-decarboxylating)	ec:1.1.1.38	3	c19883_g5_i3, c19883_g5_i1, c19883_g5_i2	map00620
Pyruvate metabolism	28	dehydrogenase (oxaloacetate-decarboxylating) (NADP+)	ec:1.1.1.40	2	c19883_g5_i3, c19883_g5_i2	map00620
Pyruvate metabolism	28	dehydrogenase (acetyl-transferring)	ec:1.2.4.1	3	c4901_g1_i1, c20323_g1_i7, c20323_g3_i2	map00620
Butirosin and neomycin biosynthesis	2	glucokinase (phosphorylating)	ec:2.7.1.2	1	c18020_g1_i8	map00524
Butirosin and neomycin biosynthesis	2	hexokinase type IV glucokinase	ec:2.7.1.1	2	c20851_g4_i5, c18020_g1_i8	map00524
Oxidative phosphorylation	30	diphosphatase	ec:3.6.1.1	9	c19161_g4_i3, c19112_g2_i5, c15437_g1_i2, c19822_g2_i2, c19822_g4_i1, c20713_g2_i2, c20713_g4_i1, c19748_g4_i2, c17875_g1_i2	map00190
Oxidative phosphorylation	30	ATPase	ec:3.6.3.6	4	c19059_g1_i2, c20484_g1_i1, c19003_g4_i8, c20364_g3_i4	map00190
Oxidative phosphorylation	30	oxidase	ec:1.9.3.1	6	c20391_g1_i6, c15075_g1_i1, c20602_g3_i6, c44391_g1_i1, c17464_g6_i1, c10191_g1_i1	map00190
Oxidative phosphorylation	30	reductase (H+-translocating)	ec:1.6.5.3	10	c20022_g3_i1, c20022_g3_i2, c10534_g1_i1, c7417_g1_i1, c20343_g1_i7, c20337_g3_i2, c20830_g1_i9, c19583_g2_i5, c20830_g1_i12, c20298_g2_i3	map00190
Oxidative phosphorylation	30	reductase	ec:1.10.2.2	1	c19705_g5_i2	map00190
Oxidative phosphorylation	30	dehydrogenase	ec:1.6.99.3	10	c20022_g3_i1, c20022_g3_i2, c10534_g1_i1, c7417_g1_i1, c20343_g1_i7, c20337_g3_i2, c20830_g1_i9, c19583_g2_i5, c20830_g1_i12, c20298_g2_i3	map00190
Biosynthesis of antibiotics	120	transaminase	ec:2.6.1.11	1	c19892_g1_i1	map01130
Biosynthesis of antibiotics	120	carboxylase	ec:6.4.1.2	5	c18813_g4_i1, c19770_g1_i4, c18813_g4_i2, c19354_g3_i2, c19354_g3_i5	map01130
Biosynthesis of antibiotics	120	transaminase (isomerizing)	ec:2.6.1.16	2	c19114_g5_i1, c19114_g5_i3	map01130
Biosynthesis of antibiotics	120	hydroxymethyltransferase	ec:2.1.2.1	2	c18223_g1_i6, c17279_g1_i1	map01130
Biosynthesis of antibiotics	120	kinase	ec:2.7.4.6	1	c19843_g2_i5	map01130
Biosynthesis of antibiotics	120	aldolase	ec:4.1.2.13	1	c14269_g1_i2	map01130
Biosynthesis of antibiotics	120	kinase	ec:2.7.4.3	1	c18309_g3_i2	map01130
Biosynthesis of antibiotics	120	carboxykinase (ATP)	ec:4.1.1.49	2	c19861_g3_i1, c10473_g1_i2	map01130
Biosynthesis of antibiotics	120	carboxylase	ec:4.1.1.39	3	c20088_g6_i1, c20088_g6_i3, c7132_g1_i1	map01130
Biosynthesis of antibiotics	120	carboxykinase (GTP)	ec:4.1.1.32	1	c10473_g1_i2	map01130
Biosynthesis of antibiotics	120	hydratase	ec:4.2.1.3	4	c39740_g1_i1, c9692_g1_i1, c18982_g6_i1, c8764_g1_i1	map01130
Biosynthesis of antibiotics	120	transaminase	ec:2.6.1.52	1	c20013_g3_i6	map01130
Biosynthesis of antibiotics	120	glycolaldehydetransferase	ec:2.2.1.1	1	c11057_g1_i3	map01130
Biosynthesis of antibiotics	120	equilase	ec:1.11.1.6	1	c18248_g1_i1	map01130
Biosynthesis of antibiotics	120	synthase	ec:2.2.1.6	1	c18974_g2_i2	map01130
Biosynthesis of antibiotics	120	synthase	ec:2.2.1.7	2	c10289_g1_i2, c20703_g1_i1	map01130
Biosynthesis of antibiotics	120	kinase	ec:2.7.2.4	4	c13482_g1_i2, c17240_g1_i4, c18813_g1_i4, c18813_g1_i9	map01130
Biosynthesis of antibiotics	120	kinase	ec:2.7.2.3	1	c16651_g2_i1	map01130
Biosynthesis of antibiotics	120	lyase	ec:4.3.2.2	1	c20057_g1_i3	map01130
Biosynthesis of antibiotics	120	kinase	ec:2.7.1.40	2	c20604_g2_i3, c18957_g5_i14	map01130
Biosynthesis of antibiotics	120	5-kinase	ec:2.7.2.11	4	c20439_g1_i4, c18601_g3_i3, c20254_g4_i2, c18601_g3_i1	map01130
Biosynthesis of antibiotics	120	deaminase	ec:3.5.4.6	3	c19458_g7_i3, c20776_g2_i9, c20776_g2_i1	map01130
Biosynthesis of antibiotics	120	dehydrogenase	ec:1.2.1.41	4	c20439_g1_i4, c18601_g3_i3, c20254_g4_i2, c18601_g3_i1	map01130
Biosynthesis of antibiotics	120	glucokinase (phosphorylating)	ec:2.7.1.2	1	c18020_g1_i8	map01130
Biosynthesis of antibiotics	120	hexokinase type IV glucokinase	ec:2.7.1.1	2	c20851_g4_i5, c18020_g1_i8	map01130
Biosynthesis of antibiotics	120	synthase	ec:4.2.3.5	1	c17476_g2_i2	map01130
Biosynthesis of antibiotics	120	synthase	ec:4.2.3.4	2	c20192_g1_i1, c20192_g1_i9	map01130
Biosynthesis of antibiotics	120	dehydrogenase (NAD(P)+) (phosphorylating)	ec:1.2.1.59	1	c15948_g1_i1	map01130
Biosynthesis of antibiotics	120	phosphohexokinase	ec:2.7.1.11	4	c19622_g3_i11, c18921_g3_i1, c20859_g5_i1, c19622_g3_i8	map01130
Biosynthesis of antibiotics	120	decarboxylase	ec:4.1.1.1	1	c19219_g2_i1	map01130
Biosynthesis of antibiotics	120	diphosphate synthase	ec:2.5.1.10	3	c17733_g1_i2, c17733_g1_i1, c18913_g5_i1	map01130
Biosynthesis of antibiotics	120	ligase (ADP-forming)	ec:6.2.1.5	3	c20044_g3_i1, c20044_g3_i2, c20044_g2_i8	map01130
Biosynthesis of antibiotics	120	ligase	ec:6.2.1.1	1	c20446_g1_i1	map01130
Biosynthesis of antibiotics	120	1-epimerase	ec:5.1.3.3	2	c19925_g3_i4, c2342_g1_i1	map01130
Biosynthesis of antibiotics	120	diphosphate synthase	ec:2.5.1.29	3	c19041_g3_i9, c19041_g3_i8, c19041_g3_i12	map01130
Biosynthesis of antibiotics	120	dehydrogenase (phosphorylating)	ec:1.2.1.12	1	c15948_g1_i1	map01130
Biosynthesis of antibiotics	120	diphosphokinase	ec:2.7.6.1	1	c19334_g1_i7	map01130
Biosynthesis of antibiotics	120	phosphogluconolactonase	ec:3.1.1.31	2	c20903_g10_i2, c19947_g3_i4	map01130
Biosynthesis of antibiotics	120	dehydrogenase	ec:1.8.1.4	2	c19905_g3_i8, c20030_g4_i2	map01130
Biosynthesis of antibiotics	120	geranyl-diphosphate synthase	ec:2.5.1.1	1	c18913_g5_i1	map01130
Biosynthesis of antibiotics	120	isomerase	ec:5.3.1.1	2	c20036_g1_i2, c15699_g1_i1	map01130
Biosynthesis of antibiotics	120	24-C-methyltransferase	ec:2.1.1.41	1	c20122_g3_i10	map01130
Biosynthesis of antibiotics	120	dehydrogenase (NADP+)	ec:1.1.1.2	3	c18119_g1_i3, c18119_g1_i2, c18119_g1_i1	map01130
Biosynthesis of antibiotics	120	dehydrogenase	ec:1.1.1.1	2	c20287_g1_i1, c20287_g1_i7	map01130
Biosynthesis of antibiotics	120	dehydrogenase	ec:1.1.1.3	3	c13482_g1_i2, c18813_g1_i4, c18813_g1_i9	map01130
Biosynthesis of antibiotics	120	dehydrogenase	ec:1.1.1.95	1	c19998_g6_i2	map01130
Biosynthesis of antibiotics	120	synthase	ec:2.5.1.47	2	c17679_g1_i2, c17679_g1_i1	map01130
Biosynthesis of antibiotics	120	synthase	ec:2.5.1.54	3	c19035_g2_i3, c19089_g3_i3, c19089_g3_i1	map01130
Biosynthesis of antibiotics	120	synthase (NADH)	ec:1.4.1.14	1	c20976_g2_i7	map01130
Biosynthesis of antibiotics	120	oxidase	ec:1.1.3.15	1	c20311_g4_i1	map01130
Biosynthesis of antibiotics	120	reductoisomerase (NADP+)	ec:1.1.1.86	1	c10200_g1_i2	map01130
Biosynthesis of antibiotics	120	dehydrogenase (NAD+)	ec:1.2.1.3	7	c19696_g4_i5, c20930_g3_i6, c19792_g1_i1, c19792_g2_i4, c20930_g3_i1, c19792_g2_i8, c20507_g7_i2	map01130
Biosynthesis of antibiotics	120	N-acetyltransferase	ec:2.3.1.1	1	c19699_g5_i11	map01130
Biosynthesis of antibiotics	120	dehydrogenase	ec:1.1.1.37	1	c20376_g2_i6	map01130
Biosynthesis of antibiotics	120	dehydrogenase	ec:1.1.1.35	1	c20560_g1_i3	map01130
Biosynthesis of antibiotics	120	reductase (NADPH)	ec:1.1.1.34	1	c19587_g6_i1	map01130
Biosynthesis of antibiotics	120	dehydrogenase (NADP+-dependent, decarboxylating)	ec:1.1.1.44	5	c20581_g2_i16, c20323_g1_i7, c20323_g3_i2, c20067_g6_i8, c20581_g2_i13	map01130
Biosynthesis of antibiotics	120	dehydrogenase (NADP+)	ec:1.1.1.42	2	c19163_g7_i1, c13343_g1_i1	map01130
Biosynthesis of antibiotics	120	dehydrogenase (NAD+)	ec:1.1.1.41	2	c20838_g1_i1, c20838_g3_i2	map01130
Biosynthesis of antibiotics	120	dehydrogenase (NADP+)	ec:1.1.1.49	3	c20759_g2_i2, c20684_g4_i2, c20759_g2_i1	map01130
Biosynthesis of antibiotics	120	(alpha-D-glucose-1,6-bisphosphate-dependent)	ec:5.4.2.2	1	c20441_g2_i1	map01130
Biosynthesis of antibiotics	120	citrate synthase	ec:2.3.3.8	2	c20503_g1_i2, c20638_g5_i3	map01130
Biosynthesis of antibiotics	120	14alpha-demethylase	ec:1.14.13.70	3	c20262_g4_i1, c20262_g4_i2, c20262_g4_i3	map01130
Biosynthesis of antibiotics	120	(Si)-synthase	ec:2.3.3.1	1	c20522_g3_i12	map01130
Biosynthesis of antibiotics	120	dehydrogenase (succinyl-transferring)	ec:1.2.4.2	1	c20079_g8_i2	map01130
Biosynthesis of antibiotics	120	dehydrogenase (acetyl-transferring)	ec:1.2.4.1	3	c4901_g1_i1, c20323_g1_i7, c20323_g3_i2	map01130
Streptomycin biosynthesis	3	glucokinase (phosphorylating)	ec:2.7.1.2	1	c18020_g1_i8	map00521
Streptomycin biosynthesis	3	hexokinase type IV glucokinase	ec:2.7.1.1	2	c20851_g4_i5, c18020_g1_i8	map00521
Streptomycin biosynthesis	3	(alpha-D-glucose-1,6-bisphosphate-dependent)	ec:5.4.2.2	1	c20441_g2_i1	map00521
Pentose phosphate pathway	22	aldolase	ec:4.1.2.13	1	c14269_g1_i2	map00030
Pentose phosphate pathway	22	glycolaldehydetransferase	ec:2.2.1.1	1	c11057_g1_i3	map00030
Pentose phosphate pathway	22	deoxyribokinase	ec:2.7.1.15	2	c19981_g1_i5, c20858_g1_i3	map00030
Pentose phosphate pathway	22	phosphohexokinase	ec:2.7.1.11	4	c19622_g3_i11, c18921_g3_i1, c20859_g5_i1, c19622_g3_i8	map00030
Pentose phosphate pathway	22	diphosphokinase	ec:2.7.6.1	1	c19334_g1_i7	map00030
Pentose phosphate pathway	22	phosphogluconolactonase	ec:3.1.1.31	2	c20903_g10_i2, c19947_g3_i4	map00030
Pentose phosphate pathway	22	dehydrogenase (NADP+)	ec:1.2.1.9	2	c19677_g3_i2, c19677_g3_i1	map00030
Pentose phosphate pathway	22	dehydrogenase (NADP+-dependent, decarboxylating)	ec:1.1.1.44	5	c20581_g2_i16, c20323_g1_i7, c20323_g3_i2, c20067_g6_i8, c20581_g2_i13	map00030
Pentose phosphate pathway	22	dehydrogenase (NADP+)	ec:1.1.1.49	3	c20759_g2_i2, c20684_g4_i2, c20759_g2_i1	map00030
Pentose phosphate pathway	22	(alpha-D-glucose-1,6-bisphosphate-dependent)	ec:5.4.2.2	1	c20441_g2_i1	map00030
Methane metabolism	14	hydroxymethyltransferase	ec:2.1.2.1	2	c18223_g1_i6, c17279_g1_i1	map00680
Methane metabolism	14	aldolase	ec:4.1.2.13	1	c14269_g1_i2	map00680
Methane metabolism	14	transaminase	ec:2.6.1.52	1	c20013_g3_i6	map00680
Methane metabolism	14	kinase	ec:2.7.1.29	2	c19220_g3_i13, c19220_g3_i8	map00680
Methane metabolism	14	phosphohexokinase	ec:2.7.1.11	4	c19622_g3_i11, c18921_g3_i1, c20859_g5_i1, c19622_g3_i8	map00680
Methane metabolism	14	ligase	ec:6.2.1.1	1	c20446_g1_i1	map00680
Methane metabolism	14	hydrolase	ec:3.1.2.12	1	c19211_g2_i3	map00680
Methane metabolism	14	dehydrogenase	ec:1.1.1.95	1	c19998_g6_i2	map00680
Methane metabolism	14	dehydrogenase	ec:1.1.1.37	1	c20376_g2_i6	map00680
Amino sugar and nucleotide sugar metabolism	28	transaminase (isomerizing)	ec:2.6.1.16	2	c19114_g5_i1, c19114_g5_i3	map00520
Amino sugar and nucleotide sugar metabolism	28	glucokinase (phosphorylating)	ec:2.7.1.2	1	c18020_g1_i8	map00520
Amino sugar and nucleotide sugar metabolism	28	hexokinase type IV glucokinase	ec:2.7.1.1	2	c20851_g4_i5, c18020_g1_i8	map00520
Amino sugar and nucleotide sugar metabolism	28	mannokinase (phosphorylating)	ec:2.7.1.7	1	c18020_g1_i8	map00520
Amino sugar and nucleotide sugar metabolism	28	galactokinase (phosphorylating)	ec:2.7.1.6	1	c20081_g1_i3	map00520
Amino sugar and nucleotide sugar metabolism	28	fructokinase (phosphorylating)	ec:2.7.1.4	1	c18020_g1_i8	map00520
Amino sugar and nucleotide sugar metabolism	28	hexosaminidase	ec:3.2.1.52	1	c19143_g11_i1	map00520
Amino sugar and nucleotide sugar metabolism	28	end alpha-L-arabinofuranosidase	ec:3.2.1.55	1	c19787_g2_i1	map00520
Amino sugar and nucleotide sugar metabolism	28	guanylyltransferase	ec:2.7.7.13	1	c18687_g1_i2	map00520
Amino sugar and nucleotide sugar metabolism	28	reductase	ec:1.6.2.2	2	c19309_g1_i6, c20605_g4_i10	map00520
Amino sugar and nucleotide sugar metabolism	28	(alpha-D-glucose-1,6-bisphosphate-dependent)	ec:5.4.2.2	1	c20441_g2_i1	map00520
Amino sugar and nucleotide sugar metabolism	28	mannose phosphomutase	ec:5.4.2.8	2	c19031_g3_i11, c19031_g3_i1	map00520
Amino sugar and nucleotide sugar metabolism	28	6-dehydrogenase	ec:1.1.1.22	2	c20513_g1_i1, c20513_g1_i5	map00520
Amino sugar and nucleotide sugar metabolism	28	4-alpha-galacturonosyltransferase	ec:2.4.1.43	6	c19742_g1_i3, c19231_g2_i21, c16267_g1_i1, c19231_g2_i16, c20021_g3_i5, c19231_g2_i15	map00520
Amino sugar and nucleotide sugar metabolism	28	1,4-beta-xylosidase	ec:3.2.1.37	1	c19221_g1_i11	map00520
Amino sugar and nucleotide sugar metabolism	28	5'-epimerase	ec:5.1.3.12	1	c18391_g6_i2	map00520
Amino sugar and nucleotide sugar metabolism	28	chitodextrinase	ec:3.2.1.14	6	c14742_g1_i2, c35265_g1_i1, c19428_g5_i1, c19143_g10_i3, c19143_g11_i1, c19143_g11_i2	map00520
Nitrogen metabolism	13	dehydratase	ec:4.2.1.1	4	c19647_g4_i6, c19647_g4_i3, c19330_g3_i1, c19330_g3_i3	map00910
Nitrogen metabolism	13	ligase	ec:6.3.1.2	4	c20076_g4_i1, c20076_g5_i1, c20740_g1_i1, c20740_g1_i2	map00910
Nitrogen metabolism	13	reductase	ec:1.7.99.4	1	c19309_g1_i6	map00910
Nitrogen metabolism	13	reductase (NADH)	ec:1.7.1.1	1	c19309_g1_i6	map00910
Nitrogen metabolism	13	reductase (NADPH)	ec:1.7.1.3	1	c19309_g1_i6	map00910
Nitrogen metabolism	13	synthase (NADH)	ec:1.4.1.14	1	c20976_g2_i7	map00910
Nitrogen metabolism	13	dehydrogenase [NAD(P)+]	ec:1.4.1.3	2	c20627_g2_i11, c20268_g2_i7	map00910
Nitrogen metabolism	13	dehydrogenase	ec:1.4.1.2	2	c20627_g2_i11, c20627_g2_i14	map00910
Glutathione metabolism	27	peroxidase	ec:1.11.1.9	1	c19909_g5_i12	map00480
Glutathione metabolism	27	synthase	ec:6.3.2.3	1	c20361_g1_i8	map00480
Glutathione metabolism	27	dehydrogenase (ascorbate)	ec:1.8.5.1	1	c19038_g5_i2	map00480
Glutathione metabolism	27	transferase	ec:2.5.1.18	8	c17721_g1_i1, c20021_g3_i9, c20293_g1_i1, c18531_g1_i2, c14670_g1_i1, c13051_g1_i3, c20293_g1_i2, c20233_g1_i6	map00480
Glutathione metabolism	27	reductase	ec:1.8.1.7	2	c20687_g3_i3, c18998_g3_i2	map00480
Glutathione metabolism	27	dehydrogenase (NADP+-dependent, decarboxylating)	ec:1.1.1.44	5	c20581_g2_i16, c20323_g1_i7, c20323_g3_i2, c20067_g6_i8, c20581_g2_i13	map00480
Glutathione metabolism	27	dehydrogenase (NADP+)	ec:1.1.1.42	2	c19163_g7_i1, c13343_g1_i1	map00480
Glutathione metabolism	27	glutamyl transpeptidase	ec:2.3.2.2	4	c14932_g1_i3, c19317_g1_i2, c19317_g1_i4, c19317_g1_i3	map00480
Glutathione metabolism	27	dehydrogenase (NADP+)	ec:1.1.1.49	3	c20759_g2_i2, c20684_g4_i2, c20759_g2_i1	map00480
Aminoacyl-tRNA biosynthesis	6	ligase	ec:6.1.1.6	1	c19565_g2_i8	map00970
Aminoacyl-tRNA biosynthesis	6	ligase	ec:6.1.1.7	1	c18670_g3_i4	map00970
Aminoacyl-tRNA biosynthesis	6	ligase	ec:6.1.1.9	1	c13283_g1_i1	map00970
Aminoacyl-tRNA biosynthesis	6	ligase	ec:6.1.1.18	1	c20960_g2_i3	map00970
Aminoacyl-tRNA biosynthesis	6	ligase	ec:6.1.1.17	1	c20982_g4_i3	map00970
Aminoacyl-tRNA biosynthesis	6	ligase	ec:6.1.1.19	1	c20668_g1_i11	map00970
Tryptophan metabolism	11	equilase	ec:1.11.1.6	1	c18248_g1_i1	map00380
Tryptophan metabolism	11	dehydrogenase (NAD+)	ec:1.2.1.3	7	c19696_g4_i5, c20930_g3_i6, c19792_g1_i1, c19792_g2_i4, c20930_g3_i1, c19792_g2_i8, c20507_g7_i2	map00380
Tryptophan metabolism	11	dehydrogenase	ec:1.1.1.35	1	c20560_g1_i3	map00380
Tryptophan metabolism	11	oxidase	ec:1.2.3.1	1	c20925_g3_i2	map00380
Tryptophan metabolism	11	dehydrogenase (succinyl-transferring)	ec:1.2.4.2	1	c20079_g8_i2	map00380
Arginine biosynthesis	10	transaminase	ec:2.6.1.11	1	c19892_g1_i1	map00220
Arginine biosynthesis	10	ligase	ec:6.3.1.2	4	c20076_g4_i1, c20076_g5_i1, c20740_g1_i1, c20740_g1_i2	map00220
Arginine biosynthesis	10	N-acetyltransferase	ec:2.3.1.1	1	c19699_g5_i11	map00220
Arginine biosynthesis	10	dehydrogenase [NAD(P)+]	ec:1.4.1.3	2	c20627_g2_i11, c20268_g2_i7	map00220
Arginine biosynthesis	10	dehydrogenase	ec:1.4.1.2	2	c20627_g2_i11, c20627_g2_i14	map00220
Arginine biosynthesis	10	glutaminase I	ec:3.5.1.2	1	c20040_g4_i6	map00220
Carbon fixation in photosynthetic organisms	15	aldolase	ec:4.1.2.13	1	c14269_g1_i2	map00710
Carbon fixation in photosynthetic organisms	15	carboxykinase (ATP)	ec:4.1.1.49	2	c19861_g3_i1, c10473_g1_i2	map00710
Carbon fixation in photosynthetic organisms	15	carboxylase	ec:4.1.1.39	3	c20088_g6_i1, c20088_g6_i3, c7132_g1_i1	map00710
Carbon fixation in photosynthetic organisms	15	glycolaldehydetransferase	ec:2.2.1.1	1	c11057_g1_i3	map00710
Carbon fixation in photosynthetic organisms	15	kinase	ec:2.7.2.3	1	c16651_g2_i1	map00710
Carbon fixation in photosynthetic organisms	15	dehydrogenase (NAD(P)+) (phosphorylating)	ec:1.2.1.59	1	c15948_g1_i1	map00710
Carbon fixation in photosynthetic organisms	15	dehydrogenase (phosphorylating)	ec:1.2.1.12	1	c15948_g1_i1	map00710
Carbon fixation in photosynthetic organisms	15	isomerase	ec:5.3.1.1	2	c20036_g1_i2, c15699_g1_i1	map00710
Carbon fixation in photosynthetic organisms	15	dehydrogenase	ec:1.1.1.37	1	c20376_g2_i6	map00710
Carbon fixation in photosynthetic organisms	15	dehydrogenase (decarboxylating)	ec:1.1.1.39	3	c19883_g5_i3, c19883_g5_i1, c19883_g5_i2	map00710
Carbon fixation in photosynthetic organisms	15	dehydrogenase (oxaloacetate-decarboxylating) (NADP+)	ec:1.1.1.40	2	c19883_g5_i3, c19883_g5_i2	map00710
Geraniol degradation	1	dehydrogenase	ec:1.1.1.35	1	c20560_g1_i3	map00281
Valine, leucine and isoleucine degradation	12	carboxylase	ec:6.4.1.4	1	c20703_g1_i10	map00280
Valine, leucine and isoleucine degradation	12	dehydrogenase	ec:1.8.1.4	2	c19905_g3_i8, c20030_g4_i2	map00280
Valine, leucine and isoleucine degradation	12	dehydrogenase (NAD+)	ec:1.2.1.3	7	c19696_g4_i5, c20930_g3_i6, c19792_g1_i1, c19792_g2_i4, c20930_g3_i1, c19792_g2_i8, c20507_g7_i2	map00280
Valine, leucine and isoleucine degradation	12	dehydrogenase	ec:1.1.1.35	1	c20560_g1_i3	map00280
Valine, leucine and isoleucine degradation	12	oxidase	ec:1.2.3.1	1	c20925_g3_i2	map00280
Primary bile acid biosynthesis	2	hydratase	ec:4.2.1.107	1	c20466_g4_i1	map00120
Primary bile acid biosynthesis	2	dehydrogenase	ec:1.1.1.35	1	c20560_g1_i3	map00120
Pantothenate and CoA biosynthesis	4	synthase	ec:2.2.1.6	1	c18974_g2_i2	map00770
Pantothenate and CoA biosynthesis	4	kinase	ec:2.7.1.33	2	c20057_g2_i1, c19809_g3_i3	map00770
Pantothenate and CoA biosynthesis	4	reductoisomerase (NADP+)	ec:1.1.1.86	1	c10200_g1_i2	map00770
Other types of O-glycan biosynthesis	2	3-beta-glucuronosyltransferase	ec:2.4.1.135	2	c20498_g7_i3, c18393_g1_i2	map00514
Various types of N-glycan biosynthesis	3	hexosaminidase	ec:3.2.1.52	1	c19143_g11_i1	map00513
Various types of N-glycan biosynthesis	3	1,2-alpha-mannosidase	ec:3.2.1.113	2	c20752_g3_i10, c20752_g3_i8	map00513
Zeatin biosynthesis	5	dehydrogenase	ec:1.5.99.12	5	c18919_g6_i5, c18919_g6_i1, c19371_g3_i5, c19371_g3_i1, c19371_g7_i7	map00908
Other glycan degradation	6	alpha-fucosidase	ec:3.2.1.51	2	c19255_g1_i5, c19255_g1_i2	map00511
Other glycan degradation	6	hexosaminidase	ec:3.2.1.52	1	c19143_g11_i1	map00511
Other glycan degradation	6	alpha-D-mannosidase	ec:3.2.1.24	2	c20752_g3_i10, c20752_g3_i8	map00511
Other glycan degradation	6	lactase (ambiguous)	ec:3.2.1.23	1	c17671_g1_i2	map00511
Citrate cycle (TCA cycle)	23	carboxykinase (ATP)	ec:4.1.1.49	2	c19861_g3_i1, c10473_g1_i2	map00020
Citrate cycle (TCA cycle)	23	carboxykinase (GTP)	ec:4.1.1.32	1	c10473_g1_i2	map00020
Citrate cycle (TCA cycle)	23	hydratase	ec:4.2.1.3	4	c39740_g1_i1, c9692_g1_i1, c18982_g6_i1, c8764_g1_i1	map00020
Citrate cycle (TCA cycle)	23	ligase (ADP-forming)	ec:6.2.1.5	3	c20044_g3_i1, c20044_g3_i2, c20044_g2_i8	map00020
Citrate cycle (TCA cycle)	23	dehydrogenase	ec:1.8.1.4	2	c19905_g3_i8, c20030_g4_i2	map00020
Citrate cycle (TCA cycle)	23	dehydrogenase	ec:1.1.1.37	1	c20376_g2_i6	map00020
Citrate cycle (TCA cycle)	23	dehydrogenase (NADP+)	ec:1.1.1.42	2	c19163_g7_i1, c13343_g1_i1	map00020
Citrate cycle (TCA cycle)	23	dehydrogenase (NAD+)	ec:1.1.1.41	2	c20838_g1_i1, c20838_g3_i2	map00020
Citrate cycle (TCA cycle)	23	citrate synthase	ec:2.3.3.8	2	c20503_g1_i2, c20638_g5_i3	map00020
Citrate cycle (TCA cycle)	23	(Si)-synthase	ec:2.3.3.1	1	c20522_g3_i12	map00020
Citrate cycle (TCA cycle)	23	dehydrogenase (succinyl-transferring)	ec:1.2.4.2	1	c20079_g8_i2	map00020
Citrate cycle (TCA cycle)	23	dehydrogenase (acetyl-transferring)	ec:1.2.4.1	3	c4901_g1_i1, c20323_g1_i7, c20323_g3_i2	map00020
One carbon pool by folate	6	cyclo-ligase	ec:6.3.3.2	1	c19097_g3_i14	map00670
One carbon pool by folate	6	hydroxymethyltransferase	ec:2.1.2.1	2	c18223_g1_i6, c17279_g1_i1	map00670
One carbon pool by folate	6	reductase [NAD(P)H]	ec:1.5.1.20	1	c20904_g3_i1	map00670
One carbon pool by folate	6	synthase	ec:2.1.1.45	1	c19026_g2_i4	map00670
One carbon pool by folate	6	reductase	ec:1.5.1.3	2	c20758_g2_i17, c19026_g2_i4	map00670
N-Glycan biosynthesis	6	4-beta-N-acetylglucosaminyltransferase	ec:2.4.1.144	2	c19116_g4_i2, c19116_g4_i4	map00510
N-Glycan biosynthesis	6	1,3-alpha-glucosidase	ec:3.2.1.84	2	c18554_g1_i3, c18554_g1_i2	map00510
N-Glycan biosynthesis	6	1,2-alpha-mannosidase	ec:3.2.1.113	2	c20752_g3_i10, c20752_g3_i8	map00510
Carotenoid biosynthesis	6	dioxygenase	ec:1.13.11.51	2	c18907_g3_i3, c12680_g1_i1	map00906
Carotenoid biosynthesis	6	synthase	ec:2.5.1.32	2	c17733_g1_i2, c17733_g1_i1	map00906
Carotenoid biosynthesis	6	acid 8'-hydroxylase	ec:1.14.13.93	2	c20934_g2_i6, c20934_g2_i4	map00906
Diterpenoid biosynthesis	1	oxidase	ec:1.14.13.144	1	c16584_g1_i1	map00904
Limonene and pinene degradation	7	dehydrogenase (NAD+)	ec:1.2.1.3	7	c19696_g4_i5, c20930_g3_i6, c19792_g1_i1, c19792_g2_i4, c20930_g3_i1, c19792_g2_i8, c20507_g7_i2	map00903
Indole alkaloid biosynthesis	1	synthase	ec:4.3.3.2	1	c20463_g4_i2	map00901
beta-Alanine metabolism	9	dehydrogenase	ec:1.2.1.19	2	c20930_g3_i6, c20930_g3_i1	map00410
beta-Alanine metabolism	9	dehydrogenase [NAD(P)+]	ec:1.2.1.5	1	c19220_g3_i14	map00410
beta-Alanine metabolism	9	dehydrogenase (NAD+)	ec:1.2.1.3	7	c19696_g4_i5, c20930_g3_i6, c19792_g1_i1, c19792_g2_i4, c20930_g3_i1, c19792_g2_i8, c20507_g7_i2	map00410
beta-Alanine metabolism	9	oxidase	ec:1.4.3.21	1	c20355_g10_i4	map00410
Terpenoid backbone biosynthesis	9	synthase	ec:2.2.1.7	2	c10289_g1_i2, c20703_g1_i1	map00900
Terpenoid backbone biosynthesis	9	diphosphate synthase	ec:2.5.1.10	3	c17733_g1_i2, c17733_g1_i1, c18913_g5_i1	map00900
Terpenoid backbone biosynthesis	9	diphosphate synthase	ec:2.5.1.29	3	c19041_g3_i9, c19041_g3_i8, c19041_g3_i12	map00900
Terpenoid backbone biosynthesis	9	geranyl-diphosphate synthase	ec:2.5.1.1	1	c18913_g5_i1	map00900
Terpenoid backbone biosynthesis	9	reductase (NADPH)	ec:1.1.1.34	1	c19587_g6_i1	map00900
D-Alanine metabolism	1	ligase	ec:6.3.2.4	1	c18430_g1_i5	map00473
D-Glutamine and D-glutamate metabolism	3	dehydrogenase [NAD(P)+]	ec:1.4.1.3	2	c20627_g2_i11, c20268_g2_i7	map00471
D-Glutamine and D-glutamate metabolism	3	glutaminase I	ec:3.5.1.2	1	c20040_g4_i6	map00471
Lysine degradation	13	N-methyltransferase	ec:2.1.1.43	4	c18927_g1_i5, c18927_g1_i4, c18927_g1_i3, c18648_g2_i11	map00310
Lysine degradation	13	dehydrogenase (NAD+)	ec:1.2.1.3	7	c19696_g4_i5, c20930_g3_i6, c19792_g1_i1, c19792_g2_i4, c20930_g3_i1, c19792_g2_i8, c20507_g7_i2	map00310
Lysine degradation	13	dehydrogenase	ec:1.1.1.35	1	c20560_g1_i3	map00310
Lysine degradation	13	dehydrogenase (succinyl-transferring)	ec:1.2.4.2	1	c20079_g8_i2	map00310
Tropane, piperidine and pyridine alkaloid biosynthesis	1	oxidase	ec:1.4.3.21	1	c20355_g10_i4	map00960
Porphyrin and chlorophyll metabolism	10	reductase	ec:1.2.1.70	1	c20519_g1_i1	map00860
Porphyrin and chlorophyll metabolism	10	ceruloplasmin	ec:1.16.3.1	2	c19337_g3_i2, c16203_g1_i3	map00860
Porphyrin and chlorophyll metabolism	10	ligase	ec:6.1.1.17	1	c20982_g4_i3	map00860
Porphyrin and chlorophyll metabolism	10	beta-glucuronide glucuronohydrolase glucuronidase	ec:3.2.1.31	1	c19807_g2_i5	map00860
Porphyrin and chlorophyll metabolism	10	1-naphthol glucuronyltransferase	ec:2.4.1.17	3	c20495_g1_i5, c20498_g7_i3, c18393_g1_i2	map00860
Porphyrin and chlorophyll metabolism	10	oxidase	ec:1.3.3.4	1	c13644_g1_i3	map00860
Porphyrin and chlorophyll metabolism	10	chelatase	ec:6.6.1.1	1	c18125_g2_i1	map00860
Glycosphingolipid biosynthesis - ganglio series	2	hexosaminidase	ec:3.2.1.52	1	c19143_g11_i1	map00604
Glycosphingolipid biosynthesis - ganglio series	2	lactase (ambiguous)	ec:3.2.1.23	1	c17671_g1_i2	map00604
Glycosphingolipid biosynthesis - globo series	3	hexosaminidase	ec:3.2.1.52	1	c19143_g11_i1	map00603
Glycosphingolipid biosynthesis - globo series	3	melibiase	ec:3.2.1.22	2	c17441_g2_i1, c20661_g1_i4	map00603
Cysteine and methionine metabolism	18	decarboxylase	ec:4.1.1.50	5	c20768_g6_i4, c20768_g6_i14, c20768_g6_i17, c19357_g1_i13, c19357_g1_i10	map00270
Cysteine and methionine metabolism	18	kinase	ec:2.7.2.4	4	c13482_g1_i2, c17240_g1_i4, c18813_g1_i4, c18813_g1_i9	map00270
Cysteine and methionine metabolism	18	synthase	ec:6.3.2.3	1	c20361_g1_i8	map00270
Cysteine and methionine metabolism	18	adenosyltransferase	ec:2.5.1.6	1	c18725_g2_i5	map00270
Cysteine and methionine metabolism	18	dehydrogenase	ec:1.1.1.3	3	c13482_g1_i2, c18813_g1_i4, c18813_g1_i9	map00270
Cysteine and methionine metabolism	18	S-methyltransferase	ec:2.1.1.14	1	c20415_g1_i7	map00270
Cysteine and methionine metabolism	18	S-adenosylhomocysteine synthase	ec:3.3.1.1	1	c38751_g1_i1	map00270
Cysteine and methionine metabolism	18	synthase	ec:2.5.1.47	2	c17679_g1_i2, c17679_g1_i1	map00270
Cysteine and methionine metabolism	18	dehydrogenase	ec:1.1.1.37	1	c20376_g2_i6	map00270
Cysteine and methionine metabolism	18	oxidase	ec:1.14.17.4	1	c14883_g1_i1	map00270
Cysteine and methionine metabolism	18	isomerase	ec:5.3.1.23	1	c20264_g8_i1	map00270
Nicotinate and nicotinamide metabolism	5	kinase	ec:2.7.1.23	1	c19899_g4_i7	map00760
Nicotinate and nicotinamide metabolism	5	uridine 5'-nucleotidase	ec:3.1.3.5	1	c19705_g3_i3	map00760
Nicotinate and nicotinamide metabolism	5	nucleosidase	ec:3.2.2.3	1	c20166_g2_i1	map00760
Nicotinate and nicotinamide metabolism	5	oxidase	ec:1.2.3.1	1	c20925_g3_i2	map00760
Nicotinate and nicotinamide metabolism	5	synthase (glutamine-hydrolysing)	ec:6.3.5.1	1	c20223_g3_i3	map00760
Sphingolipid metabolism	5	phosphodiesterase	ec:3.1.4.12	2	c19193_g4_i3, c19193_g4_i1	map00600
Sphingolipid metabolism	5	melibiase	ec:3.2.1.22	2	c17441_g2_i1, c20661_g1_i4	map00600
Sphingolipid metabolism	5	lactase (ambiguous)	ec:3.2.1.23	1	c17671_g1_i2	map00600
C5-Branched dibasic acid metabolism	5	synthase	ec:2.2.1.6	1	c18974_g2_i2	map00660
C5-Branched dibasic acid metabolism	5	ligase (ADP-forming)	ec:6.2.1.5	3	c20044_g3_i1, c20044_g3_i2, c20044_g2_i8	map00660
C5-Branched dibasic acid metabolism	5	dehydrogenase	ec:1.1.1.85	1	c18901_g7_i3	map00660
Glycolysis / Gluconeogenesis	40	aldolase	ec:4.1.2.13	1	c14269_g1_i2	map00010
Glycolysis / Gluconeogenesis	40	carboxykinase (ATP)	ec:4.1.1.49	2	c19861_g3_i1, c10473_g1_i2	map00010
Glycolysis / Gluconeogenesis	40	carboxykinase (GTP)	ec:4.1.1.32	1	c10473_g1_i2	map00010
Glycolysis / Gluconeogenesis	40	kinase	ec:2.7.2.3	1	c16651_g2_i1	map00010
Glycolysis / Gluconeogenesis	40	kinase	ec:2.7.1.40	2	c20604_g2_i3, c18957_g5_i14	map00010
Glycolysis / Gluconeogenesis	40	glucokinase (phosphorylating)	ec:2.7.1.2	1	c18020_g1_i8	map00010
Glycolysis / Gluconeogenesis	40	hexokinase type IV glucokinase	ec:2.7.1.1	2	c20851_g4_i5, c18020_g1_i8	map00010
Glycolysis / Gluconeogenesis	40	dehydrogenase (NAD(P)+) (phosphorylating)	ec:1.2.1.59	1	c15948_g1_i1	map00010
Glycolysis / Gluconeogenesis	40	phosphohexokinase	ec:2.7.1.11	4	c19622_g3_i11, c18921_g3_i1, c20859_g5_i1, c19622_g3_i8	map00010
Glycolysis / Gluconeogenesis	40	decarboxylase	ec:4.1.1.1	1	c19219_g2_i1	map00010
Glycolysis / Gluconeogenesis	40	ligase	ec:6.2.1.1	1	c20446_g1_i1	map00010
Glycolysis / Gluconeogenesis	40	1-epimerase	ec:5.1.3.3	2	c19925_g3_i4, c2342_g1_i1	map00010
Glycolysis / Gluconeogenesis	40	dehydrogenase (phosphorylating)	ec:1.2.1.12	1	c15948_g1_i1	map00010
Glycolysis / Gluconeogenesis	40	dehydrogenase	ec:1.8.1.4	2	c19905_g3_i8, c20030_g4_i2	map00010
Glycolysis / Gluconeogenesis	40	isomerase	ec:5.3.1.1	2	c20036_g1_i2, c15699_g1_i1	map00010
Glycolysis / Gluconeogenesis	40	dehydrogenase (NADP+)	ec:1.1.1.2	3	c18119_g1_i3, c18119_g1_i2, c18119_g1_i1	map00010
Glycolysis / Gluconeogenesis	40	dehydrogenase	ec:1.1.1.1	2	c20287_g1_i1, c20287_g1_i7	map00010
Glycolysis / Gluconeogenesis	40	dehydrogenase [NAD(P)+]	ec:1.2.1.5	1	c19220_g3_i14	map00010
Glycolysis / Gluconeogenesis	40	dehydrogenase (NAD+)	ec:1.2.1.3	7	c19696_g4_i5, c20930_g3_i6, c19792_g1_i1, c19792_g2_i4, c20930_g3_i1, c19792_g2_i8, c20507_g7_i2	map00010
Glycolysis / Gluconeogenesis	40	dehydrogenase (NADP+)	ec:1.2.1.9	2	c19677_g3_i2, c19677_g3_i1	map00010
Glycolysis / Gluconeogenesis	40	(alpha-D-glucose-1,6-bisphosphate-dependent)	ec:5.4.2.2	1	c20441_g2_i1	map00010
Glycolysis / Gluconeogenesis	40	dehydrogenase (acetyl-transferring)	ec:1.2.4.1	3	c4901_g1_i1, c20323_g1_i7, c20323_g3_i2	map00010
Starch and sucrose metabolism	67	glucokinase (phosphorylating)	ec:2.7.1.2	1	c18020_g1_i8	map00500
Starch and sucrose metabolism	67	hexokinase type IV glucokinase	ec:2.7.1.1	2	c20851_g4_i5, c18020_g1_i8	map00500
Starch and sucrose metabolism	67	fructokinase (phosphorylating)	ec:2.7.1.4	1	c18020_g1_i8	map00500
Starch and sucrose metabolism	67	trehalose 6-phosphatase	ec:3.1.3.12	8	c18513_g1_i1, c20682_g2_i4, c20004_g3_i3, c8288_g1_i1, c20004_g3_i4, c20690_g5_i2, c20682_g2_i5, c18513_g1_i6	map00500
Starch and sucrose metabolism	67	pectin demethoxylase	ec:3.1.1.11	1	c18579_g12_i2	map00500
Starch and sucrose metabolism	67	endo-1,4-beta-D-glucanase	ec:3.2.1.4	1	c20755_g1_i2	map00500
Starch and sucrose metabolism	67	saccharogen amylase	ec:3.2.1.2	1	c20462_g1_i1	map00500
Starch and sucrose metabolism	67	1,4-alpha-galacturonidase	ec:3.2.1.67	1	c19236_g3_i4	map00500
Starch and sucrose metabolism	67	alpha-glucosidase	ec:3.2.1.48	4	c18382_g1_i2, c20309_g4_i3, c18992_g2_i4, c20083_g4_i2	map00500
Starch and sucrose metabolism	67	(alpha-D-glucose-1,6-bisphosphate-dependent)	ec:5.4.2.2	1	c20441_g2_i1	map00500
Starch and sucrose metabolism	67	gentiobiase	ec:3.2.1.21	10	c18644_g1_i1, c19632_g2_i1, c18817_g2_i3, c20770_g2_i5, c19502_g4_i7, c13918_g1_i1, c18943_g1_i14, c18943_g1_i26, c19632_g2_i2, c20770_g4_i3	map00500
Starch and sucrose metabolism	67	synthase	ec:2.4.1.34	1	c19625_g2_i2	map00500
Starch and sucrose metabolism	67	invertase	ec:3.2.1.26	5	c20312_g2_i5, c18382_g1_i2, c20309_g4_i3, c18992_g2_i4, c20083_g4_i2	map00500
Starch and sucrose metabolism	67	beta-glucuronide glucuronohydrolase glucuronidase	ec:3.2.1.31	1	c19807_g2_i5	map00500
Starch and sucrose metabolism	67	6-dehydrogenase	ec:1.1.1.22	2	c20513_g1_i1, c20513_g1_i5	map00500
Starch and sucrose metabolism	67	endo-1,3-beta-D-glucosidase	ec:3.2.1.39	2	c19502_g4_i7, c13918_g1_i1	map00500
Starch and sucrose metabolism	67	4-alpha-galacturonosyltransferase	ec:2.4.1.43	6	c19742_g1_i3, c19231_g2_i21, c16267_g1_i1, c19231_g2_i16, c20021_g3_i5, c19231_g2_i15	map00500
Starch and sucrose metabolism	67	1,4-beta-xylosidase	ec:3.2.1.37	1	c19221_g1_i11	map00500
Starch and sucrose metabolism	67	phosphorylase	ec:2.4.1.1	2	c18432_g3_i3, c19358_g1_i1	map00500
Starch and sucrose metabolism	67	branching enzyme	ec:2.4.1.18	1	c19433_g1_i2	map00500
Starch and sucrose metabolism	67	1-naphthol glucuronyltransferase	ec:2.4.1.17	3	c20495_g1_i5, c20498_g7_i3, c18393_g1_i2	map00500
Starch and sucrose metabolism	67	synthase (UDP-forming)	ec:2.4.1.15	3	c20004_g3_i15, c20004_g3_i3, c20004_g3_i4	map00500
Starch and sucrose metabolism	67	synthase	ec:2.4.1.14	2	c17821_g1_i3, c18905_g2_i2	map00500
Starch and sucrose metabolism	67	synthase	ec:2.4.1.13	1	c19027_g2_i4	map00500
Starch and sucrose metabolism	67	synthase (UDP-forming)	ec:2.4.1.12	13	c19889_g1_i5, c20912_g2_i3, c18210_g1_i1, c19017_g2_i3, c19789_g2_i12, c19639_g1_i6, c19390_g4_i6, c19889_g1_i1, c20182_g2_i2, c20762_g3_i4, c19390_g4_i2, c20305_g1_i4, c19889_g1_i4	map00500
Starch and sucrose metabolism	67	pectin depolymerase	ec:3.2.1.15	4	c18663_g2_i1, c19236_g3_i4, c19269_g1_i2, c8952_g1_i1	map00500
Ether lipid metabolism	1	A2	ec:3.1.1.4	1	c20782_g8_i2	map00565
Cutin, suberine and wax biosynthesis	1	O-acyltransferase	ec:2.3.1.20	1	c16069_g1_i2	map00073
Glycerophospholipid metabolism	8	kinase (ATP)	ec:2.7.1.107	3	c20775_g4_i2, c20942_g2_i1, c20942_g2_i8	map00564
Glycerophospholipid metabolism	8	A2	ec:3.1.1.4	1	c20782_g8_i2	map00564
Glycerophospholipid metabolism	8	N-methyltransferase	ec:2.1.1.103	2	c19423_g1_i10, c20135_g4_i2	map00564
Glycerophospholipid metabolism	8	cytidylyltransferase	ec:2.7.7.15	2	c19227_g2_i3, c20422_g4_i3	map00564
Glycosylphosphatidylinositol(GPI)-anchor biosynthesis	1	N-acetylglucosaminyltransferase	ec:2.4.1.198	1	c18898_g4_i1	map00563
Fatty acid degradation	14	dehydrogenase	ec:1.1.1.1	2	c20287_g1_i1, c20287_g1_i7	map00071
Fatty acid degradation	14	dehydrogenase (NAD+)	ec:1.2.1.3	7	c19696_g4_i5, c20930_g3_i6, c19792_g1_i1, c19792_g2_i4, c20930_g3_i1, c19792_g2_i8, c20507_g7_i2	map00071
Fatty acid degradation	14	dehydrogenase	ec:1.1.1.35	1	c20560_g1_i3	map00071
Fatty acid degradation	14	oxidase	ec:1.3.3.6	4	c20257_g3_i4, c20257_g3_i5, c20257_g3_i3, c20224_g1_i2	map00071
Inositol phosphate metabolism	14	3-kinase	ec:2.7.1.127	1	c20423_g2_i3	map00562
Inositol phosphate metabolism	14	4-kinase	ec:2.7.1.67	1	c20711_g3_i11	map00562
Inositol phosphate metabolism	14	phospholipase C	ec:3.1.4.11	7	c19095_g3_i9, c19458_g7_i3, c15792_g1_i4, c20776_g2_i9, c15792_g1_i3, c20776_g2_i1, c15792_g1_i1	map00562
Inositol phosphate metabolism	14	3-kinase	ec:2.7.1.137	2	c20734_g1_i1, c16877_g1_i4	map00562
Inositol phosphate metabolism	14	isomerase	ec:5.3.1.1	2	c20036_g1_i2, c15699_g1_i1	map00562
Inositol phosphate metabolism	14	oxygenase	ec:1.13.99.1	1	c18464_g11_i2	map00562
Benzoxazinoid biosynthesis	2	lyase	ec:4.1.2.8	2	c19986_g3_i8, c19986_g3_i5	map00402
Glycerolipid metabolism	23	kinase (ATP)	ec:2.7.1.107	3	c20775_g4_i2, c20942_g2_i1, c20942_g2_i8	map00561
Glycerolipid metabolism	23	kinase	ec:2.7.1.30	1	c20474_g1_i4	map00561
Glycerolipid metabolism	23	kinase	ec:2.7.1.29	2	c19220_g3_i13, c19220_g3_i8	map00561
Glycerolipid metabolism	23	O-acyltransferase	ec:2.3.1.20	1	c16069_g1_i2	map00561
Glycerolipid metabolism	23	lipase	ec:3.1.1.3	3	c18775_g2_i2, c20923_g3_i9, c20923_g3_i11	map00561
Glycerolipid metabolism	23	dehydrogenase (NADP+)	ec:1.1.1.2	3	c18119_g1_i3, c18119_g1_i2, c18119_g1_i1	map00561
Glycerolipid metabolism	23	dehydrogenase (NAD+)	ec:1.2.1.3	7	c19696_g4_i5, c20930_g3_i6, c19792_g1_i1, c19792_g2_i4, c20930_g3_i1, c19792_g2_i8, c20507_g7_i2	map00561
Glycerolipid metabolism	23	melibiase	ec:3.2.1.22	2	c17441_g2_i1, c20661_g1_i4	map00561
Glycerolipid metabolism	23	reductase	ec:1.1.1.21	3	c18119_g1_i3, c18119_g1_i2, c18119_g1_i1	map00561
Glycerolipid metabolism	23	synthase	ec:2.4.1.46	1	c20488_g2_i2	map00561
Phenylalanine, tyrosine and tryptophan biosynthesis	14	synthase	ec:4.1.1.48	1	c19965_g2_i1	map00400
Phenylalanine, tyrosine and tryptophan biosynthesis	14	synthase	ec:4.1.3.27	2	c20012_g4_i6, c18804_g5_i3	map00400
Phenylalanine, tyrosine and tryptophan biosynthesis	14	synthase	ec:4.2.3.5	1	c17476_g2_i2	map00400
Phenylalanine, tyrosine and tryptophan biosynthesis	14	synthase	ec:4.2.3.4	2	c20192_g1_i1, c20192_g1_i9	map00400
Phenylalanine, tyrosine and tryptophan biosynthesis	14	synthase	ec:4.2.1.20	4	c19812_g3_i1, c20147_g1_i6, c19986_g3_i8, c19986_g3_i5	map00400
Phenylalanine, tyrosine and tryptophan biosynthesis	14	synthase	ec:2.5.1.54	3	c19035_g2_i3, c19089_g3_i3, c19089_g3_i1	map00400
Phenylalanine, tyrosine and tryptophan biosynthesis	14	isomerase	ec:5.3.1.24	2	c19965_g2_i1, c19610_g1_i8	map00400
Cyanoamino acid metabolism	19	hydroxymethyltransferase	ec:2.1.2.1	2	c18223_g1_i6, c17279_g1_i1	map00460
Cyanoamino acid metabolism	19	synthase	ec:4.4.1.9	2	c17679_g1_i2, c17679_g1_i1	map00460
Cyanoamino acid metabolism	19	glutamyl transpeptidase	ec:2.3.2.2	4	c14932_g1_i3, c19317_g1_i2, c19317_g1_i4, c19317_g1_i3	map00460
Cyanoamino acid metabolism	19	gentiobiase	ec:3.2.1.21	10	c18644_g1_i1, c19632_g2_i1, c18817_g2_i3, c20770_g2_i5, c19502_g4_i7, c13918_g1_i1, c18943_g1_i14, c18943_g1_i26, c19632_g2_i2, c20770_g4_i3	map00460
Cyanoamino acid metabolism	19	asparaginase II	ec:3.5.1.1	1	c17854_g3_i1	map00460
Isoquinoline alkaloid biosynthesis	1	oxidase	ec:1.4.3.21	1	c20355_g10_i4	map00950
Lysine biosynthesis	4	kinase	ec:2.7.2.4	4	c13482_g1_i2, c17240_g1_i4, c18813_g1_i4, c18813_g1_i9	map00300
Lysine biosynthesis	4	dehydrogenase	ec:1.1.1.3	3	c13482_g1_i2, c18813_g1_i4, c18813_g1_i9	map00300
Benzoate degradation	1	dehydrogenase	ec:1.1.1.35	1	c20560_g1_i3	map00362
Phenylalanine metabolism	7	4-monooxygenase	ec:1.14.13.11	1	c20205_g5_i1	map00360
Phenylalanine metabolism	7	ligase	ec:6.2.1.12	1	c18880_g1_i4	map00360
Phenylalanine metabolism	7	ammonia-lyase	ec:4.3.1.24	3	c18026_g1_i5, c19992_g7_i3, c14842_g1_i1	map00360
Phenylalanine metabolism	7	ammonia-lyase	ec:4.3.1.25	3	c18026_g1_i5, c19992_g7_i3, c14842_g1_i1	map00360
Phenylalanine metabolism	7	dehydrogenase [NAD(P)+]	ec:1.2.1.5	1	c19220_g3_i14	map00360
Phenylalanine metabolism	7	oxidase	ec:1.4.3.21	1	c20355_g10_i4	map00360
T cell receptor signaling pathway	44	phosphatase	ec:3.1.3.16	42	c20466_g10_i8, c20659_g1_i10, c19582_g7_i3, c20150_g4_i11, c17510_g1_i1, c19445_g4_i1, c20466_g10_i5, c19333_g3_i2, c20764_g6_i1, c20764_g6_i3, c20901_g1_i7, c20183_g6_i1, c19380_g3_i7, c17912_g1_i1, c20151_g1_i10, c18916_g1_i1, c20847_g7_i1, c19925_g3_i5, c17554_g1_i1, c19868_g5_i4, c20836_g2_i11, c20844_g5_i4, c19694_g2_i1, c19977_g2_i1, c19237_g3_i2, c19465_g1_i9, c20759_g1_i3, c12405_g1_i2, c…	map04660
T cell receptor signaling pathway	44	protein-tyrosine kinase	ec:2.7.10.2	2	c20258_g2_i7, c18309_g4_i9	map04660
Monobactam biosynthesis	4	kinase	ec:2.7.2.4	4	c13482_g1_i2, c17240_g1_i4, c18813_g1_i4, c18813_g1_i9	map00261
Glycine, serine and threonine metabolism	22	hydroxymethyltransferase	ec:2.1.2.1	2	c18223_g1_i6, c17279_g1_i1	map00260
Glycine, serine and threonine metabolism	22	transaminase	ec:2.6.1.52	1	c20013_g3_i6	map00260
Glycine, serine and threonine metabolism	22	dehydrogenase (aminomethyl-transferring)	ec:1.4.4.2	1	c20821_g2_i8	map00260
Glycine, serine and threonine metabolism	22	kinase	ec:2.7.2.4	4	c13482_g1_i2, c17240_g1_i4, c18813_g1_i4, c18813_g1_i9	map00260
Glycine, serine and threonine metabolism	22	synthase	ec:4.2.3.1	2	c19223_g2_i7, c19223_g2_i3	map00260
Glycine, serine and threonine metabolism	22	dehydrogenase	ec:1.8.1.4	2	c19905_g3_i8, c20030_g4_i2	map00260
Glycine, serine and threonine metabolism	22	dehydrogenase	ec:1.1.1.1	2	c20287_g1_i1, c20287_g1_i7	map00260
Glycine, serine and threonine metabolism	22	dehydrogenase	ec:1.1.1.3	3	c13482_g1_i2, c18813_g1_i4, c18813_g1_i9	map00260
Glycine, serine and threonine metabolism	22	synthase	ec:4.2.1.20	4	c19812_g3_i1, c20147_g1_i6, c19986_g3_i8, c19986_g3_i5	map00260
Glycine, serine and threonine metabolism	22	dehydrogenase	ec:1.1.1.95	1	c19998_g6_i2	map00260
Glycine, serine and threonine metabolism	22	dehydrogenase	ec:1.2.1.8	2	c20930_g3_i6, c20930_g3_i1	map00260
Glycine, serine and threonine metabolism	22	oxidase	ec:1.4.3.21	1	c20355_g10_i4	map00260
Steroid biosynthesis	9	synthase	ec:5.4.99.8	1	c19925_g1_i5	map00100
Steroid biosynthesis	9	24-C-methyltransferase	ec:2.1.1.41	1	c20122_g3_i10	map00100
Steroid biosynthesis	9	C-methyltransferase	ec:2.1.1.143	4	c19343_g6_i4, c19343_g6_i1, c12823_g1_i1, c19343_g6_i5	map00100
Steroid biosynthesis	9	14alpha-demethylase	ec:1.14.13.70	3	c20262_g4_i1, c20262_g4_i2, c20262_g4_i3	map00100
Vitamin B6 metabolism	8	5'-phosphate synthase	ec:1.4.3.5	2	c20565_g1_i11, c20565_g1_i9	map00750
Vitamin B6 metabolism	8	transaminase	ec:2.6.1.52	1	c20013_g3_i6	map00750
Vitamin B6 metabolism	8	synthase	ec:4.2.3.1	2	c19223_g2_i7, c19223_g2_i3	map00750
Vitamin B6 metabolism	8	5'-phosphate synthase (glutamine hydrolysing)	ec:4.3.3.6	2	c20085_g6_i3, c20085_g6_i2	map00750
Vitamin B6 metabolism	8	oxidase	ec:1.2.3.1	1	c20925_g3_i2	map00750
Phosphatidylinositol signaling system	14	kinase (ATP)	ec:2.7.1.107	3	c20775_g4_i2, c20942_g2_i1, c20942_g2_i8	map04070
Phosphatidylinositol signaling system	14	3-kinase	ec:2.7.1.127	1	c20423_g2_i3	map04070
Phosphatidylinositol signaling system	14	4-kinase	ec:2.7.1.67	1	c20711_g3_i11	map04070
Phosphatidylinositol signaling system	14	phospholipase C	ec:3.1.4.11	7	c19095_g3_i9, c19458_g7_i3, c15792_g1_i4, c20776_g2_i9, c15792_g1_i3, c20776_g2_i1, c15792_g1_i1	map04070
Phosphatidylinositol signaling system	14	3-kinase	ec:2.7.1.137	2	c20734_g1_i1, c16877_g1_i4	map04070
Butanoate metabolism	3	dehydrogenase (NAD+)	ec:1.2.1.24	1	c19220_g3_i14	map00650
Butanoate metabolism	3	synthase	ec:2.2.1.6	1	c18974_g2_i2	map00650
Butanoate metabolism	3	dehydrogenase [NAD(P)+]	ec:1.2.1.16	1	c19220_g3_i14	map00650
Butanoate metabolism	3	dehydrogenase	ec:1.1.1.35	1	c20560_g1_i3	map00650
Fatty acid elongation	2	reductase (NADPH)	ec:1.3.1.38	1	c19011_g1_i22	map00062
Fatty acid elongation	2	dehydrogenase	ec:1.1.1.35	1	c20560_g1_i3	map00062
Fatty acid biosynthesis	11	carboxylase	ec:6.4.1.2	5	c18813_g4_i1, c19770_g1_i4, c18813_g4_i2, c19354_g3_i2, c19354_g3_i5	map00061
Fatty acid biosynthesis	11	synthase	ec:2.3.1.86	1	c20921_g1_i3	map00061
Fatty acid biosynthesis	11	synthase	ec:2.3.1.85	5	c18957_g5_i5, c12848_g2_i1, c19479_g3_i3, c19011_g1_i22, c20019_g2_i6	map00061
Fatty acid biosynthesis	11	reductase	ec:1.1.1.100	1	c12848_g2_i1	map00061
Fatty acid biosynthesis	11	synthase I	ec:2.3.1.41	2	c18957_g5_i5, c20019_g2_i6	map00061
Fatty acid biosynthesis	11	reductase (NADH)	ec:1.3.1.9	2	c19479_g3_i3, c19011_g1_i22	map00061
Peptidoglycan biosynthesis	1	ligase	ec:6.3.2.4	1	c18430_g1_i5	map00550
Biosynthesis of terpenoids and steroids	2	synthase	ec:2.5.1.32	2	c17733_g1_i2, c17733_g1_i1	map01062
Stilbenoid, diarylheptanoid and gingerol biosynthesis	1	4-monooxygenase	ec:1.14.13.11	1	c20205_g5_i1	map00945
Flavone and flavonol biosynthesis	1	beta-glucuronide glucuronohydrolase glucuronidase	ec:3.2.1.31	1	c19807_g2_i5	map00944
Selenocompound metabolism	1	S-methyltransferase	ec:2.1.1.14	1	c20415_g1_i7	map00450
Flavonoid biosynthesis	3	synthase	ec:2.3.1.74	2	c19767_g3_i1, c19767_g2_i1	map00941
Flavonoid biosynthesis	3	4-monooxygenase	ec:1.14.13.11	1	c20205_g5_i1	map00941
Phenylpropanoid biosynthesis	43	dehydrogenase	ec:1.1.1.195	2	c20140_g7_i1, c19211_g1_i4	map00940
Phenylpropanoid biosynthesis	43	lactoperoxidase	ec:1.11.1.7	26	c19367_g2_i6, c18491_g2_i6, c14678_g1_i2, c19367_g2_i4, c19367_g2_i3, c18491_g2_i2, c18188_g2_i3, c18491_g2_i11, c9336_g1_i1, c19372_g2_i4, c19909_g5_i12, c20518_g3_i7, c20446_g1_i4, c18944_g5_i1, c18542_g2_i4, c18983_g2_i1, c18542_g2_i3, c20062_g4_i3, c15723_g1_i2, c43740_g1_i1, c18248_g1_i1, c4090_g2_i1, c19680_g4_i1, c20192_g4_i2, c13364_g1_i1, c20862_g9_i1	map00940
Phenylpropanoid biosynthesis	43	4-monooxygenase	ec:1.14.13.11	1	c20205_g5_i1	map00940
Phenylpropanoid biosynthesis	43	ligase	ec:6.2.1.12	1	c18880_g1_i4	map00940
Phenylpropanoid biosynthesis	43	ammonia-lyase	ec:4.3.1.24	3	c18026_g1_i5, c19992_g7_i3, c14842_g1_i1	map00940
Phenylpropanoid biosynthesis	43	ammonia-lyase	ec:4.3.1.25	3	c18026_g1_i5, c19992_g7_i3, c14842_g1_i1	map00940
Phenylpropanoid biosynthesis	43	gentiobiase	ec:3.2.1.21	10	c18644_g1_i1, c19632_g2_i1, c18817_g2_i3, c20770_g2_i5, c19502_g4_i7, c13918_g1_i1, c18943_g1_i14, c18943_g1_i26, c19632_g2_i2, c20770_g4_i3	map00940
Tyrosine metabolism	6	dehydrogenase [NAD(P)+]	ec:1.2.1.16	1	c19220_g3_i14	map00350
Tyrosine metabolism	6	dehydrogenase	ec:1.1.1.1	2	c20287_g1_i1, c20287_g1_i7	map00350
Tyrosine metabolism	6	ammonia-lyase	ec:4.3.1.23	1	c14842_g1_i1	map00350
Tyrosine metabolism	6	dehydrogenase [NAD(P)+]	ec:1.2.1.5	1	c19220_g3_i14	map00350
Tyrosine metabolism	6	oxidase	ec:1.2.3.1	1	c20925_g3_i2	map00350
Tyrosine metabolism	6	oxidase	ec:1.4.3.21	1	c20355_g10_i4	map00350
Aflatoxin biosynthesis	5	carboxylase	ec:6.4.1.2	5	c18813_g4_i1, c19770_g1_i4, c18813_g4_i2, c19354_g3_i2, c19354_g3_i5	map00254
Tetracycline biosynthesis	5	carboxylase	ec:6.4.1.2	5	c18813_g4_i1, c19770_g1_i4, c18813_g4_i2, c19354_g3_i2, c19354_g3_i5	map00253
Alanine, aspartate and glutamate metabolism	16	transaminase (isomerizing)	ec:2.6.1.16	2	c19114_g5_i1, c19114_g5_i3	map00250
Alanine, aspartate and glutamate metabolism	16	ligase	ec:6.3.1.2	4	c20076_g4_i1, c20076_g5_i1, c20740_g1_i1, c20740_g1_i2	map00250
Alanine, aspartate and glutamate metabolism	16	dehydrogenase (NAD+)	ec:1.2.1.24	1	c19220_g3_i14	map00250
Alanine, aspartate and glutamate metabolism	16	lyase	ec:4.3.2.2	1	c20057_g1_i3	map00250
Alanine, aspartate and glutamate metabolism	16	dehydrogenase [NAD(P)+]	ec:1.2.1.16	1	c19220_g3_i14	map00250
Alanine, aspartate and glutamate metabolism	16	synthase (NADH)	ec:1.4.1.14	1	c20976_g2_i7	map00250
Alanine, aspartate and glutamate metabolism	16	synthase (glutamine-hydrolysing)	ec:6.3.5.5	2	c13246_g1_i4, c19821_g1_i3	map00250
Alanine, aspartate and glutamate metabolism	16	dehydrogenase [NAD(P)+]	ec:1.4.1.3	2	c20627_g2_i11, c20268_g2_i7	map00250
Alanine, aspartate and glutamate metabolism	16	dehydrogenase	ec:1.4.1.2	2	c20627_g2_i11, c20627_g2_i14	map00250
Alanine, aspartate and glutamate metabolism	16	glutaminase I	ec:3.5.1.2	1	c20040_g4_i6	map00250
Alanine, aspartate and glutamate metabolism	16	asparaginase II	ec:3.5.1.1	1	c17854_g3_i1	map00250
Riboflavin metabolism	3	synthase	ec:4.1.99.12	2	c19636_g5_i4, c20326_g1_i9	map00740
Riboflavin metabolism	3	synthase	ec:2.5.1.9	1	c19542_g1_i9	map00740
Riboflavin metabolism	3	cyclohydrolase II	ec:3.5.4.25	2	c19636_g5_i4, c20326_g1_i9	map00740
Propanoate metabolism	11	carboxylase	ec:6.4.1.2	5	c18813_g4_i1, c19770_g1_i4, c18813_g4_i2, c19354_g3_i2, c19354_g3_i5	map00640
Propanoate metabolism	11	ligase (ADP-forming)	ec:6.2.1.5	3	c20044_g3_i1, c20044_g3_i2, c20044_g2_i8	map00640
Propanoate metabolism	11	ligase	ec:6.2.1.1	1	c20446_g1_i1	map00640
Propanoate metabolism	11	dehydrogenase	ec:1.8.1.4	2	c19905_g3_i8, c20030_g4_i2	map00640
Ascorbate and aldarate metabolism	16	dehydrogenase (ascorbate)	ec:1.8.5.1	1	c19038_g5_i2	map00053
Ascorbate and aldarate metabolism	16	reductase (NADH)	ec:1.6.5.4	1	c19213_g3_i3	map00053
Ascorbate and aldarate metabolism	16	dehydrogenase (NAD+)	ec:1.2.1.3	7	c19696_g4_i5, c20930_g3_i6, c19792_g1_i1, c19792_g2_i4, c20930_g3_i1, c19792_g2_i8, c20507_g7_i2	map00053
Ascorbate and aldarate metabolism	16	dehydrogenase	ec:1.3.2.3	1	c19793_g7_i2	map00053
Ascorbate and aldarate metabolism	16	6-dehydrogenase	ec:1.1.1.22	2	c20513_g1_i1, c20513_g1_i5	map00053
Ascorbate and aldarate metabolism	16	1-naphthol glucuronyltransferase	ec:2.4.1.17	3	c20495_g1_i5, c20498_g7_i3, c18393_g1_i2	map00053
Ascorbate and aldarate metabolism	16	oxygenase	ec:1.13.99.1	1	c18464_g11_i2	map00053
Galactose metabolism	27	glucokinase (phosphorylating)	ec:2.7.1.2	1	c18020_g1_i8	map00052
Galactose metabolism	27	hexokinase type IV glucokinase	ec:2.7.1.1	2	c20851_g4_i5, c18020_g1_i8	map00052
Galactose metabolism	27	galactokinase (phosphorylating)	ec:2.7.1.6	1	c20081_g1_i3	map00052
Galactose metabolism	27	phosphohexokinase	ec:2.7.1.11	4	c19622_g3_i11, c18921_g3_i1, c20859_g5_i1, c19622_g3_i8	map00052
Galactose metabolism	27	3-alpha-galactosyltransferase	ec:2.4.1.123	3	c17636_g2_i1, c17892_g2_i1, c35457_g1_i1	map00052
Galactose metabolism	27	1-epimerase	ec:5.1.3.3	2	c19925_g3_i4, c2342_g1_i1	map00052
Galactose metabolism	27	galactosyltransferase	ec:2.4.1.82	4	c20644_g1_i1, c17441_g2_i1, c20039_g3_i10, c20039_g3_i8	map00052
Galactose metabolism	27	(alpha-D-glucose-1,6-bisphosphate-dependent)	ec:5.4.2.2	1	c20441_g2_i1	map00052
Galactose metabolism	27	invertase	ec:3.2.1.26	5	c20312_g2_i5, c18382_g1_i2, c20309_g4_i3, c18992_g2_i4, c20083_g4_i2	map00052
Galactose metabolism	27	melibiase	ec:3.2.1.22	2	c17441_g2_i1, c20661_g1_i4	map00052
Galactose metabolism	27	lactase (ambiguous)	ec:3.2.1.23	1	c17671_g1_i2	map00052
Galactose metabolism	27	reductase	ec:1.1.1.21	3	c18119_g1_i3, c18119_g1_i2, c18119_g1_i1	map00052
Fructose and mannose metabolism	18	phosphofructokinase 2	ec:2.7.1.105	2	c20714_g3_i4, c20714_g3_i6	map00051
Fructose and mannose metabolism	18	1-phosphotransferase	ec:2.7.1.90	1	c20859_g5_i1	map00051
Fructose and mannose metabolism	18	aldolase	ec:4.1.2.13	1	c14269_g1_i2	map00051
Fructose and mannose metabolism	18	2-phosphatase	ec:3.1.3.46	2	c20714_g3_i4, c20714_g3_i6	map00051
Fructose and mannose metabolism	18	hexokinase type IV glucokinase	ec:2.7.1.1	2	c20851_g4_i5, c18020_g1_i8	map00051
Fructose and mannose metabolism	18	mannokinase (phosphorylating)	ec:2.7.1.7	1	c18020_g1_i8	map00051
Fructose and mannose metabolism	18	fructokinase (phosphorylating)	ec:2.7.1.4	1	c18020_g1_i8	map00051
Fructose and mannose metabolism	18	phosphohexokinase	ec:2.7.1.11	4	c19622_g3_i11, c18921_g3_i1, c20859_g5_i1, c19622_g3_i8	map00051
Fructose and mannose metabolism	18	isomerase	ec:5.3.1.1	2	c20036_g1_i2, c15699_g1_i1	map00051
Fructose and mannose metabolism	18	guanylyltransferase	ec:2.7.7.13	1	c18687_g1_i2	map00051
Fructose and mannose metabolism	18	mannose phosphomutase	ec:5.4.2.8	2	c19031_g3_i11, c19031_g3_i1	map00051
Fructose and mannose metabolism	18	2-dehydrogenase	ec:1.1.1.14	1	c15547_g1_i1	map00051
Fructose and mannose metabolism	18	reductase	ec:1.1.1.21	3	c18119_g1_i3, c18119_g1_i2, c18119_g1_i1	map00051
Biosynthesis of ansamycins	1	glycolaldehydetransferase	ec:2.2.1.1	1	c11057_g1_i3	map01051
Phosphonate and phosphinate metabolism	2	cytidylyltransferase	ec:2.7.7.15	2	c19227_g2_i3, c20422_g4_i3	map00440
Caprolactam degradation	4	dehydrogenase (NADP+)	ec:1.1.1.2	3	c18119_g1_i3, c18119_g1_i2, c18119_g1_i1	map00930
Caprolactam degradation	4	dehydrogenase	ec:1.1.1.35	1	c20560_g1_i3	map00930
Histidine metabolism	10	diphosphatase	ec:3.6.1.31	1	c18640_g2_i4	map00340
Histidine metabolism	10	dehydrogenase [NAD(P)+]	ec:1.2.1.5	1	c19220_g3_i14	map00340
Histidine metabolism	10	dehydrogenase (NAD+)	ec:1.2.1.3	7	c19696_g4_i5, c20930_g3_i6, c19792_g1_i1, c19792_g2_i4, c20930_g3_i1, c19792_g2_i8, c20507_g7_i2	map00340
Histidine metabolism	10	dehydrogenase	ec:1.1.1.23	1	c18488_g1_i1	map00340
Histidine metabolism	10	cyclohydrolase	ec:3.5.4.19	1	c18640_g2_i4	map00340
mTOR signaling pathway	3	protein kinase	ec:2.7.11.24	3	c20423_g2_i3, c19698_g2_i3, c19698_g2_i6	map04150
Retinol metabolism	6	dehydrogenase	ec:1.1.1.1	2	c20287_g1_i1, c20287_g1_i7	map00830
Retinol metabolism	6	oxidase	ec:1.2.3.1	1	c20925_g3_i2	map00830
Retinol metabolism	6	1-naphthol glucuronyltransferase	ec:2.4.1.17	3	c20495_g1_i5, c20498_g7_i3, c18393_g1_i2	map00830
Pyrimidine metabolism	31	kinase	ec:2.7.4.6	1	c19843_g2_i5	map00240
Pyrimidine metabolism	31	synthase (glutamine hydrolysing)	ec:6.3.4.2	2	c20435_g7_i4, c20435_g7_i1	map00240
Pyrimidine metabolism	31	decarboxylase	ec:4.1.1.23	2	c19430_g10_i1, c19430_g10_i7	map00240
Pyrimidine metabolism	31	kinase	ec:2.7.1.48	2	c20638_g2_i3, c20244_g8_i2	map00240
Pyrimidine metabolism	31	RNA polymerase	ec:2.7.7.6	17	c18007_g1_i2, c19968_g2_i2, c19013_g3_i1, c20241_g2_i1, c19412_g2_i8, c19603_g2_i9, c19452_g2_i2, c20466_g1_i2, c18631_g2_i3, c20974_g2_i4, c18853_g1_i6, c9245_g1_i1, c19469_g3_i2, c20752_g2_i5, c20255_g2_i6, c20255_g2_i7, c20752_g2_i4	map00240
Pyrimidine metabolism	31	DNA polymerase	ec:2.7.7.7	2	c20820_g1_i4, c9809_g1_i1	map00240
Pyrimidine metabolism	31	synthase	ec:2.1.1.45	1	c19026_g2_i4	map00240
Pyrimidine metabolism	31	uridine 5'-nucleotidase	ec:3.1.3.5	1	c19705_g3_i3	map00240
Pyrimidine metabolism	31	nucleosidase	ec:3.2.2.3	1	c20166_g2_i1	map00240
Pyrimidine metabolism	31	nucleosidase	ec:3.2.2.8	1	c20166_g2_i1	map00240
Pyrimidine metabolism	31	synthase (glutamine-hydrolysing)	ec:6.3.5.5	2	c13246_g1_i4, c19821_g1_i3	map00240
Pyrimidine metabolism	31	phosphoribosyltransferase	ec:2.4.2.10	2	c19430_g10_i1, c19430_g10_i7	map00240
Thiamine metabolism	150	desulfurase	ec:2.8.1.7	1	c19860_g1_i8	map00730
Thiamine metabolism	150	synthase	ec:2.2.1.7	2	c10289_g1_i2, c20703_g1_i1	map00730
Thiamine metabolism	150	phosphatase	ec:3.6.1.15	147	c17265_g1_i2, c18269_g3_i2, c18690_g1_i5, c20157_g1_i4, c18650_g1_i3, c20157_g1_i7, c18650_g1_i6, c19381_g1_i2, c10423_g1_i1, c6086_g1_i1, c19043_g2_i12, c19415_g3_i4, c21968_g1_i1, c12051_g1_i1, c19490_g3_i3, c19583_g3_i4, c19526_g3_i8, c20122_g3_i8, c19587_g2_i6, c20251_g2_i4, c15291_g1_i1, c20892_g1_i14, c20251_g2_i6, c19360_g5_i3, c20872_g8_i1, c19360_g5_i5, c19430_g5_i2, c37817_g1_i1, c20783…	map00730
Folate biosynthesis	5	aldolase	ec:4.1.2.25	1	c18888_g1_i3	map00790
Folate biosynthesis	5	synthase	ec:6.3.2.17	1	c20232_g3_i4	map00790
Folate biosynthesis	5	synthase	ec:2.5.1.15	1	c19607_g7_i1	map00790
Folate biosynthesis	5	diphosphokinase	ec:2.7.6.3	1	c19607_g7_i1	map00790
Folate biosynthesis	5	reductase	ec:1.5.1.3	2	c20758_g2_i17, c19026_g2_i4	map00790
Steroid hormone biosynthesis	6	dehydrogenase	ec:1.1.1.145	3	c20198_g2_i2, c20478_g6_i1, c20478_g6_i6	map00140
Steroid hormone biosynthesis	6	1-naphthol glucuronyltransferase	ec:2.4.1.17	3	c20495_g1_i5, c20498_g7_i3, c18393_g1_i2	map00140
Glyoxylate and dicarboxylate metabolism	18	hydroxymethyltransferase	ec:2.1.2.1	2	c18223_g1_i6, c17279_g1_i1	map00630
Glyoxylate and dicarboxylate metabolism	18	carboxylase	ec:4.1.1.39	3	c20088_g6_i1, c20088_g6_i3, c7132_g1_i1	map00630
Glyoxylate and dicarboxylate metabolism	18	hydratase	ec:4.2.1.3	4	c39740_g1_i1, c9692_g1_i1, c18982_g6_i1, c8764_g1_i1	map00630
Glyoxylate and dicarboxylate metabolism	18	ligase	ec:6.3.1.2	4	c20076_g4_i1, c20076_g5_i1, c20740_g1_i1, c20740_g1_i2	map00630
Glyoxylate and dicarboxylate metabolism	18	equilase	ec:1.11.1.6	1	c18248_g1_i1	map00630
Glyoxylate and dicarboxylate metabolism	18	ligase	ec:6.2.1.8	1	c20446_g1_i1	map00630
Glyoxylate and dicarboxylate metabolism	18	oxidase	ec:1.1.3.15	1	c20311_g4_i1	map00630
Glyoxylate and dicarboxylate metabolism	18	dehydrogenase	ec:1.1.1.37	1	c20376_g2_i6	map00630
Glyoxylate and dicarboxylate metabolism	18	(Si)-synthase	ec:2.3.3.1	1	c20522_g3_i12	map00630
Glycosaminoglycan biosynthesis - heparan sulfate / heparin	2	3-beta-glucuronosyltransferase	ec:2.4.1.135	2	c20498_g7_i3, c18393_g1_i2	map00534
Glycosaminoglycan biosynthesis - chondroitin sulfate / dermatan sulfate	2	3-beta-glucuronosyltransferase	ec:2.4.1.135	2	c20498_g7_i3, c18393_g1_i2	map00532
Glycosaminoglycan degradation	3	hexosaminidase	ec:3.2.1.52	1	c19143_g11_i1	map00531
Glycosaminoglycan degradation	3	lactase (ambiguous)	ec:3.2.1.23	1	c17671_g1_i2	map00531
Glycosaminoglycan degradation	3	beta-glucuronide glucuronohydrolase glucuronidase	ec:3.2.1.31	1	c19807_g2_i5	map00531
Pentose and glucuronate interconversions	22	pectin demethoxylase	ec:3.1.1.11	1	c18579_g12_i2	map00040
Pentose and glucuronate interconversions	22	1,4-alpha-galacturonidase	ec:3.2.1.67	1	c19236_g3_i4	map00040
Pentose and glucuronate interconversions	22	dehydrogenase (NADP+)	ec:1.1.1.2	3	c18119_g1_i3, c18119_g1_i2, c18119_g1_i1	map00040
Pentose and glucuronate interconversions	22	dehydrogenase (NAD+)	ec:1.2.1.3	7	c19696_g4_i5, c20930_g3_i6, c19792_g1_i1, c19792_g2_i4, c20930_g3_i1, c19792_g2_i8, c20507_g7_i2	map00040
Pentose and glucuronate interconversions	22	2-dehydrogenase	ec:1.1.1.14	1	c15547_g1_i1	map00040
Pentose and glucuronate interconversions	22	beta-glucuronide glucuronohydrolase glucuronidase	ec:3.2.1.31	1	c19807_g2_i5	map00040
Pentose and glucuronate interconversions	22	6-dehydrogenase	ec:1.1.1.22	2	c20513_g1_i1, c20513_g1_i5	map00040
Pentose and glucuronate interconversions	22	reductase	ec:1.1.1.21	3	c18119_g1_i3, c18119_g1_i2, c18119_g1_i1	map00040
Pentose and glucuronate interconversions	22	1-naphthol glucuronyltransferase	ec:2.4.1.17	3	c20495_g1_i5, c20498_g7_i3, c18393_g1_i2	map00040
Pentose and glucuronate interconversions	22	pectin depolymerase	ec:3.2.1.15	4	c18663_g2_i1, c19236_g3_i4, c19269_g1_i2, c8952_g1_i1	map00040

## Sheet: (LC, LT)
Pathways identified in millet root and leaf transcriptome associated with drought
Pathway	Seqs in Pathway	Enzyme	Ezyme ID	Seqs of Enzyme	Seqs	Pathway ID
alpha-Linolenic acid metabolism	8	dehydrogenase	ec:1.1.1.1	1	c20287_g1_i7	map00592
alpha-Linolenic acid metabolism	8	reductase	ec:1.3.1.42	2	c19294_g2_i16, c19045_g4_i14	map00592
alpha-Linolenic acid metabolism	8	13S-lipoxygenase	ec:1.13.11.12	3	c20360_g2_i1, c20360_g3_i2, c18819_g1_i2	map00592
alpha-Linolenic acid metabolism	8	dehydratase	ec:4.2.1.92	2	c19843_g2_i12, c19843_g2_i4	map00592
Biosynthesis of unsaturated fatty acids	2	reductase (NADPH)	ec:1.3.1.38	1	c19573_g2_i2	map01040
Biosynthesis of unsaturated fatty acids	2	9-desaturase	ec:1.14.19.2	1	c19196_g2_i2	map01040
Linoleic acid metabolism	3	13S-lipoxygenase	ec:1.13.11.12	3	c20360_g2_i1, c20360_g3_i2, c18819_g1_i2	map00591
Arachidonic acid metabolism	1	peroxidase	ec:1.11.1.9	1	c18526_g3_i2	map00590
Taurine and hypotaurine metabolism	1	glutamyl transpeptidase	ec:2.3.2.2	1	c19317_g1_i4	map00430
Drug metabolism - other enzymes	15	kinase	ec:2.7.1.48	3	c15956_g1_i1, c20244_g8_i2, c20244_g8_i4	map00983
Drug metabolism - other enzymes	15	dehydrogenase (NADP+)	ec:1.3.1.2	2	c19469_g2_i1, c19469_g2_i3	map00983
Drug metabolism - other enzymes	15	ali-esterase	ec:3.1.1.1	7	c2899_g1_i1, c20923_g3_i6, c19066_g6_i3, c19947_g3_i2, c19543_g3_i1, c19431_g2_i8, c17297_g2_i6	map00983
Drug metabolism - other enzymes	15	phosphoribosyltransferase	ec:2.4.2.10	3	c19430_g10_i5, c19430_g10_i6, c19430_g10_i7	map00983
Drug metabolism - cytochrome P450	5	dehydrogenase	ec:1.1.1.1	1	c20287_g1_i7	map00982
Drug metabolism - cytochrome P450	5	dehydrogenase [NAD(P)+]	ec:1.2.1.5	1	c19220_g3_i12	map00982
Drug metabolism - cytochrome P450	5	transferase	ec:2.5.1.18	3	c20489_g1_i1, c20233_g1_i6, c20467_g4_i1	map00982
Carbapenem biosynthesis	4	5-kinase	ec:2.7.2.11	4	c20439_g1_i4, c18601_g3_i3, c20254_g4_i2, c18601_g3_i1	map00332
Carbapenem biosynthesis	4	dehydrogenase	ec:1.2.1.41	4	c20439_g1_i4, c18601_g3_i3, c20254_g4_i2, c18601_g3_i1	map00332
Metabolism of xenobiotics by cytochrome P450	5	dehydrogenase	ec:1.1.1.1	1	c20287_g1_i7	map00980
Metabolism of xenobiotics by cytochrome P450	5	dehydrogenase [NAD(P)+]	ec:1.2.1.5	1	c19220_g3_i12	map00980
Metabolism of xenobiotics by cytochrome P450	5	transferase	ec:2.5.1.18	3	c20489_g1_i1, c20233_g1_i6, c20467_g4_i1	map00980
Arginine and proline metabolism	13	decarboxylase	ec:4.1.1.50	2	c20768_g6_i1, c20768_g6_i3	map00330
Arginine and proline metabolism	13	transaminase	ec:2.6.1.1	1	c20487_g3_i1	map00330
Arginine and proline metabolism	13	5-kinase	ec:2.7.2.11	4	c20439_g1_i4, c18601_g3_i3, c20254_g4_i2, c18601_g3_i1	map00330
Arginine and proline metabolism	13	dehydrogenase	ec:1.2.1.41	4	c20439_g1_i4, c18601_g3_i3, c20254_g4_i2, c18601_g3_i1	map00330
Arginine and proline metabolism	13	dehydrogenase (NAD+)	ec:1.2.1.3	3	c20930_g3_i3, c19792_g2_i4, c14910_g1_i1	map00330
Arginine and proline metabolism	13	dehydrogenase	ec:1.2.1.19	1	c20930_g3_i3	map00330
Arginine and proline metabolism	13	decarboxylase	ec:4.1.1.19	3	c20624_g3_i3, c20624_g3_i11, c19513_g2_i4	map00330
Aminobenzoate degradation	43	phosphatase	ec:3.1.3.2	6	c11768_g1_i1, c19152_g6_i5, c20005_g8_i1, c20466_g10_i4, c16872_g1_i4, c19678_g3_i4	map00627
Aminobenzoate degradation	43	nitrophenyl phosphatase	ec:3.1.3.41	43	c11768_g1_i1, c18629_g1_i2, c19152_g6_i5, c16990_g1_i2, c20466_g10_i4, c19422_g4_i1, c16872_g1_i4, c19422_g4_i3, c19445_g2_i6, c18681_g4_i4, c20160_g5_i3, c19017_g1_i1, c20764_g6_i1, c17490_g1_i1, c19420_g1_i5, c18982_g1_i3, c20005_g8_i1, c18286_g1_i2, c20528_g1_i1, c19380_g3_i1, c20528_g3_i3, c18369_g2_i4, c19465_g1_i1, c20844_g5_i4, c18646_g1_i4, c14834_g1_i1, c20160_g6_i1, c19678_g3_i4, c20836…	map00627
Purine metabolism	96	kinase	ec:2.7.4.3	2	c20184_g1_i1, c14546_g1_i3	map00230
Purine metabolism	96	uridine 5'-nucleotidase	ec:3.1.3.5	1	c18982_g1_i3	map00230
Purine metabolism	96	synthase	ec:6.3.4.4	2	c19533_g1_i5, c19847_g1_i4	map00230
Purine metabolism	96	adenylpyrophosphatase	ec:3.6.1.3	38	c20735_g1_i8, c19531_g1_i3, c20735_g1_i3, c18054_g1_i3, c19601_g1_i1, c19323_g1_i4, c20219_g1_i4, c20748_g9_i4, c19406_g3_i1, c20056_g2_i13, c19856_g1_i8, c17433_g1_i3, c20619_g4_i5, c17433_g1_i5, c20619_g4_i7, c20343_g3_i2, c20120_g1_i7, c19189_g6_i8, c19003_g4_i5, c20284_g1_i12, c15995_g1_i3, c18842_g1_i1, c19665_g1_i5, c20248_g1_i9, c19665_g1_i6, c20028_g3_i3, c19645_g3_i2, c19311_g2_i1, c2077…	map00230
Purine metabolism	96	deaminase	ec:3.5.4.6	3	c19458_g7_i3, c20776_g2_i9, c20776_g2_i1	map00230
Purine metabolism	96	phosphatase	ec:3.6.1.15	76	c17265_g1_i1, c19531_g1_i3, c18054_g1_i3, c20219_g1_i4, c19856_g1_i8, c20619_g4_i5, c20619_g4_i7, c19654_g3_i5, c5410_g1_i1, c19245_g3_i7, c18891_g4_i4, c19398_g1_i3, c20120_g1_i7, c15995_g1_i3, c20251_g2_i3, c19360_g5_i1, c19665_g1_i5, c19665_g1_i6, c19665_g1_i7, c19360_g5_i7, c20028_g3_i3, c20779_g1_i7, c19665_g1_i4, c20699_g3_i1, c20556_g1_i4, c20569_g3_i9, c18988_g4_i2, c20708_g2_i2, c13918_g…	map00230
Purine metabolism	96	(alpha-D-glucose-1,6-bisphosphate-dependent)	ec:5.4.2.2	2	c16123_g1_i2, c20441_g2_i3	map00230
Purine metabolism	96	RNA polymerase	ec:2.7.7.6	7	c20283_g2_i8, c19013_g3_i1, c20748_g9_i4, c19013_g3_i7, c19429_g2_i15, c20752_g2_i4, c19013_g3_i12	map00230
Purine metabolism	96	diphosphokinase	ec:2.7.6.1	2	c19536_g1_i3, c19334_g1_i2	map00230
Purine metabolism	96	dehydrogenase	ec:1.17.1.4	2	c20791_g4_i3, c20791_g4_i8	map00230
Naphthalene degradation	1	dehydrogenase	ec:1.1.1.1	1	c20287_g1_i7	map00626
Carbon fixation pathways in prokaryotes	26	carboxylase	ec:6.4.1.2	3	c19510_g1_i1, c19770_g1_i3, c19510_g1_i2	map00720
Carbon fixation pathways in prokaryotes	26	reductase [NAD(P)H]	ec:1.5.1.20	1	c20904_g3_i1	map00720
Carbon fixation pathways in prokaryotes	26	dehydrogenase	ec:1.3.5.1	2	c18904_g1_i5, c18904_g1_i10	map00720
Carbon fixation pathways in prokaryotes	26	carboxylase	ec:4.1.1.31	3	c19511_g1_i1, c19246_g4_i1, c19470_g4_i1	map00720
Carbon fixation pathways in prokaryotes	26	hydratase	ec:4.2.1.3	1	c20750_g2_i10	map00720
Carbon fixation pathways in prokaryotes	26	cyclohydrolase	ec:3.5.4.9	3	c19127_g3_i6, c19127_g3_i4, c19127_g3_i2	map00720
Carbon fixation pathways in prokaryotes	26	phosphate dikinase	ec:2.7.9.1	1	c19411_g1_i1	map00720
Carbon fixation pathways in prokaryotes	26	ligase (ADP-forming)	ec:6.2.1.5	4	c20044_g2_i16, c20455_g5_i9, c20638_g5_i1, c20044_g2_i8	map00720
Carbon fixation pathways in prokaryotes	26	ligase	ec:6.2.1.1	3	c18907_g1_i1, c18907_g5_i1, c18907_g1_i9	map00720
Carbon fixation pathways in prokaryotes	26	dehydrogenase	ec:1.1.1.37	3	c18414_g1_i1, c20376_g2_i4, c17019_g1_i3	map00720
Carbon fixation pathways in prokaryotes	26	dehydrogenase (NADP+)	ec:1.5.1.5	3	c19127_g3_i6, c19127_g3_i4, c19127_g3_i2	map00720
Carbon fixation pathways in prokaryotes	26	citrate synthase	ec:2.3.3.8	3	c20503_g1_i2, c20638_g5_i1, c20638_g5_i2	map00720
Chloroalkane and chloroalkene degradation	4	dehydrogenase	ec:1.1.1.1	1	c20287_g1_i7	map00625
Chloroalkane and chloroalkene degradation	4	dehydrogenase (NAD+)	ec:1.2.1.3	3	c20930_g3_i3, c19792_g2_i4, c14910_g1_i1	map00625
Valine, leucine and isoleucine biosynthesis	2	transaminase	ec:2.6.1.42	2	c19737_g4_i4, c19737_g4_i3	map00290
Ubiquinone and other terpenoid-quinone biosynthesis	3	transaminase	ec:2.6.1.5	1	c20487_g3_i1	map00130
Ubiquinone and other terpenoid-quinone biosynthesis	3	reductase	ec:1.1.1.237	1	c20605_g6_i1	map00130
Ubiquinone and other terpenoid-quinone biosynthesis	3	ligase	ec:6.2.1.12	1	c18979_g2_i14	map00130
Photosynthesis	1	reductase	ec:1.18.1.2	1	c18086_g1_i1	map00195
Biotin metabolism	1	synthase	ec:2.8.1.6	1	c19677_g2_i3	map00780
Pyruvate metabolism	23	carboxylase	ec:6.4.1.2	3	c19510_g1_i1, c19770_g1_i3, c19510_g1_i2	map00620
Pyruvate metabolism	23	carboxylase	ec:4.1.1.31	3	c19511_g1_i1, c19246_g4_i1, c19470_g4_i1	map00620
Pyruvate metabolism	23	phosphate dikinase	ec:2.7.9.1	1	c19411_g1_i1	map00620
Pyruvate metabolism	23	dehydrogenase (NAD+)	ec:1.2.1.3	3	c20930_g3_i3, c19792_g2_i4, c14910_g1_i1	map00620
Pyruvate metabolism	23	dehydrogenase (NADP+)	ec:1.1.1.82	1	c18414_g1_i1	map00620
Pyruvate metabolism	23	decarboxylase	ec:4.1.1.3	1	c19883_g5_i3	map00620
Pyruvate metabolism	23	ligase	ec:6.2.1.1	3	c18907_g1_i1, c18907_g5_i1, c18907_g1_i9	map00620
Pyruvate metabolism	23	dehydrogenase	ec:1.1.1.37	3	c18414_g1_i1, c20376_g2_i4, c17019_g1_i3	map00620
Pyruvate metabolism	23	dehydrogenase (decarboxylating)	ec:1.1.1.39	3	c19883_g5_i3, c19883_g7_i1, c19883_g5_i1	map00620
Pyruvate metabolism	23	dehydrogenase (oxaloacetate-decarboxylating)	ec:1.1.1.38	3	c19883_g5_i3, c19883_g7_i1, c19883_g5_i1	map00620
Pyruvate metabolism	23	dehydrogenase (oxaloacetate-decarboxylating) (NADP+)	ec:1.1.1.40	1	c19883_g5_i3	map00620
Pyruvate metabolism	23	synthase	ec:2.3.3.9	3	c19561_g2_i5, c19561_g2_i4, c19652_g7_i7	map00620
Pyruvate metabolism	23	dehydrogenase (acetyl-transferring)	ec:1.2.4.1	1	c17750_g1_i1	map00620
Butirosin and neomycin biosynthesis	1	hexokinase type IV glucokinase	ec:2.7.1.1	1	c20012_g1_i15	map00524
Oxidative phosphorylation	7	reductase (H+-translocating)	ec:1.6.5.3	2	c20830_g1_i14, c20343_g1_i2	map00190
Oxidative phosphorylation	7	diphosphatase	ec:3.6.1.1	1	c18136_g1_i1	map00190
Oxidative phosphorylation	7	dehydrogenase	ec:1.3.5.1	2	c18904_g1_i5, c18904_g1_i10	map00190
Oxidative phosphorylation	7	ATPase	ec:3.6.3.6	1	c19003_g4_i5	map00190
Oxidative phosphorylation	7	reductase	ec:1.10.2.2	1	c20961_g2_i3	map00190
Oxidative phosphorylation	7	dehydrogenase	ec:1.6.99.3	2	c20830_g1_i14, c20343_g1_i2	map00190
Biosynthesis of antibiotics	88	carboxylase	ec:6.4.1.2	3	c19510_g1_i1, c19770_g1_i3, c19510_g1_i2	map01130
Biosynthesis of antibiotics	88	transaminase (isomerizing)	ec:2.6.1.16	1	c19114_g5_i4	map01130
Biosynthesis of antibiotics	88	isomerase	ec:5.3.1.1	2	c18524_g1_i1, c18524_g1_i2	map01130
Biosynthesis of antibiotics	88	aldolase	ec:4.1.2.13	3	c18501_g1_i5, c9773_g1_i2, c15956_g1_i1	map01130
Biosynthesis of antibiotics	88	isomerase	ec:5.3.1.6	1	c18567_g1_i2	map01130
Biosynthesis of antibiotics	88	kinase	ec:2.7.4.3	2	c20184_g1_i1, c14546_g1_i3	map01130
Biosynthesis of antibiotics	88	synthase	ec:4.1.1.48	1	c19965_g2_i4	map01130
Biosynthesis of antibiotics	88	carboxylase	ec:4.1.1.39	3	c20088_g6_i2, c20088_g6_i3, c20943_g2_i2	map01130
Biosynthesis of antibiotics	88	dehydrogenase	ec:1.3.5.1	2	c18904_g1_i5, c18904_g1_i10	map01130
Biosynthesis of antibiotics	88	kinase	ec:2.7.1.71	1	c19812_g2_i3	map01130
Biosynthesis of antibiotics	88	dehydrogenase	ec:1.1.1.1	1	c20287_g1_i7	map01130
Biosynthesis of antibiotics	88	hydratase	ec:4.2.1.3	1	c20750_g2_i10	map01130
Biosynthesis of antibiotics	88	decarboxylase	ec:4.1.1.20	1	c18979_g2_i10	map01130
Biosynthesis of antibiotics	88	synthase	ec:4.2.1.20	2	c19986_g3_i7, c16673_g1_i1	map01130
Biosynthesis of antibiotics	88	transaminase	ec:2.6.1.57	1	c20487_g3_i1	map01130
Biosynthesis of antibiotics	88	transaminase	ec:2.6.1.5	1	c20487_g3_i1	map01130
Biosynthesis of antibiotics	88	transaminase	ec:2.6.1.9	1	c20487_g3_i1	map01130
Biosynthesis of antibiotics	88	dehydrogenase	ec:1.1.1.95	1	c12350_g1_i1	map01130
Biosynthesis of antibiotics	88	transaminase	ec:2.6.1.1	1	c20487_g3_i1	map01130
Biosynthesis of antibiotics	88	hydratase	ec:4.2.1.11	1	c20189_g3_i1	map01130
Biosynthesis of antibiotics	88	dehydratase	ec:4.2.1.10	1	c19063_g2_i5	map01130
Biosynthesis of antibiotics	88	kinase	ec:2.7.2.3	2	c17197_g1_i1, c18584_g1_i1	map01130
Biosynthesis of antibiotics	88	5-kinase	ec:2.7.2.11	4	c20439_g1_i4, c18601_g3_i3, c20254_g4_i2, c18601_g3_i1	map01130
Biosynthesis of antibiotics	88	deaminase	ec:3.5.4.6	3	c19458_g7_i3, c20776_g2_i9, c20776_g2_i1	map01130
Biosynthesis of antibiotics	88	dehydrogenase	ec:1.2.1.41	4	c20439_g1_i4, c18601_g3_i3, c20254_g4_i2, c18601_g3_i1	map01130
Biosynthesis of antibiotics	88	synthase (NADH)	ec:1.4.1.14	1	c20165_g4_i3	map01130
Biosynthesis of antibiotics	88	hexokinase type IV glucokinase	ec:2.7.1.1	1	c20012_g1_i15	map01130
Biosynthesis of antibiotics	88	synthase	ec:4.2.3.4	1	c20192_g1_i9	map01130
Biosynthesis of antibiotics	88	transaminase	ec:2.6.1.42	2	c19737_g4_i4, c19737_g4_i3	map01130
Biosynthesis of antibiotics	88	dehydrogenase (NAD(P)+) (phosphorylating)	ec:1.2.1.59	4	c19356_g6_i1, c12658_g1_i1, c18402_g1_i1, c19004_g3_i5	map01130
Biosynthesis of antibiotics	88	dehydrogenase (NAD+)	ec:1.2.1.3	3	c20930_g3_i3, c19792_g2_i4, c14910_g1_i1	map01130
Biosynthesis of antibiotics	88	phosphohexokinase	ec:2.7.1.11	1	c20599_g1_i4	map01130
Biosynthesis of antibiotics	88	decarboxylase	ec:4.1.1.1	2	c18914_g3_i1, c18914_g3_i2	map01130
Biosynthesis of antibiotics	88	diphosphate synthase	ec:2.5.1.10	2	c18455_g1_i1, c17733_g1_i1	map01130
Biosynthesis of antibiotics	88	ligase (ADP-forming)	ec:6.2.1.5	4	c20044_g2_i16, c20455_g5_i9, c20638_g5_i1, c20044_g2_i8	map01130
Biosynthesis of antibiotics	88	ligase	ec:6.2.1.1	3	c18907_g1_i1, c18907_g5_i1, c18907_g1_i9	map01130
Biosynthesis of antibiotics	88	dehydrogenase	ec:1.1.1.37	3	c18414_g1_i1, c20376_g2_i4, c17019_g1_i3	map01130
Biosynthesis of antibiotics	88	3-epimerase	ec:5.1.3.1	2	c20367_g3_i1, c19453_g3_i8	map01130
Biosynthesis of antibiotics	88	reductase (NADPH)	ec:1.1.1.34	2	c8823_g1_i1, c19587_g5_i2	map01130
Biosynthesis of antibiotics	88	phosphatase	ec:3.1.3.18	1	c19017_g1_i1	map01130
Biosynthesis of antibiotics	88	hexose diphosphatase	ec:3.1.3.11	2	c20251_g5_i2, c20251_g5_i4	map01130
Biosynthesis of antibiotics	88	diphosphate synthase	ec:2.5.1.29	2	c19041_g3_i5, c18837_g2_i5	map01130
Biosynthesis of antibiotics	88	dehydrogenase (NADP+-dependent, decarboxylating)	ec:1.1.1.44	2	c20581_g2_i18, c20581_g2_i16	map01130
Biosynthesis of antibiotics	88	(alpha-D-glucose-1,6-bisphosphate-dependent)	ec:5.4.2.2	2	c16123_g1_i2, c20441_g2_i3	map01130
Biosynthesis of antibiotics	88	dehydrogenase (phosphorylating)	ec:1.2.1.12	2	c19356_g6_i1, c19004_g3_i5	map01130
Biosynthesis of antibiotics	88	dehydrogenase	ec:1.1.1.25	1	c19063_g2_i5	map01130
Biosynthesis of antibiotics	88	14alpha-demethylase	ec:1.14.13.70	1	c20262_g4_i2	map01130
Biosynthesis of antibiotics	88	citrate synthase	ec:2.3.3.8	3	c20503_g1_i2, c20638_g5_i1, c20638_g5_i2	map01130
Biosynthesis of antibiotics	88	(Si)-synthase	ec:2.3.3.1	2	c20522_g3_i8, c20522_g3_i9	map01130
Biosynthesis of antibiotics	88	diphosphokinase	ec:2.7.6.1	2	c19536_g1_i3, c19334_g1_i2	map01130
Biosynthesis of antibiotics	88	dehydrogenase (acetyl-transferring)	ec:1.2.4.1	1	c17750_g1_i1	map01130
Biosynthesis of antibiotics	88	dehydrogenase	ec:1.1.1.282	1	c19063_g2_i5	map01130
Biosynthesis of antibiotics	88	phosphogluconolactonase	ec:3.1.1.31	2	c19947_g3_i2, c17297_g2_i6	map01130
Biosynthesis of antibiotics	88	mutase	ec:5.4.99.5	1	c20552_g2_i16	map01130
Biosynthesis of antibiotics	88	isomerase	ec:5.3.1.24	1	c19965_g2_i4	map01130
Pentose phosphate pathway	17	aldolase	ec:4.1.2.13	3	c18501_g1_i5, c9773_g1_i2, c15956_g1_i1	map00030
Pentose phosphate pathway	17	isomerase	ec:5.3.1.6	1	c18567_g1_i2	map00030
Pentose phosphate pathway	17	phosphohexokinase	ec:2.7.1.11	1	c20599_g1_i4	map00030
Pentose phosphate pathway	17	3-epimerase	ec:5.1.3.1	2	c20367_g3_i1, c19453_g3_i8	map00030
Pentose phosphate pathway	17	hexose diphosphatase	ec:3.1.3.11	2	c20251_g5_i2, c20251_g5_i4	map00030
Pentose phosphate pathway	17	dehydrogenase (NADP+-dependent, decarboxylating)	ec:1.1.1.44	2	c20581_g2_i18, c20581_g2_i16	map00030
Pentose phosphate pathway	17	(alpha-D-glucose-1,6-bisphosphate-dependent)	ec:5.4.2.2	2	c16123_g1_i2, c20441_g2_i3	map00030
Pentose phosphate pathway	17	diphosphokinase	ec:2.7.6.1	2	c19536_g1_i3, c19334_g1_i2	map00030
Pentose phosphate pathway	17	phosphogluconolactonase	ec:3.1.1.31	2	c19947_g3_i2, c17297_g2_i6	map00030
Streptomycin biosynthesis	3	hexokinase type IV glucokinase	ec:2.7.1.1	1	c20012_g1_i15	map00521
Streptomycin biosynthesis	3	(alpha-D-glucose-1,6-bisphosphate-dependent)	ec:5.4.2.2	2	c16123_g1_i2, c20441_g2_i3	map00521
Methane metabolism	19	aldolase	ec:4.1.2.13	3	c18501_g1_i5, c9773_g1_i2, c15956_g1_i1	map00680
Methane metabolism	19	carboxylase	ec:4.1.1.31	3	c19511_g1_i1, c19246_g4_i1, c19470_g4_i1	map00680
Methane metabolism	19	dehydrogenase	ec:1.1.1.95	1	c12350_g1_i1	map00680
Methane metabolism	19	hydratase	ec:4.2.1.11	1	c20189_g3_i1	map00680
Methane metabolism	19	phosphohexokinase	ec:2.7.1.11	1	c20599_g1_i4	map00680
Methane metabolism	19	ligase	ec:6.2.1.1	3	c18907_g1_i1, c18907_g5_i1, c18907_g1_i9	map00680
Methane metabolism	19	dehydrogenase	ec:1.1.1.37	3	c18414_g1_i1, c20376_g2_i4, c17019_g1_i3	map00680
Methane metabolism	19	hexose diphosphatase	ec:3.1.3.11	2	c20251_g5_i2, c20251_g5_i4	map00680
Methane metabolism	19	hydrolase	ec:3.1.2.12	2	c19211_g2_i2, c19211_g2_i1	map00680
Amino sugar and nucleotide sugar metabolism	25	transaminase (isomerizing)	ec:2.6.1.16	1	c19114_g5_i4	map00520
Amino sugar and nucleotide sugar metabolism	25	decarboxylase	ec:4.1.1.35	2	c19481_g7_i3, c19481_g7_i2	map00520
Amino sugar and nucleotide sugar metabolism	25	adenylyltransferase	ec:2.7.7.27	1	c19246_g1_i9	map00520
Amino sugar and nucleotide sugar metabolism	25	L-arabinokinase (phosphorylating)	ec:2.7.1.46	1	c19338_g1_i4	map00520
Amino sugar and nucleotide sugar metabolism	25	guanylyltransferase	ec:2.7.7.13	3	c18687_g1_i3, c18687_g1_i2, c18687_g1_i5	map00520
Amino sugar and nucleotide sugar metabolism	25	hexokinase type IV glucokinase	ec:2.7.1.1	1	c20012_g1_i15	map00520
Amino sugar and nucleotide sugar metabolism	25	galactokinase (phosphorylating)	ec:2.7.1.6	2	c20081_g1_i4, c19338_g1_i4	map00520
Amino sugar and nucleotide sugar metabolism	25	reductase	ec:1.6.2.2	1	c20605_g4_i10	map00520
Amino sugar and nucleotide sugar metabolism	25	4-epimerase	ec:5.1.3.2	1	c20207_g1_i2	map00520
Amino sugar and nucleotide sugar metabolism	25	4-epimerase	ec:5.1.3.5	1	c20207_g1_i2	map00520
Amino sugar and nucleotide sugar metabolism	25	(alpha-D-glucose-1,6-bisphosphate-dependent)	ec:5.4.2.2	2	c16123_g1_i2, c20441_g2_i3	map00520
Amino sugar and nucleotide sugar metabolism	25	mannose phosphomutase	ec:5.4.2.8	1	c19031_g3_i1	map00520
Amino sugar and nucleotide sugar metabolism	25	synthase	ec:1.1.1.271	1	c14809_g1_i1	map00520
Amino sugar and nucleotide sugar metabolism	25	4-alpha-galacturonosyltransferase	ec:2.4.1.43	1	c19231_g2_i16	map00520
Amino sugar and nucleotide sugar metabolism	25	1,4-beta-xylosidase	ec:3.2.1.37	2	c19221_g1_i11, c19221_g1_i6	map00520
Amino sugar and nucleotide sugar metabolism	25	chitodextrinase	ec:3.2.1.14	6	c18013_g1_i2, c19143_g10_i8, c19428_g5_i2, c19143_g10_i5, c19428_g5_i1, c18013_g1_i3	map00520
Nitrogen metabolism	15	reductase (NO-forming)	ec:1.7.2.1	1	c19523_g2_i1	map00910
Nitrogen metabolism	15	dehydratase	ec:4.2.1.1	7	c19647_g6_i3, c18623_g2_i9, c19647_g4_i3, c19330_g3_i2, c19647_g4_i1, c19330_g3_i3, c19647_g6_i1	map00910
Nitrogen metabolism	15	reductase (NADH)	ec:1.7.1.1	1	c19309_g1_i3	map00910
Nitrogen metabolism	15	reductase (NADPH)	ec:1.7.1.3	1	c19309_g1_i3	map00910
Nitrogen metabolism	15	ligase	ec:6.3.1.2	3	c20076_g5_i1, c20740_g1_i8, c20740_g1_i6	map00910
Nitrogen metabolism	15	ec:3.5.1.49 formamidase	ec:3.5.1.49	1	c19847_g1_i3	map00910
Nitrogen metabolism	15	cyanate lyase	ec:4.2.1.104	1	c17049_g1_i2	map00910
Nitrogen metabolism	15	synthase (NADH)	ec:1.4.1.14	1	c20165_g4_i3	map00910
Nitrogen metabolism	15	reductase	ec:1.7.7.1	1	c19523_g2_i1	map00910
Nitrogen metabolism	15	reductase	ec:1.7.99.4	1	c19309_g1_i3	map00910
Glutathione metabolism	13	reductase	ec:1.8.1.7	2	c20687_g3_i3, c18998_g3_i2	map00480
Glutathione metabolism	13	peroxidase	ec:1.11.1.9	1	c18526_g3_i2	map00480
Glutathione metabolism	13	transferase	ec:2.5.1.18	3	c20489_g1_i1, c20233_g1_i6, c20467_g4_i1	map00480
Glutathione metabolism	13	dehydrogenase (NADP+-dependent, decarboxylating)	ec:1.1.1.44	2	c20581_g2_i18, c20581_g2_i16	map00480
Glutathione metabolism	13	glutamyl transpeptidase	ec:2.3.2.2	1	c19317_g1_i4	map00480
Glutathione metabolism	13	peroxidase	ec:1.11.1.11	2	c17371_g1_i1, c18652_g1_i3	map00480
Glutathione metabolism	13	thioredoxin peroxidase	ec:1.11.1.15	2	c18491_g1_i1, c18491_g1_i2	map00480
Aminoacyl-tRNA biosynthesis	4	ligase	ec:6.1.1.6	1	c19565_g2_i12	map00970
Aminoacyl-tRNA biosynthesis	4	ligase	ec:6.1.1.7	1	c2899_g1_i1	map00970
Aminoacyl-tRNA biosynthesis	4	ligase	ec:6.1.1.4	1	c2899_g1_i1	map00970
Aminoacyl-tRNA biosynthesis	4	ligase	ec:6.1.1.20	2	c19739_g3_i10, c19739_g3_i4	map00970
Tryptophan metabolism	3	dehydrogenase (NAD+)	ec:1.2.1.3	3	c20930_g3_i3, c19792_g2_i4, c14910_g1_i1	map00380
Arginine biosynthesis	4	ligase	ec:6.3.1.2	3	c20076_g5_i1, c20740_g1_i8, c20740_g1_i6	map00220
Arginine biosynthesis	4	transaminase	ec:2.6.1.1	1	c20487_g3_i1	map00220
Carbon fixation in photosynthetic organisms	31	isomerase	ec:5.3.1.1	2	c18524_g1_i1, c18524_g1_i2	map00710
Carbon fixation in photosynthetic organisms	31	aldolase	ec:4.1.2.13	3	c18501_g1_i5, c9773_g1_i2, c15956_g1_i1	map00710
Carbon fixation in photosynthetic organisms	31	isomerase	ec:5.3.1.6	1	c18567_g1_i2	map00710
Carbon fixation in photosynthetic organisms	31	carboxylase	ec:4.1.1.39	3	c20088_g6_i2, c20088_g6_i3, c20943_g2_i2	map00710
Carbon fixation in photosynthetic organisms	31	carboxylase	ec:4.1.1.31	3	c19511_g1_i1, c19246_g4_i1, c19470_g4_i1	map00710
Carbon fixation in photosynthetic organisms	31	transaminase	ec:2.6.1.1	1	c20487_g3_i1	map00710
Carbon fixation in photosynthetic organisms	31	kinase	ec:2.7.2.3	2	c17197_g1_i1, c18584_g1_i1	map00710
Carbon fixation in photosynthetic organisms	31	phosphate dikinase	ec:2.7.9.1	1	c19411_g1_i1	map00710
Carbon fixation in photosynthetic organisms	31	dehydrogenase (NAD(P)+) (phosphorylating)	ec:1.2.1.59	4	c19356_g6_i1, c12658_g1_i1, c18402_g1_i1, c19004_g3_i5	map00710
Carbon fixation in photosynthetic organisms	31	dehydrogenase (NADP+)	ec:1.1.1.82	1	c18414_g1_i1	map00710
Carbon fixation in photosynthetic organisms	31	phosphopentokinase	ec:2.7.1.19	1	c20370_g3_i1	map00710
Carbon fixation in photosynthetic organisms	31	dehydrogenase	ec:1.1.1.37	3	c18414_g1_i1, c20376_g2_i4, c17019_g1_i3	map00710
Carbon fixation in photosynthetic organisms	31	3-epimerase	ec:5.1.3.1	2	c20367_g3_i1, c19453_g3_i8	map00710
Carbon fixation in photosynthetic organisms	31	dehydrogenase (decarboxylating)	ec:1.1.1.39	3	c19883_g5_i3, c19883_g7_i1, c19883_g5_i1	map00710
Carbon fixation in photosynthetic organisms	31	hexose diphosphatase	ec:3.1.3.11	2	c20251_g5_i2, c20251_g5_i4	map00710
Carbon fixation in photosynthetic organisms	31	dehydrogenase (NADP+) (phosphorylating)	ec:1.2.1.13	2	c12658_g1_i1, c18402_g1_i1	map00710
Carbon fixation in photosynthetic organisms	31	dehydrogenase (oxaloacetate-decarboxylating) (NADP+)	ec:1.1.1.40	1	c19883_g5_i3	map00710
Carbon fixation in photosynthetic organisms	31	dehydrogenase (phosphorylating)	ec:1.2.1.12	2	c19356_g6_i1, c19004_g3_i5	map00710
Valine, leucine and isoleucine degradation	5	transaminase	ec:2.6.1.42	2	c19737_g4_i4, c19737_g4_i3	map00280
Valine, leucine and isoleucine degradation	5	dehydrogenase (NAD+)	ec:1.2.1.3	3	c20930_g3_i3, c19792_g2_i4, c14910_g1_i1	map00280
Pantothenate and CoA biosynthesis	5	kinase	ec:2.7.1.33	1	c20057_g2_i1	map00770
Pantothenate and CoA biosynthesis	5	transaminase	ec:2.6.1.42	2	c19737_g4_i4, c19737_g4_i3	map00770
Pantothenate and CoA biosynthesis	5	dehydrogenase (NADP+)	ec:1.3.1.2	2	c19469_g2_i1, c19469_g2_i3	map00770
Various types of N-glycan biosynthesis	2	1,2-alpha-mannosidase	ec:3.2.1.113	2	c20752_g5_i3, c18464_g1_i1	map00513
Other glycan degradation	5	alpha-fucosidase	ec:3.2.1.51	1	c19255_g1_i3	map00511
Other glycan degradation	5	alpha-D-mannosidase	ec:3.2.1.24	2	c20752_g5_i3, c18464_g1_i1	map00511
Other glycan degradation	5	mannanase	ec:3.2.1.25	2	c13267_g1_i2, c20870_g3_i3	map00511
Other glycan degradation	5	lactase (ambiguous)	ec:3.2.1.23	2	c13267_g1_i2, c20870_g3_i3	map00511
Citrate cycle (TCA cycle)	15	dehydrogenase	ec:1.3.5.1	2	c18904_g1_i5, c18904_g1_i10	map00020
Citrate cycle (TCA cycle)	15	hydratase	ec:4.2.1.3	1	c20750_g2_i10	map00020
Citrate cycle (TCA cycle)	15	ligase (ADP-forming)	ec:6.2.1.5	4	c20044_g2_i16, c20455_g5_i9, c20638_g5_i1, c20044_g2_i8	map00020
Citrate cycle (TCA cycle)	15	dehydrogenase	ec:1.1.1.37	3	c18414_g1_i1, c20376_g2_i4, c17019_g1_i3	map00020
Citrate cycle (TCA cycle)	15	citrate synthase	ec:2.3.3.8	3	c20503_g1_i2, c20638_g5_i1, c20638_g5_i2	map00020
Citrate cycle (TCA cycle)	15	(Si)-synthase	ec:2.3.3.1	2	c20522_g3_i8, c20522_g3_i9	map00020
Citrate cycle (TCA cycle)	15	dehydrogenase (acetyl-transferring)	ec:1.2.4.1	1	c17750_g1_i1	map00020
One carbon pool by folate	5	cyclo-ligase	ec:6.3.3.2	1	c19097_g3_i2	map00670
One carbon pool by folate	5	reductase [NAD(P)H]	ec:1.5.1.20	1	c20904_g3_i1	map00670
One carbon pool by folate	5	cyclohydrolase	ec:3.5.4.9	3	c19127_g3_i6, c19127_g3_i4, c19127_g3_i2	map00670
One carbon pool by folate	5	dehydrogenase (NADP+)	ec:1.5.1.5	3	c19127_g3_i6, c19127_g3_i4, c19127_g3_i2	map00670
N-Glycan biosynthesis	4	1,3-alpha-glucosidase	ec:3.2.1.84	1	c18554_g1_i3	map00510
N-Glycan biosynthesis	4	1,2-alpha-mannosidase	ec:3.2.1.113	2	c20752_g5_i3, c18464_g1_i1	map00510
N-Glycan biosynthesis	4	4-beta-N-acetylglucosaminyltransferase	ec:2.4.1.144	1	c19116_g4_i2	map00510
Carotenoid biosynthesis	2	synthase	ec:2.5.1.32	2	c18455_g1_i1, c17733_g1_i1	map00906
Diterpenoid biosynthesis	2	synthase	ec:4.2.3.28	1	c37096_g1_i1	map00904
Diterpenoid biosynthesis	2	synthase	ec:4.2.3.29	1	c10963_g1_i1	map00904
Diterpenoid biosynthesis	2	synthase	ec:4.2.3.19	2	c10963_g1_i1, c37096_g1_i1	map00904
Diterpenoid biosynthesis	2	synthase	ec:4.2.3.33	1	c10963_g1_i1	map00904
Diterpenoid biosynthesis	2	synthase	ec:4.2.3.34	1	c10963_g1_i1	map00904
Limonene and pinene degradation	3	dehydrogenase (NAD+)	ec:1.2.1.3	3	c20930_g3_i3, c19792_g2_i4, c14910_g1_i1	map00903
beta-Alanine metabolism	6	dehydrogenase [NAD(P)+]	ec:1.2.1.5	1	c19220_g3_i12	map00410
beta-Alanine metabolism	6	dehydrogenase (NAD+)	ec:1.2.1.3	3	c20930_g3_i3, c19792_g2_i4, c14910_g1_i1	map00410
beta-Alanine metabolism	6	dehydrogenase (NADP+)	ec:1.3.1.2	2	c19469_g2_i1, c19469_g2_i3	map00410
beta-Alanine metabolism	6	dehydrogenase	ec:1.2.1.19	1	c20930_g3_i3	map00410
Glucosinolate biosynthesis	2	transaminase	ec:2.6.1.42	2	c19737_g4_i4, c19737_g4_i3	map00966
Terpenoid backbone biosynthesis	6	diphosphate synthase	ec:2.5.1.10	2	c18455_g1_i1, c17733_g1_i1	map00900
Terpenoid backbone biosynthesis	6	reductase (NADPH)	ec:1.1.1.34	2	c8823_g1_i1, c19587_g5_i2	map00900
Terpenoid backbone biosynthesis	6	diphosphate synthase	ec:2.5.1.29	2	c19041_g3_i5, c18837_g2_i5	map00900
Lysine degradation	6	N-methyltransferase	ec:2.1.1.43	3	c18927_g1_i5, c19589_g5_i1, c18927_g1_i14	map00310
Lysine degradation	6	dehydrogenase (NAD+)	ec:1.2.1.3	3	c20930_g3_i3, c19792_g2_i4, c14910_g1_i1	map00310
Tropane, piperidine and pyridine alkaloid biosynthesis	2	transaminase	ec:2.6.1.57	1	c20487_g3_i1	map00960
Tropane, piperidine and pyridine alkaloid biosynthesis	2	transaminase	ec:2.6.1.5	1	c20487_g3_i1	map00960
Tropane, piperidine and pyridine alkaloid biosynthesis	2	transaminase	ec:2.6.1.9	1	c20487_g3_i1	map00960
Tropane, piperidine and pyridine alkaloid biosynthesis	2	transaminase	ec:2.6.1.1	1	c20487_g3_i1	map00960
Tropane, piperidine and pyridine alkaloid biosynthesis	2	reductase	ec:1.1.1.237	1	c20605_g6_i1	map00960
Porphyrin and chlorophyll metabolism	10	synthase	ec:4.2.1.24	3	c20113_g2_i2, c20549_g3_i3, c20113_g2_i1	map00860
Porphyrin and chlorophyll metabolism	10	synthase	ec:2.5.1.62	2	c20512_g1_i2, c20512_g1_i18	map00860
Porphyrin and chlorophyll metabolism	10	synthase	ec:2.5.1.61	1	c20962_g3_i5	map00860
Porphyrin and chlorophyll metabolism	10	ferro-protoporphyrin chelatase	ec:4.99.1.1	1	c19327_g1_i2	map00860
Porphyrin and chlorophyll metabolism	10	ceruloplasmin	ec:1.16.3.1	1	c19337_g3_i5	map00860
Porphyrin and chlorophyll metabolism	10	chelatase	ec:6.6.1.1	2	c20203_g4_i5, c14327_g2_i1	map00860
Glycosphingolipid biosynthesis - ganglio series	2	lactase (ambiguous)	ec:3.2.1.23	2	c13267_g1_i2, c20870_g3_i3	map00604
Glycosphingolipid biosynthesis - globo series	1	melibiase	ec:3.2.1.22	1	c17441_g2_i1	map00603
Cysteine and methionine metabolism	11	adenosyltransferase	ec:2.5.1.6	1	c18725_g4_i1	map00270
Cysteine and methionine metabolism	11	decarboxylase	ec:4.1.1.50	2	c20768_g6_i1, c20768_g6_i3	map00270
Cysteine and methionine metabolism	11	S-methyltransferase	ec:2.1.1.5	1	c19651_g4_i3	map00270
Cysteine and methionine metabolism	11	S-methyltransferase	ec:2.1.1.14	1	c19361_g5_i3	map00270
Cysteine and methionine metabolism	11	transaminase	ec:2.6.1.57	1	c20487_g3_i1	map00270
Cysteine and methionine metabolism	11	transaminase	ec:2.6.1.5	1	c20487_g3_i1	map00270
Cysteine and methionine metabolism	11	transaminase	ec:2.6.1.1	1	c20487_g3_i1	map00270
Cysteine and methionine metabolism	11	transaminase	ec:2.6.1.42	2	c19737_g4_i4, c19737_g4_i3	map00270
Cysteine and methionine metabolism	11	dehydrogenase	ec:1.1.1.37	3	c18414_g1_i1, c20376_g2_i4, c17019_g1_i3	map00270
Nicotinate and nicotinamide metabolism	1	uridine 5'-nucleotidase	ec:3.1.3.5	1	c18982_g1_i3	map00760
Sphingolipid metabolism	6	phosphatase	ec:3.1.3.4	2	c18614_g6_i5, c19226_g5_i2	map00600
Sphingolipid metabolism	6	phosphodiesterase	ec:3.1.4.12	1	c19193_g4_i3	map00600
Sphingolipid metabolism	6	melibiase	ec:3.2.1.22	1	c17441_g2_i1	map00600
Sphingolipid metabolism	6	lactase (ambiguous)	ec:3.2.1.23	2	c13267_g1_i2, c20870_g3_i3	map00600
C5-Branched dibasic acid metabolism	4	ligase (ADP-forming)	ec:6.2.1.5	4	c20044_g2_i16, c20455_g5_i9, c20638_g5_i1, c20044_g2_i8	map00660
Glycolysis / Gluconeogenesis	29	isomerase	ec:5.3.1.1	2	c18524_g1_i1, c18524_g1_i2	map00010
Glycolysis / Gluconeogenesis	29	aldolase	ec:4.1.2.13	3	c18501_g1_i5, c9773_g1_i2, c15956_g1_i1	map00010
Glycolysis / Gluconeogenesis	29	dehydrogenase	ec:1.1.1.1	1	c20287_g1_i7	map00010
Glycolysis / Gluconeogenesis	29	hydratase	ec:4.2.1.11	1	c20189_g3_i1	map00010
Glycolysis / Gluconeogenesis	29	kinase	ec:2.7.2.3	2	c17197_g1_i1, c18584_g1_i1	map00010
Glycolysis / Gluconeogenesis	29	hexokinase type IV glucokinase	ec:2.7.1.1	1	c20012_g1_i15	map00010
Glycolysis / Gluconeogenesis	29	dehydrogenase [NAD(P)+]	ec:1.2.1.5	1	c19220_g3_i12	map00010
Glycolysis / Gluconeogenesis	29	dehydrogenase (NAD(P)+) (phosphorylating)	ec:1.2.1.59	4	c19356_g6_i1, c12658_g1_i1, c18402_g1_i1, c19004_g3_i5	map00010
Glycolysis / Gluconeogenesis	29	dehydrogenase (NAD+)	ec:1.2.1.3	3	c20930_g3_i3, c19792_g2_i4, c14910_g1_i1	map00010
Glycolysis / Gluconeogenesis	29	phosphohexokinase	ec:2.7.1.11	1	c20599_g1_i4	map00010
Glycolysis / Gluconeogenesis	29	decarboxylase	ec:4.1.1.1	2	c18914_g3_i1, c18914_g3_i2	map00010
Glycolysis / Gluconeogenesis	29	ligase	ec:6.2.1.1	3	c18907_g1_i1, c18907_g5_i1, c18907_g1_i9	map00010
Glycolysis / Gluconeogenesis	29	hexose diphosphatase	ec:3.1.3.11	2	c20251_g5_i2, c20251_g5_i4	map00010
Glycolysis / Gluconeogenesis	29	(alpha-D-glucose-1,6-bisphosphate-dependent)	ec:5.4.2.2	2	c16123_g1_i2, c20441_g2_i3	map00010
Glycolysis / Gluconeogenesis	29	dehydrogenase (phosphorylating)	ec:1.2.1.12	2	c19356_g6_i1, c19004_g3_i5	map00010
Glycolysis / Gluconeogenesis	29	dehydrogenase (acetyl-transferring)	ec:1.2.4.1	1	c17750_g1_i1	map00010
Starch and sucrose metabolism	35	endo-1,4-beta-D-glucanase	ec:3.2.1.4	1	c20719_g1_i2	map00500
Starch and sucrose metabolism	35	saccharogen amylase	ec:3.2.1.2	1	c20462_g1_i1	map00500
Starch and sucrose metabolism	35	decarboxylase	ec:4.1.1.35	2	c19481_g7_i3, c19481_g7_i2	map00500
Starch and sucrose metabolism	35	alpha-glucosidase	ec:3.2.1.48	1	c20309_g4_i6	map00500
Starch and sucrose metabolism	35	1,3-beta-glucosidase	ec:3.2.1.58	1	c13267_g1_i2	map00500
Starch and sucrose metabolism	35	adenylyltransferase	ec:2.7.7.27	1	c19246_g1_i9	map00500
Starch and sucrose metabolism	35	hexokinase type IV glucokinase	ec:2.7.1.1	1	c20012_g1_i15	map00500
Starch and sucrose metabolism	35	trehalose 6-phosphatase	ec:3.1.3.12	1	c18646_g1_i4	map00500
Starch and sucrose metabolism	35	(alpha-D-glucose-1,6-bisphosphate-dependent)	ec:5.4.2.2	2	c16123_g1_i2, c20441_g2_i3	map00500
Starch and sucrose metabolism	35	gentiobiase	ec:3.2.1.21	4	c18231_g1_i2, c13267_g1_i2, c13918_g1_i1, c20870_g3_i3	map00500
Starch and sucrose metabolism	35	synthase	ec:2.4.1.34	5	c20211_g5_i3, c18110_g1_i3, c20211_g5_i1, c19759_g3_i8, c19012_g3_i1	map00500
Starch and sucrose metabolism	35	pectin demethoxylase	ec:3.1.1.11	1	c19543_g3_i1	map00500
Starch and sucrose metabolism	35	invertase	ec:3.2.1.26	1	c20309_g4_i6	map00500
Starch and sucrose metabolism	35	endo-1,3-beta-D-glucosidase	ec:3.2.1.39	2	c13918_g1_i1, c20870_g3_i3	map00500
Starch and sucrose metabolism	35	4-alpha-galacturonosyltransferase	ec:2.4.1.43	1	c19231_g2_i16	map00500
Starch and sucrose metabolism	35	1,4-beta-xylosidase	ec:3.2.1.37	2	c19221_g1_i11, c19221_g1_i6	map00500
Starch and sucrose metabolism	35	phosphorylase	ec:2.4.1.1	2	c18432_g3_i2, c12228_g1_i2	map00500
Starch and sucrose metabolism	35	synthase (UDP-forming)	ec:2.4.1.15	2	c20004_g3_i15, c18646_g1_i4	map00500
Starch and sucrose metabolism	35	synthase	ec:2.4.1.14	3	c17396_g1_i1, c16706_g1_i1, c17396_g1_i2	map00500
Starch and sucrose metabolism	35	synthase (UDP-forming)	ec:2.4.1.12	5	c20182_g6_i4, c20182_g6_i3, c20182_g6_i2, c20912_g2_i11, c19789_g2_i10	map00500
Starch and sucrose metabolism	35	pectin depolymerase	ec:3.2.1.15	1	c18899_g2_i2	map00500
Ether lipid metabolism	4	phosphatase	ec:3.1.3.4	2	c18614_g6_i5, c19226_g5_i2	map00565
Ether lipid metabolism	4	D	ec:3.1.4.4	2	c19106_g2_i9, c19778_g3_i1	map00565
Glycerophospholipid metabolism	11	phosphodiesterase	ec:3.1.4.46	1	c20838_g2_i6	map00564
Glycerophospholipid metabolism	11	phosphatase	ec:3.1.3.4	2	c18614_g6_i5, c19226_g5_i2	map00564
Glycerophospholipid metabolism	11	N-methyltransferase	ec:2.1.1.103	3	c19985_g1_i5, c16973_g1_i1, c16973_g1_i2	map00564
Glycerophospholipid metabolism	11	D	ec:3.1.4.4	2	c19106_g2_i9, c19778_g3_i1	map00564
Glycerophospholipid metabolism	11	3-phosphatidyltransferase	ec:2.7.8.5	1	c19055_g5_i3	map00564
Glycerophospholipid metabolism	11	O-phosphatidyltransferase	ec:2.7.8.8	2	c20640_g1_i8, c20640_g1_i10	map00564
Fatty acid degradation	4	dehydrogenase	ec:1.1.1.1	1	c20287_g1_i7	map00071
Fatty acid degradation	4	dehydrogenase (NAD+)	ec:1.2.1.3	3	c20930_g3_i3, c19792_g2_i4, c14910_g1_i1	map00071
Inositol phosphate metabolism	8	isomerase	ec:5.3.1.1	2	c18524_g1_i1, c18524_g1_i2	map00562
Inositol phosphate metabolism	8	phospholipase C	ec:3.1.4.11	4	c19458_g7_i3, c20776_g2_i9, c20776_g2_i1, c20788_g4_i13	map00562
Inositol phosphate metabolism	8	3-kinase	ec:2.7.1.137	2	c20369_g2_i4, c20734_g1_i1	map00562
Benzoxazinoid biosynthesis	2	lyase	ec:4.1.2.8	2	c19986_g3_i7, c16673_g1_i1	map00402
Glycerolipid metabolism	9	phosphatase	ec:3.1.3.4	2	c18614_g6_i5, c19226_g5_i2	map00561
Glycerolipid metabolism	9	kinase	ec:2.7.1.30	1	c20474_g1_i3	map00561
Glycerolipid metabolism	9	dehydrogenase (NAD+)	ec:1.2.1.3	3	c20930_g3_i3, c19792_g2_i4, c14910_g1_i1	map00561
Glycerolipid metabolism	9	melibiase	ec:3.2.1.22	1	c17441_g2_i1	map00561
Glycerolipid metabolism	9	synthase	ec:2.4.1.46	1	c20488_g2_i13	map00561
Glycerolipid metabolism	9	lipase	ec:3.1.1.3	1	c20923_g3_i6	map00561
Novobiocin biosynthesis	1	transaminase	ec:2.6.1.57	1	c20487_g3_i1	map00401
Novobiocin biosynthesis	1	transaminase	ec:2.6.1.5	1	c20487_g3_i1	map00401
Novobiocin biosynthesis	1	transaminase	ec:2.6.1.9	1	c20487_g3_i1	map00401
Novobiocin biosynthesis	1	transaminase	ec:2.6.1.1	1	c20487_g3_i1	map00401
Phenylalanine, tyrosine and tryptophan biosynthesis	8	synthase	ec:4.1.1.48	1	c19965_g2_i4	map00400
Phenylalanine, tyrosine and tryptophan biosynthesis	8	kinase	ec:2.7.1.71	1	c19812_g2_i3	map00400
Phenylalanine, tyrosine and tryptophan biosynthesis	8	synthase	ec:4.2.1.20	2	c19986_g3_i7, c16673_g1_i1	map00400
Phenylalanine, tyrosine and tryptophan biosynthesis	8	transaminase	ec:2.6.1.57	1	c20487_g3_i1	map00400
Phenylalanine, tyrosine and tryptophan biosynthesis	8	transaminase	ec:2.6.1.5	1	c20487_g3_i1	map00400
Phenylalanine, tyrosine and tryptophan biosynthesis	8	transaminase	ec:2.6.1.9	1	c20487_g3_i1	map00400
Phenylalanine, tyrosine and tryptophan biosynthesis	8	transaminase	ec:2.6.1.1	1	c20487_g3_i1	map00400
Phenylalanine, tyrosine and tryptophan biosynthesis	8	dehydratase	ec:4.2.1.10	1	c19063_g2_i5	map00400
Phenylalanine, tyrosine and tryptophan biosynthesis	8	synthase	ec:4.2.3.4	1	c20192_g1_i9	map00400
Phenylalanine, tyrosine and tryptophan biosynthesis	8	dehydrogenase	ec:1.1.1.25	1	c19063_g2_i5	map00400
Phenylalanine, tyrosine and tryptophan biosynthesis	8	dehydrogenase	ec:1.1.1.282	1	c19063_g2_i5	map00400
Phenylalanine, tyrosine and tryptophan biosynthesis	8	mutase	ec:5.4.99.5	1	c20552_g2_i16	map00400
Phenylalanine, tyrosine and tryptophan biosynthesis	8	isomerase	ec:5.3.1.24	1	c19965_g2_i4	map00400
Cyanoamino acid metabolism	6	ec:3.5.1.49 formamidase	ec:3.5.1.49	1	c19847_g1_i3	map00460
Cyanoamino acid metabolism	6	beta-glucosidase	ec:3.2.1.117	1	c20870_g3_i3	map00460
Cyanoamino acid metabolism	6	beta-glucosidase	ec:3.2.1.118	1	c20870_g3_i3	map00460
Cyanoamino acid metabolism	6	glutamyl transpeptidase	ec:2.3.2.2	1	c19317_g1_i4	map00460
Cyanoamino acid metabolism	6	gentiobiase	ec:3.2.1.21	4	c18231_g1_i2, c13267_g1_i2, c13918_g1_i1, c20870_g3_i3	map00460
Isoquinoline alkaloid biosynthesis	1	transaminase	ec:2.6.1.57	1	c20487_g3_i1	map00950
Isoquinoline alkaloid biosynthesis	1	transaminase	ec:2.6.1.5	1	c20487_g3_i1	map00950
Isoquinoline alkaloid biosynthesis	1	transaminase	ec:2.6.1.1	1	c20487_g3_i1	map00950
Lysine biosynthesis	2	decarboxylase	ec:4.1.1.20	1	c18979_g2_i10	map00300
Lysine biosynthesis	2	transaminase	ec:2.6.1.57	1	c20487_g3_i1	map00300
Phenylalanine metabolism	4	transaminase	ec:2.6.1.57	1	c20487_g3_i1	map00360
Phenylalanine metabolism	4	transaminase	ec:2.6.1.5	1	c20487_g3_i1	map00360
Phenylalanine metabolism	4	transaminase	ec:2.6.1.9	1	c20487_g3_i1	map00360
Phenylalanine metabolism	4	transaminase	ec:2.6.1.1	1	c20487_g3_i1	map00360
Phenylalanine metabolism	4	dehydrogenase [NAD(P)+]	ec:1.2.1.5	1	c19220_g3_i12	map00360
Phenylalanine metabolism	4	reductase	ec:1.1.1.237	1	c20605_g6_i1	map00360
Phenylalanine metabolism	4	ligase	ec:6.2.1.12	1	c18979_g2_i14	map00360
T cell receptor signaling pathway	26	phosphatase	ec:3.1.3.16	25	c18629_g1_i2, c16990_g1_i2, c20466_g10_i4, c19445_g2_i6, c18681_g4_i4, c20160_g5_i3, c20764_g6_i1, c17490_g1_i1, c19420_g1_i5, c18286_g1_i2, c19380_g3_i1, c19465_g1_i1, c20844_g5_i4, c14834_g1_i1, c20160_g6_i1, c20836_g2_i10, c20844_g5_i1, c19465_g1_i9, c19649_g6_i1, c12405_g1_i2, c20659_g1_i6, c17637_g1_i2, c20054_g2_i3, c16923_g1_i2, c20495_g4_i3	map04660
T cell receptor signaling pathway	26	protein-tyrosine kinase	ec:2.7.10.2	1	c20342_g6_i4	map04660
Glycine, serine and threonine metabolism	8	S-methyltransferase	ec:2.1.1.5	1	c19651_g4_i3	map00260
Glycine, serine and threonine metabolism	8	dehydrogenase	ec:1.1.1.1	1	c20287_g1_i7	map00260
Glycine, serine and threonine metabolism	8	synthase	ec:4.2.1.20	2	c19986_g3_i7, c16673_g1_i1	map00260
Glycine, serine and threonine metabolism	8	dehydrogenase	ec:1.1.1.95	1	c12350_g1_i1	map00260
Glycine, serine and threonine metabolism	8	dehydrogenase	ec:1.2.1.8	1	c20930_g3_i3	map00260
Glycine, serine and threonine metabolism	8	O-phosphatidyltransferase	ec:2.7.8.8	2	c20640_g1_i8, c20640_g1_i10	map00260
Steroid biosynthesis	2	C-methyltransferase	ec:2.1.1.143	1	c19343_g6_i5	map00100
Steroid biosynthesis	2	14alpha-demethylase	ec:1.14.13.70	1	c20262_g4_i2	map00100
Phosphatidylinositol signaling system	6	phospholipase C	ec:3.1.4.11	4	c19458_g7_i3, c20776_g2_i9, c20776_g2_i1, c20788_g4_i13	map04070
Phosphatidylinositol signaling system	6	3-kinase	ec:2.7.1.137	2	c20369_g2_i4, c20734_g1_i1	map04070
Butanoate metabolism	3	dehydrogenase	ec:1.3.5.1	2	c18904_g1_i5, c18904_g1_i10	map00650
Butanoate metabolism	3	dehydrogenase (NAD+)	ec:1.2.1.24	1	c19220_g3_i12	map00650
Butanoate metabolism	3	dehydrogenase [NAD(P)+]	ec:1.2.1.16	1	c19220_g3_i12	map00650
Fatty acid elongation	2	reductase (NADPH)	ec:1.3.1.38	1	c19573_g2_i2	map00062
Fatty acid elongation	2	hydrolase	ec:3.1.2.22	1	c20481_g3_i3	map00062
Fatty acid biosynthesis	9	carboxylase	ec:6.4.1.2	3	c19510_g1_i1, c19770_g1_i3, c19510_g1_i2	map00061
Fatty acid biosynthesis	9	synthase	ec:2.3.1.86	3	c20921_g1_i6, c20921_g1_i5, c20921_g1_i3	map00061
Fatty acid biosynthesis	9	synthase	ec:2.3.1.85	2	c19412_g1_i4, c15949_g1_i1	map00061
Fatty acid biosynthesis	9	9-desaturase	ec:1.14.19.2	1	c19196_g2_i2	map00061
Fatty acid biosynthesis	9	S-malonyltransferase	ec:2.3.1.39	1	c15949_g1_i1	map00061
Biosynthesis of terpenoids and steroids	2	synthase	ec:2.5.1.32	2	c18455_g1_i1, c17733_g1_i1	map01062
Selenocompound metabolism	2	reductase	ec:1.8.1.9	1	c19673_g5_i2	map00450
Selenocompound metabolism	2	S-methyltransferase	ec:2.1.1.14	1	c19361_g5_i3	map00450
Flavonoid biosynthesis	2	synthase	ec:2.3.1.74	1	c19767_g2_i1	map00941
Flavonoid biosynthesis	2	oxygenase	ec:1.14.11.19	1	c19774_g3_i3	map00941
Phenylpropanoid biosynthesis	17	dehydrogenase	ec:1.1.1.195	1	c19211_g1_i4	map00940
Phenylpropanoid biosynthesis	17	lactoperoxidase	ec:1.11.1.7	11	c18013_g1_i2, c18491_g1_i1, c18491_g1_i2, c17371_g1_i1, c18652_g1_i3, c18576_g1_i5, c18923_g4_i1, c18526_g3_i2, c18013_g1_i3, c19994_g4_i3, c18576_g1_i4	map00940
Phenylpropanoid biosynthesis	17	gentiobiase	ec:3.2.1.21	4	c18231_g1_i2, c13267_g1_i2, c13918_g1_i1, c20870_g3_i3	map00940
Phenylpropanoid biosynthesis	17	ligase	ec:6.2.1.12	1	c18979_g2_i14	map00940
Tyrosine metabolism	4	dehydrogenase	ec:1.1.1.1	1	c20287_g1_i7	map00350
Tyrosine metabolism	4	transaminase	ec:2.6.1.57	1	c20487_g3_i1	map00350
Tyrosine metabolism	4	transaminase	ec:2.6.1.5	1	c20487_g3_i1	map00350
Tyrosine metabolism	4	transaminase	ec:2.6.1.9	1	c20487_g3_i1	map00350
Tyrosine metabolism	4	transaminase	ec:2.6.1.1	1	c20487_g3_i1	map00350
Tyrosine metabolism	4	dehydrogenase [NAD(P)+]	ec:1.2.1.5	1	c19220_g3_i12	map00350
Tyrosine metabolism	4	reductase	ec:1.1.1.237	1	c20605_g6_i1	map00350
Tyrosine metabolism	4	dehydrogenase [NAD(P)+]	ec:1.2.1.16	1	c19220_g3_i12	map00350
Aflatoxin biosynthesis	3	carboxylase	ec:6.4.1.2	3	c19510_g1_i1, c19770_g1_i3, c19510_g1_i2	map00254
Tetracycline biosynthesis	3	carboxylase	ec:6.4.1.2	3	c19510_g1_i1, c19770_g1_i3, c19510_g1_i2	map00253
Alanine, aspartate and glutamate metabolism	9	transaminase (isomerizing)	ec:2.6.1.16	1	c19114_g5_i4	map00250
Alanine, aspartate and glutamate metabolism	9	synthase	ec:6.3.4.4	2	c19533_g1_i5, c19847_g1_i4	map00250
Alanine, aspartate and glutamate metabolism	9	ligase	ec:6.3.1.2	3	c20076_g5_i1, c20740_g1_i8, c20740_g1_i6	map00250
Alanine, aspartate and glutamate metabolism	9	dehydrogenase (NAD+)	ec:1.2.1.24	1	c19220_g3_i12	map00250
Alanine, aspartate and glutamate metabolism	9	transaminase	ec:2.6.1.1	1	c20487_g3_i1	map00250
Alanine, aspartate and glutamate metabolism	9	synthase (NADH)	ec:1.4.1.14	1	c20165_g4_i3	map00250
Alanine, aspartate and glutamate metabolism	9	dehydrogenase [NAD(P)+]	ec:1.2.1.16	1	c19220_g3_i12	map00250
Riboflavin metabolism	5	synthase	ec:4.1.99.12	4	c19425_g2_i1, c19605_g2_i1, c14856_g1_i2, c19605_g2_i2	map00740
Riboflavin metabolism	5	kinase	ec:2.7.1.26	1	c19017_g1_i1	map00740
Riboflavin metabolism	5	synthetase	ec:2.7.7.2	1	c19017_g1_i1	map00740
Riboflavin metabolism	5	cyclohydrolase II	ec:3.5.4.25	4	c19425_g2_i1, c19605_g2_i1, c14856_g1_i2, c19605_g2_i2	map00740
Propanoate metabolism	10	carboxylase	ec:6.4.1.2	3	c19510_g1_i1, c19770_g1_i3, c19510_g1_i2	map00640
Propanoate metabolism	10	ligase (ADP-forming)	ec:6.2.1.5	4	c20044_g2_i16, c20455_g5_i9, c20638_g5_i1, c20044_g2_i8	map00640
Propanoate metabolism	10	ligase	ec:6.2.1.1	3	c18907_g1_i1, c18907_g5_i1, c18907_g1_i9	map00640
Ascorbate and aldarate metabolism	6	reductase (NADH)	ec:1.6.5.4	1	c19760_g1_i4	map00053
Ascorbate and aldarate metabolism	6	dehydrogenase (NAD+)	ec:1.2.1.3	3	c20930_g3_i3, c19792_g2_i4, c14910_g1_i1	map00053
Ascorbate and aldarate metabolism	6	peroxidase	ec:1.11.1.11	2	c17371_g1_i1, c18652_g1_i3	map00053
Galactose metabolism	14	hexokinase type IV glucokinase	ec:2.7.1.1	1	c20012_g1_i15	map00052
Galactose metabolism	14	galactokinase (phosphorylating)	ec:2.7.1.6	2	c20081_g1_i4, c19338_g1_i4	map00052
Galactose metabolism	14	phosphohexokinase	ec:2.7.1.11	1	c20599_g1_i4	map00052
Galactose metabolism	14	galactosyltransferase	ec:2.4.1.82	4	c17441_g2_i1, c20039_g3_i6, c20039_g3_i10, c15649_g1_i1	map00052
Galactose metabolism	14	4-epimerase	ec:5.1.3.2	1	c20207_g1_i2	map00052
Galactose metabolism	14	(alpha-D-glucose-1,6-bisphosphate-dependent)	ec:5.4.2.2	2	c16123_g1_i2, c20441_g2_i3	map00052
Galactose metabolism	14	invertase	ec:3.2.1.26	1	c20309_g4_i6	map00052
Galactose metabolism	14	melibiase	ec:3.2.1.22	1	c17441_g2_i1	map00052
Galactose metabolism	14	lactase (ambiguous)	ec:3.2.1.23	2	c13267_g1_i2, c20870_g3_i3	map00052
Fructose and mannose metabolism	18	phosphofructokinase 2	ec:2.7.1.105	1	c17562_g1_i4	map00051
Fructose and mannose metabolism	18	isomerase	ec:5.3.1.1	2	c18524_g1_i1, c18524_g1_i2	map00051
Fructose and mannose metabolism	18	aldolase	ec:4.1.2.13	3	c18501_g1_i5, c9773_g1_i2, c15956_g1_i1	map00051
Fructose and mannose metabolism	18	isomerase	ec:5.3.1.6	1	c18567_g1_i2	map00051
Fructose and mannose metabolism	18	2-phosphatase	ec:3.1.3.46	2	c20251_g5_i2, c20251_g5_i4	map00051
Fructose and mannose metabolism	18	guanylyltransferase	ec:2.7.7.13	3	c18687_g1_i3, c18687_g1_i2, c18687_g1_i5	map00051
Fructose and mannose metabolism	18	hexokinase type IV glucokinase	ec:2.7.1.1	1	c20012_g1_i15	map00051
Fructose and mannose metabolism	18	phosphohexokinase	ec:2.7.1.11	1	c20599_g1_i4	map00051
Fructose and mannose metabolism	18	hexose diphosphatase	ec:3.1.3.11	2	c20251_g5_i2, c20251_g5_i4	map00051
Fructose and mannose metabolism	18	mannose phosphomutase	ec:5.4.2.8	1	c19031_g3_i1	map00051
Fructose and mannose metabolism	18	2-dehydrogenase	ec:1.1.1.14	2	c19616_g1_i1, c15547_g1_i1	map00051
Fructose and mannose metabolism	18	synthase	ec:1.1.1.271	1	c14809_g1_i1	map00051
Lipopolysaccharide biosynthesis	1	synthase	ec:2.5.1.55	1	c20329_g1_i8	map00540
Histidine metabolism	7	transaminase	ec:2.6.1.9	1	c20487_g3_i1	map00340
Histidine metabolism	7	dehydratase	ec:4.2.1.19	1	c20087_g1_i7	map00340
Histidine metabolism	7	dehydrogenase [NAD(P)+]	ec:1.2.1.5	1	c19220_g3_i12	map00340
Histidine metabolism	7	dehydrogenase (NAD+)	ec:1.2.1.3	3	c20930_g3_i3, c19792_g2_i4, c14910_g1_i1	map00340
Histidine metabolism	7	phosphoribosyltransferase	ec:2.4.2.17	1	c19191_g2_i10	map00340
mTOR signaling pathway	2	protein kinase	ec:2.7.11.24	2	c20819_g2_i1, c19698_g2_i8	map04150
Retinol metabolism	1	dehydrogenase	ec:1.1.1.1	1	c20287_g1_i7	map00830
Pyrimidine metabolism	18	reductase	ec:1.8.1.9	1	c19673_g5_i2	map00240
Pyrimidine metabolism	18	uridine 5'-nucleotidase	ec:3.1.3.5	1	c18982_g1_i3	map00240
Pyrimidine metabolism	18	synthase (glutamine hydrolysing)	ec:6.3.4.2	1	c20435_g7_i4	map00240
Pyrimidine metabolism	18	decarboxylase	ec:4.1.1.23	3	c19430_g10_i5, c19430_g10_i6, c19430_g10_i7	map00240
Pyrimidine metabolism	18	kinase	ec:2.7.1.48	3	c15956_g1_i1, c20244_g8_i2, c20244_g8_i4	map00240
Pyrimidine metabolism	18	dehydrogenase (NADP+)	ec:1.3.1.2	2	c19469_g2_i1, c19469_g2_i3	map00240
Pyrimidine metabolism	18	RNA polymerase	ec:2.7.7.6	7	c20283_g2_i8, c19013_g3_i1, c20748_g9_i4, c19013_g3_i7, c19429_g2_i15, c20752_g2_i4, c19013_g3_i12	map00240
Pyrimidine metabolism	18	phosphoribosyltransferase	ec:2.4.2.10	3	c19430_g10_i5, c19430_g10_i6, c19430_g10_i7	map00240
Thiamine metabolism	76	phosphatase	ec:3.6.1.15	76	c17265_g1_i1, c19531_g1_i3, c18054_g1_i3, c20219_g1_i4, c19856_g1_i8, c20619_g4_i5, c20619_g4_i7, c19654_g3_i5, c5410_g1_i1, c19245_g3_i7, c18891_g4_i4, c19398_g1_i3, c20120_g1_i7, c15995_g1_i3, c20251_g2_i3, c19360_g5_i1, c19665_g1_i5, c19665_g1_i6, c19665_g1_i7, c19360_g5_i7, c20028_g3_i3, c20779_g1_i7, c19665_g1_i4, c20699_g3_i1, c20556_g1_i4, c20569_g3_i9, c18988_g4_i2, c20708_g2_i2, c13918_g…	map00730
Glyoxylate and dicarboxylate metabolism	18	carboxylase	ec:4.1.1.39	3	c20088_g6_i2, c20088_g6_i3, c20943_g2_i2	map00630
Glyoxylate and dicarboxylate metabolism	18	hydratase	ec:4.2.1.3	1	c20750_g2_i10	map00630
Glyoxylate and dicarboxylate metabolism	18	ligase	ec:6.3.1.2	3	c20076_g5_i1, c20740_g1_i8, c20740_g1_i6	map00630
Glyoxylate and dicarboxylate metabolism	18	lyase	ec:4.1.3.1	1	c20325_g5_i3	map00630
Glyoxylate and dicarboxylate metabolism	18	ec:3.5.1.49 formamidase	ec:3.5.1.49	1	c19847_g1_i3	map00630
Glyoxylate and dicarboxylate metabolism	18	dehydrogenase	ec:1.1.1.37	3	c18414_g1_i1, c20376_g2_i4, c17019_g1_i3	map00630
Glyoxylate and dicarboxylate metabolism	18	phosphatase	ec:3.1.3.18	1	c19017_g1_i1	map00630
Glyoxylate and dicarboxylate metabolism	18	synthase	ec:2.3.3.9	3	c19561_g2_i5, c19561_g2_i4, c19652_g7_i7	map00630
Glyoxylate and dicarboxylate metabolism	18	(Si)-synthase	ec:2.3.3.1	2	c20522_g3_i8, c20522_g3_i9	map00630
Glycosaminoglycan degradation	2	lactase (ambiguous)	ec:3.2.1.23	2	c13267_g1_i2, c20870_g3_i3	map00531
Pentose and glucuronate interconversions	9	dehydrogenase (NAD+)	ec:1.2.1.3	3	c20930_g3_i3, c19792_g2_i4, c14910_g1_i1	map00040
Pentose and glucuronate interconversions	9	3-epimerase	ec:5.1.3.1	2	c20367_g3_i1, c19453_g3_i8	map00040
Pentose and glucuronate interconversions	9	2-dehydrogenase	ec:1.1.1.14	2	c19616_g1_i1, c15547_g1_i1	map00040
Pentose and glucuronate interconversions	9	pectin demethoxylase	ec:3.1.1.11	1	c19543_g3_i1	map00040
Pentose and glucuronate interconversions	9	pectin depolymerase	ec:3.2.1.15	1	c18899_g2_i2	map00040

## Sheet: (RC, LC)
Pathways identified in millet root and leaf transcriptome associated with drought
Pathway	Seqs in Pathway	Enzyme	Ezyme ID	Seqs of Enzyme	Seqs	Pathway ID
alpha-Linolenic acid metabolism	17	13S-lipoxygenase	ec:1.13.11.12	4	c18999_g6_i4, c18999_g6_i1, c18999_g6_i2, c18819_g1_i2	map00592
alpha-Linolenic acid metabolism	17	dehydratase	ec:4.2.1.92	3	c20330_g1_i2, c19852_g2_i2, c19852_g1_i1	map00592
alpha-Linolenic acid metabolism	17	A2	ec:3.1.1.4	2	c15371_g1_i1, c19415_g6_i3	map00592
alpha-Linolenic acid metabolism	17	A1	ec:3.1.1.32	4	c19289_g3_i3, c19289_g3_i4, c19289_g2_i3, c18764_g1_i2	map00592
alpha-Linolenic acid metabolism	17	dehydrogenase	ec:1.1.1.1	1	c19020_g1_i4	map00592
alpha-Linolenic acid metabolism	17	reductase	ec:1.3.1.42	2	c19209_g1_i2, c19045_g4_i13	map00592
alpha-Linolenic acid metabolism	17	oxidase	ec:1.3.3.6	1	c20224_g1_i2	map00592
Biosynthesis of unsaturated fatty acids	7	reductase	ec:1.1.1.100	2	c20050_g8_i2, c20050_g1_i1	map01040
Biosynthesis of unsaturated fatty acids	7	reductase (NADPH)	ec:1.3.1.38	1	c19011_g1_i22	map01040
Biosynthesis of unsaturated fatty acids	7	9-desaturase	ec:1.14.19.2	3	c19196_g2_i4, c19082_g3_i1, c19082_g2_i4	map01040
Biosynthesis of unsaturated fatty acids	7	oxidase	ec:1.3.3.6	1	c20224_g1_i2	map01040
Linoleic acid metabolism	6	13S-lipoxygenase	ec:1.13.11.12	4	c18999_g6_i4, c18999_g6_i1, c18999_g6_i2, c18819_g1_i2	map00591
Linoleic acid metabolism	6	A2	ec:3.1.1.4	2	c15371_g1_i1, c19415_g6_i3	map00591
Arachidonic acid metabolism	5	peroxidase	ec:1.11.1.9	2	c19909_g5_i12, c18526_g3_i2	map00590
Arachidonic acid metabolism	5	A2	ec:3.1.1.4	2	c15371_g1_i1, c19415_g6_i3	map00590
Arachidonic acid metabolism	5	hydrolase	ec:3.3.2.6	1	c19773_g5_i1	map00590
Taurine and hypotaurine metabolism	5	decarboxylase	ec:4.1.1.15	2	c19670_g3_i5, c19329_g3_i3	map00430
Taurine and hypotaurine metabolism	5	glutamyl transpeptidase	ec:2.3.2.2	3	c19317_g1_i2, c19317_g1_i4, c19317_g1_i3	map00430
Sulfur metabolism	3	adenylyltransferase	ec:2.7.7.4	1	c19207_g1_i6	map00920
Sulfur metabolism	3	synthase	ec:2.5.1.47	2	c19029_g6_i1, c17679_g1_i1	map00920
Steroid degradation	8	dehydrogenase	ec:1.1.1.145	7	c20198_g2_i1, c20198_g2_i2, c18479_g5_i2, c20198_g2_i3, c20478_g6_i1, c20498_g7_i15, c20198_g7_i1	map00984
Steroid degradation	8	4-dehydrogenase (acceptor)	ec:1.3.99.5	1	c19011_g1_i22	map00984
Drug metabolism - other enzymes	23	kinase	ec:2.7.1.48	4	c20638_g2_i3, c20525_g4_i2, c15956_g1_i1, c20638_g2_i1	map00983
Drug metabolism - other enzymes	23	deaminase	ec:3.5.4.5	1	c19218_g2_i1	map00983
Drug metabolism - other enzymes	23	oxidase	ec:1.17.3.2	10	c7502_g1_i2, c19737_g2_i2, c18803_g3_i3, c8725_g1_i1, c18803_g3_i6, c19833_g5_i6, c18803_g3_i7, c20925_g3_i2, c36640_g1_i1, c19833_g5_i5	map00983
Drug metabolism - other enzymes	23	ali-esterase	ec:3.1.1.1	3	c19011_g1_i13, c19011_g1_i17, c19011_g1_i7	map00983
Drug metabolism - other enzymes	23	dehydrogenase (NADP+)	ec:1.3.1.2	1	c19469_g2_i3	map00983
Drug metabolism - other enzymes	23	beta-glucuronide glucuronohydrolase glucuronidase	ec:3.2.1.31	1	c19807_g2_i5	map00983
Drug metabolism - other enzymes	23	phosphoribosyltransferase	ec:2.4.2.10	2	c19430_g10_i1, c19430_g10_i2	map00983
Drug metabolism - other enzymes	23	phosphoribosyltransferase	ec:2.4.2.8	1	c17483_g1_i1	map00983
Drug metabolism - cytochrome P450	33	transferase	ec:2.5.1.18	24	c17842_g1_i2, c17207_g1_i1, c17842_g1_i1, c18531_g1_i3, c20293_g1_i1, c20868_g1_i10, c20233_g1_i2, c20506_g3_i3, c20467_g4_i1, c20159_g6_i1, c20021_g3_i7, c20021_g3_i8, c13443_g1_i3, c20021_g3_i9, c14059_g1_i1, c14670_g1_i3, c14670_g1_i1, c16432_g1_i1, c13051_g1_i3, c19364_g3_i2, c19364_g3_i10, c18976_g1_i1, c20489_g1_i1, c18440_g1_i2	map00982
Drug metabolism - cytochrome P450	33	dehydrogenase	ec:1.1.1.1	1	c19020_g1_i4	map00982
Drug metabolism - cytochrome P450	33	monooxygenase	ec:1.14.13.8	3	c19270_g3_i2, c19129_g2_i2, c18513_g2_i2	map00982
Drug metabolism - cytochrome P450	33	dehydrogenase [NAD(P)+]	ec:1.2.1.5	2	c20617_g5_i1, c19220_g3_i14	map00982
Drug metabolism - cytochrome P450	33	oxidase	ec:1.2.3.1	3	c21972_g1_i1, c20925_g3_i2, c36640_g1_i1	map00982
Carbapenem biosynthesis	1	5-kinase	ec:2.7.2.11	1	c19553_g2_i4	map00332
Carbapenem biosynthesis	1	dehydrogenase	ec:1.2.1.41	1	c19553_g2_i4	map00332
Metabolism of xenobiotics by cytochrome P450	27	transferase	ec:2.5.1.18	24	c17842_g1_i2, c17207_g1_i1, c17842_g1_i1, c18531_g1_i3, c20293_g1_i1, c20868_g1_i10, c20233_g1_i2, c20506_g3_i3, c20467_g4_i1, c20159_g6_i1, c20021_g3_i7, c20021_g3_i8, c13443_g1_i3, c20021_g3_i9, c14059_g1_i1, c14670_g1_i3, c14670_g1_i1, c16432_g1_i1, c13051_g1_i3, c19364_g3_i2, c19364_g3_i10, c18976_g1_i1, c20489_g1_i1, c18440_g1_i2	map00980
Metabolism of xenobiotics by cytochrome P450	27	dehydrogenase	ec:1.1.1.1	1	c19020_g1_i4	map00980
Metabolism of xenobiotics by cytochrome P450	27	dehydrogenase [NAD(P)+]	ec:1.2.1.5	2	c20617_g5_i1, c19220_g3_i14	map00980
Arginine and proline metabolism	27	decarboxylase	ec:4.1.1.50	6	c20768_g6_i4, c19357_g1_i4, c20768_g6_i14, c20768_g6_i17, c19357_g1_i13, c19357_g1_i10	map00330
Arginine and proline metabolism	27	synthase (NADPH)	ec:1.14.13.39	2	c3865_g1_i1, c20251_g1_i1	map00330
Arginine and proline metabolism	27	N4-coumaroyltransferase	ec:2.3.1.64	2	c14643_g1_i1, c12947_g1_i1	map00330
Arginine and proline metabolism	27	kinase	ec:2.7.3.3	2	c18856_g3_i6, c18856_g3_i2	map00330
Arginine and proline metabolism	27	5-kinase	ec:2.7.2.11	1	c19553_g2_i4	map00330
Arginine and proline metabolism	27	dehydrogenase	ec:1.2.1.41	1	c19553_g2_i4	map00330
Arginine and proline metabolism	27	oxidase (propane-1,3-diamine-forming)	ec:1.5.3.14	1	c18878_g3_i3	map00330
Arginine and proline metabolism	27	dehydrogenase	ec:1.2.1.19	2	c20930_g3_i3, c17590_g1_i1	map00330
Arginine and proline metabolism	27	decarboxylase	ec:4.1.1.19	4	c20624_g3_i3, c19513_g2_i4, c22478_g1_i1, c19513_g2_i3	map00330
Arginine and proline metabolism	27	transaminase	ec:2.6.1.1	2	c20487_g3_i1, c20487_g3_i2	map00330
Arginine and proline metabolism	27	dehydrogenase (NAD+)	ec:1.2.1.3	3	c19696_g4_i4, c20617_g5_i1, c14910_g1_i1	map00330
Arginine and proline metabolism	27	deiminase	ec:3.5.3.12	1	c19614_g5_i8	map00330
Arginine and proline metabolism	27	acylamidase	ec:3.5.1.4	1	c14465_g1_i1	map00330
Caffeine metabolism	10	oxidase	ec:1.17.3.2	10	c7502_g1_i2, c19737_g2_i2, c18803_g3_i3, c8725_g1_i1, c18803_g3_i6, c19833_g5_i6, c18803_g3_i7, c20925_g3_i2, c36640_g1_i1, c19833_g5_i5	map00232
Aminobenzoate degradation	19	nitrophenyl phosphatase	ec:3.1.3.41	3	c20039_g4_i3, c18763_g2_i1, c14338_g1_i1	map00627
Aminobenzoate degradation	19	phosphatase	ec:3.1.3.2	14	c19129_g2_i2, c11768_g1_i1, c10610_g1_i1, c20466_g10_i5, c19834_g4_i3, c19678_g3_i2, c20036_g3_i2, c12041_g1_i1, c18959_g1_i4, c19539_g5_i1, c24221_g1_i1, c17421_g1_i2, c8824_g1_i1, c19533_g3_i1	map00627
Aminobenzoate degradation	19	monooxygenase	ec:1.14.13.82	1	c21558_g1_i1	map00627
Aminobenzoate degradation	19	acylamidase	ec:3.5.1.4	1	c14465_g1_i1	map00627
Purine metabolism	109	formyltransferase	ec:2.1.2.2	1	c14749_g1_i2	map00230
Purine metabolism	109	kinase	ec:2.7.4.6	1	c20088_g1_i1	map00230
Purine metabolism	109	kinase	ec:2.7.4.3	3	c18309_g3_i2, c20184_g1_i1, c14546_g1_i3	map00230
Purine metabolism	109	ec:3.5.2.5 allantoinase	ec:3.5.2.5	1	c5690_g1_i1	map00230
Purine metabolism	109	synthase	ec:6.3.4.4	5	c1667_g1_i1, c16526_g1_i1, c19533_g1_i5, c16588_g1_i2, c19847_g1_i4	map00230
Purine metabolism	109	adenylpyrophosphatase	ec:3.6.1.3	39	c19888_g2_i1, c19531_g1_i3, c15795_g1_i1, c15522_g1_i2, c20379_g6_i1, c20748_g9_i4, c19272_g2_i3, c20619_g4_i5, c3248_g1_i1, c20343_g3_i1, c20343_g3_i2, c5165_g1_i1, c20284_g1_i12, c20216_g6_i7, c19394_g4_i3, c18785_g2_i4, c20028_g3_i3, c18614_g2_i7, c18000_g1_i1, c20058_g1_i8, c17904_g1_i2, c18268_g1_i1, c14096_g1_i3, c20699_g3_i2, c20839_g5_i1, c18268_g1_i8, c14983_g1_i2, c19059_g1_i1, c16439_g…	map00230
Purine metabolism	109	lyase	ec:4.3.2.2	1	c329_g1_i1	map00230
Purine metabolism	109	kinase	ec:2.7.1.40	4	c18957_g5_i4, c20604_g1_i5, c19904_g3_i3, c19904_g2_i3	map00230
Purine metabolism	109	deaminase	ec:3.5.4.6	3	c20776_g2_i8, c20776_g2_i2, c20776_g2_i4	map00230
Purine metabolism	109	kinase	ec:2.7.1.20	1	c18420_g1_i5	map00230
Purine metabolism	109	adenylyltransferase	ec:2.7.7.4	1	c19207_g1_i6	map00230
Purine metabolism	109	RNA polymerase	ec:2.7.7.6	16	c18007_g1_i2, c19968_g2_i2, c19013_g3_i1, c16982_g1_i2, c20819_g2_i3, c20748_g9_i4, c8905_g1_i2, c17295_g1_i1, c20283_g2_i5, c19554_g1_i8, c19013_g3_i12, c20283_g2_i8, c20577_g3_i2, c20577_g3_i4, c20577_g3_i3, c14346_g1_i1	map00230
Purine metabolism	109	DNA polymerase	ec:2.7.7.7	3	c19431_g1_i3, c10990_g2_i1, c19061_g1_i6	map00230
Purine metabolism	109	nucleotidyltransferase	ec:2.7.7.8	2	c12920_g1_i2, c20874_g6_i1	map00230
Purine metabolism	109	oxidase	ec:1.17.3.2	10	c7502_g1_i2, c19737_g2_i2, c18803_g3_i3, c8725_g1_i1, c18803_g3_i6, c19833_g5_i6, c18803_g3_i7, c20925_g3_i2, c36640_g1_i1, c19833_g5_i5	map00230
Purine metabolism	109	diphosphokinase	ec:2.7.6.5	3	c6716_g1_i1, c4867_g1_i1, c18363_g2_i5	map00230
Purine metabolism	109	diphosphokinase	ec:2.7.6.1	2	c15596_g1_i1, c19536_g1_i3	map00230
Purine metabolism	109	dehydrogenase	ec:1.17.1.4	12	c7502_g1_i2, c20791_g4_i6, c20791_g4_i1, c19737_g2_i2, c18803_g3_i3, c8725_g1_i1, c18803_g3_i6, c19833_g5_i6, c18803_g3_i7, c20925_g3_i2, c36640_g1_i1, c19833_g5_i5	map00230
Purine metabolism	109	uridine 5'-nucleotidase	ec:3.1.3.5	3	c4832_g1_i1, c19705_g3_i3, c18982_g1_i3	map00230
Purine metabolism	109	3'-diphosphatase	ec:3.1.7.2	1	c6716_g1_i1	map00230
Purine metabolism	109	(alpha-D-glucose-1,6-bisphosphate-dependent)	ec:5.4.2.2	6	c14569_g1_i2, c16123_g1_i1, c16123_g1_i2, c14569_g1_i1, c20441_g2_i1, c12892_g1_i1	map00230
Purine metabolism	109	synthase	ec:6.3.5.3	2	c19751_g7_i2, c20040_g3_i6	map00230
Purine metabolism	109	phosphoribosyldiphosphate 5-amidotransferase	ec:2.4.2.14	1	c17533_g1_i2	map00230
Purine metabolism	109	phosphoribosyltransferase	ec:2.4.2.8	1	c17483_g1_i1	map00230
Naphthalene degradation	1	dehydrogenase	ec:1.1.1.1	1	c19020_g1_i4	map00626
Carbon fixation pathways in prokaryotes	40	carboxylase	ec:6.4.1.2	11	c20353_g1_i18, c18813_g4_i1, c19510_g1_i1, c19510_g2_i1, c18813_g4_i2, c19770_g1_i3, c19510_g1_i5, c19510_g1_i2, c19354_g3_i1, c19354_g3_i2, c19354_g3_i5	map00720
Carbon fixation pathways in prokaryotes	40	ligase	ec:6.3.4.3	2	c20585_g4_i1, c20585_g3_i1	map00720
Carbon fixation pathways in prokaryotes	40	reductase [NAD(P)H]	ec:1.5.1.20	1	c20904_g3_i2	map00720
Carbon fixation pathways in prokaryotes	40	dehydrogenase	ec:1.3.5.1	3	c18904_g1_i5, c20380_g1_i1, c18904_g1_i10	map00720
Carbon fixation pathways in prokaryotes	40	carboxylase	ec:4.1.1.31	4	c19511_g1_i1, c19470_g4_i1, c19246_g4_i1, c19835_g1_i1	map00720
Carbon fixation pathways in prokaryotes	40	hydratase	ec:4.2.1.3	1	c8764_g1_i1	map00720
Carbon fixation pathways in prokaryotes	40	cyclohydrolase	ec:3.5.4.9	1	c20585_g3_i1	map00720
Carbon fixation pathways in prokaryotes	40	ligase (ADP-forming)	ec:6.2.1.5	1	c20044_g3_i2	map00720
Carbon fixation pathways in prokaryotes	40	ligase	ec:6.2.1.1	4	c18907_g1_i4, c18907_g5_i1, c18907_g6_i1, c20656_g3_i8	map00720
Carbon fixation pathways in prokaryotes	40	phosphate dikinase	ec:2.7.9.1	2	c19411_g1_i1, c19411_g1_i2	map00720
Carbon fixation pathways in prokaryotes	40	dehydrogenase	ec:1.1.1.37	7	c20208_g2_i1, c20376_g2_i6, c18414_g1_i1, c17019_g1_i1, c19416_g4_i1, c19416_g4_i2, c17019_g1_i2	map00720
Carbon fixation pathways in prokaryotes	40	dehydrogenase	ec:1.1.1.35	1	c20560_g1_i3	map00720
Carbon fixation pathways in prokaryotes	40	dehydrogenase (NADP+)	ec:1.1.1.42	3	c19163_g7_i1, c19230_g2_i2, c13343_g1_i1	map00720
Carbon fixation pathways in prokaryotes	40	dehydrogenase (NADP+)	ec:1.5.1.5	1	c20585_g3_i1	map00720
Lipoic acid metabolism	1	synthase	ec:2.8.1.8	1	c17474_g1_i1	map00785
Chloroalkane and chloroalkene degradation	4	dehydrogenase	ec:1.1.1.1	1	c19020_g1_i4	map00625
Chloroalkane and chloroalkene degradation	4	dehydrogenase (NAD+)	ec:1.2.1.3	3	c19696_g4_i4, c20617_g5_i1, c14910_g1_i1	map00625
Toluene degradation	2	maleylacetate enol-lactonase	ec:3.1.1.45	1	c22632_g1_i1	map00623
Toluene degradation	2	dehydrogenase	ec:1.1.1.35	1	c20560_g1_i3	map00623
Valine, leucine and isoleucine biosynthesis	11	synthase	ec:2.2.1.6	2	c18974_g2_i2, c19126_g6_i2	map00290
Valine, leucine and isoleucine biosynthesis	11	transaminase	ec:2.6.1.42	3	c19737_g4_i4, c19737_g4_i3, c19268_g6_i1	map00290
Valine, leucine and isoleucine biosynthesis	11	ammonia-lyase	ec:4.3.1.19	2	c20547_g3_i5, c20547_g3_i3	map00290
Valine, leucine and isoleucine biosynthesis	11	reductoisomerase (NADP+)	ec:1.1.1.86	3	c14995_g1_i1, c10200_g1_i2, c14509_g1_i1	map00290
Valine, leucine and isoleucine biosynthesis	11	dehydrogenase	ec:1.1.1.85	1	c18901_g7_i3	map00290
Photosynthesis	4	reductase	ec:1.10.9.1	1	c18610_g2_i1	map00195
Photosynthesis	4	reductase	ec:1.18.1.2	3	c18086_g1_i1, c17930_g1_i1, c20314_g8_i1	map00195
Ubiquinone and other terpenoid-quinone biosynthesis	16	synthase	ec:4.1.3.36	1	c13961_g1_i2	map00130
Ubiquinone and other terpenoid-quinone biosynthesis	16	4-monooxygenase	ec:1.14.13.11	4	c20205_g5_i1, c20205_g5_i12, c20205_g5_i4, c20205_g5_i9	map00130
Ubiquinone and other terpenoid-quinone biosynthesis	16	dioxygenase	ec:1.13.11.27	1	c19700_g8_i1	map00130
Ubiquinone and other terpenoid-quinone biosynthesis	16	ligase	ec:6.2.1.12	2	c20268_g3_i1, c18979_g2_i9	map00130
Ubiquinone and other terpenoid-quinone biosynthesis	16	dehydrogenase (quinone)	ec:1.6.5.2	4	c20580_g2_i2, c20580_g2_i1, c18845_g2_i2, c20018_g3_i3	map00130
Ubiquinone and other terpenoid-quinone biosynthesis	16	transaminase	ec:2.6.1.5	2	c20487_g3_i1, c20487_g3_i2	map00130
Ubiquinone and other terpenoid-quinone biosynthesis	16	synthase	ec:5.4.4.2	2	c19122_g5_i1, c14030_g2_i2	map00130
Biotin metabolism	8	synthase	ec:2.8.1.6	2	c19677_g2_i3, c19677_g2_i1	map00780
Biotin metabolism	8	reductase	ec:1.1.1.100	2	c20050_g8_i2, c20050_g1_i1	map00780
Biotin metabolism	8	synthase I	ec:2.3.1.41	4	c18957_g5_i5, c18944_g2_i3, c18278_g1_i3, c20019_g2_i6	map00780
Pyruvate metabolism	51	carboxylase	ec:6.4.1.2	11	c20353_g1_i18, c18813_g4_i1, c19510_g1_i1, c19510_g2_i1, c18813_g4_i2, c19770_g1_i3, c19510_g1_i5, c19510_g1_i2, c19354_g3_i1, c19354_g3_i2, c19354_g3_i5	map00620
Pyruvate metabolism	51	carboxykinase (ATP)	ec:4.1.1.49	1	c10473_g1_i2	map00620
Pyruvate metabolism	51	carboxylase	ec:4.1.1.31	4	c19511_g1_i1, c19470_g4_i1, c19246_g4_i1, c19835_g1_i1	map00620
Pyruvate metabolism	51	carboxykinase (GTP)	ec:4.1.1.32	1	c10473_g1_i2	map00620
Pyruvate metabolism	51	kinase	ec:2.7.1.40	4	c18957_g5_i4, c20604_g1_i5, c19904_g3_i3, c19904_g2_i3	map00620
Pyruvate metabolism	51	decarboxylase	ec:4.1.1.3	2	c20025_g2_i1, c20025_g1_i1	map00620
Pyruvate metabolism	51	ligase	ec:6.2.1.1	4	c18907_g1_i4, c18907_g5_i1, c18907_g6_i1, c20656_g3_i8	map00620
Pyruvate metabolism	51	acetyltransferase	ec:2.3.1.12	2	c19566_g3_i2, c18261_g6_i6	map00620
Pyruvate metabolism	51	dehydrogenase	ec:1.8.1.4	3	c19905_g3_i2, c20030_g4_i2, c19905_g3_i1	map00620
Pyruvate metabolism	51	hydrolase	ec:3.1.2.6	2	c18609_g3_i5, c18609_g3_i2	map00620
Pyruvate metabolism	51	phosphate dikinase	ec:2.7.9.1	2	c19411_g1_i1, c19411_g1_i2	map00620
Pyruvate metabolism	51	dehydrogenase (NAD+)	ec:1.2.1.3	3	c19696_g4_i4, c20617_g5_i1, c14910_g1_i1	map00620
Pyruvate metabolism	51	dehydrogenase (NADP+)	ec:1.1.1.82	2	c20208_g2_i1, c18414_g1_i1	map00620
Pyruvate metabolism	51	dehydrogenase	ec:1.1.1.37	7	c20208_g2_i1, c20376_g2_i6, c18414_g1_i1, c17019_g1_i1, c19416_g4_i1, c19416_g4_i2, c17019_g1_i2	map00620
Pyruvate metabolism	51	lyase	ec:4.4.1.5	2	c18845_g5_i1, c20701_g2_i2	map00620
Pyruvate metabolism	51	dehydrogenase (decarboxylating)	ec:1.1.1.39	3	c20025_g2_i1, c20025_g1_i1, c19883_g7_i1	map00620
Pyruvate metabolism	51	dehydrogenase (oxaloacetate-decarboxylating)	ec:1.1.1.38	3	c20025_g2_i1, c20025_g1_i1, c19883_g7_i1	map00620
Pyruvate metabolism	51	dehydrogenase (oxaloacetate-decarboxylating) (NADP+)	ec:1.1.1.40	2	c20025_g2_i1, c20025_g1_i1	map00620
Pyruvate metabolism	51	dehydrogenase (acetyl-transferring)	ec:1.2.4.1	3	c20323_g1_i9, c17750_g1_i1, c19183_g2_i6	map00620
Butirosin and neomycin biosynthesis	1	hexokinase type IV glucokinase	ec:2.7.1.1	1	c20012_g1_i8	map00524
Oxidative phosphorylation	34	diphosphatase	ec:3.6.1.1	10	c19161_g4_i3, c18459_g6_i1, c19822_g4_i3, c15437_g1_i2, c20188_g5_i1, c19822_g4_i1, c18136_g1_i1, c20713_g2_i2, c19748_g4_i2, c17875_g1_i2	map00190
Oxidative phosphorylation	34	dehydrogenase	ec:1.3.5.1	3	c18904_g1_i5, c20380_g1_i1, c18904_g1_i10	map00190
Oxidative phosphorylation	34	ATPase	ec:3.6.3.6	4	c20484_g1_i1, c19003_g4_i8, c19003_g4_i5, c19059_g4_i1	map00190
Oxidative phosphorylation	34	oxidase	ec:1.9.3.1	7	c19991_g3_i5, c20391_g1_i6, c20815_g1_i2, c19625_g1_i5, c20815_g1_i19, c20919_g1_i4, c44391_g1_i1	map00190
Oxidative phosphorylation	34	reductase (H+-translocating)	ec:1.6.5.3	8	c20022_g3_i1, c20277_g4_i1, c20022_g3_i2, c1394_g1_i1, c20830_g1_i12, c20337_g3_i4, c20343_g1_i2, c20298_g2_i3	map00190
Oxidative phosphorylation	34	reductase	ec:1.10.2.2	2	c18610_g2_i1, c18183_g3_i1	map00190
Biosynthesis of antibiotics	223	carboxylase	ec:6.4.1.2	11	c20353_g1_i18, c18813_g4_i1, c19510_g1_i1, c19510_g2_i1, c18813_g4_i2, c19770_g1_i3, c19510_g1_i5, c19510_g1_i2, c19354_g3_i1, c19354_g3_i2, c19354_g3_i5	map01130
Biosynthesis of antibiotics	223	formyltransferase	ec:2.1.2.2	1	c14749_g1_i2	map01130
Biosynthesis of antibiotics	223	hydroxymethyltransferase	ec:2.1.2.1	2	c17279_g1_i1, c20913_g1_i5	map01130
Biosynthesis of antibiotics	223	synthase (NADPH)	ec:1.14.13.39	2	c3865_g1_i1, c20251_g1_i1	map01130
Biosynthesis of antibiotics	223	aldolase	ec:4.1.2.13	7	c18501_g1_i5, c9773_g1_i2, c9382_g1_i1, c15956_g1_i1, c18754_g2_i1, c14269_g1_i2, c17551_g1_i1	map01130
Biosynthesis of antibiotics	223	kinase	ec:2.7.4.6	1	c20088_g1_i1	map01130
Biosynthesis of antibiotics	223	kinase	ec:2.7.4.3	3	c18309_g3_i2, c20184_g1_i1, c14546_g1_i3	map01130
Biosynthesis of antibiotics	223	synthase	ec:4.1.1.48	2	c20016_g2_i2, c19965_g2_i4	map01130
Biosynthesis of antibiotics	223	carboxykinase (ATP)	ec:4.1.1.49	1	c10473_g1_i2	map01130
Biosynthesis of antibiotics	223	carboxylase	ec:4.1.1.39	6	c20088_g6_i1, c20088_g6_i2, c20088_g6_i3, c7132_g1_i1, c20943_g2_i1, c20943_g2_i2	map01130
Biosynthesis of antibiotics	223	dehydrogenase	ec:1.3.5.1	3	c18904_g1_i5, c20380_g1_i1, c18904_g1_i10	map01130
Biosynthesis of antibiotics	223	kinase	ec:2.7.1.71	8	c19812_g2_i2, c19812_g2_i3, c20010_g1_i4, c18985_g1_i8, c19346_g3_i1, c19812_g2_i1, c18985_g1_i5, c18985_g1_i3	map01130
Biosynthesis of antibiotics	223	carboxykinase (GTP)	ec:4.1.1.32	1	c10473_g1_i2	map01130
Biosynthesis of antibiotics	223	hydratase	ec:4.2.1.3	1	c8764_g1_i1	map01130
Biosynthesis of antibiotics	223	synthase (ferredoxin)	ec:1.17.7.1	4	c18493_g1_i1, c18712_g2_i1, c20947_g3_i2, c20947_g3_i4	map01130
Biosynthesis of antibiotics	223	transaminase	ec:2.6.1.52	3	c20013_g3_i3, c20013_g3_i6, c20013_g3_i4	map01130
Biosynthesis of antibiotics	223	transaminase	ec:2.6.1.57	2	c20487_g3_i1, c20487_g3_i2	map01130
Biosynthesis of antibiotics	223	glycolaldehydetransferase	ec:2.2.1.1	2	c18765_g1_i1, c11057_g1_i3	map01130
Biosynthesis of antibiotics	223	synthase	ec:2.2.1.6	2	c18974_g2_i2, c19126_g6_i2	map01130
Biosynthesis of antibiotics	223	synthase	ec:2.2.1.7	5	c10289_g1_i2, c10999_g1_i1, c20703_g1_i1, c10289_g1_i1, c13112_g1_i1	map01130
Biosynthesis of antibiotics	223	synthase	ec:4.1.3.27	1	c20012_g4_i6	map01130
Biosynthesis of antibiotics	223	kinase	ec:2.7.2.4	2	c18813_g1_i4, c18813_g1_i9	map01130
Biosynthesis of antibiotics	223	kinase	ec:2.7.2.3	3	c17197_g1_i1, c16651_g1_i1, c18584_g1_i1	map01130
Biosynthesis of antibiotics	223	lyase	ec:4.3.2.2	1	c329_g1_i1	map01130
Biosynthesis of antibiotics	223	dehydrogenase	ec:1.2.1.31	1	c18003_g2_i4	map01130
Biosynthesis of antibiotics	223	kinase	ec:2.7.1.40	4	c18957_g5_i4, c20604_g1_i5, c19904_g3_i3, c19904_g2_i3	map01130
Biosynthesis of antibiotics	223	5-kinase	ec:2.7.2.11	1	c19553_g2_i4	map01130
Biosynthesis of antibiotics	223	deaminase	ec:3.5.4.6	3	c20776_g2_i8, c20776_g2_i2, c20776_g2_i4	map01130
Biosynthesis of antibiotics	223	dehydrogenase	ec:1.2.1.41	1	c19553_g2_i4	map01130
Biosynthesis of antibiotics	223	hexokinase type IV glucokinase	ec:2.7.1.1	1	c20012_g1_i8	map01130
Biosynthesis of antibiotics	223	synthase	ec:4.2.3.5	2	c17476_g2_i2, c20299_g1_i2	map01130
Biosynthesis of antibiotics	223	synthase	ec:4.2.3.4	3	c20192_g1_i1, c20192_g1_i9, c20192_g1_i12	map01130
Biosynthesis of antibiotics	223	transaminase	ec:2.6.1.42	3	c19737_g4_i4, c19737_g4_i3, c19268_g6_i1	map01130
Biosynthesis of antibiotics	223	transaminase	ec:2.6.1.45	1	c17584_g1_i1	map01130
Biosynthesis of antibiotics	223	phosphohexokinase	ec:2.7.1.11	9	c19127_g1_i1, c20599_g1_i4, c19622_g3_i11, c20168_g3_i1, c19867_g5_i4, c20859_g5_i2, c19622_g3_i6, c19867_g5_i3, c20859_g5_i1	map01130
Biosynthesis of antibiotics	223	decarboxylase	ec:4.1.1.1	3	c20362_g3_i3, c18914_g3_i1, c18914_g3_i2	map01130
Biosynthesis of antibiotics	223	dehydratase	ec:4.2.1.51	1	c20848_g2_i4	map01130
Biosynthesis of antibiotics	223	diphosphate synthase	ec:2.5.1.10	2	c19461_g5_i1, c20066_g4_i4	map01130
Biosynthesis of antibiotics	223	ligase (ADP-forming)	ec:6.2.1.5	1	c20044_g3_i2	map01130
Biosynthesis of antibiotics	223	ligase	ec:6.2.1.1	4	c18907_g1_i4, c18907_g5_i1, c18907_g6_i1, c20656_g3_i8	map01130
Biosynthesis of antibiotics	223	1-epimerase	ec:5.1.3.3	1	c2342_g1_i1	map01130
Biosynthesis of antibiotics	223	(2-methylpropanoyl)transferase	ec:2.3.1.168	1	c18261_g6_i6	map01130
Biosynthesis of antibiotics	223	3-epimerase	ec:5.1.3.1	3	c20367_g3_i1, c20367_g3_i3, c19453_g3_i8	map01130
Biosynthesis of antibiotics	223	synthase	ec:2.5.1.21	1	c20914_g4_i4	map01130
Biosynthesis of antibiotics	223	phosphatase	ec:3.1.3.18	1	c19017_g1_i1	map01130
Biosynthesis of antibiotics	223	acetyltransferase	ec:2.3.1.12	2	c19566_g3_i2, c18261_g6_i6	map01130
Biosynthesis of antibiotics	223	hexose diphosphatase	ec:3.1.3.11	6	c20317_g2_i1, c20317_g2_i2, c20251_g5_i1, c20251_g5_i3, c19794_g3_i3, c20251_g5_i4	map01130
Biosynthesis of antibiotics	223	diphosphate synthase	ec:2.5.1.29	4	c19565_g2_i3, c19041_g3_i8, c19461_g5_i1, c16412_g1_i3	map01130
Biosynthesis of antibiotics	223	adenylyltransferase	ec:2.7.7.4	1	c19207_g1_i6	map01130
Biosynthesis of antibiotics	223	aminotransferase	ec:2.6.1.83	1	c18560_g2_i8	map01130
Biosynthesis of antibiotics	223	dehydrogenase (phosphorylating)	ec:1.2.1.12	3	c19356_g6_i1, c15948_g1_i1, c19004_g3_i5	map01130
Biosynthesis of antibiotics	223	5'-diphospho)-2-C-methyl-D-erythritol kinase	ec:2.7.1.148	1	c19991_g1_i4	map01130
Biosynthesis of antibiotics	223	diphosphokinase	ec:2.7.6.1	2	c15596_g1_i1, c19536_g1_i3	map01130
Biosynthesis of antibiotics	223	reductoisomerase	ec:1.1.1.267	1	c12610_g1_i1	map01130
Biosynthesis of antibiotics	223	dehydrogenase	ec:1.1.1.282	2	c17131_g2_i1, c14583_g1_i1	map01130
Biosynthesis of antibiotics	223	phosphogluconolactonase	ec:3.1.1.31	1	c19947_g3_i4	map01130
Biosynthesis of antibiotics	223	diphosphate reductase	ec:1.17.1.2	2	c18493_g1_i1, c18712_g2_i1	map01130
Biosynthesis of antibiotics	223	reductase	ec:1.17.1.8	3	c18939_g3_i1, c20332_g1_i3, c20752_g1_i1	map01130
Biosynthesis of antibiotics	223	dehydrogenase	ec:1.8.1.4	3	c19905_g3_i2, c20030_g4_i2, c19905_g3_i1	map01130
Biosynthesis of antibiotics	223	geranyl-diphosphate synthase	ec:2.5.1.1	2	c19461_g5_i1, c20066_g4_i4	map01130
Biosynthesis of antibiotics	223	isomerase	ec:5.3.1.1	4	c20036_g1_i1, c18980_g4_i1, c18524_g1_i1, c18524_g1_i2	map01130
Biosynthesis of antibiotics	223	isomerase	ec:5.3.1.6	5	c16591_g1_i2, c18567_g1_i2, c19047_g2_i4, c18567_g1_i5, c19047_g2_i1	map01130
Biosynthesis of antibiotics	223	isomerase	ec:5.3.1.9	1	c13276_g1_i1	map01130
Biosynthesis of antibiotics	223	24-C-methyltransferase	ec:2.1.1.41	2	c20122_g3_i10, c20122_g3_i12	map01130
Biosynthesis of antibiotics	223	O-methyltransferase	ec:2.1.1.100	1	c18241_g1_i3	map01130
Biosynthesis of antibiotics	223	dehydrogenase	ec:1.1.1.1	1	c19020_g1_i4	map01130
Biosynthesis of antibiotics	223	dehydrogenase	ec:1.1.1.3	2	c18813_g1_i4, c18813_g1_i9	map01130
Biosynthesis of antibiotics	223	synthase	ec:4.2.1.20	3	c19986_g3_i2, c16673_g1_i1, c19986_g3_i5	map01130
Biosynthesis of antibiotics	223	transaminase	ec:2.6.1.5	2	c20487_g3_i1, c20487_g3_i2	map01130
Biosynthesis of antibiotics	223	transaminase	ec:2.6.1.9	2	c20487_g3_i1, c20487_g3_i2	map01130
Biosynthesis of antibiotics	223	dehydrogenase	ec:1.1.1.95	2	c17183_g1_i1, c17183_g1_i3	map01130
Biosynthesis of antibiotics	223	synthase	ec:2.5.1.47	2	c19029_g6_i1, c17679_g1_i1	map01130
Biosynthesis of antibiotics	223	transaminase	ec:2.6.1.1	2	c20487_g3_i1, c20487_g3_i2	map01130
Biosynthesis of antibiotics	223	hydratase	ec:4.2.1.11	1	c20189_g3_i2	map01130
Biosynthesis of antibiotics	223	dehydratase	ec:4.2.1.10	2	c17131_g2_i1, c14583_g1_i1	map01130
Biosynthesis of antibiotics	223	synthase	ec:2.5.1.54	3	c19035_g2_i3, c18307_g1_i3, c19089_g3_i2	map01130
Biosynthesis of antibiotics	223	oxidase	ec:1.1.3.15	5	c19850_g5_i1, c20859_g3_i4, c20363_g3_i1, c19236_g3_i2, c20363_g3_i2	map01130
Biosynthesis of antibiotics	223	ammonia-lyase	ec:4.3.1.19	2	c20547_g3_i5, c20547_g3_i3	map01130
Biosynthesis of antibiotics	223	reductoisomerase (NADP+)	ec:1.1.1.86	3	c14995_g1_i1, c10200_g1_i2, c14509_g1_i1	map01130
Biosynthesis of antibiotics	223	dehydrogenase (NAD+)	ec:1.2.1.3	3	c19696_g4_i4, c20617_g5_i1, c14910_g1_i1	map01130
Biosynthesis of antibiotics	223	acid amidohydrolase	ec:3.5.1.14	1	c18660_g3_i1	map01130
Biosynthesis of antibiotics	223	N-acetyltransferase	ec:2.3.1.1	1	c19699_g5_i11	map01130
Biosynthesis of antibiotics	223	dehydrogenase	ec:1.1.1.37	7	c20208_g2_i1, c20376_g2_i6, c18414_g1_i1, c17019_g1_i1, c19416_g4_i1, c19416_g4_i2, c17019_g1_i2	map01130
Biosynthesis of antibiotics	223	dehydrogenase	ec:1.1.1.35	1	c20560_g1_i3	map01130
Biosynthesis of antibiotics	223	dehydrogenase (NADP+-dependent, decarboxylating)	ec:1.1.1.44	2	c20323_g1_i9, c20067_g6_i8	map01130
Biosynthesis of antibiotics	223	dehydrogenase (NADP+)	ec:1.1.1.42	3	c19163_g7_i1, c19230_g2_i2, c13343_g1_i1	map01130
Biosynthesis of antibiotics	223	dehydrogenase (NAD+)	ec:1.1.1.41	1	c20838_g3_i2	map01130
Biosynthesis of antibiotics	223	dehydrogenase (NADP+)	ec:1.1.1.49	3	c20759_g2_i2, c10362_g1_i2, c20759_g2_i1	map01130
Biosynthesis of antibiotics	223	(alpha-D-glucose-1,6-bisphosphate-dependent)	ec:5.4.2.2	6	c14569_g1_i2, c16123_g1_i1, c16123_g1_i2, c14569_g1_i1, c20441_g2_i1, c12892_g1_i1	map01130
Biosynthesis of antibiotics	223	synthase	ec:6.3.5.3	2	c19751_g7_i2, c20040_g3_i6	map01130
Biosynthesis of antibiotics	223	dehydrogenase	ec:1.1.1.25	2	c17131_g2_i1, c14583_g1_i1	map01130
Biosynthesis of antibiotics	223	14alpha-demethylase	ec:1.14.13.70	1	c20262_g4_i3	map01130
Biosynthesis of antibiotics	223	phosphoribosyldiphosphate 5-amidotransferase	ec:2.4.2.14	1	c17533_g1_i2	map01130
Biosynthesis of antibiotics	223	(Si)-synthase	ec:2.3.3.1	3	c20526_g1_i7, c20522_g3_i9, c20522_g3_i12	map01130
Biosynthesis of antibiotics	223	dehydrogenase (succinyl-transferring)	ec:1.2.4.2	1	c20802_g4_i1	map01130
Biosynthesis of antibiotics	223	dehydrogenase (acetyl-transferring)	ec:1.2.4.1	3	c20323_g1_i9, c17750_g1_i1, c19183_g2_i6	map01130
Biosynthesis of antibiotics	223	isomerase	ec:5.3.1.24	2	c19965_g2_i4, c19610_g1_i8	map01130
Biosynthesis of antibiotics	223	synthase	ec:5.4.4.2	2	c19122_g5_i1, c14030_g2_i2	map01130
Streptomycin biosynthesis	7	hexokinase type IV glucokinase	ec:2.7.1.1	1	c20012_g1_i8	map00521
Streptomycin biosynthesis	7	(alpha-D-glucose-1,6-bisphosphate-dependent)	ec:5.4.2.2	6	c14569_g1_i2, c16123_g1_i1, c16123_g1_i2, c14569_g1_i1, c20441_g2_i1, c12892_g1_i1	map00521
Pentose phosphate pathway	57	aldolase	ec:4.1.2.13	7	c18501_g1_i5, c9773_g1_i2, c9382_g1_i1, c15956_g1_i1, c18754_g2_i1, c14269_g1_i2, c17551_g1_i1	map00030
Pentose phosphate pathway	57	glycolaldehydetransferase	ec:2.2.1.1	2	c18765_g1_i1, c11057_g1_i3	map00030
Pentose phosphate pathway	57	deoxyribokinase	ec:2.7.1.15	5	c18449_g1_i6, c18449_g1_i7, c19981_g1_i5, c20858_g1_i3, c17310_g1_i2	map00030
Pentose phosphate pathway	57	phosphohexokinase	ec:2.7.1.11	9	c19127_g1_i1, c20599_g1_i4, c19622_g3_i11, c20168_g3_i1, c19867_g5_i4, c20859_g5_i2, c19622_g3_i6, c19867_g5_i3, c20859_g5_i1	map00030
Pentose phosphate pathway	57	3-epimerase	ec:5.1.3.1	3	c20367_g3_i1, c20367_g3_i3, c19453_g3_i8	map00030
Pentose phosphate pathway	57	hexose diphosphatase	ec:3.1.3.11	6	c20317_g2_i1, c20317_g2_i2, c20251_g5_i1, c20251_g5_i3, c19794_g3_i3, c20251_g5_i4	map00030
Pentose phosphate pathway	57	diphosphokinase	ec:2.7.6.1	2	c15596_g1_i1, c19536_g1_i3	map00030
Pentose phosphate pathway	57	phosphogluconolactonase	ec:3.1.1.31	1	c19947_g3_i4	map00030
Pentose phosphate pathway	57	isomerase	ec:5.3.1.6	5	c16591_g1_i2, c18567_g1_i2, c19047_g2_i4, c18567_g1_i5, c19047_g2_i1	map00030
Pentose phosphate pathway	57	isomerase	ec:5.3.1.9	1	c13276_g1_i1	map00030
Pentose phosphate pathway	57	dehydrogenase (NADP+)	ec:1.2.1.9	2	c19677_g3_i2, c19677_g3_i1	map00030
Pentose phosphate pathway	57	1-dehydrogenase [NAD(P)+]	ec:1.1.1.47	3	c19781_g1_i1, c19781_g1_i2, c17690_g1_i2	map00030
Pentose phosphate pathway	57	dehydrogenase (NADP+-dependent, decarboxylating)	ec:1.1.1.44	2	c20323_g1_i9, c20067_g6_i8	map00030
Pentose phosphate pathway	57	dehydrogenase (NADP+)	ec:1.1.1.49	3	c20759_g2_i2, c10362_g1_i2, c20759_g2_i1	map00030
Pentose phosphate pathway	57	(alpha-D-glucose-1,6-bisphosphate-dependent)	ec:5.4.2.2	6	c14569_g1_i2, c16123_g1_i1, c16123_g1_i2, c14569_g1_i1, c20441_g2_i1, c12892_g1_i1	map00030
Methane metabolism	49	hydroxymethyltransferase	ec:2.1.2.1	2	c17279_g1_i1, c20913_g1_i5	map00680
Methane metabolism	49	aldolase	ec:4.1.2.13	7	c18501_g1_i5, c9773_g1_i2, c9382_g1_i1, c15956_g1_i1, c18754_g2_i1, c14269_g1_i2, c17551_g1_i1	map00680
Methane metabolism	49	carboxylase	ec:4.1.1.31	4	c19511_g1_i1, c19470_g4_i1, c19246_g4_i1, c19835_g1_i1	map00680
Methane metabolism	49	transaminase	ec:2.6.1.52	3	c20013_g3_i3, c20013_g3_i6, c20013_g3_i4	map00680
Methane metabolism	49	transaminase	ec:2.6.1.45	1	c17584_g1_i1	map00680
Methane metabolism	49	phosphohexokinase	ec:2.7.1.11	9	c19127_g1_i1, c20599_g1_i4, c19622_g3_i11, c20168_g3_i1, c19867_g5_i4, c20859_g5_i2, c19622_g3_i6, c19867_g5_i3, c20859_g5_i1	map00680
Methane metabolism	49	ligase	ec:6.2.1.1	4	c18907_g1_i4, c18907_g5_i1, c18907_g6_i1, c20656_g3_i8	map00680
Methane metabolism	49	hexose diphosphatase	ec:3.1.3.11	6	c20317_g2_i1, c20317_g2_i2, c20251_g5_i1, c20251_g5_i3, c19794_g3_i3, c20251_g5_i4	map00680
Methane metabolism	49	dehydrogenase	ec:1.1.1.284	1	c19020_g1_i4	map00680
Methane metabolism	49	hydrolase	ec:3.1.2.12	2	c19211_g2_i3, c19211_g2_i2	map00680
Methane metabolism	49	dehydrogenase	ec:1.1.1.95	2	c17183_g1_i1, c17183_g1_i3	map00680
Methane metabolism	49	hydratase	ec:4.2.1.11	1	c20189_g3_i2	map00680
Methane metabolism	49	dehydrogenase	ec:1.1.1.37	7	c20208_g2_i1, c20376_g2_i6, c18414_g1_i1, c17019_g1_i1, c19416_g4_i1, c19416_g4_i2, c17019_g1_i2	map00680
Amino sugar and nucleotide sugar metabolism	41	decarboxylase	ec:4.1.1.35	1	c19481_g7_i3	map00520
Amino sugar and nucleotide sugar metabolism	41	hexokinase type IV glucokinase	ec:2.7.1.1	1	c20012_g1_i8	map00520
Amino sugar and nucleotide sugar metabolism	41	galactokinase (phosphorylating)	ec:2.7.1.6	2	c20081_g1_i3, c20081_g1_i4	map00520
Amino sugar and nucleotide sugar metabolism	41	fructokinase (phosphorylating)	ec:2.7.1.4	3	c18449_g1_i4, c18449_g1_i6, c18449_g1_i7	map00520
Amino sugar and nucleotide sugar metabolism	41	4-epimerase	ec:5.1.3.2	1	c20080_g5_i1	map00520
Amino sugar and nucleotide sugar metabolism	41	isomerase	ec:5.3.1.8	1	c9914_g1_i1	map00520
Amino sugar and nucleotide sugar metabolism	41	isomerase	ec:5.3.1.9	1	c13276_g1_i1	map00520
Amino sugar and nucleotide sugar metabolism	41	hexosaminidase	ec:3.2.1.52	1	c21677_g1_i1	map00520
Amino sugar and nucleotide sugar metabolism	41	adenylyltransferase	ec:2.7.7.27	6	c19246_g1_i8, c19246_g1_i9, c17559_g1_i1, c19246_g1_i7, c19246_g1_i4, c17764_g1_i1	map00520
Amino sugar and nucleotide sugar metabolism	41	guanylyltransferase	ec:2.7.7.13	1	c20527_g4_i3	map00520
Amino sugar and nucleotide sugar metabolism	41	4,6-dehydratase	ec:4.2.1.47	1	c827_g1_i2	map00520
Amino sugar and nucleotide sugar metabolism	41	reductase	ec:1.6.2.2	1	c20605_g4_i3	map00520
Amino sugar and nucleotide sugar metabolism	41	(alpha-D-glucose-1,6-bisphosphate-dependent)	ec:5.4.2.2	6	c14569_g1_i2, c16123_g1_i1, c16123_g1_i2, c14569_g1_i1, c20441_g2_i1, c12892_g1_i1	map00520
Amino sugar and nucleotide sugar metabolism	41	mannose phosphomutase	ec:5.4.2.8	2	c4201_g1_i1, c19031_g3_i1	map00520
Amino sugar and nucleotide sugar metabolism	41	6-dehydrogenase	ec:1.1.1.22	2	c19686_g1_i2, c20513_g1_i5	map00520
Amino sugar and nucleotide sugar metabolism	41	4-alpha-galacturonosyltransferase	ec:2.4.1.43	2	c19231_g2_i16, c20021_g3_i5	map00520
Amino sugar and nucleotide sugar metabolism	41	3,5-epimerase	ec:5.1.3.18	2	c20732_g1_i1, c20732_g1_i2	map00520
Amino sugar and nucleotide sugar metabolism	41	5'-epimerase	ec:5.1.3.12	2	c18391_g6_i1, c18391_g6_i2	map00520
Amino sugar and nucleotide sugar metabolism	41	chitodextrinase	ec:3.2.1.14	5	c18013_g1_i2, c19143_g10_i7, c19428_g5_i1, c19143_g10_i3, c18385_g2_i3	map00520
Nitrogen metabolism	22	dehydratase	ec:4.2.1.1	8	c19647_g6_i3, c19647_g6_i4, c19647_g4_i4, c18623_g2_i4, c18777_g3_i1, c19647_g4_i3, c19330_g3_i3, c19647_g6_i1	map00910
Nitrogen metabolism	22	ligase	ec:6.3.1.2	8	c17178_g1_i1, c20076_g5_i2, c17393_g1_i3, c20740_g1_i8, c19013_g1_i1, c20740_g1_i6, c20740_g1_i1, c20740_g1_i2	map00910
Nitrogen metabolism	22	reductase	ec:1.7.7.1	1	c19523_g2_i1	map00910
Nitrogen metabolism	22	synthase (ferredoxin)	ec:1.4.7.1	3	c20405_g2_i1, c13905_g1_i1, c20405_g6_i1	map00910
Nitrogen metabolism	22	reductase (NO-forming)	ec:1.7.2.1	1	c19523_g2_i1	map00910
Nitrogen metabolism	22	ec:3.5.1.49 formamidase	ec:3.5.1.49	1	c19847_g1_i7	map00910
Nitrogen metabolism	22	cyanate lyase	ec:4.2.1.104	1	c17049_g1_i2	map00910
Glutathione metabolism	52	peroxidase	ec:1.11.1.9	2	c19909_g5_i12, c18526_g3_i2	map00480
Glutathione metabolism	52	synthase	ec:6.3.2.3	2	c20361_g1_i6, c20361_g1_i8	map00480
Glutathione metabolism	52	ligase	ec:6.3.2.2	1	c20402_g2_i1	map00480
Glutathione metabolism	52	dehydrogenase (ascorbate)	ec:1.8.5.1	1	c17073_g1_i1	map00480
Glutathione metabolism	52	transferase	ec:2.5.1.18	24	c17842_g1_i2, c17207_g1_i1, c17842_g1_i1, c18531_g1_i3, c20293_g1_i1, c20868_g1_i10, c20233_g1_i2, c20506_g3_i3, c20467_g4_i1, c20159_g6_i1, c20021_g3_i7, c20021_g3_i8, c13443_g1_i3, c20021_g3_i9, c14059_g1_i1, c14670_g1_i3, c14670_g1_i1, c16432_g1_i1, c13051_g1_i3, c19364_g3_i2, c19364_g3_i10, c18976_g1_i1, c20489_g1_i1, c18440_g1_i2	map00480
Glutathione metabolism	52	reductase	ec:1.8.1.7	3	c20687_g3_i3, c18998_g3_i2, c20687_g3_i5	map00480
Glutathione metabolism	52	dehydrogenase (NADP+-dependent, decarboxylating)	ec:1.1.1.44	2	c20323_g1_i9, c20067_g6_i8	map00480
Glutathione metabolism	52	dehydrogenase (NADP+)	ec:1.1.1.42	3	c19163_g7_i1, c19230_g2_i2, c13343_g1_i1	map00480
Glutathione metabolism	52	glutamyl transpeptidase	ec:2.3.2.2	3	c19317_g1_i2, c19317_g1_i4, c19317_g1_i3	map00480
Glutathione metabolism	52	dehydrogenase (NADP+)	ec:1.1.1.49	3	c20759_g2_i2, c10362_g1_i2, c20759_g2_i1	map00480
Glutathione metabolism	52	peroxidase	ec:1.11.1.11	2	c17371_g1_i1, c20682_g3_i1	map00480
Glutathione metabolism	52	thioredoxin peroxidase	ec:1.11.1.15	6	c14820_g1_i3, c18491_g1_i1, c17467_g2_i1, c18491_g1_i2, c18805_g1_i1, c18491_g1_i3	map00480
Aminoacyl-tRNA biosynthesis	31	ligase	ec:6.1.1.6	3	c19386_g2_i1, c19565_g2_i8, c20971_g6_i3	map00970
Aminoacyl-tRNA biosynthesis	31	ligase	ec:6.1.1.7	5	c2899_g1_i1, c9046_g1_i1, c9470_g1_i1, c3224_g1_i1, c20893_g3_i6	map00970
Aminoacyl-tRNA biosynthesis	31	ligase	ec:6.1.1.9	2	c13283_g1_i1, c18589_g1_i1	map00970
Aminoacyl-tRNA biosynthesis	31	ligase	ec:6.1.1.3	2	c20125_g1_i1, c34873_g1_i1	map00970
Aminoacyl-tRNA biosynthesis	31	ligase	ec:6.1.1.4	3	c2899_g1_i1, c9046_g1_i1, c3224_g1_i1	map00970
Aminoacyl-tRNA biosynthesis	31	ligase	ec:6.1.1.5	1	c19285_g5_i4	map00970
Aminoacyl-tRNA biosynthesis	31	ligase	ec:6.1.1.1	1	c20904_g4_i2	map00970
Aminoacyl-tRNA biosynthesis	31	synthase (glutamine-hydrolysing)	ec:6.3.5.7	1	c17099_g1_i1	map00970
Aminoacyl-tRNA biosynthesis	31	ligase	ec:6.1.1.18	1	c20744_g6_i3	map00970
Aminoacyl-tRNA biosynthesis	31	ligase	ec:6.1.1.17	3	c17873_g4_i4, c4941_g1_i1, c20982_g4_i3	map00970
Aminoacyl-tRNA biosynthesis	31	ligase	ec:6.1.1.19	1	c20668_g1_i8	map00970
Aminoacyl-tRNA biosynthesis	31	ligase	ec:6.1.1.14	2	c5627_g1_i1, c2327_g1_i1	map00970
Aminoacyl-tRNA biosynthesis	31	ligase	ec:6.1.1.16	1	c19055_g4_i4	map00970
Aminoacyl-tRNA biosynthesis	31	ligase	ec:6.1.1.10	4	c18846_g1_i2, c14396_g1_i1, c19578_g2_i2, c12123_g1_i1	map00970
Aminoacyl-tRNA biosynthesis	31	ligase	ec:6.1.1.11	1	c35932_g1_i1	map00970
Aminoacyl-tRNA biosynthesis	31	ligase	ec:6.1.1.21	1	c19746_g1_i1	map00970
Aminoacyl-tRNA biosynthesis	31	ligase	ec:6.1.1.20	1	c19416_g2_i4	map00970
Aminoacyl-tRNA biosynthesis	31	ligase	ec:6.1.1.22	1	c18560_g1_i2	map00970
Tryptophan metabolism	16	N-acetyltransferase	ec:2.3.1.87	1	c19039_g1_i6	map00380
Tryptophan metabolism	16	dehydrogenase (NAD+)	ec:1.2.1.3	3	c19696_g4_i4, c20617_g5_i1, c14910_g1_i1	map00380
Tryptophan metabolism	16	dehydrogenase	ec:1.1.1.35	1	c20560_g1_i3	map00380
Tryptophan metabolism	16	oxidase	ec:1.2.3.1	3	c21972_g1_i1, c20925_g3_i2, c36640_g1_i1	map00380
Tryptophan metabolism	16	oxidase	ec:1.2.3.7	3	c20622_g2_i4, c17931_g1_i1, c8725_g1_i1	map00380
Tryptophan metabolism	16	dehydrogenase (succinyl-transferring)	ec:1.2.4.2	1	c20802_g4_i1	map00380
Tryptophan metabolism	16	acylamidase	ec:3.5.1.4	1	c14465_g1_i1	map00380
Tryptophan metabolism	16	kynurenine formamidase	ec:3.5.1.9	3	c18717_g4_i1, c20451_g5_i1, c856_g1_i1	map00380
Arginine biosynthesis	14	synthase (NADPH)	ec:1.14.13.39	2	c3865_g1_i1, c20251_g1_i1	map00220
Arginine biosynthesis	14	ligase	ec:6.3.1.2	8	c17178_g1_i1, c20076_g5_i2, c17393_g1_i3, c20740_g1_i8, c19013_g1_i1, c20740_g1_i6, c20740_g1_i1, c20740_g1_i2	map00220
Arginine biosynthesis	14	transaminase	ec:2.6.1.1	2	c20487_g3_i1, c20487_g3_i2	map00220
Arginine biosynthesis	14	acid amidohydrolase	ec:3.5.1.14	1	c18660_g3_i1	map00220
Arginine biosynthesis	14	N-acetyltransferase	ec:2.3.1.1	1	c19699_g5_i11	map00220
Carbon fixation in photosynthetic organisms	63	aldolase	ec:4.1.2.13	7	c18501_g1_i5, c9773_g1_i2, c9382_g1_i1, c15956_g1_i1, c18754_g2_i1, c14269_g1_i2, c17551_g1_i1	map00710
Carbon fixation in photosynthetic organisms	63	carboxykinase (ATP)	ec:4.1.1.49	1	c10473_g1_i2	map00710
Carbon fixation in photosynthetic organisms	63	carboxylase	ec:4.1.1.39	6	c20088_g6_i1, c20088_g6_i2, c20088_g6_i3, c7132_g1_i1, c20943_g2_i1, c20943_g2_i2	map00710
Carbon fixation in photosynthetic organisms	63	carboxylase	ec:4.1.1.31	4	c19511_g1_i1, c19470_g4_i1, c19246_g4_i1, c19835_g1_i1	map00710
Carbon fixation in photosynthetic organisms	63	SBPase	ec:3.1.3.37	3	c20317_g2_i1, c20317_g2_i2, c13326_g1_i1	map00710
Carbon fixation in photosynthetic organisms	63	glycolaldehydetransferase	ec:2.2.1.1	2	c18765_g1_i1, c11057_g1_i3	map00710
Carbon fixation in photosynthetic organisms	63	kinase	ec:2.7.2.3	3	c17197_g1_i1, c16651_g1_i1, c18584_g1_i1	map00710
Carbon fixation in photosynthetic organisms	63	phosphopentokinase	ec:2.7.1.19	2	c20370_g3_i1, c16931_g1_i1	map00710
Carbon fixation in photosynthetic organisms	63	3-epimerase	ec:5.1.3.1	3	c20367_g3_i1, c20367_g3_i3, c19453_g3_i8	map00710
Carbon fixation in photosynthetic organisms	63	hexose diphosphatase	ec:3.1.3.11	6	c20317_g2_i1, c20317_g2_i2, c20251_g5_i1, c20251_g5_i3, c19794_g3_i3, c20251_g5_i4	map00710
Carbon fixation in photosynthetic organisms	63	dehydrogenase (NADP+) (phosphorylating)	ec:1.2.1.13	2	c12658_g1_i1, c18402_g1_i1	map00710
Carbon fixation in photosynthetic organisms	63	dehydrogenase (phosphorylating)	ec:1.2.1.12	3	c19356_g6_i1, c15948_g1_i1, c19004_g3_i5	map00710
Carbon fixation in photosynthetic organisms	63	isomerase	ec:5.3.1.1	4	c20036_g1_i1, c18980_g4_i1, c18524_g1_i1, c18524_g1_i2	map00710
Carbon fixation in photosynthetic organisms	63	isomerase	ec:5.3.1.6	5	c16591_g1_i2, c18567_g1_i2, c19047_g2_i4, c18567_g1_i5, c19047_g2_i1	map00710
Carbon fixation in photosynthetic organisms	63	transaminase	ec:2.6.1.1	2	c20487_g3_i1, c20487_g3_i2	map00710
Carbon fixation in photosynthetic organisms	63	phosphate dikinase	ec:2.7.9.1	2	c19411_g1_i1, c19411_g1_i2	map00710
Carbon fixation in photosynthetic organisms	63	dehydrogenase (NADP+)	ec:1.1.1.82	2	c20208_g2_i1, c18414_g1_i1	map00710
Carbon fixation in photosynthetic organisms	63	dehydrogenase	ec:1.1.1.37	7	c20208_g2_i1, c20376_g2_i6, c18414_g1_i1, c17019_g1_i1, c19416_g4_i1, c19416_g4_i2, c17019_g1_i2	map00710
Carbon fixation in photosynthetic organisms	63	dehydrogenase (decarboxylating)	ec:1.1.1.39	3	c20025_g2_i1, c20025_g1_i1, c19883_g7_i1	map00710
Carbon fixation in photosynthetic organisms	63	dehydrogenase (oxaloacetate-decarboxylating) (NADP+)	ec:1.1.1.40	2	c20025_g2_i1, c20025_g1_i1	map00710
Geraniol degradation	1	dehydrogenase	ec:1.1.1.35	1	c20560_g1_i3	map00281
Valine, leucine and isoleucine degradation	15	carboxylase	ec:6.4.1.4	1	c20703_g1_i10	map00280
Valine, leucine and isoleucine degradation	15	transaminase	ec:2.6.1.42	3	c19737_g4_i4, c19737_g4_i3, c19268_g6_i1	map00280
Valine, leucine and isoleucine degradation	15	(2-methylpropanoyl)transferase	ec:2.3.1.168	1	c18261_g6_i6	map00280
Valine, leucine and isoleucine degradation	15	dehydrogenase	ec:1.8.1.4	3	c19905_g3_i2, c20030_g4_i2, c19905_g3_i1	map00280
Valine, leucine and isoleucine degradation	15	dehydrogenase (NAD+)	ec:1.2.1.3	3	c19696_g4_i4, c20617_g5_i1, c14910_g1_i1	map00280
Valine, leucine and isoleucine degradation	15	dehydrogenase	ec:1.1.1.35	1	c20560_g1_i3	map00280
Valine, leucine and isoleucine degradation	15	oxidase	ec:1.2.3.1	3	c21972_g1_i1, c20925_g3_i2, c36640_g1_i1	map00280
Primary bile acid biosynthesis	2	hydratase	ec:4.2.1.107	1	c20466_g4_i1	map00120
Primary bile acid biosynthesis	2	dehydrogenase	ec:1.1.1.35	1	c20560_g1_i3	map00120
Pantothenate and CoA biosynthesis	12	synthase	ec:2.2.1.6	2	c18974_g2_i2, c19126_g6_i2	map00770
Pantothenate and CoA biosynthesis	12	kinase	ec:2.7.1.33	2	c18277_g1_i1, c18277_g2_i3	map00770
Pantothenate and CoA biosynthesis	12	transaminase	ec:2.6.1.42	3	c19737_g4_i4, c19737_g4_i3, c19268_g6_i1	map00770
Pantothenate and CoA biosynthesis	12	synthase	ec:2.7.8.7	1	c19414_g1_i1	map00770
Pantothenate and CoA biosynthesis	12	reductoisomerase (NADP+)	ec:1.1.1.86	3	c14995_g1_i1, c10200_g1_i2, c14509_g1_i1	map00770
Pantothenate and CoA biosynthesis	12	dehydrogenase (NADP+)	ec:1.3.1.2	1	c19469_g2_i3	map00770
Other types of O-glycan biosynthesis	3	3-beta-glucuronosyltransferase	ec:2.4.1.135	3	c18274_g1_i8, c17219_g1_i1, c17219_g1_i2	map00514
Various types of N-glycan biosynthesis	3	hexosaminidase	ec:3.2.1.52	1	c21677_g1_i1	map00513
Various types of N-glycan biosynthesis	3	1,2-alpha-mannosidase	ec:3.2.1.113	2	c20752_g3_i10, c20752_g3_i8	map00513
Sesquiterpenoid and triterpenoid biosynthesis	1	synthase	ec:2.5.1.21	1	c20914_g4_i4	map00909
Zeatin biosynthesis	3	dehydrogenase	ec:1.5.99.12	3	c18919_g6_i5, c18919_g6_i1, c19371_g7_i7	map00908
Other glycan degradation	13	psychosine hydrolase	ec:3.2.1.45	1	c18080_g1_i6	map00511
Other glycan degradation	13	hexosaminidase	ec:3.2.1.52	1	c21677_g1_i1	map00511
Other glycan degradation	13	alpha-D-mannosidase	ec:3.2.1.24	2	c20938_g2_i1, c20479_g1_i9	map00511
Other glycan degradation	13	mannanase	ec:3.2.1.25	3	c18124_g1_i1, c18124_g1_i2, c20870_g3_i1	map00511
Other glycan degradation	13	lactase (ambiguous)	ec:3.2.1.23	9	c18124_g1_i1, c17671_g1_i2, c20616_g4_i1, c19239_g3_i1, c18124_g1_i2, c20870_g3_i1, c19523_g1_i2, c19239_g3_i4, c19523_g1_i1	map00511
Citrate cycle (TCA cycle)	29	carboxykinase (ATP)	ec:4.1.1.49	1	c10473_g1_i2	map00020
Citrate cycle (TCA cycle)	29	dehydrogenase	ec:1.3.5.1	3	c18904_g1_i5, c20380_g1_i1, c18904_g1_i10	map00020
Citrate cycle (TCA cycle)	29	carboxykinase (GTP)	ec:4.1.1.32	1	c10473_g1_i2	map00020
Citrate cycle (TCA cycle)	29	hydratase	ec:4.2.1.3	1	c8764_g1_i1	map00020
Citrate cycle (TCA cycle)	29	ligase (ADP-forming)	ec:6.2.1.5	1	c20044_g3_i2	map00020
Citrate cycle (TCA cycle)	29	acetyltransferase	ec:2.3.1.12	2	c19566_g3_i2, c18261_g6_i6	map00020
Citrate cycle (TCA cycle)	29	dehydrogenase	ec:1.8.1.4	3	c19905_g3_i2, c20030_g4_i2, c19905_g3_i1	map00020
Citrate cycle (TCA cycle)	29	dehydrogenase	ec:1.1.1.37	7	c20208_g2_i1, c20376_g2_i6, c18414_g1_i1, c17019_g1_i1, c19416_g4_i1, c19416_g4_i2, c17019_g1_i2	map00020
Citrate cycle (TCA cycle)	29	dehydrogenase (NADP+)	ec:1.1.1.42	3	c19163_g7_i1, c19230_g2_i2, c13343_g1_i1	map00020
Citrate cycle (TCA cycle)	29	dehydrogenase (NAD+)	ec:1.1.1.41	1	c20838_g3_i2	map00020
Citrate cycle (TCA cycle)	29	(Si)-synthase	ec:2.3.3.1	3	c20526_g1_i7, c20522_g3_i9, c20522_g3_i12	map00020
Citrate cycle (TCA cycle)	29	dehydrogenase (succinyl-transferring)	ec:1.2.4.2	1	c20802_g4_i1	map00020
Citrate cycle (TCA cycle)	29	dehydrogenase (acetyl-transferring)	ec:1.2.4.1	3	c20323_g1_i9, c17750_g1_i1, c19183_g2_i6	map00020
One carbon pool by folate	9	cyclo-ligase	ec:6.3.3.2	1	c19097_g3_i2	map00670
One carbon pool by folate	9	formyltransferase	ec:2.1.2.2	1	c14749_g1_i2	map00670
One carbon pool by folate	9	hydroxymethyltransferase	ec:2.1.2.1	2	c17279_g1_i1, c20913_g1_i5	map00670
One carbon pool by folate	9	ligase	ec:6.3.4.3	2	c20585_g4_i1, c20585_g3_i1	map00670
One carbon pool by folate	9	reductase [NAD(P)H]	ec:1.5.1.20	1	c20904_g3_i2	map00670
One carbon pool by folate	9	cyclohydrolase	ec:3.5.4.9	1	c20585_g3_i1	map00670
One carbon pool by folate	9	S-aminomethyldihydrolipoylprotein:(6S)-tetrahydrofolate aminomethyltransferase (ammonia-forming)	ec:2.1.2.10	1	c19497_g6_i2	map00670
One carbon pool by folate	9	reductase	ec:1.5.1.3	1	c20758_g2_i12	map00670
One carbon pool by folate	9	dehydrogenase (NADP+)	ec:1.5.1.5	1	c20585_g3_i1	map00670
N-Glycan biosynthesis	7	4-beta-N-acetylglucosaminyltransferase	ec:2.4.1.144	2	c20400_g2_i1, c19116_g4_i4	map00510
N-Glycan biosynthesis	7	1,3-alpha-glucosidase	ec:3.2.1.84	2	c18554_g1_i3, c18554_g1_i1	map00510
N-Glycan biosynthesis	7	1,2-alpha-mannosidase	ec:3.2.1.113	2	c20752_g3_i10, c20752_g3_i8	map00510
N-Glycan biosynthesis	7	glucosidase	ec:3.2.1.106	1	c20517_g3_i2	map00510
Carotenoid biosynthesis	6	desaturase	ec:1.3.5.6	1	c20130_g6_i9	map00906
Carotenoid biosynthesis	6	dioxygenase	ec:1.13.11.51	3	c18907_g3_i2, c12680_g1_i1, c20377_g1_i3	map00906
Carotenoid biosynthesis	6	synthase	ec:2.5.1.32	2	c18455_g1_i1, c18455_g1_i2	map00906
Diterpenoid biosynthesis	4	synthase	ec:4.2.3.28	1	c37096_g1_i1	map00904
Diterpenoid biosynthesis	4	synthase	ec:4.2.3.29	1	c10963_g1_i1	map00904
Diterpenoid biosynthesis	4	synthase	ec:4.2.3.19	2	c10963_g1_i1, c37096_g1_i1	map00904
Diterpenoid biosynthesis	4	synthase	ec:4.2.3.33	1	c10963_g1_i1	map00904
Diterpenoid biosynthesis	4	synthase	ec:4.2.3.34	1	c10963_g1_i1	map00904
Diterpenoid biosynthesis	4	oxidase	ec:1.14.13.144	2	c16584_g1_i1, c16584_g1_i2	map00904
Limonene and pinene degradation	3	dehydrogenase (NAD+)	ec:1.2.1.3	3	c19696_g4_i4, c20617_g5_i1, c14910_g1_i1	map00903
beta-Alanine metabolism	13	oxidase (propane-1,3-diamine-forming)	ec:1.5.3.14	1	c18878_g3_i3	map00410
beta-Alanine metabolism	13	dehydrogenase	ec:1.2.1.19	2	c20930_g3_i3, c17590_g1_i1	map00410
beta-Alanine metabolism	13	decarboxylase	ec:4.1.1.15	2	c19670_g3_i5, c19329_g3_i3	map00410
beta-Alanine metabolism	13	dehydrogenase [NAD(P)+]	ec:1.2.1.5	2	c20617_g5_i1, c19220_g3_i14	map00410
beta-Alanine metabolism	13	dehydrogenase (NAD+)	ec:1.2.1.3	3	c19696_g4_i4, c20617_g5_i1, c14910_g1_i1	map00410
beta-Alanine metabolism	13	dehydrogenase (NADP+)	ec:1.3.1.2	1	c19469_g2_i3	map00410
beta-Alanine metabolism	13	oxidase	ec:1.4.3.21	3	c20616_g3_i7, c20616_g3_i3, c20616_g3_i1	map00410
Glucosinolate biosynthesis	3	transaminase	ec:2.6.1.42	3	c19737_g4_i4, c19737_g4_i3, c19268_g6_i1	map00966
Terpenoid backbone biosynthesis	18	synthase (ferredoxin)	ec:1.17.7.1	4	c18493_g1_i1, c18712_g2_i1, c20947_g3_i2, c20947_g3_i4	map00900
Terpenoid backbone biosynthesis	18	synthase	ec:2.2.1.7	5	c10289_g1_i2, c10999_g1_i1, c20703_g1_i1, c10289_g1_i1, c13112_g1_i1	map00900
Terpenoid backbone biosynthesis	18	diphosphate synthase	ec:2.5.1.10	2	c19461_g5_i1, c20066_g4_i4	map00900
Terpenoid backbone biosynthesis	18	diphosphate synthase	ec:2.5.1.29	4	c19565_g2_i3, c19041_g3_i8, c19461_g5_i1, c16412_g1_i3	map00900
Terpenoid backbone biosynthesis	18	5'-diphospho)-2-C-methyl-D-erythritol kinase	ec:2.7.1.148	1	c19991_g1_i4	map00900
Terpenoid backbone biosynthesis	18	reductoisomerase	ec:1.1.1.267	1	c12610_g1_i1	map00900
Terpenoid backbone biosynthesis	18	diphosphate reductase	ec:1.17.1.2	2	c18493_g1_i1, c18712_g2_i1	map00900
Terpenoid backbone biosynthesis	18	diphosphate synthase [geranylgeranyl-diphosphate specific]	ec:2.5.1.85	1	c8905_g1_i2	map00900
Terpenoid backbone biosynthesis	18	synthase [geranyl-diphosphate specific]	ec:2.5.1.84	1	c8905_g1_i2	map00900
Terpenoid backbone biosynthesis	18	geranyl-diphosphate synthase	ec:2.5.1.1	2	c19461_g5_i1, c20066_g4_i4	map00900
Terpenoid backbone biosynthesis	18	O-methyltransferase	ec:2.1.1.100	1	c18241_g1_i3	map00900
Betalain biosynthesis	2	O-methyltransferase	ec:2.1.1.6	2	c17293_g1_i2, c17293_g1_i1	map00965
D-Alanine metabolism	1	ligase	ec:6.3.2.4	1	c18430_g1_i5	map00473
Lysine degradation	13	dehydrogenase	ec:1.2.1.31	1	c18003_g2_i4	map00310
Lysine degradation	13	N-methyltransferase	ec:2.1.1.43	7	c18927_g1_i6, c18927_g1_i5, c18927_g1_i4, c18927_g1_i2, c1632_g1_i1, c19408_g4_i2, c18242_g1_i1	map00310
Lysine degradation	13	dehydrogenase (NAD+)	ec:1.2.1.3	3	c19696_g4_i4, c20617_g5_i1, c14910_g1_i1	map00310
Lysine degradation	13	dehydrogenase	ec:1.1.1.35	1	c20560_g1_i3	map00310
Lysine degradation	13	dehydrogenase (succinyl-transferring)	ec:1.2.4.2	1	c20802_g4_i1	map00310
Tropane, piperidine and pyridine alkaloid biosynthesis	5	transaminase	ec:2.6.1.57	2	c20487_g3_i1, c20487_g3_i2	map00960
Tropane, piperidine and pyridine alkaloid biosynthesis	5	transaminase	ec:2.6.1.5	2	c20487_g3_i1, c20487_g3_i2	map00960
Tropane, piperidine and pyridine alkaloid biosynthesis	5	transaminase	ec:2.6.1.9	2	c20487_g3_i1, c20487_g3_i2	map00960
Tropane, piperidine and pyridine alkaloid biosynthesis	5	transaminase	ec:2.6.1.1	2	c20487_g3_i1, c20487_g3_i2	map00960
Tropane, piperidine and pyridine alkaloid biosynthesis	5	oxidase	ec:1.4.3.21	3	c20616_g3_i7, c20616_g3_i3, c20616_g3_i1	map00960
Porphyrin and chlorophyll metabolism	46	reductase	ec:1.2.1.70	1	c20519_g1_i2	map00860
Porphyrin and chlorophyll metabolism	46	decarboxylase	ec:4.1.1.37	4	c12409_g1_i1, c18852_g1_i4, c18852_g1_i2, c18852_g1_i1	map00860
Porphyrin and chlorophyll metabolism	46	chlorophyllide a 8-vinyl-reductase	ec:1.3.1.75	1	c193_g1_i1	map00860
Porphyrin and chlorophyll metabolism	46	synthase	ec:4.2.1.75	1	c20918_g1_i3	map00860
Porphyrin and chlorophyll metabolism	46	ferro-protoporphyrin chelatase	ec:4.99.1.1	2	c19327_g1_i2, c19327_g1_i3	map00860
Porphyrin and chlorophyll metabolism	46	ceruloplasmin	ec:1.16.3.1	1	c16203_g1_i3	map00860
Porphyrin and chlorophyll metabolism	46	b reductase	ec:1.1.1.294	4	c21729_g1_i1, c19781_g1_i1, c19781_g1_i2, c17690_g1_i2	map00860
Porphyrin and chlorophyll metabolism	46	protoporphyrin IX methyltransferase	ec:2.1.1.11	2	c17493_g1_i2, c17493_g1_i1	map00860
Porphyrin and chlorophyll metabolism	46	reductase	ec:1.3.1.33	2	c43_g1_i1, c25548_g1_i1	map00860
Porphyrin and chlorophyll metabolism	46	synthase	ec:4.2.1.24	7	c20282_g1_i1, c14512_g1_i1, c20282_g1_i2, c20113_g2_i2, c20549_g3_i3, c20113_g2_i1, c38507_g1_i1	map00860
Porphyrin and chlorophyll metabolism	46	synthase	ec:2.5.1.62	3	c20512_g1_i15, c20512_g1_i24, c20512_g1_i2	map00860
Porphyrin and chlorophyll metabolism	46	synthase	ec:2.5.1.61	2	c20962_g3_i5, c20962_g3_i1	map00860
Porphyrin and chlorophyll metabolism	46	oxygenase	ec:1.14.13.122	1	c21558_g1_i1	map00860
Porphyrin and chlorophyll metabolism	46	2,1-aminomutase	ec:5.4.3.8	1	c19884_g2_i2	map00860
Porphyrin and chlorophyll metabolism	46	IX monomethyl ester (oxidative) cyclase	ec:1.14.13.81	2	c17757_g2_i3, c17757_g2_i2	map00860
Porphyrin and chlorophyll metabolism	46	ligase	ec:6.1.1.17	3	c17873_g4_i4, c4941_g1_i1, c20982_g4_i3	map00860
Porphyrin and chlorophyll metabolism	46	beta-glucuronide glucuronohydrolase glucuronidase	ec:3.2.1.31	1	c19807_g2_i5	map00860
Porphyrin and chlorophyll metabolism	46	oxidase	ec:1.3.3.3	1	c20043_g3_i3	map00860
Porphyrin and chlorophyll metabolism	46	chelatase	ec:6.6.1.1	7	c19517_g1_i1, c19517_g1_i2, c20203_g4_i5, c20203_g4_i4, c14327_g1_i1, c14327_g2_i1, c19517_g1_i3	map00860
Glycosphingolipid biosynthesis - ganglio series	10	hexosaminidase	ec:3.2.1.52	1	c21677_g1_i1	map00604
Glycosphingolipid biosynthesis - ganglio series	10	lactase (ambiguous)	ec:3.2.1.23	9	c18124_g1_i1, c17671_g1_i2, c20616_g4_i1, c19239_g3_i1, c18124_g1_i2, c20870_g3_i1, c19523_g1_i2, c19239_g3_i4, c19523_g1_i1	map00604
Glycosphingolipid biosynthesis - globo series	2	hexosaminidase	ec:3.2.1.52	1	c21677_g1_i1	map00603
Glycosphingolipid biosynthesis - globo series	2	melibiase	ec:3.2.1.22	1	c20661_g1_i4	map00603
Cysteine and methionine metabolism	35	decarboxylase	ec:4.1.1.50	6	c20768_g6_i4, c19357_g1_i4, c20768_g6_i14, c20768_g6_i17, c19357_g1_i13, c19357_g1_i10	map00270
Cysteine and methionine metabolism	35	synthase	ec:4.4.1.14	1	c19379_g3_i10	map00270
Cysteine and methionine metabolism	35	transaminase	ec:2.6.1.57	2	c20487_g3_i1, c20487_g3_i2	map00270
Cysteine and methionine metabolism	35	kinase	ec:2.7.2.4	2	c18813_g1_i4, c18813_g1_i9	map00270
Cysteine and methionine metabolism	35	synthase	ec:6.3.2.3	2	c20361_g1_i6, c20361_g1_i8	map00270
Cysteine and methionine metabolism	35	ligase	ec:6.3.2.2	1	c20402_g2_i1	map00270
Cysteine and methionine metabolism	35	transaminase	ec:2.6.1.42	3	c19737_g4_i4, c19737_g4_i3, c19268_g6_i1	map00270
Cysteine and methionine metabolism	35	transaminase	ec:2.6.1.44	1	c17584_g1_i1	map00270
Cysteine and methionine metabolism	35	adenosyltransferase	ec:2.5.1.6	2	c8192_g1_i2, c18725_g4_i1	map00270
Cysteine and methionine metabolism	35	dehydrogenase	ec:1.1.1.3	2	c18813_g1_i4, c18813_g1_i9	map00270
Cysteine and methionine metabolism	35	S-methyltransferase	ec:2.1.1.14	1	c19361_g5_i3	map00270
Cysteine and methionine metabolism	35	transaminase	ec:2.6.1.5	2	c20487_g3_i1, c20487_g3_i2	map00270
Cysteine and methionine metabolism	35	S-adenosylhomocysteine synthase	ec:3.3.1.1	1	c38751_g1_i1	map00270
Cysteine and methionine metabolism	35	synthase	ec:2.5.1.47	2	c19029_g6_i1, c17679_g1_i1	map00270
Cysteine and methionine metabolism	35	transaminase	ec:2.6.1.1	2	c20487_g3_i1, c20487_g3_i2	map00270
Cysteine and methionine metabolism	35	(cytosine-5-)-methyltransferase	ec:2.1.1.37	1	c20379_g1_i1	map00270
Cysteine and methionine metabolism	35	dehydrogenase	ec:1.1.1.37	7	c20208_g2_i1, c20376_g2_i6, c18414_g1_i1, c17019_g1_i1, c19416_g4_i1, c19416_g4_i2, c17019_g1_i2	map00270
Cysteine and methionine metabolism	35	oxidase	ec:1.14.17.4	2	c14883_g1_i1, c4154_g1_i1	map00270
Cysteine and methionine metabolism	35	isomerase	ec:5.3.1.23	1	c20264_g8_i2	map00270
Nicotinate and nicotinamide metabolism	13	kinase	ec:2.7.1.23	3	c20258_g3_i7, c10726_g1_i1, c37472_g1_i1	map00760
Nicotinate and nicotinamide metabolism	13	uridine 5'-nucleotidase	ec:3.1.3.5	3	c4832_g1_i1, c19705_g3_i3, c18982_g1_i3	map00760
Nicotinate and nicotinamide metabolism	13	nucleosidase	ec:3.2.2.3	2	c18776_g3_i8, c20166_g2_i1	map00760
Nicotinate and nicotinamide metabolism	13	nicotinamide deaminase	ec:3.5.1.19	1	c19677_g1_i1	map00760
Nicotinate and nicotinamide metabolism	13	oxidase	ec:1.2.3.1	3	c21972_g1_i1, c20925_g3_i2, c36640_g1_i1	map00760
Nicotinate and nicotinamide metabolism	13	synthase (glutamine-hydrolysing)	ec:6.3.5.1	1	c20223_g3_i3	map00760
Sphingolipid metabolism	15	aldolase	ec:4.1.2.27	1	c19419_g6_i3	map00600
Sphingolipid metabolism	15	phosphodiesterase	ec:3.1.4.12	1	c19193_g4_i3	map00600
Sphingolipid metabolism	15	C-palmitoyltransferase	ec:2.3.1.50	1	c20292_g3_i1	map00600
Sphingolipid metabolism	15	phosphatase	ec:3.1.3.4	1	c19226_g5_i2	map00600
Sphingolipid metabolism	15	psychosine hydrolase	ec:3.2.1.45	1	c18080_g1_i6	map00600
Sphingolipid metabolism	15	melibiase	ec:3.2.1.22	1	c20661_g1_i4	map00600
Sphingolipid metabolism	15	lactase (ambiguous)	ec:3.2.1.23	9	c18124_g1_i1, c17671_g1_i2, c20616_g4_i1, c19239_g3_i1, c18124_g1_i2, c20870_g3_i1, c19523_g1_i2, c19239_g3_i4, c19523_g1_i1	map00600
C5-Branched dibasic acid metabolism	4	synthase	ec:2.2.1.6	2	c18974_g2_i2, c19126_g6_i2	map00660
C5-Branched dibasic acid metabolism	4	ligase (ADP-forming)	ec:6.2.1.5	1	c20044_g3_i2	map00660
C5-Branched dibasic acid metabolism	4	dehydrogenase	ec:1.1.1.85	1	c18901_g7_i3	map00660
Glycolysis / Gluconeogenesis	69	aldolase	ec:4.1.2.13	7	c18501_g1_i5, c9773_g1_i2, c9382_g1_i1, c15956_g1_i1, c18754_g2_i1, c14269_g1_i2, c17551_g1_i1	map00010
Glycolysis / Gluconeogenesis	69	carboxykinase (ATP)	ec:4.1.1.49	1	c10473_g1_i2	map00010
Glycolysis / Gluconeogenesis	69	carboxykinase (GTP)	ec:4.1.1.32	1	c10473_g1_i2	map00010
Glycolysis / Gluconeogenesis	69	kinase	ec:2.7.2.3	3	c17197_g1_i1, c16651_g1_i1, c18584_g1_i1	map00010
Glycolysis / Gluconeogenesis	69	kinase	ec:2.7.1.40	4	c18957_g5_i4, c20604_g1_i5, c19904_g3_i3, c19904_g2_i3	map00010
Glycolysis / Gluconeogenesis	69	hexokinase type IV glucokinase	ec:2.7.1.1	1	c20012_g1_i8	map00010
Glycolysis / Gluconeogenesis	69	phosphohexokinase	ec:2.7.1.11	9	c19127_g1_i1, c20599_g1_i4, c19622_g3_i11, c20168_g3_i1, c19867_g5_i4, c20859_g5_i2, c19622_g3_i6, c19867_g5_i3, c20859_g5_i1	map00010
Glycolysis / Gluconeogenesis	69	decarboxylase	ec:4.1.1.1	3	c20362_g3_i3, c18914_g3_i1, c18914_g3_i2	map00010
Glycolysis / Gluconeogenesis	69	ligase	ec:6.2.1.1	4	c18907_g1_i4, c18907_g5_i1, c18907_g6_i1, c20656_g3_i8	map00010
Glycolysis / Gluconeogenesis	69	1-epimerase	ec:5.1.3.3	1	c2342_g1_i1	map00010
Glycolysis / Gluconeogenesis	69	acetyltransferase	ec:2.3.1.12	2	c19566_g3_i2, c18261_g6_i6	map00010
Glycolysis / Gluconeogenesis	69	hexose diphosphatase	ec:3.1.3.11	6	c20317_g2_i1, c20317_g2_i2, c20251_g5_i1, c20251_g5_i3, c19794_g3_i3, c20251_g5_i4	map00010
Glycolysis / Gluconeogenesis	69	dehydrogenase (phosphorylating)	ec:1.2.1.12	3	c19356_g6_i1, c15948_g1_i1, c19004_g3_i5	map00010
Glycolysis / Gluconeogenesis	69	dehydrogenase	ec:1.8.1.4	3	c19905_g3_i2, c20030_g4_i2, c19905_g3_i1	map00010
Glycolysis / Gluconeogenesis	69	isomerase	ec:5.3.1.1	4	c20036_g1_i1, c18980_g4_i1, c18524_g1_i1, c18524_g1_i2	map00010
Glycolysis / Gluconeogenesis	69	isomerase	ec:5.3.1.9	1	c13276_g1_i1	map00010
Glycolysis / Gluconeogenesis	69	dehydrogenase	ec:1.1.1.1	1	c19020_g1_i4	map00010
Glycolysis / Gluconeogenesis	69	hydratase	ec:4.2.1.11	1	c20189_g3_i2	map00010
Glycolysis / Gluconeogenesis	69	dehydrogenase [NAD(P)+]	ec:1.2.1.5	2	c20617_g5_i1, c19220_g3_i14	map00010
Glycolysis / Gluconeogenesis	69	dehydrogenase (NAD+)	ec:1.2.1.3	3	c19696_g4_i4, c20617_g5_i1, c14910_g1_i1	map00010
Glycolysis / Gluconeogenesis	69	dehydrogenase (NADP+)	ec:1.2.1.9	2	c19677_g3_i2, c19677_g3_i1	map00010
Glycolysis / Gluconeogenesis	69	(alpha-D-glucose-1,6-bisphosphate-dependent)	ec:5.4.2.2	6	c14569_g1_i2, c16123_g1_i1, c16123_g1_i2, c14569_g1_i1, c20441_g2_i1, c12892_g1_i1	map00010
Glycolysis / Gluconeogenesis	69	dehydrogenase (acetyl-transferring)	ec:1.2.4.1	3	c20323_g1_i9, c17750_g1_i1, c19183_g2_i6	map00010
Starch and sucrose metabolism	112	decarboxylase	ec:4.1.1.35	1	c19481_g7_i3	map00500
Starch and sucrose metabolism	112	hexokinase type IV glucokinase	ec:2.7.1.1	1	c20012_g1_i8	map00500
Starch and sucrose metabolism	112	fructokinase (phosphorylating)	ec:2.7.1.4	3	c18449_g1_i4, c18449_g1_i6, c18449_g1_i7	map00500
Starch and sucrose metabolism	112	trehalose 6-phosphatase	ec:3.1.3.12	5	c18955_g1_i1, c20682_g2_i4, c20004_g3_i3, c20004_g3_i20, c18513_g1_i6	map00500
Starch and sucrose metabolism	112	pectin demethoxylase	ec:3.1.1.11	6	c19262_g3_i4, c19543_g3_i1, c19768_g5_i1, c18542_g5_i2, c18579_g12_i2, c19543_g3_i2	map00500
Starch and sucrose metabolism	112	endo-1,4-beta-D-glucanase	ec:3.2.1.4	2	c20755_g1_i2, c20719_g1_i2	map00500
Starch and sucrose metabolism	112	saccharogen amylase	ec:3.2.1.2	3	c17806_g1_i1, c20462_g3_i1, c19081_g7_i2	map00500
Starch and sucrose metabolism	112	isomerase	ec:5.3.1.9	1	c13276_g1_i1	map00500
Starch and sucrose metabolism	112	alpha-glucosidase	ec:3.2.1.48	10	c18382_g1_i5, c35928_g1_i1, c18382_g1_i2, c14637_g1_i2, c18992_g2_i4, c20309_g4_i6, c18303_g1_i4, c18303_g1_i3, c20083_g4_i1, c20083_g4_i2	map00500
Starch and sucrose metabolism	112	1,3-beta-glucosidase	ec:3.2.1.58	1	c20737_g1_i2	map00500
Starch and sucrose metabolism	112	adenylyltransferase	ec:2.7.7.27	6	c19246_g1_i8, c19246_g1_i9, c17559_g1_i1, c19246_g1_i7, c19246_g1_i4, c17764_g1_i1	map00500
Starch and sucrose metabolism	112	(alpha-D-glucose-1,6-bisphosphate-dependent)	ec:5.4.2.2	6	c14569_g1_i2, c16123_g1_i1, c16123_g1_i2, c14569_g1_i1, c20441_g2_i1, c12892_g1_i1	map00500
Starch and sucrose metabolism	112	maltase	ec:3.2.1.20	3	c20002_g6_i2, c19236_g4_i8, c20614_g1_i5	map00500
Starch and sucrose metabolism	112	gentiobiase	ec:3.2.1.21	9	c19632_g2_i1, c19934_g1_i2, c18817_g2_i3, c19934_g1_i1, c20279_g4_i9, c20770_g5_i4, c18943_g1_i26, c19632_g6_i2, c22727_g1_i1	map00500
Starch and sucrose metabolism	112	synthase	ec:2.4.1.34	5	c20211_g5_i3, c20211_g5_i1, c19625_g2_i4, c19012_g3_i1, c19625_g2_i2	map00500
Starch and sucrose metabolism	112	invertase	ec:3.2.1.26	12	c18382_g1_i5, c35928_g1_i1, c20312_g2_i5, c20312_g2_i6, c18382_g1_i2, c14637_g1_i2, c18992_g2_i4, c20309_g4_i6, c18303_g1_i4, c18303_g1_i3, c20083_g4_i1, c20083_g4_i2	map00500
Starch and sucrose metabolism	112	beta-glucuronide glucuronohydrolase glucuronidase	ec:3.2.1.31	1	c19807_g2_i5	map00500
Starch and sucrose metabolism	112	6-dehydrogenase	ec:1.1.1.22	2	c19686_g1_i2, c20513_g1_i5	map00500
Starch and sucrose metabolism	112	endo-1,3-beta-D-glucosidase	ec:3.2.1.39	4	c19502_g4_i7, c18124_g1_i1, c18124_g1_i2, c20870_g3_i1	map00500
Starch and sucrose metabolism	112	4-alpha-galacturonosyltransferase	ec:2.4.1.43	2	c19231_g2_i16, c20021_g3_i5	map00500
Starch and sucrose metabolism	112	branching enzyme	ec:2.4.1.18	4	c19433_g3_i1, c20180_g6_i1, c19433_g1_i2, c19729_g3_i10	map00500
Starch and sucrose metabolism	112	synthase (UDP-forming)	ec:2.4.1.15	3	c20004_g3_i15, c20004_g3_i3, c20004_g3_i20	map00500
Starch and sucrose metabolism	112	synthase	ec:2.4.1.14	3	c17396_g1_i1, c16706_g1_i1, c17396_g1_i2	map00500
Starch and sucrose metabolism	112	synthase	ec:2.4.1.13	2	c19054_g3_i1, c19977_g2_i2	map00500
Starch and sucrose metabolism	112	synthase (UDP-forming)	ec:2.4.1.12	19	c19889_g1_i5, c20762_g3_i1, c19807_g2_i9, c11498_g2_i1, c20912_g2_i3, c18210_g1_i1, c20182_g6_i3, c19789_g2_i12, c18830_g2_i11, c20443_g2_i4, c18830_g2_i10, c17341_g1_i6, c20305_g1_i8, c19390_g4_i6, c20182_g2_i2, c19807_g2_i14, c19390_g4_i2, c20866_g1_i1, c19889_g1_i4	map00500
Starch and sucrose metabolism	112	synthase	ec:2.4.1.11	1	c15210_g1_i2	map00500
Starch and sucrose metabolism	112	disproportionating enzyme	ec:2.4.1.25	3	c20782_g1_i1, c20519_g2_i1, c20519_g4_i1	map00500
Starch and sucrose metabolism	112	synthase (glycosyl-transferring)	ec:2.4.1.21	2	c18952_g2_i3, c20687_g3_i1	map00500
Starch and sucrose metabolism	112	pectin depolymerase	ec:3.2.1.15	4	c20900_g5_i3, c18899_g2_i1, c19269_g1_i1, c18344_g2_i1	map00500
Ether lipid metabolism	3	A2	ec:3.1.1.4	2	c15371_g1_i1, c19415_g6_i3	map00565
Ether lipid metabolism	3	phosphatase	ec:3.1.3.4	1	c19226_g5_i2	map00565
Cutin, suberine and wax biosynthesis	2	O-acyltransferase	ec:2.3.1.20	2	c13206_g1_i1, c20196_g4_i1	map00073
Glycerophospholipid metabolism	21	phosphodiesterase	ec:3.1.4.46	4	c18449_g1_i7, c20151_g1_i4, c20293_g2_i4, c20151_g1_i12	map00564
Glycerophospholipid metabolism	21	kinase (ATP)	ec:2.7.1.107	3	c20775_g4_i2, c19163_g2_i4, c19163_g2_i3	map00564
Glycerophospholipid metabolism	21	1-O-acyltransferase	ec:2.3.1.15	2	c20070_g1_i1, c20070_g1_i3	map00564
Glycerophospholipid metabolism	21	A2	ec:3.1.1.4	2	c15371_g1_i1, c19415_g6_i3	map00564
Glycerophospholipid metabolism	21	A1	ec:3.1.1.32	4	c19289_g3_i3, c19289_g3_i4, c19289_g2_i3, c18764_g1_i2	map00564
Glycerophospholipid metabolism	21	phosphatase	ec:3.1.3.4	1	c19226_g5_i2	map00564
Glycerophospholipid metabolism	21	dehydrogenase (NAD+)	ec:1.1.1.8	2	c17693_g1_i1, c17302_g2_i6	map00564
Glycerophospholipid metabolism	21	N-methyltransferase	ec:2.1.1.103	3	c19985_g1_i4, c19985_g1_i8, c16973_g1_i2	map00564
Glycerophospholipid metabolism	21	dehydrogenase [NAD(P)+]	ec:1.1.1.94	2	c17693_g1_i1, c17302_g2_i6	map00564
Fatty acid degradation	7	ligase	ec:6.2.1.3	1	c20291_g1_i12	map00071
Fatty acid degradation	7	dehydrogenase	ec:1.1.1.1	1	c19020_g1_i4	map00071
Fatty acid degradation	7	dehydrogenase (NAD+)	ec:1.2.1.3	3	c19696_g4_i4, c20617_g5_i1, c14910_g1_i1	map00071
Fatty acid degradation	7	dehydrogenase	ec:1.1.1.35	1	c20560_g1_i3	map00071
Fatty acid degradation	7	oxidase	ec:1.3.3.6	1	c20224_g1_i2	map00071
Inositol phosphate metabolism	16	3-kinase	ec:2.7.1.127	1	c20423_g2_i3	map00562
Inositol phosphate metabolism	16	4-kinase	ec:2.7.1.67	1	c1894_g1_i1	map00562
Inositol phosphate metabolism	16	phospholipase C	ec:3.1.4.11	8	c19095_g3_i9, c20776_g2_i8, c20801_g1_i1, c15792_g1_i3, c20801_g6_i2, c19095_g3_i7, c20776_g2_i4, c20621_g3_i1	map00562
Inositol phosphate metabolism	16	3-kinase	ec:2.7.1.137	1	c20734_g1_i1	map00562
Inositol phosphate metabolism	16	isomerase	ec:5.3.1.1	4	c20036_g1_i1, c18980_g4_i1, c18524_g1_i1, c18524_g1_i2	map00562
Inositol phosphate metabolism	16	oxygenase	ec:1.13.99.1	1	c18464_g11_i2	map00562
Benzoxazinoid biosynthesis	3	lyase	ec:4.1.2.8	3	c19986_g3_i2, c16673_g1_i1, c19986_g3_i5	map00402
Glycerolipid metabolism	18	kinase (ATP)	ec:2.7.1.107	3	c20775_g4_i2, c19163_g2_i4, c19163_g2_i3	map00561
Glycerolipid metabolism	18	kinase	ec:2.7.1.30	3	c20474_g1_i2, c20474_g1_i4, c20474_g1_i5	map00561
Glycerolipid metabolism	18	1-O-acyltransferase	ec:2.3.1.15	2	c20070_g1_i1, c20070_g1_i3	map00561
Glycerolipid metabolism	18	O-acyltransferase	ec:2.3.1.20	2	c13206_g1_i1, c20196_g4_i1	map00561
Glycerolipid metabolism	18	lipase	ec:3.1.1.3	1	c20923_g3_i11	map00561
Glycerolipid metabolism	18	phosphatase	ec:3.1.3.4	1	c19226_g5_i2	map00561
Glycerolipid metabolism	18	dehydrogenase (NAD+)	ec:1.2.1.3	3	c19696_g4_i4, c20617_g5_i1, c14910_g1_i1	map00561
Glycerolipid metabolism	18	melibiase	ec:3.2.1.22	1	c20661_g1_i4	map00561
Glycerolipid metabolism	18	reductase	ec:1.1.1.21	1	c16656_g2_i3	map00561
Glycerolipid metabolism	18	synthase	ec:2.4.1.46	1	c20488_g2_i2	map00561
Novobiocin biosynthesis	2	transaminase	ec:2.6.1.57	2	c20487_g3_i1, c20487_g3_i2	map00401
Novobiocin biosynthesis	2	transaminase	ec:2.6.1.5	2	c20487_g3_i1, c20487_g3_i2	map00401
Novobiocin biosynthesis	2	transaminase	ec:2.6.1.9	2	c20487_g3_i1, c20487_g3_i2	map00401
Novobiocin biosynthesis	2	transaminase	ec:2.6.1.1	2	c20487_g3_i1, c20487_g3_i2	map00401
Phenylalanine, tyrosine and tryptophan biosynthesis	28	synthase	ec:4.1.1.48	2	c20016_g2_i2, c19965_g2_i4	map00400
Phenylalanine, tyrosine and tryptophan biosynthesis	28	kinase	ec:2.7.1.71	8	c19812_g2_i2, c19812_g2_i3, c20010_g1_i4, c18985_g1_i8, c19346_g3_i1, c19812_g2_i1, c18985_g1_i5, c18985_g1_i3	map00400
Phenylalanine, tyrosine and tryptophan biosynthesis	28	transaminase	ec:2.6.1.57	2	c20487_g3_i1, c20487_g3_i2	map00400
Phenylalanine, tyrosine and tryptophan biosynthesis	28	synthase	ec:4.1.3.27	1	c20012_g4_i6	map00400
Phenylalanine, tyrosine and tryptophan biosynthesis	28	synthase	ec:4.2.3.5	2	c17476_g2_i2, c20299_g1_i2	map00400
Phenylalanine, tyrosine and tryptophan biosynthesis	28	synthase	ec:4.2.3.4	3	c20192_g1_i1, c20192_g1_i9, c20192_g1_i12	map00400
Phenylalanine, tyrosine and tryptophan biosynthesis	28	dehydratase	ec:4.2.1.51	1	c20848_g2_i4	map00400
Phenylalanine, tyrosine and tryptophan biosynthesis	28	dehydrogenase	ec:1.1.1.282	2	c17131_g2_i1, c14583_g1_i1	map00400
Phenylalanine, tyrosine and tryptophan biosynthesis	28	synthase	ec:4.2.1.20	3	c19986_g3_i2, c16673_g1_i1, c19986_g3_i5	map00400
Phenylalanine, tyrosine and tryptophan biosynthesis	28	transaminase	ec:2.6.1.5	2	c20487_g3_i1, c20487_g3_i2	map00400
Phenylalanine, tyrosine and tryptophan biosynthesis	28	transaminase	ec:2.6.1.9	2	c20487_g3_i1, c20487_g3_i2	map00400
Phenylalanine, tyrosine and tryptophan biosynthesis	28	transaminase	ec:2.6.1.1	2	c20487_g3_i1, c20487_g3_i2	map00400
Phenylalanine, tyrosine and tryptophan biosynthesis	28	dehydratase	ec:4.2.1.10	2	c17131_g2_i1, c14583_g1_i1	map00400
Phenylalanine, tyrosine and tryptophan biosynthesis	28	synthase	ec:2.5.1.54	3	c19035_g2_i3, c18307_g1_i3, c19089_g3_i2	map00400
Phenylalanine, tyrosine and tryptophan biosynthesis	28	dehydrogenase	ec:1.1.1.25	2	c17131_g2_i1, c14583_g1_i1	map00400
Phenylalanine, tyrosine and tryptophan biosynthesis	28	isomerase	ec:5.3.1.24	2	c19965_g2_i4, c19610_g1_i8	map00400
Cyanoamino acid metabolism	20	hydroxymethyltransferase	ec:2.1.2.1	2	c17279_g1_i1, c20913_g1_i5	map00460
Cyanoamino acid metabolism	20	ec:3.5.1.49 formamidase	ec:3.5.1.49	1	c19847_g1_i7	map00460
Cyanoamino acid metabolism	20	beta-glucosidase	ec:3.2.1.117	3	c18124_g1_i1, c18124_g1_i2, c20870_g3_i1	map00460
Cyanoamino acid metabolism	20	beta-glucosidase	ec:3.2.1.118	3	c18124_g1_i1, c18124_g1_i2, c20870_g3_i1	map00460
Cyanoamino acid metabolism	20	synthase	ec:4.4.1.9	1	c17679_g1_i1	map00460
Cyanoamino acid metabolism	20	glutamyl transpeptidase	ec:2.3.2.2	3	c19317_g1_i2, c19317_g1_i4, c19317_g1_i3	map00460
Cyanoamino acid metabolism	20	gentiobiase	ec:3.2.1.21	9	c19632_g2_i1, c19934_g1_i2, c18817_g2_i3, c19934_g1_i1, c20279_g4_i9, c20770_g5_i4, c18943_g1_i26, c19632_g6_i2, c22727_g1_i1	map00460
Cyanoamino acid metabolism	20	asparaginase II	ec:3.5.1.1	1	c17854_g3_i1	map00460
Isoquinoline alkaloid biosynthesis	5	transaminase	ec:2.6.1.57	2	c20487_g3_i1, c20487_g3_i2	map00950
Isoquinoline alkaloid biosynthesis	5	transaminase	ec:2.6.1.5	2	c20487_g3_i1, c20487_g3_i2	map00950
Isoquinoline alkaloid biosynthesis	5	transaminase	ec:2.6.1.1	2	c20487_g3_i1, c20487_g3_i2	map00950
Isoquinoline alkaloid biosynthesis	5	oxidase	ec:1.4.3.21	3	c20616_g3_i7, c20616_g3_i3, c20616_g3_i1	map00950
Lysine biosynthesis	9	transaminase	ec:2.6.1.57	2	c20487_g3_i1, c20487_g3_i2	map00300
Lysine biosynthesis	9	kinase	ec:2.7.2.4	2	c18813_g1_i4, c18813_g1_i9	map00300
Lysine biosynthesis	9	dehydrogenase	ec:1.2.1.31	1	c18003_g2_i4	map00300
Lysine biosynthesis	9	aminotransferase	ec:2.6.1.83	1	c18560_g2_i8	map00300
Lysine biosynthesis	9	reductase	ec:1.17.1.8	3	c18939_g3_i1, c20332_g1_i3, c20752_g1_i1	map00300
Lysine biosynthesis	9	dehydrogenase	ec:1.1.1.3	2	c18813_g1_i4, c18813_g1_i9	map00300
Fluorobenzoate degradation	1	maleylacetate enol-lactonase	ec:3.1.1.45	1	c22632_g1_i1	map00364
Benzoate degradation	1	dehydrogenase	ec:1.1.1.35	1	c20560_g1_i3	map00362
Chlorocyclohexane and chlorobenzene degradation	1	maleylacetate enol-lactonase	ec:3.1.1.45	1	c22632_g1_i1	map00361
Phenylalanine metabolism	20	transaminase	ec:2.6.1.57	2	c20487_g3_i1, c20487_g3_i2	map00360
Phenylalanine metabolism	20	4-monooxygenase	ec:1.14.13.11	4	c20205_g5_i1, c20205_g5_i12, c20205_g5_i4, c20205_g5_i9	map00360
Phenylalanine metabolism	20	dioxygenase	ec:1.13.11.27	1	c19700_g8_i1	map00360
Phenylalanine metabolism	20	ligase	ec:6.2.1.12	2	c20268_g3_i1, c18979_g2_i9	map00360
Phenylalanine metabolism	20	transaminase	ec:2.6.1.5	2	c20487_g3_i1, c20487_g3_i2	map00360
Phenylalanine metabolism	20	transaminase	ec:2.6.1.9	2	c20487_g3_i1, c20487_g3_i2	map00360
Phenylalanine metabolism	20	transaminase	ec:2.6.1.1	2	c20487_g3_i1, c20487_g3_i2	map00360
Phenylalanine metabolism	20	ammonia-lyase	ec:4.3.1.24	5	c20822_g1_i5, c17368_g1_i1, c20822_g1_i6, c20822_g1_i1, c19992_g7_i3	map00360
Phenylalanine metabolism	20	ammonia-lyase	ec:4.3.1.25	5	c20822_g1_i5, c17368_g1_i1, c20822_g1_i6, c20822_g1_i1, c19992_g7_i3	map00360
Phenylalanine metabolism	20	dehydrogenase [NAD(P)+]	ec:1.2.1.5	2	c20617_g5_i1, c19220_g3_i14	map00360
Phenylalanine metabolism	20	acylamidase	ec:3.5.1.4	1	c14465_g1_i1	map00360
Phenylalanine metabolism	20	oxidase	ec:1.4.3.21	3	c20616_g3_i7, c20616_g3_i3, c20616_g3_i1	map00360
T cell receptor signaling pathway	13	phosphatase	ec:3.1.3.16	11	c20150_g4_i10, c19333_g4_i2, c17554_g1_i1, c20150_g4_i11, c6440_g1_i1, c20054_g2_i3, c19333_g3_i2, c14834_g1_i1, c18479_g2_i6, c20160_g5_i3, c19763_g2_i5	map04660
T cell receptor signaling pathway	13	protein-tyrosine kinase	ec:2.7.10.2	2	c20342_g6_i4, c18522_g1_i3	map04660
Monobactam biosynthesis	6	kinase	ec:2.7.2.4	2	c18813_g1_i4, c18813_g1_i9	map00261
Monobactam biosynthesis	6	adenylyltransferase	ec:2.7.7.4	1	c19207_g1_i6	map00261
Monobactam biosynthesis	6	reductase	ec:1.17.1.8	3	c18939_g3_i1, c20332_g1_i3, c20752_g1_i1	map00261
Glycine, serine and threonine metabolism	27	hydroxymethyltransferase	ec:2.1.2.1	2	c17279_g1_i1, c20913_g1_i5	map00260
Glycine, serine and threonine metabolism	27	transaminase	ec:2.6.1.51	1	c17584_g1_i1	map00260
Glycine, serine and threonine metabolism	27	transaminase	ec:2.6.1.52	3	c20013_g3_i3, c20013_g3_i6, c20013_g3_i4	map00260
Glycine, serine and threonine metabolism	27	kinase	ec:2.7.2.4	2	c18813_g1_i4, c18813_g1_i9	map00260
Glycine, serine and threonine metabolism	27	synthase	ec:4.2.3.1	2	c19223_g2_i1, c19223_g2_i3	map00260
Glycine, serine and threonine metabolism	27	transaminase	ec:2.6.1.44	1	c17584_g1_i1	map00260
Glycine, serine and threonine metabolism	27	transaminase	ec:2.6.1.45	1	c17584_g1_i1	map00260
Glycine, serine and threonine metabolism	27	dehydrogenase	ec:1.8.1.4	3	c19905_g3_i2, c20030_g4_i2, c19905_g3_i1	map00260
Glycine, serine and threonine metabolism	27	S-aminomethyldihydrolipoylprotein:(6S)-tetrahydrofolate aminomethyltransferase (ammonia-forming)	ec:2.1.2.10	1	c19497_g6_i2	map00260
Glycine, serine and threonine metabolism	27	dehydrogenase	ec:1.1.1.1	1	c19020_g1_i4	map00260
Glycine, serine and threonine metabolism	27	dehydrogenase	ec:1.1.1.3	2	c18813_g1_i4, c18813_g1_i9	map00260
Glycine, serine and threonine metabolism	27	synthase	ec:4.2.1.20	3	c19986_g3_i2, c16673_g1_i1, c19986_g3_i5	map00260
Glycine, serine and threonine metabolism	27	dehydrogenase	ec:1.1.1.95	2	c17183_g1_i1, c17183_g1_i3	map00260
Glycine, serine and threonine metabolism	27	ammonia-lyase	ec:4.3.1.19	2	c20547_g3_i5, c20547_g3_i3	map00260
Glycine, serine and threonine metabolism	27	dehydrogenase	ec:1.2.1.8	2	c20930_g3_i3, c17590_g1_i1	map00260
Glycine, serine and threonine metabolism	27	oxidase	ec:1.4.3.21	3	c20616_g3_i7, c20616_g3_i3, c20616_g3_i1	map00260
Steroid biosynthesis	8	synthase	ec:2.5.1.21	1	c20914_g4_i4	map00100
Steroid biosynthesis	8	24-C-methyltransferase	ec:2.1.1.41	2	c20122_g3_i10, c20122_g3_i12	map00100
Steroid biosynthesis	8	Delta-isomerase	ec:5.3.3.5	4	c19203_g4_i7, c19203_g4_i1, c19203_g4_i2, c19203_g2_i2	map00100
Steroid biosynthesis	8	14alpha-demethylase	ec:1.14.13.70	1	c20262_g4_i3	map00100
Vitamin B6 metabolism	9	transaminase	ec:2.6.1.52	3	c20013_g3_i3, c20013_g3_i6, c20013_g3_i4	map00750
Vitamin B6 metabolism	9	synthase	ec:4.2.3.1	2	c19223_g2_i1, c19223_g2_i3	map00750
Vitamin B6 metabolism	9	4-dehydrogenase	ec:1.1.1.65	1	c16656_g2_i3	map00750
Vitamin B6 metabolism	9	oxidase	ec:1.2.3.1	3	c21972_g1_i1, c20925_g3_i2, c36640_g1_i1	map00750
Phosphatidylinositol signaling system	15	kinase (ATP)	ec:2.7.1.107	3	c20775_g4_i2, c19163_g2_i4, c19163_g2_i3	map04070
Phosphatidylinositol signaling system	15	3-kinase	ec:2.7.1.127	1	c20423_g2_i3	map04070
Phosphatidylinositol signaling system	15	4-kinase	ec:2.7.1.67	1	c1894_g1_i1	map04070
Phosphatidylinositol signaling system	15	phospholipase C	ec:3.1.4.11	8	c19095_g3_i9, c20776_g2_i8, c20801_g1_i1, c15792_g1_i3, c20801_g6_i2, c19095_g3_i7, c20776_g2_i4, c20621_g3_i1	map04070
Phosphatidylinositol signaling system	15	3-kinase	ec:2.7.1.137	1	c20734_g1_i1	map04070
Phosphatidylinositol signaling system	15	kinase C	ec:2.7.11.13	1	c9993_g1_i1	map04070
Butanoate metabolism	9	dehydrogenase	ec:1.3.5.1	3	c18904_g1_i5, c20380_g1_i1, c18904_g1_i10	map00650
Butanoate metabolism	9	dehydrogenase (NAD+)	ec:1.2.1.24	1	c19220_g3_i14	map00650
Butanoate metabolism	9	synthase	ec:2.2.1.6	2	c18974_g2_i2, c19126_g6_i2	map00650
Butanoate metabolism	9	dehydrogenase [NAD(P)+]	ec:1.2.1.16	1	c19220_g3_i14	map00650
Butanoate metabolism	9	decarboxylase	ec:4.1.1.15	2	c19670_g3_i5, c19329_g3_i3	map00650
Butanoate metabolism	9	dehydrogenase	ec:1.1.1.35	1	c20560_g1_i3	map00650
Fatty acid elongation	2	reductase (NADPH)	ec:1.3.1.38	1	c19011_g1_i22	map00062
Fatty acid elongation	2	dehydrogenase	ec:1.1.1.35	1	c20560_g1_i3	map00062
Fatty acid biosynthesis	23	carboxylase	ec:6.4.1.2	11	c20353_g1_i18, c18813_g4_i1, c19510_g1_i1, c19510_g2_i1, c18813_g4_i2, c19770_g1_i3, c19510_g1_i5, c19510_g1_i2, c19354_g3_i1, c19354_g3_i2, c19354_g3_i5	map00061
Fatty acid biosynthesis	23	reductase	ec:1.1.1.100	2	c20050_g8_i2, c20050_g1_i1	map00061
Fatty acid biosynthesis	23	ligase	ec:6.2.1.3	1	c20291_g1_i12	map00061
Fatty acid biosynthesis	23	S-malonyltransferase	ec:2.3.1.39	1	c15949_g1_i2	map00061
Fatty acid biosynthesis	23	synthase III	ec:2.3.1.180	1	c18278_g1_i3	map00061
Fatty acid biosynthesis	23	synthase I	ec:2.3.1.41	4	c18957_g5_i5, c18944_g2_i3, c18278_g1_i3, c20019_g2_i6	map00061
Fatty acid biosynthesis	23	9-desaturase	ec:1.14.19.2	3	c19196_g2_i4, c19082_g3_i1, c19082_g2_i4	map00061
Fatty acid biosynthesis	23	reductase (NADH)	ec:1.3.1.9	1	c19011_g1_i22	map00061
Peptidoglycan biosynthesis	2	ligase	ec:6.3.2.4	1	c18430_g1_i5	map00550
Peptidoglycan biosynthesis	2	MraY transferase	ec:2.7.8.13	1	c16575_g1_i3	map00550
Biosynthesis of terpenoids and steroids	2	synthase	ec:2.5.1.32	2	c18455_g1_i1, c18455_g1_i2	map01062
Stilbenoid, diarylheptanoid and gingerol biosynthesis	5	O-hydroxycinnamoyltransferase	ec:2.3.1.99	1	c20715_g4_i1	map00945
Stilbenoid, diarylheptanoid and gingerol biosynthesis	5	4-monooxygenase	ec:1.14.13.11	4	c20205_g5_i1, c20205_g5_i12, c20205_g5_i4, c20205_g5_i9	map00945
Flavone and flavonol biosynthesis	1	beta-glucuronide glucuronohydrolase glucuronidase	ec:3.2.1.31	1	c19807_g2_i5	map00944
Selenocompound metabolism	10	adenylyltransferase	ec:2.7.7.4	1	c19207_g1_i6	map00450
Selenocompound metabolism	10	reductase	ec:1.8.1.9	3	c19673_g4_i1, c19673_g5_i2, c19673_g2_i1	map00450
Selenocompound metabolism	10	S-methyltransferase	ec:2.1.1.12	1	c15498_g1_i2	map00450
Selenocompound metabolism	10	S-methyltransferase	ec:2.1.1.14	1	c19361_g5_i3	map00450
Selenocompound metabolism	10	ligase	ec:6.1.1.10	4	c18846_g1_i2, c14396_g1_i1, c19578_g2_i2, c12123_g1_i1	map00450
Flavonoid biosynthesis	9	synthase	ec:2.3.1.74	4	c16223_g1_i1, c19767_g2_i1, c20375_g4_i1, c14187_g1_i1	map00941
Flavonoid biosynthesis	9	4-monooxygenase	ec:1.14.13.11	4	c20205_g5_i1, c20205_g5_i12, c20205_g5_i4, c20205_g5_i9	map00941
Flavonoid biosynthesis	9	oxygenase	ec:1.14.11.19	1	c20553_g1_i4	map00941
Phenylpropanoid biosynthesis	77	dehydrogenase	ec:1.1.1.195	4	c4014_g2_i1, c20140_g7_i1, c16202_g1_i1, c14249_g1_i1	map00940
Phenylpropanoid biosynthesis	77	O-hydroxycinnamoyltransferase	ec:2.3.1.99	1	c20715_g4_i1	map00940
Phenylpropanoid biosynthesis	77	lactoperoxidase	ec:1.11.1.7	50	c19367_g2_i6, c13158_g1_i1, c19367_g2_i3, c18565_g5_i3, c18188_g2_i3, c19832_g2_i2, c20351_g4_i1, c20351_g4_i2, c18983_g2_i1, c20062_g4_i3, c19367_g1_i1, c19997_g4_i1, c20192_g4_i2, c19994_g4_i8, c13364_g1_i1, c8780_g1_i1, c20862_g9_i3, c19994_g4_i3, c18491_g2_i6, c19997_g3_i1, c38329_g1_i1, c11515_g1_i1, c18491_g2_i2, c18491_g2_i11, c18260_g3_i1, c19372_g2_i2, c19372_g2_i4, c17470_g1_i2, c18013_…	map00940
Phenylpropanoid biosynthesis	77	4-monooxygenase	ec:1.14.13.11	4	c20205_g5_i1, c20205_g5_i12, c20205_g5_i4, c20205_g5_i9	map00940
Phenylpropanoid biosynthesis	77	ligase	ec:6.2.1.12	2	c20268_g3_i1, c18979_g2_i9	map00940
Phenylpropanoid biosynthesis	77	O-methyltransferase	ec:2.1.1.68	2	c17293_g1_i2, c17293_g1_i1	map00940
Phenylpropanoid biosynthesis	77	ammonia-lyase	ec:4.3.1.24	5	c20822_g1_i5, c17368_g1_i1, c20822_g1_i6, c20822_g1_i1, c19992_g7_i3	map00940
Phenylpropanoid biosynthesis	77	ammonia-lyase	ec:4.3.1.25	5	c20822_g1_i5, c17368_g1_i1, c20822_g1_i6, c20822_g1_i1, c19992_g7_i3	map00940
Phenylpropanoid biosynthesis	77	gentiobiase	ec:3.2.1.21	9	c19632_g2_i1, c19934_g1_i2, c18817_g2_i3, c19934_g1_i1, c20279_g4_i9, c20770_g5_i4, c18943_g1_i26, c19632_g6_i2, c22727_g1_i1	map00940
Tyrosine metabolism	16	O-methyltransferase	ec:2.1.1.6	2	c17293_g1_i2, c17293_g1_i1	map00350
Tyrosine metabolism	16	transaminase	ec:2.6.1.57	2	c20487_g3_i1, c20487_g3_i2	map00350
Tyrosine metabolism	16	beta-diketonase	ec:3.7.1.2	1	c18363_g2_i5	map00350
Tyrosine metabolism	16	dioxygenase	ec:1.13.11.27	1	c19700_g8_i1	map00350
Tyrosine metabolism	16	dehydrogenase [NAD(P)+]	ec:1.2.1.16	1	c19220_g3_i14	map00350
Tyrosine metabolism	16	dehydrogenase	ec:1.1.1.1	1	c19020_g1_i4	map00350
Tyrosine metabolism	16	transaminase	ec:2.6.1.5	2	c20487_g3_i1, c20487_g3_i2	map00350
Tyrosine metabolism	16	transaminase	ec:2.6.1.9	2	c20487_g3_i1, c20487_g3_i2	map00350
Tyrosine metabolism	16	transaminase	ec:2.6.1.1	2	c20487_g3_i1, c20487_g3_i2	map00350
Tyrosine metabolism	16	ammonia-lyase	ec:4.3.1.23	1	c20822_g1_i5	map00350
Tyrosine metabolism	16	dehydrogenase [NAD(P)+]	ec:1.2.1.5	2	c20617_g5_i1, c19220_g3_i14	map00350
Tyrosine metabolism	16	oxidase	ec:1.2.3.1	3	c21972_g1_i1, c20925_g3_i2, c36640_g1_i1	map00350
Tyrosine metabolism	16	oxidase	ec:1.4.3.21	3	c20616_g3_i7, c20616_g3_i3, c20616_g3_i1	map00350
Aflatoxin biosynthesis	11	carboxylase	ec:6.4.1.2	11	c20353_g1_i18, c18813_g4_i1, c19510_g1_i1, c19510_g2_i1, c18813_g4_i2, c19770_g1_i3, c19510_g1_i5, c19510_g1_i2, c19354_g3_i1, c19354_g3_i2, c19354_g3_i5	map00254
Tetracycline biosynthesis	11	carboxylase	ec:6.4.1.2	11	c20353_g1_i18, c18813_g4_i1, c19510_g1_i1, c19510_g2_i1, c18813_g4_i2, c19770_g1_i3, c19510_g1_i5, c19510_g1_i2, c19354_g3_i1, c19354_g3_i2, c19354_g3_i5	map00253
Alanine, aspartate and glutamate metabolism	25	synthase	ec:6.3.4.4	5	c1667_g1_i1, c16526_g1_i1, c19533_g1_i5, c16588_g1_i2, c19847_g1_i4	map00250
Alanine, aspartate and glutamate metabolism	25	ligase	ec:6.3.1.2	8	c17178_g1_i1, c20076_g5_i2, c17393_g1_i3, c20740_g1_i8, c19013_g1_i1, c20740_g1_i6, c20740_g1_i1, c20740_g1_i2	map00250
Alanine, aspartate and glutamate metabolism	25	dehydrogenase (NAD+)	ec:1.2.1.24	1	c19220_g3_i14	map00250
Alanine, aspartate and glutamate metabolism	25	lyase	ec:4.3.2.2	1	c329_g1_i1	map00250
Alanine, aspartate and glutamate metabolism	25	carbamoyltransferase	ec:2.1.3.2	1	c20965_g3_i1	map00250
Alanine, aspartate and glutamate metabolism	25	transaminase	ec:2.6.1.44	1	c17584_g1_i1	map00250
Alanine, aspartate and glutamate metabolism	25	dehydrogenase [NAD(P)+]	ec:1.2.1.16	1	c19220_g3_i14	map00250
Alanine, aspartate and glutamate metabolism	25	decarboxylase	ec:4.1.1.15	2	c19670_g3_i5, c19329_g3_i3	map00250
Alanine, aspartate and glutamate metabolism	25	transaminase	ec:2.6.1.1	2	c20487_g3_i1, c20487_g3_i2	map00250
Alanine, aspartate and glutamate metabolism	25	synthase (glutamine-hydrolysing)	ec:6.3.5.4	2	c20348_g4_i1, c17977_g1_i2	map00250
Alanine, aspartate and glutamate metabolism	25	phosphoribosyldiphosphate 5-amidotransferase	ec:2.4.2.14	1	c17533_g1_i2	map00250
Alanine, aspartate and glutamate metabolism	25	asparaginase II	ec:3.5.1.1	1	c17854_g3_i1	map00250
Riboflavin metabolism	6	synthase	ec:4.1.99.12	5	c19425_g2_i4, c19605_g2_i1, c14856_g1_i2, c19636_g5_i4, c20326_g1_i9	map00740
Riboflavin metabolism	6	kinase	ec:2.7.1.26	1	c19017_g1_i1	map00740
Riboflavin metabolism	6	synthetase	ec:2.7.7.2	1	c19017_g1_i1	map00740
Riboflavin metabolism	6	cyclohydrolase II	ec:3.5.4.25	5	c19425_g2_i4, c19605_g2_i1, c14856_g1_i2, c19636_g5_i4, c20326_g1_i9	map00740
Styrene degradation	2	beta-diketonase	ec:3.7.1.2	1	c18363_g2_i5	map00643
Styrene degradation	2	acylamidase	ec:3.5.1.4	1	c14465_g1_i1	map00643
Propanoate metabolism	20	carboxylase	ec:6.4.1.2	11	c20353_g1_i18, c18813_g4_i1, c19510_g1_i1, c19510_g2_i1, c18813_g4_i2, c19770_g1_i3, c19510_g1_i5, c19510_g1_i2, c19354_g3_i1, c19354_g3_i2, c19354_g3_i5	map00640
Propanoate metabolism	20	ligase (ADP-forming)	ec:6.2.1.5	1	c20044_g3_i2	map00640
Propanoate metabolism	20	ligase	ec:6.2.1.1	4	c18907_g1_i4, c18907_g5_i1, c18907_g6_i1, c20656_g3_i8	map00640
Propanoate metabolism	20	(2-methylpropanoyl)transferase	ec:2.3.1.168	1	c18261_g6_i6	map00640
Propanoate metabolism	20	dehydrogenase	ec:1.8.1.4	3	c19905_g3_i2, c20030_g4_i2, c19905_g3_i1	map00640
Ascorbate and aldarate metabolism	13	dehydrogenase (ascorbate)	ec:1.8.5.1	1	c17073_g1_i1	map00053
Ascorbate and aldarate metabolism	13	reductase (NADH)	ec:1.6.5.4	2	c19760_g1_i4, c19213_g3_i3	map00053
Ascorbate and aldarate metabolism	13	dehydrogenase (NAD+)	ec:1.2.1.3	3	c19696_g4_i4, c20617_g5_i1, c14910_g1_i1	map00053
Ascorbate and aldarate metabolism	13	peroxidase	ec:1.11.1.11	2	c17371_g1_i1, c20682_g3_i1	map00053
Ascorbate and aldarate metabolism	13	6-dehydrogenase	ec:1.1.1.22	2	c19686_g1_i2, c20513_g1_i5	map00053
Ascorbate and aldarate metabolism	13	3,5-epimerase	ec:5.1.3.18	2	c20732_g1_i1, c20732_g1_i2	map00053
Ascorbate and aldarate metabolism	13	oxygenase	ec:1.13.99.1	1	c18464_g11_i2	map00053
Galactose metabolism	48	hexokinase type IV glucokinase	ec:2.7.1.1	1	c20012_g1_i8	map00052
Galactose metabolism	48	galactokinase (phosphorylating)	ec:2.7.1.6	2	c20081_g1_i3, c20081_g1_i4	map00052
Galactose metabolism	48	phosphohexokinase	ec:2.7.1.11	9	c19127_g1_i1, c20599_g1_i4, c19622_g3_i11, c20168_g3_i1, c19867_g5_i4, c20859_g5_i2, c19622_g3_i6, c19867_g5_i3, c20859_g5_i1	map00052
Galactose metabolism	48	1-epimerase	ec:5.1.3.3	1	c2342_g1_i1	map00052
Galactose metabolism	48	4-epimerase	ec:5.1.3.2	1	c20080_g5_i1	map00052
Galactose metabolism	48	galactosyltransferase	ec:2.4.1.82	2	c20644_g1_i3, c15649_g1_i1	map00052
Galactose metabolism	48	(alpha-D-glucose-1,6-bisphosphate-dependent)	ec:5.4.2.2	6	c14569_g1_i2, c16123_g1_i1, c16123_g1_i2, c14569_g1_i1, c20441_g2_i1, c12892_g1_i1	map00052
Galactose metabolism	48	maltase	ec:3.2.1.20	3	c20002_g6_i2, c19236_g4_i8, c20614_g1_i5	map00052
Galactose metabolism	48	invertase	ec:3.2.1.26	12	c18382_g1_i5, c35928_g1_i1, c20312_g2_i5, c20312_g2_i6, c18382_g1_i2, c14637_g1_i2, c18992_g2_i4, c20309_g4_i6, c18303_g1_i4, c18303_g1_i3, c20083_g4_i1, c20083_g4_i2	map00052
Galactose metabolism	48	melibiase	ec:3.2.1.22	1	c20661_g1_i4	map00052
Galactose metabolism	48	lactase (ambiguous)	ec:3.2.1.23	9	c18124_g1_i1, c17671_g1_i2, c20616_g4_i1, c19239_g3_i1, c18124_g1_i2, c20870_g3_i1, c19523_g1_i2, c19239_g3_i4, c19523_g1_i1	map00052
Galactose metabolism	48	reductase	ec:1.1.1.21	1	c16656_g2_i3	map00052
Fructose and mannose metabolism	45	1-phosphotransferase	ec:2.7.1.90	5	c20168_g3_i1, c19867_g5_i4, c20859_g5_i2, c19867_g5_i3, c20859_g5_i1	map00051
Fructose and mannose metabolism	45	phosphofructokinase 2	ec:2.7.1.105	3	c20714_g4_i1, c20714_g3_i4, c20714_g3_i6	map00051
Fructose and mannose metabolism	45	aldolase	ec:4.1.2.13	7	c18501_g1_i5, c9773_g1_i2, c9382_g1_i1, c15956_g1_i1, c18754_g2_i1, c14269_g1_i2, c17551_g1_i1	map00051
Fructose and mannose metabolism	45	2-phosphatase	ec:3.1.3.46	6	c20714_g4_i1, c20251_g5_i1, c20251_g5_i3, c20251_g5_i4, c20714_g3_i4, c20714_g3_i6	map00051
Fructose and mannose metabolism	45	hexokinase type IV glucokinase	ec:2.7.1.1	1	c20012_g1_i8	map00051
Fructose and mannose metabolism	45	fructokinase (phosphorylating)	ec:2.7.1.4	3	c18449_g1_i4, c18449_g1_i6, c18449_g1_i7	map00051
Fructose and mannose metabolism	45	phosphohexokinase	ec:2.7.1.11	9	c19127_g1_i1, c20599_g1_i4, c19622_g3_i11, c20168_g3_i1, c19867_g5_i4, c20859_g5_i2, c19622_g3_i6, c19867_g5_i3, c20859_g5_i1	map00051
Fructose and mannose metabolism	45	hexose diphosphatase	ec:3.1.3.11	6	c20317_g2_i1, c20317_g2_i2, c20251_g5_i1, c20251_g5_i3, c19794_g3_i3, c20251_g5_i4	map00051
Fructose and mannose metabolism	45	isomerase	ec:5.3.1.1	4	c20036_g1_i1, c18980_g4_i1, c18524_g1_i1, c18524_g1_i2	map00051
Fructose and mannose metabolism	45	isomerase	ec:5.3.1.8	1	c9914_g1_i1	map00051
Fructose and mannose metabolism	45	isomerase	ec:5.3.1.6	5	c16591_g1_i2, c18567_g1_i2, c19047_g2_i4, c18567_g1_i5, c19047_g2_i1	map00051
Fructose and mannose metabolism	45	guanylyltransferase	ec:2.7.7.13	1	c20527_g4_i3	map00051
Fructose and mannose metabolism	45	4,6-dehydratase	ec:4.2.1.47	1	c827_g1_i2	map00051
Fructose and mannose metabolism	45	mannose phosphomutase	ec:5.4.2.8	2	c4201_g1_i1, c19031_g3_i1	map00051
Fructose and mannose metabolism	45	2-dehydrogenase	ec:1.1.1.14	1	c15547_g1_i1	map00051
Fructose and mannose metabolism	45	reductase	ec:1.1.1.21	1	c16656_g2_i3	map00051
Biosynthesis of siderophore group nonribosomal peptides	2	synthase	ec:5.4.4.2	2	c19122_g5_i1, c14030_g2_i2	map01053
Biosynthesis of ansamycins	2	glycolaldehydetransferase	ec:2.2.1.1	2	c18765_g1_i1, c11057_g1_i3	map01051
Caprolactam degradation	1	dehydrogenase	ec:1.1.1.35	1	c20560_g1_i3	map00930
Histidine metabolism	10	diphosphatase	ec:3.6.1.31	3	c18640_g2_i5, c18640_g2_i4, c18640_g2_i6	map00340
Histidine metabolism	10	transaminase	ec:2.6.1.9	2	c20487_g3_i1, c20487_g3_i2	map00340
Histidine metabolism	10	dehydrogenase [NAD(P)+]	ec:1.2.1.5	2	c20617_g5_i1, c19220_g3_i14	map00340
Histidine metabolism	10	dehydrogenase (NAD+)	ec:1.2.1.3	3	c19696_g4_i4, c20617_g5_i1, c14910_g1_i1	map00340
Histidine metabolism	10	phosphoribosyltransferase	ec:2.4.2.17	1	c19191_g2_i10	map00340
Histidine metabolism	10	cyclohydrolase	ec:3.5.4.19	3	c18640_g2_i5, c18640_g2_i4, c18640_g2_i6	map00340
mTOR signaling pathway	12	protein kinase	ec:2.7.11.24	12	c20706_g1_i5, c20423_g2_i3, c19897_g3_i1, c20376_g3_i6, c20819_g1_i5, c20819_g2_i3, c8905_g1_i2, c20819_g2_i5, c19593_g2_i3, c18661_g1_i1, c19698_g2_i9, c19698_g2_i6	map04150
Retinol metabolism	4	dehydrogenase	ec:1.1.1.1	1	c19020_g1_i4	map00830
Retinol metabolism	4	oxidase	ec:1.2.3.1	3	c21972_g1_i1, c20925_g3_i2, c36640_g1_i1	map00830
Pyrimidine metabolism	44	kinase	ec:2.7.4.6	1	c20088_g1_i1	map00240
Pyrimidine metabolism	44	synthase (glutamine hydrolysing)	ec:6.3.4.2	4	c20435_g7_i4, c20201_g1_i9, c20435_g7_i5, c20201_g1_i6	map00240
Pyrimidine metabolism	44	decarboxylase	ec:4.1.1.23	2	c19430_g10_i1, c19430_g10_i2	map00240
Pyrimidine metabolism	44	kinase	ec:2.7.1.48	4	c20638_g2_i3, c20525_g4_i2, c15956_g1_i1, c20638_g2_i1	map00240
Pyrimidine metabolism	44	deaminase	ec:3.5.4.5	1	c19218_g2_i1	map00240
Pyrimidine metabolism	44	carbamoyltransferase	ec:2.1.3.2	1	c20965_g3_i1	map00240
Pyrimidine metabolism	44	RNA polymerase	ec:2.7.7.6	16	c18007_g1_i2, c19968_g2_i2, c19013_g3_i1, c16982_g1_i2, c20819_g2_i3, c20748_g9_i4, c8905_g1_i2, c17295_g1_i1, c20283_g2_i5, c19554_g1_i8, c19013_g3_i12, c20283_g2_i8, c20577_g3_i2, c20577_g3_i4, c20577_g3_i3, c14346_g1_i1	map00240
Pyrimidine metabolism	44	DNA polymerase	ec:2.7.7.7	3	c19431_g1_i3, c10990_g2_i1, c19061_g1_i6	map00240
Pyrimidine metabolism	44	nucleotidyltransferase	ec:2.7.7.8	2	c12920_g1_i2, c20874_g6_i1	map00240
Pyrimidine metabolism	44	reductase	ec:1.8.1.9	3	c19673_g4_i1, c19673_g5_i2, c19673_g2_i1	map00240
Pyrimidine metabolism	44	uridine 5'-nucleotidase	ec:3.1.3.5	3	c4832_g1_i1, c19705_g3_i3, c18982_g1_i3	map00240
Pyrimidine metabolism	44	nucleosidase	ec:3.2.2.3	2	c18776_g3_i8, c20166_g2_i1	map00240
Pyrimidine metabolism	44	dehydrogenase (NADP+)	ec:1.3.1.2	1	c19469_g2_i3	map00240
Pyrimidine metabolism	44	phosphoribosyltransferase	ec:2.4.2.10	2	c19430_g10_i1, c19430_g10_i2	map00240
Pyrimidine metabolism	44	kinase	ec:2.7.4.22	1	c18824_g2_i2	map00240
Thiamine metabolism	5	synthase	ec:2.2.1.7	5	c10289_g1_i2, c10999_g1_i1, c20703_g1_i1, c10289_g1_i1, c13112_g1_i1	map00730
Folate biosynthesis	3	synthase	ec:6.3.2.12	1	c18970_g1_i22	map00790
Folate biosynthesis	3	synthase	ec:6.3.2.17	2	c18970_g1_i22, c20232_g3_i4	map00790
Folate biosynthesis	3	reductase	ec:1.5.1.3	1	c20758_g2_i12	map00790
Steroid hormone biosynthesis	9	O-methyltransferase	ec:2.1.1.6	2	c17293_g1_i2, c17293_g1_i1	map00140
Steroid hormone biosynthesis	9	dehydrogenase	ec:1.1.1.145	7	c20198_g2_i1, c20198_g2_i2, c18479_g5_i2, c20198_g2_i3, c20478_g6_i1, c20498_g7_i15, c20198_g7_i1	map00140
Glyoxylate and dicarboxylate metabolism	42	hydroxymethyltransferase	ec:2.1.2.1	2	c17279_g1_i1, c20913_g1_i5	map00630
Glyoxylate and dicarboxylate metabolism	42	carboxylase	ec:4.1.1.39	6	c20088_g6_i1, c20088_g6_i2, c20088_g6_i3, c7132_g1_i1, c20943_g2_i1, c20943_g2_i2	map00630
Glyoxylate and dicarboxylate metabolism	42	hydratase	ec:4.2.1.3	1	c8764_g1_i1	map00630
Glyoxylate and dicarboxylate metabolism	42	ligase	ec:6.3.1.2	8	c17178_g1_i1, c20076_g5_i2, c17393_g1_i3, c20740_g1_i8, c19013_g1_i1, c20740_g1_i6, c20740_g1_i1, c20740_g1_i2	map00630
Glyoxylate and dicarboxylate metabolism	42	transaminase	ec:2.6.1.45	1	c17584_g1_i1	map00630
Glyoxylate and dicarboxylate metabolism	42	phosphatase	ec:3.1.3.18	1	c19017_g1_i1	map00630
Glyoxylate and dicarboxylate metabolism	42	synthase (ferredoxin)	ec:1.4.7.1	3	c20405_g2_i1, c13905_g1_i1, c20405_g6_i1	map00630
Glyoxylate and dicarboxylate metabolism	42	ec:3.5.1.49 formamidase	ec:3.5.1.49	1	c19847_g1_i7	map00630
Glyoxylate and dicarboxylate metabolism	42	oxidase	ec:1.1.3.15	5	c19850_g5_i1, c20859_g3_i4, c20363_g3_i1, c19236_g3_i2, c20363_g3_i2	map00630
Glyoxylate and dicarboxylate metabolism	42	dehydrogenase	ec:1.1.1.37	7	c20208_g2_i1, c20376_g2_i6, c18414_g1_i1, c17019_g1_i1, c19416_g4_i1, c19416_g4_i2, c17019_g1_i2	map00630
Glyoxylate and dicarboxylate metabolism	42	oxidase	ec:1.2.3.4	1	c8221_g1_i1	map00630
Glyoxylate and dicarboxylate metabolism	42	(Si)-synthase	ec:2.3.3.1	3	c20526_g1_i7, c20522_g3_i9, c20522_g3_i12	map00630
Glyoxylate and dicarboxylate metabolism	42	kynurenine formamidase	ec:3.5.1.9	3	c18717_g4_i1, c20451_g5_i1, c856_g1_i1	map00630
Glycosaminoglycan biosynthesis - heparan sulfate / heparin	5	3-beta-galactosyltransferase	ec:2.4.1.134	2	c20933_g1_i2, c20933_g1_i1	map00534
Glycosaminoglycan biosynthesis - heparan sulfate / heparin	5	3-beta-glucuronosyltransferase	ec:2.4.1.135	3	c18274_g1_i8, c17219_g1_i1, c17219_g1_i2	map00534
Glycosaminoglycan biosynthesis - chondroitin sulfate / dermatan sulfate	5	3-beta-galactosyltransferase	ec:2.4.1.134	2	c20933_g1_i2, c20933_g1_i1	map00532
Glycosaminoglycan biosynthesis - chondroitin sulfate / dermatan sulfate	5	3-beta-glucuronosyltransferase	ec:2.4.1.135	3	c18274_g1_i8, c17219_g1_i1, c17219_g1_i2	map00532
Glycosaminoglycan degradation	11	hexosaminidase	ec:3.2.1.52	1	c21677_g1_i1	map00531
Glycosaminoglycan degradation	11	lactase (ambiguous)	ec:3.2.1.23	9	c18124_g1_i1, c17671_g1_i2, c20616_g4_i1, c19239_g3_i1, c18124_g1_i2, c20870_g3_i1, c19523_g1_i2, c19239_g3_i4, c19523_g1_i1	map00531
Glycosaminoglycan degradation	11	beta-glucuronide glucuronohydrolase glucuronidase	ec:3.2.1.31	1	c19807_g2_i5	map00531
Pentose and glucuronate interconversions	21	3-epimerase	ec:5.1.3.1	3	c20367_g3_i1, c20367_g3_i3, c19453_g3_i8	map00040
Pentose and glucuronate interconversions	21	pectin demethoxylase	ec:3.1.1.11	6	c19262_g3_i4, c19543_g3_i1, c19768_g5_i1, c18542_g5_i2, c18579_g12_i2, c19543_g3_i2	map00040
Pentose and glucuronate interconversions	21	dehydrogenase (NAD+)	ec:1.2.1.3	3	c19696_g4_i4, c20617_g5_i1, c14910_g1_i1	map00040
Pentose and glucuronate interconversions	21	2-dehydrogenase	ec:1.1.1.14	1	c15547_g1_i1	map00040
Pentose and glucuronate interconversions	21	beta-glucuronide glucuronohydrolase glucuronidase	ec:3.2.1.31	1	c19807_g2_i5	map00040
Pentose and glucuronate interconversions	21	6-dehydrogenase	ec:1.1.1.22	2	c19686_g1_i2, c20513_g1_i5	map00040
Pentose and glucuronate interconversions	21	reductase	ec:1.1.1.21	1	c16656_g2_i3	map00040
Pentose and glucuronate interconversions	21	pectin depolymerase	ec:3.2.1.15	4	c20900_g5_i3, c18899_g2_i1, c19269_g1_i1, c18344_g2_i1	map00040

## Sheet: (RT, LT)
Pathways identified in millet root and leaf transcriptome associated with drought
Pathway	#Enzs in Pathway	Enzyme	#Seqs of Enzyme	Seqs	Pathway ID
Mannose type O-glycan biosynthesis	1	ec:2.4.1.135 - 3-beta-glucuronosyltransferase	2	c18393_g1_i2, c20498_g7_i3	map00515
Glyoxylate and dicarboxylate metabolism	14	ec:2.1.2.1 - hydroxymethyltransferase, ec:4.1.1.39 - carboxylase, ec:4.2.1.3 - hydratase, ec:6.3.1.2 - synthetase, ec:2.7.1.31 - 3-kinase, ec:4.1.1.2 - decarboxylase, ec:6.2.1.8 - ligase, ec:3.5.1.49 - ec:3.5.1.49 formamidase, ec:1.1.1.79 - reductase (NADP+), ec:1.1.3.15 - oxidase, ec:1.1.1.81 - reductase, ec:1.1.1.37 - dehydrogenase, ec:2.3.3.9 - synthase, ec:2.3.3.1 - (Si)-synthase	3, 6, 2, 4, 2, 4, 2, 1, 3, 7, 2, 7, 1, 1	c20913_g1_i8, c20913_g1_i5, c20653_g2_i1, c20088_g6_i1, c20088_g6_i2, c20088_g6_i3, c7132_g1_i1, c20943_g2_i1, c20943_g2_i2, c20750_g2_i3, c20750_g2_i5, c20076_g4_i1, c19013_g1_i1, c20076_g5_i2, c20740_g1_i6, c19895_g1_i4, c19895_g1_i8, c17578_g1_i1, c18557_g5_i2, c19193_g7_i2, c19193_g7_i1, c20288_g2_i15, c20446_g1_i1, c19847_g1_i3, c19890_g2_i5, c20507_g4_i2, c19566_g1_i3, c19236_g3_i6, c20859_…	map00630
Glycolysis / Gluconeogenesis	20	ec:2.7.1.90 - 1-phosphotransferase, ec:4.1.2.13 - aldolase, ec:4.1.1.49 - carboxykinase (ATP), ec:2.7.2.3 - kinase, ec:2.7.1.2 - glucokinase (phosphorylating), ec:2.7.1.1 - hexokinase type IV glucokinase, ec:1.2.1.59 - dehydrogenase (NAD(P)+) (phosphorylating), ec:2.7.1.11 - phosphohexokinase, ec:6.2.1.1 - ligase, ec:5.1.3.3 - 1-epimerase, ec:3.1.3.11 - hexose diphosphatase, ec:1.2.1.12 - dehydro…	3, 2, 3, 2, 1, 1, 2, 5, 6, 1, 6, 1, 2, 2, 1, 5, 1, 8, 1, 4	c3398_g1_i1, c20859_g5_i2, c3398_g1_i2, c17551_g1_i1, c9382_g1_i1, c10779_g1_i1, c19861_g3_i1, c20929_g1_i8, c17197_g1_i1, c18584_g1_i1, c20012_g1_i15, c20012_g1_i15, c19356_g6_i1, c18402_g1_i1, c20859_g5_i2, c18921_g3_i1, c3398_g1_i1, c3398_g1_i2, c19622_g3_i2, c18907_g1_i9, c19448_g3_i19, c18907_g1_i4, c20656_g3_i2, c20446_g1_i1, c18907_g1_i5, c37182_g1_i1, c20317_g2_i1, c20251_g5_i2, c20317_g2…	map00010
Benzoxazinoid biosynthesis	1	ec:4.1.2.8 - lyase	1	c19986_g3_i7	map00402
Glutathione metabolism	8	ec:1.11.1.9 - peroxidase, ec:1.17.4.1 - reductase, ec:1.8.5.1 - dehydrogenase (ascorbate), ec:2.5.1.18 - transferase, ec:1.8.1.7 - reductase, ec:1.1.1.44 - dehydrogenase (NADP+-dependent, decarboxylating), ec:1.11.1.11 - peroxidase, ec:1.11.1.15 - thioredoxin peroxidase	1, 1, 1, 15, 1, 5, 1, 3	c19327_g2_i3, c20135_g3_i2, c17073_g1_i1, c20506_g3_i2, c17207_g1_i1, c18451_g2_i1, c18531_g1_i2, c20021_g3_i4, c20377_g4_i4, c20206_g4_i9, c17073_g1_i1, c16742_g1_i2, c20584_g4_i2, c19534_g5_i2, c20584_g4_i3, c19364_g3_i10, c19534_g5_i1, c20206_g4_i4, c18998_g3_i2, c20581_g2_i2, c20581_g2_i16, c20323_g1_i9, c19566_g1_i3, c20581_g2_i5, c19951_g1_i2, c17467_g2_i1, c14820_g1_i3, c18491_g1_i3	map00480
Tryptophan metabolism	6	ec:2.3.1.87 - N-acetyltransferase, ec:3.5.5.1 - acetonitrilase, ec:1.2.1.3 - dehydrogenase (NAD+), ec:1.2.3.1 - oxidase, ec:1.2.3.7 - oxidase, ec:1.2.4.2 - dehydrogenase (succinyl-transferring)	2, 1, 8, 6, 6, 2	c19039_g1_i6, c19039_g1_i2, c20818_g4_i2, c19792_g1_i1, c20930_g3_i5, c20930_g3_i4, c19792_g2_i4, c14910_g1_i1, c19792_g2_i8, c19792_g2_i10, c20507_g7_i3, c20622_g2_i3, c20622_g2_i4, c8725_g1_i1, c20622_g2_i6, c15578_g1_i2, c17931_g1_i1, c20622_g2_i3, c20622_g2_i4, c8725_g1_i1, c20622_g2_i6, c15578_g1_i2, c17931_g1_i1, c20802_g4_i1, c20079_g8_i1	map00380
Pyruvate metabolism	18	ec:6.4.1.2 - carboxylase, ec:4.1.1.49 - carboxykinase (ATP), ec:4.1.1.31 - carboxylase, ec:4.1.1.3 - decarboxylase, ec:6.2.1.1 - ligase, ec:1.8.1.4 - dehydrogenase, ec:3.1.2.6 - hydrolase, ec:1.1.1.79 - reductase (NADP+), ec:2.7.9.1 - phosphate dikinase, ec:1.2.1.3 - dehydrogenase (NAD+), ec:1.1.1.82 - dehydrogenase (NADP+), ec:1.1.1.37 - dehydrogenase, ec:4.4.1.5 - lyase, ec:1.1.1.39 - dehydroge…	3, 3, 3, 1, 6, 2, 4, 3, 2, 8, 2, 7, 1, 2, 2, 1, 1, 4	c19354_g3_i6, c19510_g1_i5, c19510_g2_i3, c10779_g1_i1, c19861_g3_i1, c20929_g1_i8, c19511_g1_i1, c19246_g4_i1, c19470_g4_i1, c20025_g2_i1, c18907_g1_i9, c19448_g3_i19, c18907_g1_i4, c20656_g3_i2, c20446_g1_i1, c18907_g1_i5, c20030_g2_i7, c20030_g2_i8, c18609_g3_i5, c18609_g3_i6, c18609_g3_i9, c18609_g3_i3, c19890_g2_i5, c20507_g4_i2, c19566_g1_i3, c19411_g1_i2, c19411_g1_i1, c19792_g1_i1, c20930…	map00620
Glycosaminoglycan biosynthesis - heparan sulfate / heparin	1	ec:2.4.1.135 - 3-beta-glucuronosyltransferase	2	c18393_g1_i2, c20498_g7_i3	map00534
Cyanoamino acid metabolism	8	ec:2.1.2.1 - hydroxymethyltransferase, ec:3.5.5.4 - nitrilase, ec:3.5.5.1 - acetonitrilase, ec:4.2.1.65 - hydratase, ec:3.5.1.49 - ec:3.5.1.49 formamidase, ec:3.2.1.117 - beta-glucosidase, ec:3.2.1.118 - beta-glucosidase, ec:3.2.1.21 - gentiobiase	3, 1, 1, 1, 1, 1, 1, 16	c20913_g1_i8, c20913_g1_i5, c20653_g2_i1, c20818_g4_i2, c20818_g4_i2, c20818_g4_i2, c19847_g1_i3, c20870_g3_i3, c20870_g3_i3, c12144_g1_i1, c17673_g1_i7, c18817_g2_i3, c13267_g1_i1, c19934_g1_i1, c20770_g5_i4, c20870_g3_i3, c18943_g1_i14, c18943_g1_i26, c20770_g5_i1, c20770_g2_i1, c20770_g4_i3, c18644_g1_i1, c19632_g2_i1, c20279_g4_i9, c18231_g4_i1	map00460
Betalain biosynthesis	1	ec:2.1.1.6 - O-methyltransferase	2	c17293_g1_i2, c17293_g1_i1	map00965
Photosynthesis	2	ec:1.10.9.1 - reductase, ec:1.18.1.2 - reductase	1, 3	c18610_g2_i1, c17930_g1_i1, c18086_g1_i1, c17930_g1_i2	map00195
Biosynthesis of antibiotics	67	ec:2.6.1.11 - transaminase, ec:2.3.3.10 - synthase, ec:6.4.1.2 - carboxylase, ec:2.1.2.1 - hydroxymethyltransferase, ec:2.7.1.90 - 1-phosphotransferase, ec:4.1.2.13 - aldolase, ec:2.7.4.6 - kinase, ec:2.7.4.3 - kinase, ec:4.1.1.48 - synthase, ec:4.1.1.49 - carboxykinase (ATP), ec:4.1.1.39 - carboxylase, ec:2.7.1.71 - kinase, ec:4.2.1.3 - hydratase, ec:2.2.1.6 - synthase, ec:2.2.1.7 - synthase, ec…	1, 1, 3, 3, 3, 2, 2, 1, 1, 3, 6, 5, 2, 2, 2, 4, 2, 1, 1, 2, 1, 2, 1, 1, 1, 1, 2, 5, 1, 1, 6, 1, 6, 2, 2, 1, 2, 2, 4, 1, 2, 2, 3, 1, 5, 3, 1, 1, 3, 3, 2, 7, 2, 8, 1, 7, 5, 1, 1, 4, 2, 2, 1, 2, 4, 1, 1	c19892_g1_i2, c12841_g1_i1, c19354_g3_i6, c19510_g1_i5, c19510_g2_i3, c20913_g1_i8, c20913_g1_i5, c20653_g2_i1, c3398_g1_i1, c20859_g5_i2, c3398_g1_i2, c17551_g1_i1, c9382_g1_i1, c18494_g2_i4, c19075_g2_i9, c20184_g1_i1, c19965_g2_i1, c10779_g1_i1, c19861_g3_i1, c20929_g1_i8, c20088_g6_i1, c20088_g6_i2, c20088_g6_i3, c7132_g1_i1, c20943_g2_i1, c20943_g2_i2, c19812_g2_i2, c20010_g1_i1, c18985_g1_i…	map01130
Neomycin, kanamycin and gentamicin biosynthesis	2	ec:2.7.1.2 - glucokinase (phosphorylating), ec:2.7.1.1 - hexokinase type IV glucokinase	1, 1	c20012_g1_i15, c20012_g1_i15	map00524
Selenocompound metabolism	4	ec:4.4.1.11 - gamma-lyase, ec:2.7.7.4 - adenylyltransferase, ec:2.1.1.13 - synthase, ec:2.1.1.14 - S-methyltransferase	1, 2, 1, 1	c20641_g1_i1, c19207_g1_i3, c19207_g1_i6, c20415_g1_i4, c20415_g1_i4	map00450
Monobactam biosynthesis	2	ec:2.7.7.4 - adenylyltransferase, ec:1.17.1.8 - reductase	2, 1	c19207_g1_i3, c19207_g1_i6, c18939_g3_i1	map00261
Synthesis and degradation of ketone bodies	1	ec:2.3.3.10 - synthase	1	c12841_g1_i1	map00072
alpha-Linolenic acid metabolism	6	ec:1.13.11.12 - 13S-lipoxygenase, ec:4.2.1.92 - dehydratase, ec:3.1.1.32 - A1, ec:5.3.99.6 - cyclase, ec:1.3.1.42 - reductase, ec:1.3.3.6 - oxidase	6, 4, 3, 1, 4, 3	c20360_g3_i2, c19853_g1_i4, c18999_g6_i4, c18999_g6_i1, c18999_g6_i2, c18715_g2_i1, c19852_g2_i3, c19852_g2_i5, c19852_g2_i4, c20330_g1_i2, c19289_g3_i3, c19289_g3_i4, c19289_g2_i3, c19227_g3_i2, c19045_g4_i13, c19294_g2_i16, c19045_g4_i19, c19045_g4_i7, c19222_g1_i3, c20257_g3_i5, c15542_g1_i2	map00592
Lipopolysaccharide biosynthesis	1	ec:2.3.1.129 - O-acyltransferase	2	c20194_g4_i1, c20194_g4_i9	map00540
Steroid degradation	1	ec:1.1.1.145 - dehydrogenase	1	c20498_g7_i15	map00984
Carotenoid biosynthesis	1	ec:2.5.1.32 - synthase	1	c18455_g1_i2	map00906
Stilbenoid, diarylheptanoid and gingerol biosynthesis	1	ec:1.14.13.11 - 4-monooxygenase	3	c13258_g1_i1, c20205_g5_i4, c20205_g5_i12	map00945
Valine, leucine and isoleucine biosynthesis	3	ec:2.2.1.6 - synthase, ec:2.6.1.42 - transaminase, ec:4.3.1.19 - ammonia-lyase	2, 1, 2	c18957_g5_i6, c19126_g6_i2, c19695_g3_i5, c20547_g3_i1, c20547_g3_i5	map00290
Fatty acid elongation	1	ec:3.1.2.22 - hydrolase	3	c20919_g1_i4, c20481_g3_i4, c20481_g3_i7	map00062
Styrene degradation	1	ec:3.5.5.1 - acetonitrilase	1	c20818_g4_i2	map00643
Glycosphingolipid biosynthesis - ganglio series	2	ec:3.2.1.52 - hexosaminidase, ec:3.2.1.23 - lactase (ambiguous)	1, 6	c19143_g11_i1, c20870_g3_i3, c13267_g1_i1, c19523_g1_i2, c19523_g1_i3, c19239_g3_i7, c19523_g1_i1	map00604
Valine, leucine and isoleucine degradation	6	ec:2.3.3.10 - synthase, ec:6.4.1.4 - carboxylase, ec:2.6.1.42 - transaminase, ec:1.8.1.4 - dehydrogenase, ec:1.2.1.3 - dehydrogenase (NAD+), ec:1.2.3.1 - oxidase	1, 1, 1, 2, 8, 6	c12841_g1_i1, c20703_g1_i10, c19695_g3_i5, c20030_g2_i7, c20030_g2_i8, c19792_g1_i1, c20930_g3_i5, c20930_g3_i4, c19792_g2_i4, c14910_g1_i1, c19792_g2_i8, c19792_g2_i10, c20507_g7_i3, c20622_g2_i3, c20622_g2_i4, c8725_g1_i1, c20622_g2_i6, c15578_g1_i2, c17931_g1_i1	map00280
Lipoic acid metabolism	1	ec:2.8.1.8 - synthase	2	c17474_g1_i1, c19443_g4_i6	map00785
Galactose metabolism	12	ec:2.7.1.2 - glucokinase (phosphorylating), ec:2.7.1.1 - hexokinase type IV glucokinase, ec:2.7.1.11 - phosphohexokinase, ec:5.1.3.3 - 1-epimerase, ec:5.1.3.2 - 4-epimerase, ec:2.4.1.82 - galactosyltransferase, ec:5.4.2.2 - (alpha-D-glucose-1,6-bisphosphate-dependent), ec:3.2.1.20 - maltase, ec:3.2.1.26 - invertase, ec:3.2.1.22 - melibiase, ec:3.2.1.23 - lactase (ambiguous), ec:1.1.1.21 - reducta…	1, 1, 5, 1, 1, 3, 1, 1, 6, 4, 6, 5	c20012_g1_i15, c20012_g1_i15, c20859_g5_i2, c18921_g3_i1, c3398_g1_i1, c3398_g1_i2, c19622_g3_i2, c37182_g1_i1, c19187_g5_i3, c20644_g1_i1, c20039_g3_i6, c20039_g3_i8, c16123_g1_i1, c19236_g4_i8, c20309_g4_i3, c20312_g2_i5, c18303_g1_i4, c17887_g1_i2, c20083_g4_i1, c20083_g4_i3, c20209_g1_i10, c20209_g1_i2, c17702_g1_i2, c20661_g1_i7, c20870_g3_i3, c13267_g1_i1, c19523_g1_i2, c19523_g1_i3, c19239…	map00052
Phenazine biosynthesis	1	ec:4.1.3.27 - synthase	4	c19882_g2_i1, c20012_g4_i1, c9607_g1_i1, c20012_g4_i2	map00405
Amino sugar and nucleotide sugar metabolism	21	ec:4.1.1.35 - decarboxylase, ec:2.7.1.2 - glucokinase (phosphorylating), ec:2.7.1.1 - hexokinase type IV glucokinase, ec:2.7.1.7 - mannokinase (phosphorylating), ec:2.7.1.4 - fructokinase (phosphorylating), ec:5.1.3.2 - 4-epimerase, ec:5.1.3.5 - 4-epimerase, ec:5.3.1.9 - isomerase, ec:3.2.1.52 - hexosaminidase, ec:3.2.1.55 - end alpha-L-arabinofuranosidase, ec:2.7.7.27 - adenylyltransferase, ec:2…	1, 1, 1, 1, 1, 1, 1, 1, 1, 1, 4, 2, 1, 1, 1, 4, 4, 6, 1, 1, 14	c19481_g7_i9, c20012_g1_i15, c20012_g1_i15, c20012_g1_i15, c20012_g1_i15, c19187_g5_i3, c19187_g5_i3, c13276_g1_i1, c19143_g11_i1, c6610_g1_i1, c17559_g1_i1, c19246_g1_i7, c19246_g1_i4, c17764_g1_i1, c13243_g1_i1, c20699_g3_i3, c18687_g1_i5, c19309_g1_i6, c16123_g1_i1, c19031_g3_i1, c4201_g1_i1, c19031_g3_i12, c19461_g4_i1, c20513_g1_i2, c20513_g1_i1, c20513_g1_i5, c20371_g4_i1, c18498_g1_i1, c17…	map00520
Biosynthesis of unsaturated fatty acids	2	ec:1.14.19.2 - 9-desaturase, ec:1.3.3.6 - oxidase	1, 3	c19196_g2_i2, c19222_g1_i3, c20257_g3_i5, c15542_g1_i2	map01040
N-Glycan biosynthesis	2	ec:2.4.1.144 - 4-beta-N-acetylglucosaminyltransferase, ec:3.2.1.113 - 1,2-alpha-mannosidase	3, 2	c20400_g2_i2, c20400_g2_i1, c19116_g4_i3, c18464_g1_i2, c20752_g3_i8	map00510
Metabolism of xenobiotics by cytochrome P450	2	ec:2.5.1.18 - transferase, ec:2.4.1.17 - 1-naphthol glucuronyltransferase	15, 2	c20506_g3_i2, c17207_g1_i1, c18451_g2_i1, c18531_g1_i2, c20021_g3_i4, c20377_g4_i4, c20206_g4_i9, c17073_g1_i1, c16742_g1_i2, c20584_g4_i2, c19534_g5_i2, c20584_g4_i3, c19364_g3_i10, c19534_g5_i1, c20206_g4_i4, c18393_g1_i2, c20498_g7_i3	map00980
Phenylalanine metabolism	4	ec:1.14.13.11 - 4-monooxygenase, ec:6.2.1.12 - ligase, ec:4.3.1.24 - ammonia-lyase, ec:4.3.1.25 - ammonia-lyase	3, 1, 5, 5	c13258_g1_i1, c20205_g5_i4, c20205_g5_i12, c18979_g2_i14, c20822_g1_i1, c19992_g7_i7, c20822_g1_i5, c20822_g1_i4, c20822_g1_i6, c20822_g1_i1, c19992_g7_i7, c20822_g1_i5, c20822_g1_i4, c20822_g1_i6	map00360
Flavonoid biosynthesis	4	ec:2.3.1.74 - synthase, ec:1.14.13.11 - 4-monooxygenase, ec:1.1.1.219 - 4-reductase, ec:5.5.1.6 - isomerase	3, 3, 1, 1	c16223_g1_i1, c14187_g1_i1, c18935_g4_i3, c13258_g1_i1, c20205_g5_i4, c20205_g5_i12, c25119_g1_i1, c16919_g3_i1	map00941
mTOR signaling pathway	1	ec:2.7.11.24 - protein kinase	7	c20962_g3_i13, c20819_g2_i1, c20819_g2_i5, c19698_g2_i2, c18661_g1_i1, c19698_g2_i8, c19698_g2_i6	map04150
Sphingolipid metabolism	6	ec:4.1.2.27 - aldolase, ec:2.3.1.50 - C-palmitoyltransferase, ec:3.1.3.4 - phosphatase, ec:3.2.1.45 - psychosine hydrolase, ec:3.2.1.22 - melibiase, ec:3.2.1.23 - lactase (ambiguous)	1, 2, 2, 1, 4, 6	c19419_g6_i1, c20292_g3_i2, c20292_g3_i1, c17657_g1_i2, c19219_g3_i3, c15841_g1_i3, c20209_g1_i10, c20209_g1_i2, c17702_g1_i2, c20661_g1_i7, c20870_g3_i3, c13267_g1_i1, c19523_g1_i2, c19523_g1_i3, c19239_g3_i7, c19523_g1_i1	map00600
Tyrosine metabolism	3	ec:2.1.1.6 - O-methyltransferase, ec:4.3.1.23 - ammonia-lyase, ec:1.2.3.1 - oxidase	2, 2, 6	c17293_g1_i2, c17293_g1_i1, c20822_g1_i5, c20822_g1_i4, c20622_g2_i3, c20622_g2_i4, c8725_g1_i1, c20622_g2_i6, c15578_g1_i2, c17931_g1_i1	map00350
Aminoacyl-tRNA biosynthesis	8	ec:6.1.1.7 - ligase, ec:6.1.1.3 - ligase, ec:6.3.5.7 - synthase (glutamine-hydrolysing), ec:6.1.1.17 - ligase, ec:6.1.1.12 - ligase, ec:6.1.1.21 - ligase, ec:6.1.1.20 - ligase, ec:6.1.1.22 - ligase	1, 2, 1, 1, 2, 1, 3, 1	c18670_g3_i2, c20125_g1_i1, c34873_g1_i1, c15327_g2_i2, c17873_g4_i4, c19885_g2_i5, c19885_g2_i3, c19746_g1_i4, c19739_g3_i10, c19416_g2_i4, c19739_g3_i4, c18560_g1_i2	map00970
Aminobenzoate degradation	3	ec:3.1.3.41 - nitrophenyl phosphatase, ec:3.5.5.1 - acetonitrilase, ec:3.1.3.2 - phosphatase	61, 1, 14	c10734_g1_i2, c19582_g7_i3, c17510_g1_i1, c19538_g1_i5, c36969_g1_i1, c17215_g1_i3, c19380_g3_i11, c19445_g2_i6, c16872_g1_i1, c20160_g5_i3, c12041_g1_i1, c19596_g3_i4, c19420_g1_i5, c20183_g6_i1, c8824_g1_i1, c19538_g1_i1, c19533_g3_i1, c20317_g2_i1, c19219_g3_i3, c20317_g2_i2, c19465_g1_i1, c20004_g3_i20, c20690_g5_i2, c20781_g2_i1, c20781_g2_i2, c20036_g3_i2, c19678_g3_i7, c19539_g5_i1, c20251…	map00627
Phosphonate and phosphinate metabolism	1	ec:2.7.7.15 - cytidylyltransferase	1	c19227_g2_i3	map00440
Histidine metabolism	3	ec:3.6.1.31 - diphosphatase, ec:1.2.1.3 - dehydrogenase (NAD+), ec:3.5.4.19 - cyclohydrolase	2, 8, 2	c18640_g2_i4, c18640_g2_i8, c19792_g1_i1, c20930_g3_i5, c20930_g3_i4, c19792_g2_i4, c14910_g1_i1, c19792_g2_i8, c19792_g2_i10, c20507_g7_i3, c18640_g2_i4, c18640_g2_i8	map00340
Oxidative phosphorylation	6	ec:3.6.1.1 - diphosphatase, ec:3.6.3.6 - ATPase, ec:1.9.3.1 - oxidase, ec:1.6.5.3 - reductase (H+-translocating), ec:1.10.2.2 - reductase, ec:1.6.99.3 - dehydrogenase	4, 1, 7, 10, 2, 10	c18940_g7_i3, c19748_g4_i4, c19822_g2_i2, c20188_g5_i2, c19003_g4_i1, c15075_g1_i1, c20725_g3_i1, c20602_g3_i6, c17525_g2_i1, c20919_g1_i4, c10191_g1_i1, c17464_g6_i1, c20022_g3_i1, c18875_g2_i6, c20277_g4_i1, c7417_g1_i1, c10534_g1_i1, c20343_g1_i7, c20830_g1_i9, c20337_g3_i4, c20337_g3_i5, c20830_g1_i14, c20961_g2_i3, c19705_g5_i2, c20022_g3_i1, c18875_g2_i6, c20277_g4_i1, c7417_g1_i1, c10534_g…	map00190
Taurine and hypotaurine metabolism	1	ec:1.4.1.2 - dehydrogenase	1	c20627_g2_i15	map00430
Phosphatidylinositol signaling system	4	ec:2.7.1.107 - kinase (ATP), ec:2.7.1.68 - 5-kinase, ec:3.1.4.11 - phospholipase C, ec:2.7.1.137 - 3-kinase	2, 1, 1, 1	c20942_g2_i8, c20942_g2_i1, c19219_g7_i2, c20801_g1_i1, c20734_g1_i1	map04070
Cysteine and methionine metabolism	11	ec:4.1.1.50 - decarboxylase, ec:2.7.1.100 - kinase, ec:4.4.1.11 - gamma-lyase, ec:2.6.1.42 - transaminase, ec:2.6.1.44 - transaminase, ec:2.3.1.30 - O-acetyltransferase, ec:2.5.1.6 - adenosyltransferase, ec:2.1.1.13 - synthase, ec:2.1.1.14 - S-methyltransferase, ec:1.1.1.37 - dehydrogenase, ec:5.3.1.23 - isomerase	3, 1, 1, 1, 1, 2, 1, 1, 1, 7, 4	c20768_g6_i4, c20768_g6_i3, c20768_g6_i17, c18578_g1_i1, c20641_g1_i1, c19695_g3_i5, c18874_g5_i1, c18849_g1_i7, c18849_g1_i8, c18725_g2_i5, c20415_g1_i4, c20415_g1_i4, c20208_g2_i1, c20376_g2_i6, c18414_g1_i1, c20376_g2_i4, c19416_g4_i1, c19416_g4_i2, c17019_g1_i2, c20264_g8_i1, c16310_g1_i2, c16310_g1_i1, c16310_g1_i3	map00270
Biosynthesis of siderophore group nonribosomal peptides	1	ec:5.4.4.2 - synthase	1	c14030_g2_i2	map01053
Folate biosynthesis	7	ec:4.1.2.25 - aldolase, ec:4.1.3.38 - lyase, ec:6.3.2.12 - synthase, ec:6.3.2.17 - synthase, ec:2.7.7.75 - adenylyltransferase, ec:2.10.1.1 - molybdotransferase, ec:1.5.1.3 - reductase	1, 1, 1, 1, 1, 1, 1	c18888_g1_i3, c19695_g3_i5, c18970_g1_i22, c18970_g1_i22, c18928_g2_i6, c18928_g2_i6, c20758_g2_i17	map00790
Inositol phosphate metabolism	5	ec:2.7.1.68 - 5-kinase, ec:3.1.4.11 - phospholipase C, ec:2.7.1.137 - 3-kinase, ec:5.3.1.1 - isomerase, ec:1.13.99.1 - oxygenase	1, 1, 1, 2, 1	c19219_g7_i2, c20801_g1_i1, c20734_g1_i1, c18524_g1_i1, c20036_g1_i2, c12941_g1_i1	map00562
beta-Alanine metabolism	3	ec:1.5.3.14 - oxidase (propane-1,3-diamine-forming), ec:1.2.1.19 - dehydrogenase, ec:1.2.1.3 - dehydrogenase (NAD+)	2, 2, 8	c18878_g3_i2, c18878_g3_i3, c20930_g3_i5, c20930_g3_i4, c19792_g1_i1, c20930_g3_i5, c20930_g3_i4, c19792_g2_i4, c14910_g1_i1, c19792_g2_i8, c19792_g2_i10, c20507_g7_i3	map00410
Glycine, serine and threonine metabolism	12	ec:2.1.2.1 - hydroxymethyltransferase, ec:1.4.4.2 - dehydrogenase (aminomethyl-transferring), ec:2.7.1.31 - 3-kinase, ec:4.2.3.1 - synthase, ec:2.6.1.44 - transaminase, ec:4.1.2.5 - aldolase, ec:1.8.1.4 - dehydrogenase, ec:4.2.1.20 - synthase, ec:1.1.1.95 - dehydrogenase, ec:4.3.1.19 - ammonia-lyase, ec:1.1.1.81 - reductase, ec:1.2.1.8 - dehydrogenase	3, 1, 2, 2, 1, 1, 2, 3, 1, 2, 2, 2	c20913_g1_i8, c20913_g1_i5, c20653_g2_i1, c20821_g2_i4, c19895_g1_i4, c19895_g1_i8, c19223_g2_i1, c19223_g2_i7, c18874_g5_i1, c20059_g5_i4, c20030_g2_i7, c20030_g2_i8, c19986_g3_i7, c19121_g4_i9, c20147_g1_i6, c17183_g1_i3, c20547_g3_i1, c20547_g3_i5, c19890_g2_i5, c20507_g4_i2, c20930_g3_i5, c20930_g3_i4	map00260
Fatty acid degradation	3	ec:6.2.1.3 - ligase, ec:1.2.1.3 - dehydrogenase (NAD+), ec:1.3.3.6 - oxidase	1, 8, 3	c20952_g3_i1, c19792_g1_i1, c20930_g3_i5, c20930_g3_i4, c19792_g2_i4, c14910_g1_i1, c19792_g2_i8, c19792_g2_i10, c20507_g7_i3, c19222_g1_i3, c20257_g3_i5, c15542_g1_i2	map00071
Starch and sucrose metabolism	24	ec:2.7.1.2 - glucokinase (phosphorylating), ec:2.7.1.1 - hexokinase type IV glucokinase, ec:2.7.1.4 - fructokinase (phosphorylating), ec:3.1.3.12 - trehalose 6-phosphatase, ec:3.6.1.21 - diphosphatase, ec:3.2.1.4 - endo-1,4-beta-D-glucanase, ec:3.2.1.2 - saccharogen amylase, ec:5.3.1.9 - isomerase, ec:3.2.1.48 - alpha-glucosidase, ec:3.2.1.58 - 1,3-beta-glucosidase, ec:2.7.7.27 - adenylyltransfer…	1, 1, 1, 5, 1, 1, 3, 1, 5, 1, 4, 1, 1, 16, 6, 1, 6, 2, 1, 3, 1, 3, 9, 15	c20012_g1_i15, c20012_g1_i15, c20012_g1_i15, c20682_g2_i5, c19596_g3_i4, c20682_g2_i4, c20004_g3_i20, c20690_g5_i2, c20116_g1_i1, c20719_g1_i3, c20462_g3_i2, c19081_g7_i2, c20462_g3_i1, c13276_g1_i1, c20309_g4_i3, c18303_g1_i4, c17887_g1_i2, c20083_g4_i1, c20083_g4_i3, c13267_g1_i1, c17559_g1_i1, c19246_g1_i7, c19246_g1_i4, c17764_g1_i1, c16123_g1_i1, c19236_g4_i8, c12144_g1_i1, c17673_g1_i7, c18…	map00500
Linoleic acid metabolism	1	ec:1.13.11.12 - 13S-lipoxygenase	6	c20360_g3_i2, c19853_g1_i4, c18999_g6_i4, c18999_g6_i1, c18999_g6_i2, c18715_g2_i1	map00591
Drug metabolism - other enzymes	5	ec:2.7.1.48 - kinase, ec:3.1.1.1 - ali-esterase, ec:2.4.2.10 - phosphoribosyltransferase, ec:2.4.1.17 - 1-naphthol glucuronyltransferase, ec:2.4.2.8 - phosphoribosyltransferase	5, 23, 2, 2, 2	c20638_g2_i5, c19895_g1_i4, c16931_g1_i1, c19895_g1_i8, c20370_g3_i1, c20923_g3_i16, c19223_g2_i7, c20923_g3_i9, c17888_g1_i5, c18675_g3_i8, c19947_g3_i1, c19262_g3_i4, c18924_g2_i1, c19947_g3_i3, c19431_g2_i8, c19768_g5_i1, c19289_g3_i3, c19289_g3_i4, c19289_g2_i3, c17297_g2_i1, c19947_g3_i5, c19066_g6_i6, c20923_g3_i10, c19414_g3_i5, c19414_g3_i4, c20919_g1_i4, c20923_g3_i11, c19211_g2_i1, c194…	map00983
Th1 and Th2 cell differentiation	1	ec:3.1.3.16 - phosphatase	31	c19582_g7_i3, c17510_g1_i1, c20466_g10_i4, c19538_g1_i5, c19422_g4_i1, c36969_g1_i1, c17215_g1_i3, c19380_g3_i11, c19445_g2_i6, c20160_g5_i3, c20738_g1_i3, c20901_g1_i7, c20738_g1_i2, c19420_g1_i5, c20183_g6_i1, c19538_g1_i1, c20528_g1_i1, c19380_g3_i1, c17912_g1_i1, c19465_g1_i1, c20781_g2_i1, c20781_g2_i2, c20160_g6_i1, c20160_g6_i2, c11764_g1_i2, c20844_g5_i2, c20146_g1_i9, c19539_g5_i1, c1965…	map04658
Alanine, aspartate and glutamate metabolism	11	ec:6.3.4.4 - synthase, ec:6.3.1.2 - synthetase, ec:4.3.2.1 - lyase, ec:2.6.1.44 - transaminase, ec:6.3.4.16 - synthase (ammonia), ec:6.3.5.4 - synthase (glutamine-hydrolysing), ec:6.3.5.5 - synthase (glutamine-hydrolysing), ec:1.4.1.3 - dehydrogenase [NAD(P)+], ec:1.4.1.2 - dehydrogenase, ec:3.5.1.2 - glutaminase I, ec:3.5.1.3 - alpha-keto acid-omega-amidase	1, 4, 1, 1, 1, 2, 2, 1, 1, 1, 2	c16526_g1_i1, c20076_g4_i1, c19013_g1_i1, c20076_g5_i2, c20740_g1_i6, c17377_g1_i1, c18874_g5_i1, c13246_g1_i2, c20348_g4_i1, c20348_g4_i2, c13246_g1_i2, c19821_g1_i3, c20627_g2_i15, c20627_g2_i15, c20223_g3_i3, c19717_g7_i3, c19717_g7_i2	map00250
Fatty acid biosynthesis	4	ec:6.4.1.2 - carboxylase, ec:2.3.1.86 - synthase, ec:6.2.1.3 - ligase, ec:1.14.19.2 - 9-desaturase	3, 1, 1, 1	c19354_g3_i6, c19510_g1_i5, c19510_g2_i3, c20921_g1_i6, c20952_g3_i1, c19196_g2_i2	map00061
T cell receptor signaling pathway	2	ec:3.1.3.16 - phosphatase, ec:2.7.10.2 - protein-tyrosine kinase	31, 2	c19582_g7_i3, c17510_g1_i1, c20466_g10_i4, c19538_g1_i5, c19422_g4_i1, c36969_g1_i1, c17215_g1_i3, c19380_g3_i11, c19445_g2_i6, c20160_g5_i3, c20738_g1_i3, c20901_g1_i7, c20738_g1_i2, c19420_g1_i5, c20183_g6_i1, c19538_g1_i1, c20528_g1_i1, c19380_g3_i1, c17912_g1_i1, c19465_g1_i1, c20781_g2_i1, c20781_g2_i2, c20160_g6_i1, c20160_g6_i2, c11764_g1_i2, c20844_g5_i2, c20146_g1_i9, c19539_g5_i1, c1965…	map04660
Glycosphingolipid biosynthesis - globo and isoglobo series	2	ec:3.2.1.52 - hexosaminidase, ec:3.2.1.22 - melibiase	1, 4	c19143_g11_i1, c20209_g1_i10, c20209_g1_i2, c17702_g1_i2, c20661_g1_i7	map00603
Porphyrin and chlorophyll metabolism	13	ec:4.99.1.1 - ferrochelatase, ec:1.1.1.294 - b reductase, ec:1.3.1.33 - reductase, ec:4.2.1.24 - synthase, ec:2.5.1.62 - synthase, ec:2.5.1.61 - synthase, ec:1.14.13.122 - oxygenase, ec:1.14.13.81 - IX monomethyl ester (oxidative) cyclase, ec:6.1.1.17 - ligase, ec:2.4.1.17 - 1-naphthol glucuronyltransferase, ec:1.3.3.4 - oxidase, ec:1.3.3.3 - oxidase, ec:6.6.1.1 - chelatase	1, 2, 2, 1, 1, 1, 1, 2, 1, 2, 1, 1, 3	c19327_g1_i3, c17690_g1_i3, c19781_g1_i1, c43_g1_i1, c3551_g1_i1, c20282_g1_i2, c20512_g1_i15, c20962_g3_i13, c27700_g1_i1, c17757_g2_i1, c17757_g2_i2, c17873_g4_i4, c18393_g1_i2, c20498_g7_i3, c16106_g2_i1, c20043_g3_i3, c19517_g1_i1, c20203_g4_i1, c19517_g1_i3	map00860
Pyrimidine metabolism	11	ec:2.7.4.6 - kinase, ec:6.3.4.2 - synthase (glutamine hydrolysing), ec:4.1.1.23 - decarboxylase, ec:2.7.1.48 - kinase, ec:1.17.4.1 - reductase, ec:2.7.7.6 - RNA polymerase, ec:2.7.7.7 - DNA polymerase, ec:3.1.3.5 - uridine 5'-nucleotidase, ec:6.3.5.5 - synthase (glutamine-hydrolysing), ec:2.4.2.10 - phosphoribosyltransferase, ec:2.7.4.22 - kinase	2, 3, 2, 5, 1, 14, 3, 1, 2, 2, 1	c18494_g2_i4, c19075_g2_i9, c17428_g1_i4, c20435_g7_i4, c20201_g1_i6, c19430_g10_i6, c19430_g10_i7, c20638_g2_i5, c19895_g1_i4, c16931_g1_i1, c19895_g1_i8, c20370_g3_i1, c20135_g3_i2, c17658_g1_i2, c19452_g2_i8, c20748_g9_i3, c20867_g3_i1, c17295_g1_i1, c19013_g3_i7, c19452_g2_i2, c17295_g1_i3, c20974_g2_i4, c20577_g3_i2, c20577_g3_i4, c20752_g2_i5, c19673_g7_i1, c20255_g2_i7, c19431_g1_i3, c1943…	map00240
Fructose and mannose metabolism	17	ec:2.7.1.90 - 1-phosphotransferase, ec:2.7.1.105 - phosphofructokinase 2, ec:4.1.2.13 - aldolase, ec:3.1.3.46 - 2-phosphatase, ec:2.7.1.1 - hexokinase type IV glucokinase, ec:2.7.1.7 - mannokinase (phosphorylating), ec:2.7.1.4 - fructokinase (phosphorylating), ec:2.7.1.11 - phosphohexokinase, ec:3.1.3.11 - hexose diphosphatase, ec:3.6.1.21 - diphosphatase, ec:5.3.1.1 - isomerase, ec:5.3.1.6 - iso…	3, 4, 2, 3, 1, 1, 1, 5, 6, 1, 2, 3, 1, 1, 4, 2, 5	c3398_g1_i1, c20859_g5_i2, c3398_g1_i2, c20714_g4_i1, c17562_g1_i4, c17562_g1_i1, c20714_g3_i4, c17551_g1_i1, c9382_g1_i1, c20251_g5_i2, c20251_g5_i1, c20251_g5_i4, c20012_g1_i15, c20012_g1_i15, c20012_g1_i15, c20859_g5_i2, c18921_g3_i1, c3398_g1_i1, c3398_g1_i2, c19622_g3_i2, c20317_g2_i1, c20251_g5_i2, c20317_g2_i2, c19794_g3_i3, c20251_g5_i4, c20251_g5_i1, c20116_g1_i1, c18524_g1_i1, c20036_g1…	map00051
Arginine and proline metabolism	9	ec:4.1.1.50 - decarboxylase, ec:2.3.1.64 - N4-coumaroyltransferase, ec:2.7.2.11 - 5-kinase, ec:1.2.1.41 - dehydrogenase, ec:1.5.3.14 - oxidase (propane-1,3-diamine-forming), ec:1.2.1.19 - dehydrogenase, ec:4.1.1.19 - decarboxylase, ec:1.2.1.3 - dehydrogenase (NAD+), ec:3.5.3.12 - deiminase	3, 1, 1, 1, 2, 2, 3, 8, 3	c20768_g6_i4, c20768_g6_i3, c20768_g6_i17, c14643_g1_i1, c18601_g3_i2, c18601_g3_i2, c18878_g3_i2, c18878_g3_i3, c20930_g3_i5, c20930_g3_i4, c20624_g3_i3, c20624_g3_i11, c19513_g2_i4, c19792_g1_i1, c20930_g3_i5, c20930_g3_i4, c19792_g2_i4, c14910_g1_i1, c19792_g2_i8, c19792_g2_i10, c20507_g7_i3, c19614_g5_i9, c19614_g5_i8, c19614_g5_i7	map00330
Aflatoxin biosynthesis	1	ec:6.4.1.2 - carboxylase	3	c19354_g3_i6, c19510_g1_i5, c19510_g2_i3	map00254
Indole alkaloid biosynthesis	1	ec:4.3.3.2 - synthase	1	c20131_g8_i1	map00901
Phenylpropanoid biosynthesis	8	ec:1.1.1.195 - dehydrogenase, ec:1.11.1.7 - lactoperoxidase, ec:1.14.13.11 - 4-monooxygenase, ec:6.2.1.12 - ligase, ec:2.1.1.68 - O-methyltransferase, ec:4.3.1.24 - ammonia-lyase, ec:4.3.1.25 - ammonia-lyase, ec:3.2.1.21 - gentiobiase	5, 41, 3, 1, 2, 5, 5, 16	c4014_g2_i1, c14249_g1_i1, c16202_g1_i1, c20736_g7_i2, c16202_g1_i2, c18491_g2_i6, c19997_g3_i1, c13158_g1_i1, c19503_g1_i7, c9336_g1_i1, c18491_g2_i11, c19708_g3_i6, c19327_g2_i3, c18260_g3_i1, c18013_g1_i2, c17437_g1_i1, c19951_g1_i2, c20335_g1_i1, c20518_g3_i7, c20862_g6_i1, c20351_g4_i1, c18013_g1_i3, c20518_g3_i2, c20256_g2_i3, c20351_g4_i2, c20446_g1_i4, c18561_g1_i4, c20446_g1_i3, c18491_g…	map00940
Lysine degradation	3	ec:2.1.1.43 - N-methyltransferase, ec:1.2.1.3 - dehydrogenase (NAD+), ec:1.2.4.2 - dehydrogenase (succinyl-transferring)	1, 8, 2	c18927_g1_i14, c19792_g1_i1, c20930_g3_i5, c20930_g3_i4, c19792_g2_i4, c14910_g1_i1, c19792_g2_i8, c19792_g2_i10, c20507_g7_i3, c20802_g4_i1, c20079_g8_i1	map00310
Caprolactam degradation	1	ec:1.1.1.2 - dehydrogenase (NADP+)	5	c18119_g1_i2, c18119_g1_i1, c16656_g2_i3, c18119_g1_i5, c18119_g1_i4	map00930
Biotin metabolism	1	ec:2.8.1.6 - synthase	1	c19677_g2_i1	map00780
Various types of N-glycan biosynthesis	2	ec:3.2.1.52 - hexosaminidase, ec:3.2.1.113 - 1,2-alpha-mannosidase	1, 2	c19143_g11_i1, c18464_g1_i2, c20752_g3_i8	map00513
Phenylalanine, tyrosine and tryptophan biosynthesis	7	ec:4.1.1.48 - synthase, ec:2.7.1.71 - kinase, ec:4.1.3.27 - synthase, ec:4.2.3.4 - synthase, ec:4.2.1.20 - synthase, ec:2.5.1.54 - synthase, ec:5.3.1.24 - isomerase	1, 5, 4, 1, 3, 3, 1	c19965_g2_i1, c19812_g2_i2, c20010_g1_i1, c18985_g1_i8, c18985_g1_i3, c19812_g2_i1, c19882_g2_i1, c20012_g4_i1, c9607_g1_i1, c20012_g4_i2, c20192_g1_i9, c19986_g3_i7, c19121_g4_i9, c20147_g1_i6, c19035_g2_i1, c19089_g3_i2, c19089_g3_i1, c19965_g2_i1	map00400
Sulfur metabolism	5	ec:1.8.7.1 - sulfite reductase (ferredoxin), ec:3.6.2.1 - adenosine 5-phosphosulfate sulfohydrolase, ec:2.7.1.25 - kinase, ec:2.7.7.4 - adenylyltransferase, ec:2.3.1.30 - O-acetyltransferase	1, 1, 2, 2, 2	c20416_g1_i1, c20258_g1_i1, c19604_g1_i6, c19207_g1_i6, c19207_g1_i3, c19207_g1_i6, c18849_g1_i7, c18849_g1_i8	map00920
Lysine biosynthesis	1	ec:1.17.1.8 - reductase	1	c18939_g3_i1	map00300
Pantothenate and CoA biosynthesis	2	ec:2.2.1.6 - synthase, ec:2.6.1.42 - transaminase	2, 1	c18957_g5_i6, c19126_g6_i2, c19695_g3_i5	map00770
Steroid hormone biosynthesis	3	ec:2.1.1.6 - O-methyltransferase, ec:1.1.1.145 - dehydrogenase, ec:2.4.1.17 - 1-naphthol glucuronyltransferase	2, 1, 2	c17293_g1_i2, c17293_g1_i1, c20498_g7_i15, c18393_g1_i2, c20498_g7_i3	map00140
Biosynthesis of terpenoids and steroids	1	ec:2.5.1.32 - synthase	1	c18455_g1_i2	map01062
Nicotinate and nicotinamide metabolism	5	ec:2.7.1.23 - kinase, ec:3.1.3.5 - uridine 5'-nucleotidase, ec:3.5.1.19 - nicotinamide deaminase, ec:1.2.3.1 - oxidase, ec:6.3.5.1 - synthase (glutamine-hydrolysing)	4, 1, 1, 6, 1	c19899_g4_i3, c20258_g3_i7, c19899_g4_i2, c19899_g4_i7, c36026_g1_i1, c19677_g1_i1, c20622_g2_i3, c20622_g2_i4, c8725_g1_i1, c20622_g2_i6, c15578_g1_i2, c17931_g1_i1, c20223_g3_i3	map00760
Glycosaminoglycan biosynthesis - chondroitin sulfate / dermatan sulfate	1	ec:2.4.1.135 - 3-beta-glucuronosyltransferase	2	c18393_g1_i2, c20498_g7_i3	map00532
Purine metabolism	22	ec:2.7.4.6 - kinase, ec:2.7.4.3 - kinase, ec:6.3.4.4 - synthase, ec:3.6.1.3 - adenylpyrophosphatase, ec:3.5.3.9 - deiminase, ec:1.17.4.1 - reductase, ec:3.5.4.6 - deaminase, ec:2.7.1.25 - kinase, ec:2.7.1.20 - kinase, ec:3.6.1.15 - phosphatase, ec:2.7.7.4 - adenylyltransferase, ec:3.6.1.21 - diphosphatase, ec:2.7.7.6 - RNA polymerase, ec:2.7.7.7 - DNA polymerase, ec:2.7.6.5 - diphosphokinase, ec:…	2, 1, 1, 98, 1, 1, 2, 2, 3, 138, 2, 1, 14, 3, 1, 2, 6, 1, 1, 1, 2, 2	c18494_g2_i4, c19075_g2_i9, c20184_g1_i1, c16526_g1_i1, c17265_g1_i1, c18054_g1_i1, c18690_g1_i5, c18650_g1_i2, c20379_g6_i1, c19044_g4_i3, c19649_g1_i2, c19100_g6_i1, c16816_g1_i5, c19846_g5_i2, c19012_g3_i7, c19043_g2_i12, c19781_g1_i6, c19781_g1_i8, c18922_g1_i1, c19846_g5_i7, c19043_g2_i18, c19781_g1_i3, c20445_g5_i1, c19430_g5_i3, c18614_g2_i7, c18711_g1_i3, c18711_g1_i4, c19417_g9_i1, c1889…	map00230
Vitamin B6 metabolism	5	ec:1.4.3.5 - 5'-phosphate synthase, ec:4.2.3.1 - synthase, ec:1.1.1.65 - 4-dehydrogenase, ec:4.3.3.6 - 5'-phosphate synthase (glutamine hydrolysing), ec:1.2.3.1 - oxidase	1, 2, 1, 1, 6	c18345_g2_i1, c19223_g2_i1, c19223_g2_i7, c16656_g2_i3, c20085_g6_i2, c20622_g2_i3, c20622_g2_i4, c8725_g1_i1, c20622_g2_i6, c15578_g1_i2, c17931_g1_i1	map00750
Glycerolipid metabolism	13	ec:2.7.1.107 - kinase (ATP), ec:2.7.1.30 - kinase, ec:2.7.1.31 - 3-kinase, ec:2.7.1.29 - kinase, ec:3.1.1.23 - lipase, ec:2.3.1.20 - O-acyltransferase, ec:3.1.1.3 - lipase, ec:3.1.3.4 - phosphatase, ec:1.1.1.2 - dehydrogenase (NADP+), ec:1.2.1.3 - dehydrogenase (NAD+), ec:3.2.1.22 - melibiase, ec:1.1.1.21 - reductase, ec:2.4.1.46 - synthase	2, 2, 2, 1, 2, 5, 4, 2, 5, 8, 4, 5, 1	c20942_g2_i8, c20942_g2_i1, c20474_g1_i3, c20474_g1_i2, c19895_g1_i4, c19895_g1_i8, c19135_g2_i4, c19414_g3_i4, c19414_g3_i5, c20196_g4_i1, c20196_g5_i2, c13618_g1_i1, c20196_g5_i1, c20480_g2_i1, c20923_g3_i16, c20923_g3_i10, c20923_g3_i9, c20923_g3_i11, c17657_g1_i2, c19219_g3_i3, c18119_g1_i2, c18119_g1_i1, c16656_g2_i3, c18119_g1_i5, c18119_g1_i4, c19792_g1_i1, c20930_g3_i5, c20930_g3_i4, c197…	map00561
Arginine biosynthesis	8	ec:2.6.1.11 - transaminase, ec:6.3.1.2 - synthetase, ec:4.3.2.1 - lyase, ec:6.3.4.16 - synthase (ammonia), ec:3.5.1.14 - acid amidohydrolase, ec:1.4.1.3 - dehydrogenase [NAD(P)+], ec:1.4.1.2 - dehydrogenase, ec:3.5.1.2 - glutaminase I	1, 4, 1, 1, 1, 1, 1, 1	c19892_g1_i2, c20076_g4_i1, c19013_g1_i1, c20076_g5_i2, c20740_g1_i6, c17377_g1_i1, c13246_g1_i2, c18984_g8_i5, c20627_g2_i15, c20627_g2_i15, c20223_g3_i3	map00220
Arachidonic acid metabolism	1	ec:1.11.1.9 - peroxidase	1	c19327_g2_i3	map00590
Drug metabolism - cytochrome P450	4	ec:2.5.1.18 - transferase, ec:1.14.13.8 - monooxygenase, ec:1.2.3.1 - oxidase, ec:2.4.1.17 - 1-naphthol glucuronyltransferase	15, 1, 6, 2	c20506_g3_i2, c17207_g1_i1, c18451_g2_i1, c18531_g1_i2, c20021_g3_i4, c20377_g4_i4, c20206_g4_i9, c17073_g1_i1, c16742_g1_i2, c20584_g4_i2, c19534_g5_i2, c20584_g4_i3, c19364_g3_i10, c19534_g5_i1, c20206_g4_i4, c19270_g3_i3, c20622_g2_i3, c20622_g2_i4, c8725_g1_i1, c20622_g2_i6, c15578_g1_i2, c17931_g1_i1, c18393_g1_i2, c20498_g7_i3	map00982
Diterpenoid biosynthesis	1	ec:1.14.13.78 - oxidase	1	c16970_g1_i1	map00904
Retinol metabolism	2	ec:1.2.3.1 - oxidase, ec:2.4.1.17 - 1-naphthol glucuronyltransferase	6, 2	c20622_g2_i3, c20622_g2_i4, c8725_g1_i1, c20622_g2_i6, c15578_g1_i2, c17931_g1_i1, c18393_g1_i2, c20498_g7_i3	map00830
Ether lipid metabolism	1	ec:3.1.3.4 - phosphatase	2	c17657_g1_i2, c19219_g3_i3	map00565
Methane metabolism	11	ec:2.1.2.1 - hydroxymethyltransferase, ec:4.1.2.13 - aldolase, ec:4.1.1.31 - carboxylase, ec:2.7.1.29 - kinase, ec:2.7.1.11 - phosphohexokinase, ec:6.2.1.1 - ligase, ec:3.1.3.11 - hexose diphosphatase, ec:3.1.2.12 - hydrolase, ec:1.1.1.95 - dehydrogenase, ec:4.2.1.11 - hydratase, ec:1.1.1.37 - dehydrogenase	3, 2, 3, 1, 5, 6, 6, 1, 1, 1, 7	c20913_g1_i8, c20913_g1_i5, c20653_g2_i1, c17551_g1_i1, c9382_g1_i1, c19511_g1_i1, c19246_g4_i1, c19470_g4_i1, c19135_g2_i4, c20859_g5_i2, c18921_g3_i1, c3398_g1_i1, c3398_g1_i2, c19622_g3_i2, c18907_g1_i9, c19448_g3_i19, c18907_g1_i4, c20656_g3_i2, c20446_g1_i1, c18907_g1_i5, c20317_g2_i1, c20251_g5_i2, c20317_g2_i2, c19794_g3_i3, c20251_g5_i4, c20251_g5_i1, c19211_g2_i1, c17183_g1_i3, c20189_g3…	map00680
One carbon pool by folate	7	ec:6.3.3.2 - cyclo-ligase, ec:2.1.2.1 - hydroxymethyltransferase, ec:6.3.4.3 - ligase, ec:3.5.4.9 - cyclohydrolase, ec:2.1.1.13 - synthase, ec:1.5.1.3 - reductase, ec:1.5.1.5 - dehydrogenase (NADP+)	2, 3, 1, 4, 1, 1, 4	c19097_g3_i4, c19097_g3_i2, c20913_g1_i8, c20913_g1_i5, c20653_g2_i1, c20585_g3_i1, c19127_g3_i6, c19127_g3_i4, c19127_g3_i2, c20585_g3_i1, c20415_g1_i4, c20758_g2_i17, c19127_g3_i6, c19127_g3_i4, c19127_g3_i2, c20585_g3_i1	map00670
Nitrogen metabolism	10	ec:4.2.1.1 - anhydrase, ec:6.3.1.2 - synthetase, ec:3.5.5.1 - acetonitrilase, ec:6.3.4.16 - synthase (ammonia), ec:1.7.99.4 - reductase, ec:1.7.1.1 - reductase (NADH), ec:1.7.1.3 - reductase (NADPH), ec:3.5.1.49 - ec:3.5.1.49 formamidase, ec:1.4.1.3 - dehydrogenase [NAD(P)+], ec:1.4.1.2 - dehydrogenase	8, 4, 1, 1, 5, 5, 5, 1, 1, 1	c19647_g6_i4, c17414_g1_i1, c19647_g4_i6, c19647_g4_i5, c18623_g2_i4, c19647_g4_i3, c19647_g4_i1, c19647_g6_i1, c20076_g4_i1, c19013_g1_i1, c20076_g5_i2, c20740_g1_i6, c20818_g4_i2, c13246_g1_i2, c19309_g1_i2, c18629_g4_i3, c19309_g1_i5, c19309_g1_i6, c18629_g4_i1, c19309_g1_i2, c18629_g4_i3, c19309_g1_i5, c19309_g1_i6, c18629_g4_i1, c19309_g1_i2, c18629_g4_i3, c19309_g1_i5, c19309_g1_i6, c18629_…	map00910
Pentose and glucuronate interconversions	7	ec:3.1.1.11 - pectin demethoxylase, ec:1.1.1.2 - dehydrogenase (NADP+), ec:1.1.1.14 - 2-dehydrogenase, ec:1.1.1.22 - 6-dehydrogenase, ec:1.1.1.21 - reductase, ec:2.4.1.17 - 1-naphthol glucuronyltransferase, ec:3.2.1.15 - pectin depolymerase	4, 5, 2, 4, 5, 2, 8	c18675_g3_i8, c19262_g3_i4, c18924_g2_i1, c19768_g5_i1, c18119_g1_i2, c18119_g1_i1, c16656_g2_i3, c18119_g1_i5, c18119_g1_i4, c15547_g1_i1, c19616_g1_i1, c20513_g1_i2, c20513_g1_i1, c20513_g1_i5, c20371_g4_i1, c18119_g1_i2, c18119_g1_i1, c16656_g2_i3, c18119_g1_i5, c18119_g1_i4, c18393_g1_i2, c20498_g7_i3, c18663_g2_i1, c18899_g2_i1, c18899_g2_i2, c19269_g1_i2, c8952_g1_i1, c18344_g2_i1, c17952_g…	map00040
C5-Branched dibasic acid metabolism	2	ec:2.2.1.6 - synthase, ec:6.2.1.5 - ligase (ADP-forming)	2, 1	c18957_g5_i6, c19126_g6_i2, c20044_g2_i8	map00660
D-Glutamine and D-glutamate metabolism	2	ec:1.4.1.3 - dehydrogenase [NAD(P)+], ec:3.5.1.2 - glutaminase I	1, 1	c20627_g2_i15, c20223_g3_i3	map00471
Terpenoid backbone biosynthesis	7	ec:2.3.3.10 - synthase, ec:2.2.1.7 - synthase, ec:2.5.1.10 - diphosphate synthase, ec:2.5.1.29 - diphosphate synthase, ec:2.5.1.85 - diphosphate synthase [geranylgeranyl-diphosphate specific], ec:2.5.1.84 - synthase [geranyl-diphosphate specific], ec:2.5.1.58 - farnesyltransferase	1, 2, 1, 2, 1, 1, 3	c12841_g1_i1, c20492_g1_i11, c20703_g1_i5, c18455_g1_i2, c19041_g3_i13, c18837_g2_i5, c19087_g7_i2, c19087_g7_i2, c19041_g3_i11, c19041_g3_i8, c19041_g3_i13	map00900
Ubiquinone and other terpenoid-quinone biosynthesis	6	ec:4.1.3.36 - synthase, ec:1.14.13.11 - 4-monooxygenase, ec:6.2.1.26 - ligase, ec:6.2.1.12 - ligase, ec:1.6.5.2 - dehydrogenase (quinone), ec:5.4.4.2 - synthase	1, 3, 1, 1, 2, 1	c13961_g1_i2, c13258_g1_i1, c20205_g5_i4, c20205_g5_i12, c20446_g1_i1, c18979_g2_i14, c18845_g2_i2, c20580_g2_i1, c14030_g2_i2	map00130
Butanoate metabolism	4	ec:2.3.3.10 - synthase, ec:2.2.1.6 - synthase, ec:6.2.1.2 - ligase, ec:1.1.99.2 - dehydrogenase	1, 2, 1, 1	c12841_g1_i1, c18957_g5_i6, c19126_g6_i2, c19448_g3_i19, c12914_g1_i1	map00650
Glucosinolate biosynthesis	1	ec:2.6.1.42 - transaminase	1	c19695_g3_i5	map00966
Chloroalkane and chloroalkene degradation	1	ec:1.2.1.3 - dehydrogenase (NAD+)	8	c19792_g1_i1, c20930_g3_i5, c20930_g3_i4, c19792_g2_i4, c14910_g1_i1, c19792_g2_i8, c19792_g2_i10, c20507_g7_i3	map00625
Riboflavin metabolism	3	ec:4.1.99.12 - synthase, ec:3.1.3.2 - phosphatase, ec:3.5.4.25 - cyclohydrolase II	3, 14, 3	c20326_g1_i5, c19425_g2_i4, c19605_g2_i2, c10734_g1_i2, c20466_g10_i4, c8242_g1_i1, c20036_g3_i2, c16872_g1_i1, c19678_g3_i7, c12041_g1_i1, c18959_g1_i4, c19539_g5_i1, c18108_g1_i1, c20005_g8_i1, c8824_g1_i1, c19152_g6_i4, c19533_g3_i1, c20326_g1_i5, c19425_g2_i4, c19605_g2_i2	map00740
Primary bile acid biosynthesis	1	ec:4.2.1.107 - hydratase	2	c20466_g4_i1, c20466_g4_i5	map00120
Glycerophospholipid metabolism	8	ec:3.1.4.46 - phosphodiesterase, ec:2.7.1.107 - kinase (ATP), ec:3.1.1.32 - A1, ec:3.1.3.4 - phosphatase, ec:1.1.1.8 - dehydrogenase (NAD+), ec:2.1.1.103 - N-methyltransferase, ec:1.1.1.94 - dehydrogenase [NAD(P)+], ec:2.7.7.15 - cytidylyltransferase	5, 2, 3, 2, 1, 6, 1, 1	c20782_g2_i4, c20185_g4_i1, c19866_g2_i6, c20151_g1_i12, c20151_g1_i4, c20942_g2_i8, c20942_g2_i1, c19289_g3_i3, c19289_g3_i4, c19289_g2_i3, c17657_g1_i2, c19219_g3_i3, c17302_g2_i6, c19985_g1_i2, c16973_g1_i1, c19985_g1_i7, c16973_g1_i2, c19985_g1_i5, c19985_g1_i4, c17302_g2_i6, c19227_g2_i3	map00564
Cutin, suberine and wax biosynthesis	2	ec:2.3.1.75 - O-fatty-acyltransferase, ec:2.3.1.20 - O-acyltransferase	4, 5	c20196_g4_i1, c20196_g5_i2, c13618_g1_i1, c20196_g5_i1, c20196_g4_i1, c20196_g5_i2, c13618_g1_i1, c20196_g5_i1, c20480_g2_i1	map00073
Thiamine metabolism	4	ec:2.7.4.3 - kinase, ec:2.8.1.7 - desulfurase, ec:2.2.1.7 - synthase, ec:3.6.1.15 - phosphatase	1, 3, 2, 138	c20184_g1_i1, c19860_g1_i4, c19860_g1_i2, c19860_g1_i6, c20492_g1_i11, c20703_g1_i5, c17265_g1_i1, c18054_g1_i1, c18690_g1_i5, c18650_g1_i2, c20379_g6_i1, c19044_g4_i3, c20729_g6_i5, c19649_g1_i2, c19100_g6_i1, c16816_g1_i5, c20729_g6_i4, c19846_g5_i2, c19012_g3_i7, c19043_g2_i12, c19781_g1_i6, c12051_g1_i1, c19781_g1_i8, c18922_g1_i1, c19846_g5_i7, c19043_g2_i18, c19781_g1_i3, c20445_g5_i1, c205…	map00730
Steroid biosynthesis	3	ec:5.4.99.8 - synthase, ec:5.3.3.5 - Delta-isomerase, ec:1.14.13.70 - 14alpha-demethylase	1, 2, 2	c19925_g1_i9, c19203_g4_i1, c34489_g1_i1, c20262_g4_i1, c20262_g4_i4	map00100
Carbon fixation pathways in prokaryotes	10	ec:6.4.1.2 - carboxylase, ec:6.3.4.3 - ligase, ec:4.1.1.31 - carboxylase, ec:4.2.1.3 - hydratase, ec:3.5.4.9 - cyclohydrolase, ec:6.2.1.5 - ligase (ADP-forming), ec:6.2.1.1 - ligase, ec:2.7.9.1 - phosphate dikinase, ec:1.1.1.37 - dehydrogenase, ec:1.5.1.5 - dehydrogenase (NADP+)	3, 1, 3, 2, 4, 1, 6, 2, 7, 4	c19354_g3_i6, c19510_g1_i5, c19510_g2_i3, c20585_g3_i1, c19511_g1_i1, c19246_g4_i1, c19470_g4_i1, c20750_g2_i3, c20750_g2_i5, c19127_g3_i6, c19127_g3_i4, c19127_g3_i2, c20585_g3_i1, c20044_g2_i8, c18907_g1_i9, c19448_g3_i19, c18907_g1_i4, c20656_g3_i2, c20446_g1_i1, c18907_g1_i5, c19411_g1_i2, c19411_g1_i1, c20208_g2_i1, c20376_g2_i6, c18414_g1_i1, c20376_g2_i4, c19416_g4_i1, c19416_g4_i2, c17019…	map00720
Glycosaminoglycan degradation	2	ec:3.2.1.52 - hexosaminidase, ec:3.2.1.23 - lactase (ambiguous)	1, 6	c19143_g11_i1, c20870_g3_i3, c13267_g1_i1, c19523_g1_i2, c19523_g1_i3, c19239_g3_i7, c19523_g1_i1	map00531
Carbon fixation in photosynthetic organisms	18	ec:4.1.2.13 - aldolase, ec:4.1.1.49 - carboxykinase (ATP), ec:4.1.1.39 - carboxylase, ec:4.1.1.31 - carboxylase, ec:3.1.3.37 - SBPase, ec:2.7.2.3 - kinase, ec:1.2.1.59 - dehydrogenase (NAD(P)+) (phosphorylating), ec:2.7.1.19 - phosphopentokinase, ec:3.1.3.11 - hexose diphosphatase, ec:1.2.1.13 - dehydrogenase (NADP+) (phosphorylating), ec:1.2.1.12 - dehydrogenase (phosphorylating), ec:5.3.1.1 - i…	2, 3, 6, 3, 2, 2, 2, 2, 6, 1, 1, 2, 3, 2, 2, 7, 2, 1	c17551_g1_i1, c9382_g1_i1, c10779_g1_i1, c19861_g3_i1, c20929_g1_i8, c20088_g6_i1, c20088_g6_i2, c20088_g6_i3, c7132_g1_i1, c20943_g2_i1, c20943_g2_i2, c19511_g1_i1, c19246_g4_i1, c19470_g4_i1, c20317_g2_i1, c20317_g2_i2, c17197_g1_i1, c18584_g1_i1, c19356_g6_i1, c18402_g1_i1, c16931_g1_i1, c20370_g3_i1, c20317_g2_i1, c20251_g5_i2, c20317_g2_i2, c19794_g3_i3, c20251_g5_i4, c20251_g5_i1, c18402_g1…	map00710
Ascorbate and aldarate metabolism	6	ec:1.8.5.1 - dehydrogenase (ascorbate), ec:1.2.1.3 - dehydrogenase (NAD+), ec:1.11.1.11 - peroxidase, ec:1.1.1.22 - 6-dehydrogenase, ec:2.4.1.17 - 1-naphthol glucuronyltransferase, ec:1.13.99.1 - oxygenase	1, 8, 1, 4, 2, 1	c17073_g1_i1, c19792_g1_i1, c20930_g3_i5, c20930_g3_i4, c19792_g2_i4, c14910_g1_i1, c19792_g2_i8, c19792_g2_i10, c20507_g7_i3, c19951_g1_i2, c20513_g1_i2, c20513_g1_i1, c20513_g1_i5, c20371_g4_i1, c18393_g1_i2, c20498_g7_i3, c12941_g1_i1	map00053
Streptomycin biosynthesis	3	ec:2.7.1.2 - glucokinase (phosphorylating), ec:2.7.1.1 - hexokinase type IV glucokinase, ec:5.4.2.2 - (alpha-D-glucose-1,6-bisphosphate-dependent)	1, 1, 1	c20012_g1_i15, c20012_g1_i15, c16123_g1_i1	map00521
Carbapenem biosynthesis	2	ec:2.7.2.11 - 5-kinase, ec:1.2.1.41 - dehydrogenase	1, 1	c18601_g3_i2, c18601_g3_i2	map00332
Pentose phosphate pathway	11	ec:2.7.1.90 - 1-phosphotransferase, ec:4.1.2.13 - aldolase, ec:2.7.1.11 - phosphohexokinase, ec:3.1.3.11 - hexose diphosphatase, ec:2.7.6.1 - diphosphokinase, ec:3.1.1.31 - phosphogluconolactonase, ec:5.3.1.6 - isomerase, ec:5.3.1.9 - isomerase, ec:1.1.1.47 - 1-dehydrogenase [NAD(P)+], ec:1.1.1.44 - dehydrogenase (NADP+-dependent, decarboxylating), ec:5.4.2.2 - (alpha-D-glucose-1,6-bisphosphate-d…	3, 2, 5, 6, 2, 4, 3, 1, 1, 5, 1	c3398_g1_i1, c20859_g5_i2, c3398_g1_i2, c17551_g1_i1, c9382_g1_i1, c20859_g5_i2, c18921_g3_i1, c3398_g1_i1, c3398_g1_i2, c19622_g3_i2, c20317_g2_i1, c20251_g5_i2, c20317_g2_i2, c19794_g3_i3, c20251_g5_i4, c20251_g5_i1, c4420_g1_i2, c15596_g1_i1, c19947_g3_i1, c17297_g2_i1, c19947_g3_i3, c19947_g3_i5, c18567_g1_i5, c18567_g1_i2, c19047_g2_i1, c13276_g1_i1, c19781_g1_i1, c20581_g2_i2, c20581_g2_i16…	map00030
Other glycan degradation	6	ec:3.2.1.45 - psychosine hydrolase, ec:3.2.1.51 - alpha-fucosidase, ec:3.2.1.52 - hexosaminidase, ec:3.2.1.24 - alpha-D-mannosidase, ec:3.2.1.25 - mannanase, ec:3.2.1.23 - lactase (ambiguous)	1, 1, 1, 3, 3, 6	c15841_g1_i3, c19255_g1_i3, c19143_g11_i1, c18464_g1_i2, c20938_g2_i2, c20752_g3_i8, c20870_g3_i3, c13267_g1_i1, c16393_g2_i1, c20870_g3_i3, c13267_g1_i1, c19523_g1_i2, c19523_g1_i3, c19239_g3_i7, c19523_g1_i1	map00511
Insect hormone biosynthesis	1	ec:1.2.1.3 - dehydrogenase (NAD+)	8	c19792_g1_i1, c20930_g3_i5, c20930_g3_i4, c19792_g2_i4, c14910_g1_i1, c19792_g2_i8, c19792_g2_i10, c20507_g7_i3	map00981
Limonene and pinene degradation	1	ec:1.2.1.3 - dehydrogenase (NAD+)	8	c19792_g1_i1, c20930_g3_i5, c20930_g3_i4, c19792_g2_i4, c14910_g1_i1, c19792_g2_i8, c19792_g2_i10, c20507_g7_i3	map00903
Citrate cycle (TCA cycle)	9	ec:4.1.1.49 - carboxykinase (ATP), ec:4.2.1.3 - hydratase, ec:6.2.1.5 - ligase (ADP-forming), ec:1.8.1.4 - dehydrogenase, ec:1.1.1.37 - dehydrogenase, ec:1.1.1.41 - dehydrogenase (NAD+), ec:2.3.3.1 - (Si)-synthase, ec:1.2.4.2 - dehydrogenase (succinyl-transferring), ec:1.2.4.1 - dehydrogenase (acetyl-transferring)	3, 2, 1, 2, 7, 1, 1, 2, 4	c10779_g1_i1, c19861_g3_i1, c20929_g1_i8, c20750_g2_i3, c20750_g2_i5, c20044_g2_i8, c20030_g2_i7, c20030_g2_i8, c20208_g2_i1, c20376_g2_i6, c18414_g1_i1, c20376_g2_i4, c19416_g4_i1, c19416_g4_i2, c17019_g1_i2, c20838_g1_i1, c20522_g3_i4, c20802_g4_i1, c20079_g8_i1, c19183_g2_i1, c19183_g2_i9, c20323_g1_i9, c19183_g2_i6	map00020
Propanoate metabolism	4	ec:6.4.1.2 - carboxylase, ec:6.2.1.5 - ligase (ADP-forming), ec:6.2.1.1 - ligase, ec:1.8.1.4 - dehydrogenase	3, 1, 6, 2	c19354_g3_i6, c19510_g1_i5, c19510_g2_i3, c20044_g2_i8, c18907_g1_i9, c19448_g3_i19, c18907_g1_i4, c20656_g3_i2, c20446_g1_i1, c18907_g1_i5, c20030_g2_i7, c20030_g2_i8	map00640
