# Supplementary material for: Transcriptomic signature of drought response in pearl millet (Pennisetum glaucum (L.) and development of web-genomic resources
Source: Sci Rep. 2018 Feb 21;8:3382. doi: 10.1038/s41598-018-21560-1 (PMC5821703; doi:10.1038/s41598-018-21560-1)
Supplement: Supplementary file 4 — Additional file 3 [file 41598_2018_21560_MOESM4_ESM.xlsx]

## Sheet: (RC, RT)
Blast hits of identified transcription factors in millet transcriptome
Sequence name	Sequence desc.	Sequence length	Hit desc.	Hit ACC	E-Value	Similarity	Bit-Score	Alignment length	Positives
c20861_g6_i1	NAC	380	gnl|BL_ORD_ID|252143Sobic.001G040200.1.p Sorghum bicolor|NAC|NAC family protein	252143	4.00459e-19	95.122	83.9593	41	39
c18284_g2_i5	M-type_MADS	777	gnl|BL_ORD_ID|55771Csa04g009800.1 Camelina sativa|M-type_MADS|M-type_MADS family protein	55771	8.99451e-13	49.2754	70.4774	138	68
c20578_g4_i1	CPP	750	gnl|BL_ORD_ID|193091e_gw1.19.20.1 Ostreococcus sp. RCC809|CPP|CPP family protein	193091	4.32257e-18	58.6466	87.0409	133	78
c19262_g1_i1	B3	1183	gnl|BL_ORD_ID|53579Csa09g088800.1 Camelina sativa|B3|B3 family protein	53579	1.83116e-21	53.6946	99.7525	203	109
c17345_g1_i1	LBD	504	gnl|BL_ORD_ID|79755DCAR_009102 Daucus carota|LBD|LBD family protein	79755	3.41906e-29	55.0898	116.316	167	92
c20861_g6_i6	NAC	788	gnl|BL_ORD_ID|281308Sevir.9G038400.1.p Setaria viridis|NAC|NAC family protein	281308	2.84232e-97	100	294.278	158	158
c19658_g2_i2	ARF	540	gnl|BL_ORD_ID|24519evm_27.model.AmTr_v1.0_scaffold00057.126 Amborella trichopoda|ARF|ARF family protein	24519	1.80067e-09	53.0864	59.3066	81	43
c15948_g1_i1	Trihelix	574	gnl|BL_ORD_ID|153325MDP0000275412 Malus domestica|Trihelix|Trihelix family protein	153325	4.66928e-99	88.4817	307.76	191	169
c19696_g4_i8	MYB	1076	gnl|BL_ORD_ID|31790GSBRNA2T00069970001 Brassica napus|MYB|MYB family protein	31790	4.86855e-35	87.9121	139.813	91	80
c19935_g1_i7	MYB	699	gnl|BL_ORD_ID|191902OPUNC05G25400.1 Oryza punctata|MYB|MYB family protein	191902	1.20047e-19	60.7477	91.6633	107	65
c20353_g1_i7	GATA	1465	gnl|BL_ORD_ID|106717Gh_D13G2412 Gossypium hirsutum|GATA|GATA family protein	106717	8.0943e-149	80.6452	452.21	310	250
c19393_g1_i5	bHLH	1038	gnl|BL_ORD_ID|98259mrna00901.1-v1.0-hybrid Fragaria vesca|bHLH|bHLH family protein	98259	1.54839e-20	64.9635	96.2857	137	89
c4002_g1_i1	bHLH	481	gnl|BL_ORD_ID|288755Thecc1EG042823t2 Theobroma cacao|bHLH|bHLH family protein	288755	2.03697e-23	78.9474	98.2117	76	60
c19874_g1_i5	GATA	698	gnl|BL_ORD_ID|186206KN540155.1_FGP001 Oryza longistaminata|GATA|GATA family protein	186206	1.14373e-29	80	122.094	90	72
c20602_g3_i6	bHLH	790	gnl|BL_ORD_ID|310486GRMZM2G395549_P01 Zea mays|bHLH|bHLH family protein	310486	1.23863e-22	93.8776	77.411	49	46
c19645_g3_i5	WRKY	972	gnl|BL_ORD_ID|3602Achn109391 Actinidia chinensis|WRKY|WRKY family protein	3602	5.94329e-25	58.7838	109.768	148	87
c20396_g2_i2	bHLH	755	gnl|BL_ORD_ID|259475Seita.9G310400.1.p Setaria italica|bHLH|bHLH family protein	259475	6.10538e-15	98.2456	77.411	57	56
c19811_g4_i2	NF-YB	1041	gnl|BL_ORD_ID|151112MDP0000277077 Malus domestica|NF-YB|NF-YB family protein	151112	6.10617e-98	65.1741	209.149	201	131
c20477_g2_i4	NF-YB	385	gnl|BL_ORD_ID|130393WALNUT_00030998-RA Juglans regia|NF-YB|NF-YB family protein	130393	9.67925e-34	94	122.865	100	94
c18276_g2_i12	CAMTA	521	gnl|BL_ORD_ID|188982ONIVA10G07200.3 Oryza nivara|CAMTA|CAMTA family protein	188982	5.89992e-07	58.9286	51.6026	56	33
c18496_g2_i2	Nin-like	1163	gnl|BL_ORD_ID|259937Seita.6G248300.1.p Setaria italica|Nin-like|Nin-like family protein	259937	0	94.8328	574.318	329	312
c18515_g1_i8	bHLH	1021	gnl|BL_ORD_ID|295362Tp57577_TGAC_v2_mRNA33215 Trifolium pratense|bHLH|bHLH family protein	295362	1.40514e-37	53.1365	146.747	271	144
c39740_g1_i1	bHLH	1070	gnl|BL_ORD_ID|21410EMT03129 Aegilops tauschii|bHLH|bHLH family protein	21410	0	89.1496	577.4	341	304
c20390_g3_i5	bHLH	1446	gnl|BL_ORD_ID|85526Do007746.1 Dichanthelium oligosanthes|bHLH|bHLH family protein	85526	2.03846e-19	71.4286	94.7449	77	55
c16666_g1_i2	MYB	1118	gnl|BL_ORD_ID|126833Itr_sc000748.1_g00024.1 Ipomoea trifida|MYB|MYB family protein	126833	3.36684e-82	65.7718	274.633	298	196
c19773_g5_i8	NAC	1182	gnl|BL_ORD_ID|3317Achn004841 Actinidia chinensis|NAC|NAC family protein	3317	1.68184e-11	50.5952	68.9366	168	85
c20495_g4_i1	CAMTA	1009	gnl|BL_ORD_ID|83201KZV22762.1 Dorcoceras hygrometricum|CAMTA|CAMTA family protein	83201	4.39747e-78	76.9737	196.438	152	117
c20589_g4_i2	C3H	1465	gnl|BL_ORD_ID|211696CCG030775.7 Populus euphratica|C3H|C3H family protein	211696	3.54262e-134	93.5961	401.749	203	190
c18615_g2_i4	MYB	879	gnl|BL_ORD_ID|282451Sevir.1G007300.3.p Setaria viridis|MYB|MYB family protein	282451	5.40572e-154	98.0237	450.669	253	248
c18737_g4_i6	TCP	770	gnl|BL_ORD_ID|311512GRMZM2G148022_P02 Zea mays|TCP|TCP family protein	311512	7.83128e-06	54.8387	49.6766	62	34
c20614_g1_i6	LBD	782	gnl|BL_ORD_ID|4965Achn212121 Actinidia chinensis|LBD|LBD family protein	4965	3.42145e-41	87.6404	155.992	89	78
c20132_g1_i12	NF-YB	486	gnl|BL_ORD_ID|130393WALNUT_00030998-RA Juglans regia|NF-YB|NF-YB family protein	130393	1.04049e-15	93.75	56.225	48	45
c20896_g5_i5	bHLH	999	gnl|BL_ORD_ID|158680XP_010099295.1 Morus notabilis|bHLH|bHLH family protein	158680	3.17432e-55	62.9921	198.749	254	160
c19235_g3_i1	ERF	1000	gnl|BL_ORD_ID|149709GSMUA_Achr10P27000_001 Musa acuminata|ERF|ERF family protein	149709	1.82773e-105	82.3789	323.939	227	187
c19434_g1_i12	MYB	2524	gnl|BL_ORD_ID|58560Ciclev10006374m Citrus clementina|MYB|MYB family protein	58560	1.18314e-16	72.2222	80.4925	72	52
c19384_g3_i5	C3H	267	gnl|BL_ORD_ID|263768Sme2.5_00175.1_g00018.1 Solanum melongena|C3H|C3H family protein	263768	2.44653e-20	76.3889	88.9669	72	55
c20702_g3_i17	WRKY	2065	gnl|BL_ORD_ID|181660OB05G31630.1 Oryza brachyantha|WRKY|WRKY family protein	181660	0	66.7678	608.216	659	440
c19842_g1_i9	WRKY	809	gnl|BL_ORD_ID|181660OB05G31630.1 Oryza brachyantha|WRKY|WRKY family protein	181660	3.4971e-69	70	238.424	210	147
c20146_g1_i7	CAMTA	890	gnl|BL_ORD_ID|83201KZV22762.1 Dorcoceras hygrometricum|CAMTA|CAMTA family protein	83201	7.33014e-49	79.845	179.874	129	103
c19470_g5_i1	bHLH	630	gnl|BL_ORD_ID|120647KHN44800.1 Glycine soja|bHLH|bHLH family protein	120647	1.34605e-45	61.5741	164.466	216	133
c15889_g1_i1	G2-like	402	gnl|BL_ORD_ID|97663FANhyb_rscf00000398.1.g00005.1 Fragaria x ananassa|G2-like|G2-like family protein	97663	8.72602e-33	67.4242	125.946	132	89
c19705_g3_i3	ZF-HD	493	gnl|BL_ORD_ID|127322Itr_sc000813.1_g00027.1 Ipomoea trifida|ZF-HD|ZF-HD family protein	127322	4.42621e-30	94.9153	120.168	59	56
c19861_g3_i1	VOZ	1683	gnl|BL_ORD_ID|221406PSME_00029721-RA Pseudotsuga menziesii|VOZ|VOZ family protein	221406	3.40149e-66	79.8742	231.876	159	127
c15215_g1_i1	Trihelix	405	gnl|BL_ORD_ID|264147Sme2.5_04709.1_g00010.1 Solanum melongena|Trihelix|Trihelix family protein	264147	9.21738e-11	49.5327	62.3882	107	53
c15231_g1_i1	SBP	1058	gnl|BL_ORD_ID|150643MDP0000153244 Malus domestica|SBP|SBP family protein	150643	8.06829e-26	83.9506	113.235	81	68
c20969_g1_i2	ARR-B	3632	gnl|BL_ORD_ID|206659Pbr032760.1 Pyrus bretschneideri|ARR-B|ARR-B family protein	206659	8.4933e-09	47.5862	62.3882	145	69
c19000_g6_i2	bHLH	621	gnl|BL_ORD_ID|120782KHN31557.1 Glycine soja|bHLH|bHLH family protein	120782	6.14291e-96	82.9897	292.352	194	161
c19325_g1_i1	FAR1	728	gnl|BL_ORD_ID|119572KHN11326.1 Glycine soja|FAR1|FAR1 family protein	119572	1.1349e-07	59.4595	55.0694	74	44
c20478_g6_i1	GeBP protein	847	gnl|BL_ORD_ID|257871676768160 Sisymbrium irio|GeBP|GeBP family protein	257871	7.04538e-10	65.7895	62.3882	76	50
c15159_g2_i2	WRKY	437	gnl|BL_ORD_ID|217590PH01004450G0140 Phyllostachys heterocycla|WRKY|WRKY family protein	217590	8.88314e-26	85.0746	103.99	67	57
c33094_g1_i1	C3H	276	gnl|BL_ORD_ID|201816Oropetium_20150105_21144A Oropetium thomaeum|C3H|C3H family protein	201816	2.08054e-32	87.1795	123.25	78	68
c18927_g1_i5	FAR1	1890	gnl|BL_ORD_ID|151776MDP0000300795 Malus domestica|FAR1|FAR1 family protein	151776	1.12672e-120	82.6613	397.897	248	205
c18292_g1_i4	ZF-HD	823	gnl|BL_ORD_ID|56389Csa08g011330.1 Camelina sativa|ZF-HD|ZF-HD family protein	56389	7.85194e-14	67.5	73.559	80	54
c19634_g1_i8	YABBY	1825	gnl|BL_ORD_ID|147103Lus10043264 Linum usitatissimum|YABBY|YABBY family protein	147103	1.16691e-142	66.9811	433.335	424	284
c20713_g2_i15	MIKC_MADS	939	gnl|BL_ORD_ID|263347Sme2.5_00886.1_g00016.1 Solanum melongena|MIKC_MADS|MIKC_MADS family protein	263347	1.50632e-35	58.7097	125.176	155	91
c18601_g3_i1	B3	1320	gnl|BL_ORD_ID|99075mrna20854.1-v1.0-hybrid Fragaria vesca|B3|B3 family protein	99075	7.75626e-163	86.7742	423.32	310	269
c19634_g1_i6	YABBY	1754	gnl|BL_ORD_ID|147103Lus10043264 Linum usitatissimum|YABBY|YABBY family protein	147103	1.06754e-76	63.6678	259.996	289	184
c17992_g1_i6	B3	585	gnl|BL_ORD_ID|99071mrna17107.1-v1.0-hybrid Fragaria vesca|B3|B3 family protein	99071	1.41924e-56	73.1183	194.897	186	136
c38378_g1_i1	M-type_MADS	685	gnl|BL_ORD_ID|312711Zosma54g00260.1 Zostera marina|M-type_MADS|M-type_MADS family protein	312711	7.66733e-30	54.2553	118.627	188	102
c20435_g7_i1	YABBY	1300	gnl|BL_ORD_ID|74859PK16897.10 Cannabis sativa|YABBY|YABBY family protein	74859	5.76183e-20	77.4194	88.9669	62	48
c20565_g1_i9	NAC	1016	gnl|BL_ORD_ID|83257KZV39672.1 Dorcoceras hygrometricum|NAC|NAC family protein	83257	3.30226e-89	83.4146	291.967	205	171
c20494_g1_i9	TCP	837	gnl|BL_ORD_ID|148847GSMUA_Achr7P25320_001 Musa acuminata|TCP|TCP family protein	148847	2.25608e-06	44.2105	51.6026	95	42
c17578_g1_i1	bZIP	1104	gnl|BL_ORD_ID|298474678365117 Utricularia gibba|bZIP|bZIP family protein	298474	1.46087e-25	61.7391	94.7449	115	71
c18207_g8_i1	NAC	306	gnl|BL_ORD_ID|264175Sme2.5_00096.1_g00018.1 Solanum melongena|NAC|NAC family protein	264175	4.34585e-37	81.8182	114.39	77	63
c18801_g4_i7	G2-like	810	gnl|BL_ORD_ID|4027Achn367381 Actinidia chinensis|G2-like|G2-like family protein	4027	1.32289e-62	73.9394	209.534	165	122
c20248_g1_i4	FAR1	1155	gnl|BL_ORD_ID|198677LOC_Os11g05340.1 Oryza sativa subsp. japonica|FAR1|FAR1 family protein	198677	4.82573e-105	62.3342	340.887	377	235
c18038_g1_i4	bZIP	917	gnl|BL_ORD_ID|84032Do016806.1 Dichanthelium oligosanthes|bZIP|bZIP family protein	84032	4.32274e-16	58.1197	81.6481	117	68
c19388_g4_i4	G2-like	917	gnl|BL_ORD_ID|281654Sevir.2G017000.1.p Setaria viridis|G2-like|G2-like family protein	281654	1.62609e-61	92	205.297	125	115
c20378_g1_i2	TCP	782	gnl|BL_ORD_ID|150428MDP0000304904 Malus domestica|TCP|TCP family protein	150428	3.39846e-15	100	78.5666	37	37
c19193_g4_i1	WOX	1057	gnl|BL_ORD_ID|99072mrna29786.1-v1.0-hybrid Fragaria vesca|WOX|WOX family protein	99072	1.36685e-25	58.046	103.219	174	101
c19756_g5_i7	AP2	1168	gnl|BL_ORD_ID|281756Sevir.1G325900.1.p Setaria viridis|AP2|AP2 family protein	281756	1.28623e-171	96.2963	490.73	270	260
c19543_g1_i6	MYB	1212	gnl|BL_ORD_ID|281485Sevir.3G048600.5.p Setaria viridis|MYB|MYB family protein	281485	5.13589e-62	91.4474	221.861	152	139
c20613_g1_i6	C2H2	1435	gnl|BL_ORD_ID|83144KZV28906.1 Dorcoceras hygrometricum|C2H2|C2H2 family protein	83144	0	78.6813	565.844	455	358
c19792_g2_i8	bHLH	657	gnl|BL_ORD_ID|152761MDP0000606021 Malus domestica|bHLH|bHLH family protein	152761	3.47785e-27	54.4444	113.62	180	98
c19964_g3_i13	Trihelix	352	gnl|BL_ORD_ID|166189Niben101Scf00646g07008.1 Nicotiana benthamiana|Trihelix|Trihelix family protein	166189	9.95397e-52	93.75	177.563	96	90
c20574_g2_i1	NF-YA	976	gnl|BL_ORD_ID|152235MDP0000311595 Malus domestica|NF-YA|NF-YA family protein	152235	4.43647e-68	88.5714	236.884	140	124
c20602_g6_i1	B3	712	gnl|BL_ORD_ID|287133Thecc1EG000515t1 Theobroma cacao|B3|B3 family protein	287133	8.87115e-17	52.8662	82.8037	157	83
c17606_g1_i1	NAC	475	gnl|BL_ORD_ID|264175Sme2.5_00096.1_g00018.1 Solanum melongena|NAC|NAC family protein	264175	1.1315e-06	68.4211	50.447	38	26
c19802_g1_i5	FAR1	1443	gnl|BL_ORD_ID|196381BGIOSGA009723-PA Oryza sativa subsp. indica|FAR1|FAR1 family protein	196381	2.31734e-14	75.7143	78.9518	70	53
c20702_g3_i14	WRKY	2127	gnl|BL_ORD_ID|181660OB05G31630.1 Oryza brachyantha|WRKY|WRKY family protein	181660	0	71.0974	659.062	647	460
c20743_g3_i6	STAT	879	gnl|BL_ORD_ID|264622Sme2.5_01196.1_g00006.1 Solanum melongena|STAT|STAT family protein	264622	1.48294e-38	62.9412	149.443	170	107
c10554_g1_i1	B3	482	gnl|BL_ORD_ID|258865676713104 Sisymbrium irio|B3|B3 family protein	258865	7.42405e-43	70.3448	157.532	145	102
c20094_g7_i4	G2-like	1771	gnl|BL_ORD_ID|4027Achn367381 Actinidia chinensis|G2-like|G2-like family protein	4027	1.10847e-40	74.1667	157.532	120	89
c19245_g3_i9	LBD	792	gnl|BL_ORD_ID|66553augustus_masked-scaffold14956-abinit-gene-0.1-mRNA-1 Castanea mollissima|LBD|LBD family protein	66553	1.86604e-14	81.6327	75.485	49	40
c20150_g4_i11	bHLH	1111	gnl|BL_ORD_ID|5483Achn144111 Actinidia chinensis|bHLH|bHLH family protein	5483	0	96.732	607.06	306	296
c19811_g4_i3	NF-YB	1294	gnl|BL_ORD_ID|151112MDP0000277077 Malus domestica|NF-YB|NF-YB family protein	151112	1.63149e-142	78.5388	319.701	219	172
c19097_g3_i10	WRKY	591	gnl|BL_ORD_ID|218014PH01003108G0020 Phyllostachys heterocycla|WRKY|WRKY family protein	218014	1.41191e-14	94.8718	74.7146	39	37
c20396_g1_i2	B3	1303	gnl|BL_ORD_ID|259264Seita.2G353300.1.p Setaria italica|B3|B3 family protein	259264	6.14586e-178	96.3415	321.627	164	158
c20240_g1_i4	Trihelix	665	gnl|BL_ORD_ID|281831Sevir.5G270200.1.p Setaria viridis|Trihelix|Trihelix family protein	281831	2.64699e-36	98.5075	134.806	67	66
c19309_g1_i6	C3H	520	gnl|BL_ORD_ID|98143mrna31001.1-v1.0-hybrid Fragaria vesca|C3H|C3H family protein	98143	1.27506e-13	67.7419	59.6918	93	63
c18173_g1_i1	Trihelix	205	gnl|BL_ORD_ID|166189Niben101Scf00646g07008.1 Nicotiana benthamiana|Trihelix|Trihelix family protein	166189	1.49665e-37	95.5882	135.961	68	65
c17782_g1_i1	ERF	624	gnl|BL_ORD_ID|250201Rsa1.0_03034.1_g00001.1 Raphanus sativus|ERF|ERF family protein	250201	2.06485e-26	66.6667	110.923	111	74
c18944_g1_i2	Dof	1303	gnl|BL_ORD_ID|219099Peinf101Scf01969g06011.1 Petunia inflata|Dof|Dof family protein	219099	3.46808e-09	60.6557	62.003	61	37
c16961_g1_i3	bHLH	780	gnl|BL_ORD_ID|218771Peinf101Scf01093g11002.1 Petunia inflata|bHLH|bHLH family protein	218771	4.07402e-84	71.7949	266.544	234	168
c19169_g5_i1	Dof	493	gnl|BL_ORD_ID|319209Zpz_sc00083.1.g00290.1.am.mk Zoysia pacifica|Dof|Dof family protein	319209	6.70089e-18	58.4746	83.9593	118	69
c19944_g3_i5	MYB	887	gnl|BL_ORD_ID|263615Sme2.5_04867.1_g00002.1 Solanum melongena|MYB|MYB family protein	263615	1.85787e-12	75	70.0922	52	39
c20422_g4_i2	FAR1	1390	gnl|BL_ORD_ID|257510676788552 Sisymbrium irio|FAR1|FAR1 family protein	257510	1.69608e-68	73.8889	240.35	180	133
c19305_g2_i1	Dof	1783	gnl|BL_ORD_ID|238342Pavir.7NG291500.1.p Panicum virgatum|Dof|Dof family protein	238342	9.3526e-13	97.0588	73.1738	34	33
c20888_g2_i11	Nin-like	733	gnl|BL_ORD_ID|319902Zpz_sc00135.1.g00200.1.am.mk Zoysia pacifica|Nin-like|Nin-like family protein	319902	5.66014e-26	57.7181	110.923	149	86
c20490_g6_i1	HB-other	548	gnl|BL_ORD_ID|145580Lus10016078 Linum usitatissimum|HB-other|HB-other family protein	145580	3.51419e-53	90.8397	187.963	131	119
c19782_g2_i1	NAC	782	gnl|BL_ORD_ID|283946TRAES3BF073600100CFD_t1 Triticum aestivum|NAC|NAC family protein	283946	4.11242e-32	72	126.331	125	90
c19414_g1_i5	WRKY	1421	gnl|BL_ORD_ID|260451Seita.6G103400.1.p Setaria italica|WRKY|WRKY family protein	260451	0	96.4286	734.947	392	378
c20152_g12_i1	bHLH	727	gnl|BL_ORD_ID|197071BGIOSGA015290-PA Oryza sativa subsp. indica|bHLH|bHLH family protein	197071	1.01093e-17	88.2353	84.3445	51	45
c16031_g1_i1	STAT	758	gnl|BL_ORD_ID|258064676709864 Sisymbrium irio|STAT|STAT family protein	258064	9.41322e-31	57.0621	125.561	177	101
c17904_g1_i4	WRKY	656	gnl|BL_ORD_ID|3894Achn040601 Actinidia chinensis|WRKY|WRKY family protein	3894	1.2822e-18	57.0312	88.1965	128	73
c20141_g4_i1	WRKY	465	gnl|BL_ORD_ID|318517Zpz_sc01511.1.g00020.1.am.mk Zoysia pacifica|WRKY|WRKY family protein	318517	9.83994e-33	68.932	127.872	103	71
c19782_g2_i2	NAC	790	gnl|BL_ORD_ID|283946TRAES3BF073600100CFD_t1 Triticum aestivum|NAC|NAC family protein	283946	4.58266e-27	71.4286	111.694	112	80
c18986_g3_i1	bZIP	566	gnl|BL_ORD_ID|282771Sevir.6G133000.1.p Setaria viridis|bZIP|bZIP family protein	282771	8.63458e-53	87.5	172.555	104	91
c18607_g6_i3	ERF	562	gnl|BL_ORD_ID|281739Sevir.3G032800.1.p Setaria viridis|ERF|ERF family protein	281739	1.90649e-09	80.2632	56.9954	76	61
c18943_g1_i11	S1Fa-like	916	gnl|BL_ORD_ID|27908GSBRNA2T00046376001 Brassica napus|S1Fa-like|S1Fa-like family protein	27908	8.3983e-34	55.1724	134.806	203	112
c20364_g3_i4	GRAS	946	gnl|BL_ORD_ID|146281Lus10040166 Linum usitatissimum|GRAS|GRAS family protein	146281	5.64087e-15	73.913	74.3294	69	51
c18671_g3_i9	GRAS	549	gnl|BL_ORD_ID|151925MDP0000139971 Malus domestica|GRAS|GRAS family protein	151925	1.01116e-09	45.7317	60.077	164	75
c15773_g1_i2	G2-like	371	gnl|BL_ORD_ID|122420KHN22286.1 Glycine soja|G2-like|G2-like family protein	122420	2.21685e-14	58.427	71.633	89	52
c20028_g3_i6	MYB	1632	gnl|BL_ORD_ID|250818Rsa1.0_03996.1_g00001.1 Raphanus sativus|MYB|MYB family protein	250818	1.7418e-132	71.5935	428.713	433	310
c20353_g1_i14	GATA	1378	gnl|BL_ORD_ID|106717Gh_D13G2412 Gossypium hirsutum|GATA|GATA family protein	106717	2.61155e-144	78.7097	439.499	310	244
c18108_g1_i1	WRKY	3135	gnl|BL_ORD_ID|250373Rsa1.0_07654.1_g00001.1 Raphanus sativus|WRKY|WRKY family protein	250373	5.8474e-76	64.684	278.485	269	174
c18497_g2_i3	ERF	1002	gnl|BL_ORD_ID|60761Cc01_g03550 Coffea canephora|ERF|ERF family protein	60761	2.12222e-21	50.9554	63.929	157	80
c19231_g2_i21	MIKC_MADS	1262	gnl|BL_ORD_ID|127621Itr_sc000159.1_g00028.1 Ipomoea trifida|MIKC_MADS|MIKC_MADS family protein	127621	2.98651e-121	76.6784	381.333	283	217
c20377_g2_i5	NAC	828	gnl|BL_ORD_ID|306593Zjn_sc00028.1.g03130.1.am.mk Zoysia japonica|NAC|NAC family protein	306593	3.71666e-26	68.3761	112.079	117	80
c19909_g8_i6	SRS	741	gnl|BL_ORD_ID|107862Gh_A08G2528 Gossypium hirsutum|SRS|SRS family protein	107862	4.28709e-07	48.5714	53.5286	140	68
c17690_g1_i1	ERF	417	gnl|BL_ORD_ID|85553Do007954.1 Dichanthelium oligosanthes|ERF|ERF family protein	85553	5.65533e-25	92.7536	99.7525	69	64
c20322_g4_i1	BBR-BPC	794	gnl|BL_ORD_ID|142774LPERR10G00510.1 Leersia perrieri|BBR-BPC|BBR-BPC family protein	142774	8.04437e-15	52.1739	76.6406	92	48
c19986_g3_i8	bZIP	302	gnl|BL_ORD_ID|146161Lus10024848 Linum usitatissimum|bZIP|bZIP family protein	146161	2.52439e-16	83.3333	77.411	48	40
c19924_g2_i3	HB-other	811	gnl|BL_ORD_ID|310259GRMZM2G318412_P01 Zea mays|HB-other|HB-other family protein	310259	3.93852e-06	63.0769	49.6766	65	41
c16277_g2_i1	ERF	1253	gnl|BL_ORD_ID|4074Achn350331 Actinidia chinensis|ERF|ERF family protein	4074	2.23169e-12	69.5238	71.633	105	73
c20638_g2_i2	ERF	763	gnl|BL_ORD_ID|21429EMT28879 Aegilops tauschii|ERF|ERF family protein	21429	5.37819e-52	62.4277	182.185	173	108
c13238_g1_i1	MIKC_MADS	338	gnl|BL_ORD_ID|217677PH01001113G0580 Phyllostachys heterocycla|MIKC_MADS|MIKC_MADS family protein	217677	2.82627e-18	68.1159	80.8777	69	47
c20322_g7_i2	HB-other	692	gnl|BL_ORD_ID|100295Cotton_A_09239_BGI-A2_v1.0 Gossypium arboreum|HB-other|HB-other family protein	100295	8.48702e-07	66.1538	50.447	65	43
c20584_g3_i6	ZF-HD	605	gnl|BL_ORD_ID|315019Zmw_sc01994.1.g00160.1 Zoysia matrella|ZF-HD|ZF-HD family protein	315019	9.05317e-09	75	56.9954	40	30
c20261_g4_i3	NAC	563	gnl|BL_ORD_ID|301043Vang0599s00010.1 Vigna angularis|NAC|NAC family protein	301043	6.08878e-28	68.1818	109.768	88	60
c20644_g5_i5	TCP	806	gnl|BL_ORD_ID|263592Sme2.5_07423.1_g00002.1 Solanum melongena|TCP|TCP family protein	263592	1.34488e-07	65.9574	55.4546	47	31
c19154_g1_i3	C3H	1430	gnl|BL_ORD_ID|184948OGLUM01G10890.2 Oryza glumaepatula|C3H|C3H family protein	184948	3.96687e-10	42.9224	65.0846	219	94
c19357_g1_i10	MYB	1080	gnl|BL_ORD_ID|282902Sevir.6G213300.1.p Setaria viridis|MYB|MYB family protein	282902	1.43726e-28	81.9444	120.168	144	118
c19167_g3_i12	CAMTA	1283	gnl|BL_ORD_ID|259065Seita.2G318600.1.p Setaria italica|CAMTA|CAMTA family protein	259065	1.92729e-158	99.0291	477.248	309	306
c19095_g4_i1	ERF	614	gnl|BL_ORD_ID|281990Sevir.2G400300.3.p Setaria viridis|ERF|ERF family protein	281990	4.88251e-72	91.6667	227.639	204	187
c18644_g2_i3	NAC	1578	gnl|BL_ORD_ID|312147GRMZM2G342647_P01 Zea mays|NAC|NAC family protein	312147	1.69126e-12	92.5	72.7886	40	37
c20849_g1_i5	MYB	488	gnl|BL_ORD_ID|4587Achn077281 Actinidia chinensis|MYB|MYB family protein	4587	1.1664e-26	58.3333	107.457	156	91
c15535_g1_i1	Trihelix	676	gnl|BL_ORD_ID|187350OMERI12G02100.3 Oryza meridionalis|Trihelix|Trihelix family protein	187350	2.42232e-96	81.7778	305.064	225	184
c17187_g1_i2	NAC	729	gnl|BL_ORD_ID|195713BGIOSGA036980-PA Oryza sativa subsp. indica|NAC|NAC family protein	195713	2.06536e-06	53.2787	50.8322	122	65
c19280_g2_i1	ERF	1273	gnl|BL_ORD_ID|80082DCAR_013815 Daucus carota|ERF|ERF family protein	80082	5.04573e-173	79.7531	517.309	405	323
c18581_g1_i2	WRKY	1266	gnl|BL_ORD_ID|216534PH01000906G0240 Phyllostachys heterocycla|WRKY|WRKY family protein	216534	3.06489e-07	58.6667	55.4546	75	44
c18309_g4_i9	Trihelix	252	gnl|BL_ORD_ID|219934Peinf101Scf00255g01007.1 Petunia inflata|Trihelix|Trihelix family protein	219934	3.3271e-48	98.7179	166.392	78	77
c19222_g8_i1	BBR-BPC	424	gnl|BL_ORD_ID|99289mrna00620.1-v1.0-hybrid Fragaria vesca|BBR-BPC|BBR-BPC family protein	99289	1.32114e-33	68.8525	129.028	122	84
c20528_g4_i11	ERF	999	gnl|BL_ORD_ID|258165676708970 Sisymbrium irio|ERF|ERF family protein	258165	1.88127e-22	52.2472	101.293	178	93
c18780_g2_i6	MYB	1317	gnl|BL_ORD_ID|249180Rsa1.0_00157.1_g00012.1 Raphanus sativus|MYB|MYB family protein	249180	1.65714e-31	48.6405	130.183	331	161
c17262_g2_i3	ERF	546	gnl|BL_ORD_ID|3445Achn023491 Actinidia chinensis|ERF|ERF family protein	3445	1.93061e-20	93.75	88.9669	48	45
c1303_g1_i1	MYB	845	gnl|BL_ORD_ID|189838ONIVA02G03520.1 Oryza nivara|MYB|MYB family protein	189838	8.82643e-89	100	281.567	140	140
c20281_g1_i4	Trihelix	567	gnl|BL_ORD_ID|166189Niben101Scf00646g07008.1 Nicotiana benthamiana|Trihelix|Trihelix family protein	166189	1.04993e-86	97.8261	275.404	138	135
c18996_g1_i2	bHLH	480	gnl|BL_ORD_ID|259735Seita.6G042600.2.p Setaria italica|bHLH|bHLH family protein	259735	2.96298e-68	97.2222	214.927	108	105
c20589_g1_i4	WRKY	1521	gnl|BL_ORD_ID|22606AT4G12020.2 Arabidopsis thaliana|WRKY|WRKY family protein	22606	6.06748e-35	62.6016	144.05	123	77
c18381_g1_i3	GRAS	1012	gnl|BL_ORD_ID|257585676752178 Sisymbrium irio|GRAS|GRAS family protein	257585	1.9197e-13	55.6604	74.3294	106	59
c19209_g1_i2	NAC	465	gnl|BL_ORD_ID|319692Zpz_sc00196.1.g00070.1.am.mk Zoysia pacifica|NAC|NAC family protein	319692	2.44557e-28	79.0123	114.775	81	64
c19080_g3_i4	ERF	1081	gnl|BL_ORD_ID|21429EMT28879 Aegilops tauschii|ERF|ERF family protein	21429	3.50639e-25	61.7886	109.383	123	76
c18905_g1_i5	bZIP	754	gnl|BL_ORD_ID|280676Sevir.5G193800.1.p Setaria viridis|bZIP|bZIP family protein	280676	1.4494e-21	90.7407	91.6633	54	49
c19044_g1_i4	NF-YA	1981	gnl|BL_ORD_ID|1320Aan014763 Artemisia annua|NF-YA|NF-YA family protein	1320	4.65002e-27	84.2105	119.783	95	80
c20019_g3_i4	GATA	1237	gnl|BL_ORD_ID|160395104880 Micromonas sp. RCC299|GATA|GATA family protein	160395	5.48844e-10	68.8525	64.6994	61	42
c19043_g3_i1	LBD	1137	gnl|BL_ORD_ID|129776Jcr4S02988.10 Jatropha curcas|LBD|LBD family protein	129776	6.41328e-07	60	53.9138	55	33
c20605_g6_i3	bHLH	446	gnl|BL_ORD_ID|29627GSBRNA2T00090396001 Brassica napus|bHLH|bHLH family protein	29627	3.49784e-29	74.1497	115.161	147	109
c19005_g1_i5	NAC	339	gnl|BL_ORD_ID|304198GSVIVT01033372001 Vitis vinifera|NAC|NAC family protein	304198	2.02424e-32	86.5854	123.635	82	71
c19945_g2_i1	ERF	990	gnl|BL_ORD_ID|134073Kaladp0839s0004.1.p Kalanchoe laxiflora|ERF|ERF family protein	134073	3.42217e-90	76.8559	292.352	229	176
c18268_g1_i1	Trihelix	682	gnl|BL_ORD_ID|166189Niben101Scf00646g07008.1 Nicotiana benthamiana|Trihelix|Trihelix family protein	166189	7.07276e-121	94.0299	365.925	201	189
c20722_g3_i1	M-type_MADS	451	gnl|BL_ORD_ID|269481Sopen06g014360.1 Solanum pennellii|M-type_MADS|M-type_MADS family protein	269481	3.62076e-07	49.0566	51.2174	159	78
c20854_g1_i2	M-type_MADS	1133	gnl|BL_ORD_ID|51659Csa06g026430.1 Camelina sativa|M-type_MADS|M-type_MADS family protein	51659	4.23348e-32	79.3103	120.553	87	69
c16962_g1_i3	MYB	1046	gnl|BL_ORD_ID|268390Sp_073850_ixmz.t1 Spinacia oleracea|MYB|MYB family protein	268390	1.61005e-23	49.0566	85.8853	159	78
c19130_g3_i1	NF-YA	437	gnl|BL_ORD_ID|241379Pavir.9NG726300.2.p Panicum virgatum|NF-YA|NF-YA family protein	241379	1.5086e-57	98.9011	184.882	91	90
c20803_g1_i9	MYB	1874	gnl|BL_ORD_ID|4430Achn202071 Actinidia chinensis|MYB|MYB family protein	4430	4.53929e-168	85.7143	509.605	343	294
c18480_g3_i2	bZIP	481	gnl|BL_ORD_ID|298474678365117 Utricularia gibba|bZIP|bZIP family protein	298474	1.59956e-35	74.3363	132.494	113	84
c19360_g5_i5	NAC	520	gnl|BL_ORD_ID|186569KN539001.1_FGP003 Oryza longistaminata|NAC|NAC family protein	186569	4.62837e-28	64.7059	112.849	119	77
c20264_g8_i1	MYB	843	gnl|BL_ORD_ID|144462Lsa013919 Lactuca sativa|MYB|MYB family protein	144462	5.43838e-07	70.7317	53.5286	41	29
c20535_g5_i4	B3	603	gnl|BL_ORD_ID|286229Traes_4DL_D0F3E9568.2 Triticum aestivum|B3|B3 family protein	286229	6.42945e-29	53.7234	117.857	188	101
c20182_g2_i2	LBD	731	gnl|BL_ORD_ID|97275FANhyb_rscf00001203.1.g00002.1 Fragaria x ananassa|LBD|LBD family protein	97275	2.92097e-50	67.0391	178.718	179	120
c20157_g4_i3	C2H2	930	gnl|BL_ORD_ID|230963Psi011812 Picea sitchensis|C2H2|C2H2 family protein	230963	5.30496e-18	93.617	86.6557	47	44
c19489_g5_i2	MYB	605	gnl|BL_ORD_ID|3433Achn012091 Actinidia chinensis|MYB|MYB family protein	3433	3.3688e-35	67.619	133.265	105	71
c19179_g1_i1	CO-like	1245	gnl|BL_ORD_ID|259926Seita.6G226200.1.p Setaria italica|CO-like|CO-like family protein	259926	8.66979e-155	96.6038	453.751	265	256
c19277_g2_i3	SBP	1120	gnl|BL_ORD_ID|67971estExt_fgenesh3_pg.C_130070 Chlorella variabilis NC64A|SBP|SBP family protein	67971	3.46492e-07	47.8992	55.4546	119	57
c20817_g1_i11	DBB	1472	gnl|BL_ORD_ID|3568Achn232871 Actinidia chinensis|DBB|DBB family protein	3568	5.33555e-24	62.4161	106.301	149	93
c20468_g1_i5	MYB	732	gnl|BL_ORD_ID|263271Sme2.5_02552.1_g00001.1 Solanum melongena|MYB|MYB family protein	263271	4.42924e-61	94.0171	207.994	117	110
c19014_g4_i4	WRKY	1034	gnl|BL_ORD_ID|97955FANhyb_rscf00000217.1.g00006.1 Fragaria x ananassa|WRKY|WRKY family protein	97955	4.92153e-76	82.1839	251.521	174	143
c19607_g7_i1	WRKY	571	gnl|BL_ORD_ID|97955FANhyb_rscf00000217.1.g00006.1 Fragaria x ananassa|WRKY|WRKY family protein	97955	5.08776e-35	62.8205	133.265	156	98
c20503_g1_i2	bZIP	421	gnl|BL_ORD_ID|32355GSBRNA2T00109513001 Brassica napus|bZIP|bZIP family protein	32355	5.48713e-47	98	165.236	100	98
c19625_g1_i3	TALE	639	gnl|BL_ORD_ID|149826GSMUA_Achr10P22520_001 Musa acuminata|TALE|TALE family protein	149826	2.0346e-18	81.5385	87.8113	65	53
c19303_g3_i1	ERF	565	gnl|BL_ORD_ID|215805Pahal.B03554.1 Panicum hallii|ERF|ERF family protein	215805	1.01394e-32	98.6842	122.094	76	75
c11361_g1_i1	B3	331	gnl|BL_ORD_ID|298027678360908 Utricularia gibba|B3|B3 family protein	298027	6.49968e-34	78.6517	129.413	89	70
c20167_g1_i14	bZIP	1386	gnl|BL_ORD_ID|282633Sevir.5G394700.6.p Setaria viridis|bZIP|bZIP family protein	282633	3.2292e-142	99.5283	420.624	212	211
c18880_g1_i8	GRAS	689	gnl|BL_ORD_ID|296096Tp57577_TGAC_v2_mRNA19884 Trifolium pratense|GRAS|GRAS family protein	296096	3.65733e-38	73.7374	144.821	99	73
c17671_g1_i2	C2H2	466	gnl|BL_ORD_ID|83793KZV58802.1 Dorcoceras hygrometricum|C2H2|C2H2 family protein	83793	1.91903e-06	71.4286	49.6766	35	25
c20619_g4_i4	MYB	1908	gnl|BL_ORD_ID|250818Rsa1.0_03996.1_g00001.1 Raphanus sativus|MYB|MYB family protein	250818	0	77.1739	661.759	552	426
c20045_g3_i6	ARR-B	2449	gnl|BL_ORD_ID|282638Sevir.5G424400.2.p Setaria viridis|ARR-B|ARR-B family protein	282638	0	95.6446	1112.83	574	549
c18408_g1_i7	HD-ZIP	625	gnl|BL_ORD_ID|281675Sevir.2G294300.1.p Setaria viridis|HD-ZIP|HD-ZIP family protein	281675	1.03982e-98	96.3415	292.738	164	158
c20933_g6_i3	GRAS	2101	gnl|BL_ORD_ID|282491Sevir.2G354000.1.p Setaria viridis|GRAS|GRAS family protein	282491	0	97.9927	1111.29	548	537
c19488_g1_i10	MYB	2640	gnl|BL_ORD_ID|283079Sevir.3G167200.4.p Setaria viridis|MYB|MYB family protein	283079	0	98.9547	547.74	287	284
c19660_g1_i2	C3H	925	gnl|BL_ORD_ID|216837PH01000133G1180 Phyllostachys heterocycla|C3H|C3H family protein	216837	6.01495e-87	96.5812	232.261	117	113
c18910_g5_i3	NAC	1667	gnl|BL_ORD_ID|186569KN539001.1_FGP003 Oryza longistaminata|NAC|NAC family protein	186569	1.64586e-27	55.4217	119.398	166	92
c18824_g1_i9	C3H	1531	gnl|BL_ORD_ID|201816Oropetium_20150105_21144A Oropetium thomaeum|C3H|C3H family protein	201816	0	93.6508	717.227	441	413
c18420_g1_i5	STAT	1425	gnl|BL_ORD_ID|150487MDP0000256917 Malus domestica|STAT|STAT family protein	150487	8.56925e-09	44.0514	61.2326	311	137
c18919_g1_i1	M-type_MADS	692	gnl|BL_ORD_ID|205340Peaxi162Scf01312g00064.1 Petunia axillaris|M-type_MADS|M-type_MADS family protein	205340	8.86218e-08	55.2941	54.6842	85	47
c19889_g1_i5	B3	1424	gnl|BL_ORD_ID|158873XP_010107958.1 Morus notabilis|B3|B3 family protein	158873	4.42343e-108	64.8045	346.665	358	232
c20068_g1_i4	MYB	955	gnl|BL_ORD_ID|215115Pahal.F00945.1 Panicum hallii|MYB|MYB family protein	215115	3.94764e-62	88.1119	207.608	143	126
c20626_g1_i1	BES1	415	gnl|BL_ORD_ID|280680Sevir.5G141900.1.p Setaria viridis|BES1|BES1 family protein	280680	1.61926e-25	89.3333	102.834	75	67
c20077_g1_i11	WRKY	1358	gnl|BL_ORD_ID|181232OB11G10730.1 Oryza brachyantha|WRKY|WRKY family protein	181232	2.73625e-69	76.6871	202.216	163	125
c18923_g9_i3	M-type_MADS	560	gnl|BL_ORD_ID|205340Peaxi162Scf01312g00064.1 Petunia axillaris|M-type_MADS|M-type_MADS family protein	205340	8.97942e-07	82.8571	50.8322	35	29
c19655_g1_i17	Trihelix	1403	gnl|BL_ORD_ID|213234CCG021324.1 Populus euphratica|Trihelix|Trihelix family protein	213234	8.05469e-13	52.2581	73.9442	155	81
c20658_g6_i1	NAC	1043	gnl|BL_ORD_ID|174909XP_016506045.1 Nicotiana tabacum|NAC|NAC family protein	174909	1.33734e-20	64.5161	92.0485	93	60
c20747_g6_i2	CPP	642	gnl|BL_ORD_ID|186015KN538949.1_FGP013 Oryza longistaminata|CPP|CPP family protein	186015	8.97347e-21	77.8409	94.7449	176	137
c20175_g1_i6	GRAS	1104	gnl|BL_ORD_ID|281434Sevir.3G341100.1.p Setaria viridis|GRAS|GRAS family protein	281434	0	98.1366	666.381	322	316
c19230_g3_i4	GATA	2284	gnl|BL_ORD_ID|97107FANhyb_rscf00000233.1.g00002.1 Fragaria x ananassa|GATA|GATA family protein	97107	0	92.3913	776.933	460	425
c19265_g1_i2	WRKY	780	gnl|BL_ORD_ID|90219XP_010923015.1 Elaeis guineensis|WRKY|WRKY family protein	90219	2.18775e-06	44.3925	51.6026	214	95
c20153_g3_i13	WRKY	455	gnl|BL_ORD_ID|98347mrna01596.1-v1.0-hybrid Fragaria vesca|WRKY|WRKY family protein	98347	1.12246e-67	82.8947	221.09	152	126
c19609_g4_i1	MYB	1177	gnl|BL_ORD_ID|4373Achn111201 Actinidia chinensis|MYB|MYB family protein	4373	5.48732e-16	48.4163	83.1889	221	107
c44141_g1_i1	ERF	308	gnl|BL_ORD_ID|46939Bv5_101120_supk.t1 Beta vulgaris|ERF|ERF family protein	46939	8.95248e-10	71.1864	58.5362	59	42
c19647_g4_i6	bHLH	634	gnl|BL_ORD_ID|129676Jcr4S00223.20 Jatropha curcas|bHLH|bHLH family protein	129676	4.74678e-35	56.8528	133.65	197	112
c20931_g2_i2	G2-like	709	gnl|BL_ORD_ID|247971Rsa1.0_03766.1_g00001.1 Raphanus sativus|G2-like|G2-like family protein	247971	1.62221e-31	60.7527	126.716	186	113
c19116_g4_i4	NAC	756	gnl|BL_ORD_ID|84941Do024028.1 Dichanthelium oligosanthes|NAC|NAC family protein	84941	7.42622e-114	86.9159	350.517	214	186
c19688_g2_i1	C3H	1252	gnl|BL_ORD_ID|212911CCG011654.1 Populus euphratica|C3H|C3H family protein	212911	3.4312e-99	71.4876	251.136	242	173
c12048_g1_i1	bHLH	349	gnl|BL_ORD_ID|46429Bv4_091500_eukp.t3 Beta vulgaris|bHLH|bHLH family protein	46429	1.98835e-22	88.6792	92.8189	53	47
c19171_g1_i5	LBD	920	gnl|BL_ORD_ID|295068Tp57577_TGAC_v2_mRNA8815 Trifolium pratense|LBD|LBD family protein	295068	4.20936e-19	86.2745	87.0409	51	44
c20429_g3_i4	C2H2	1303	gnl|BL_ORD_ID|167377NNU_024067-RA Nelumbo nucifera|C2H2|C2H2 family protein	167377	2.11366e-114	79.6748	353.599	246	196
c20746_g1_i1	M-type_MADS	532	gnl|BL_ORD_ID|269481Sopen06g014360.1 Solanum pennellii|M-type_MADS|M-type_MADS family protein	269481	8.81063e-09	51.8868	56.6102	106	55
c19421_g4_i8	ERF	995	gnl|BL_ORD_ID|247167RrC3821_p2 Raphanus raphanistrum|ERF|ERF family protein	247167	2.53305e-12	59.0698	70.4774	215	127
c20441_g3_i7	WRKY	990	gnl|BL_ORD_ID|7055Aqcoe2G051500.1.p Aquilegia coerulea|WRKY|WRKY family protein	7055	2.19112e-30	61.6438	80.1073	146	90
c19525_g1_i9	G2-like	1328	gnl|BL_ORD_ID|281895Sevir.2G173400.1.p Setaria viridis|G2-like|G2-like family protein	281895	8.95964e-168	96.4401	481.1	309	298
c19130_g1_i2	bZIP	816	gnl|BL_ORD_ID|202248Oropetium_20150105_17443A Oropetium thomaeum|bZIP|bZIP family protein	202248	2.4938e-78	86.9565	264.233	161	140
c20480_g3_i7	WRKY	1536	gnl|BL_ORD_ID|149696GSMUA_Achr11P10700_001 Musa acuminata|WRKY|WRKY family protein	149696	1.13501e-70	62.3288	147.902	146	91
c19775_g5_i2	TCP	979	gnl|BL_ORD_ID|151826MDP0000534647 Malus domestica|TCP|TCP family protein	151826	5.40672e-22	53.9877	97.8265	163	88
c20880_g2_i6	ERF	1438	gnl|BL_ORD_ID|60761Cc01_g03550 Coffea canephora|ERF|ERF family protein	60761	4.26887e-69	52.7115	241.506	461	243
c20693_g2_i2	bHLH	598	gnl|BL_ORD_ID|267897Sp_159490_wski.t1 Spinacia oleracea|bHLH|bHLH family protein	267897	1.46063e-23	54.3478	101.293	184	100
c20678_g1_i1	bHLH	637	gnl|BL_ORD_ID|258903676743424 Sisymbrium irio|bHLH|bHLH family protein	258903	6.16964e-09	51.4019	58.151	107	55
c19785_g1_i13	LBD	1494	gnl|BL_ORD_ID|149351GSMUA_Achr5P10740_001 Musa acuminata|LBD|LBD family protein	149351	4.84943e-59	56.5982	213.001	341	193
c20153_g3_i6	bHLH	1852	gnl|BL_ORD_ID|6030Aco001282.1 Ananas comosus|bHLH|bHLH family protein	6030	9.93191e-08	38.2271	58.5362	361	138
c20306_g1_i3	C3H	1379	gnl|BL_ORD_ID|281247Sevir.4G224600.2.p Setaria viridis|C3H|C3H family protein	281247	5.85033e-76	95.1351	243.432	185	176
c18990_g1_i5	bHLH	389	gnl|BL_ORD_ID|246663RrC1570_p1 Raphanus raphanistrum|bHLH|bHLH family protein	246663	4.80534e-11	61.25	63.1586	80	49
c18381_g1_i2	GRAS	919	gnl|BL_ORD_ID|257585676752178 Sisymbrium irio|GRAS|GRAS family protein	257585	8.49751e-19	79.7297	90.1225	74	59
c16921_g1_i3	WRKY	575	gnl|BL_ORD_ID|260259Seita.5G249900.1.p Setaria italica|WRKY|WRKY family protein	260259	2.39862e-43	91.3043	152.525	92	84
c4387_g1_i1	GATA	318	gnl|BL_ORD_ID|281527Sevir.7G193800.1.p Setaria viridis|GATA|GATA family protein	281527	1.86654e-29	85.3933	112.849	89	76
c20350_g2_i4	CAMTA	1534	gnl|BL_ORD_ID|191050ONIVA10G07200.1 Oryza nivara|CAMTA|CAMTA family protein	191050	2.86948e-47	56.3265	172.17	245	138
c19558_g1_i6	C2H2	797	gnl|BL_ORD_ID|139583Kalax.0830s0002.1.p Kalanchoe marnieriana|C2H2|C2H2 family protein	139583	7.58817e-44	57.6744	160.999	215	124
c19436_g1_i6	Whirly	313	gnl|BL_ORD_ID|190112ONIVA06G03980.1 Oryza nivara|Whirly|Whirly family protein	190112	2.45409e-13	85	68.5514	40	34
c19465_g1_i9	bHLH	990	gnl|BL_ORD_ID|5483Achn144111 Actinidia chinensis|bHLH|bHLH family protein	5483	7.30308e-168	91.2088	486.108	273	249
c19841_g3_i5	M-type_MADS	743	gnl|BL_ORD_ID|295000Tp57577_TGAC_v2_mRNA22346 Trifolium pratense|M-type_MADS|M-type_MADS family protein	295000	1.1463e-31	78.8462	123.25	104	82
c19609_g4_i2	NF-YC	1187	gnl|BL_ORD_ID|20963EMT33375 Aegilops tauschii|NF-YC|NF-YC family protein	20963	3.92107e-14	83.7209	76.6406	43	36
c11637_g1_i3	C3H	680	gnl|BL_ORD_ID|98260mrna31023.1-v1.0-hybrid Fragaria vesca|C3H|C3H family protein	98260	1.04453e-16	69.5122	68.1662	82	57
c20095_g4_i2	bHLH	591	gnl|BL_ORD_ID|239785Pavir.7KG065100.1.p Panicum virgatum|bHLH|bHLH family protein	239785	4.20026e-40	97.4359	142.895	78	76
c15939_g1_i2	C2H2	941	gnl|BL_ORD_ID|152836MDP0000232929 Malus domestica|C2H2|C2H2 family protein	152836	1.81229e-11	60.5263	65.855	76	46
c19069_g1_i2	C3H	927	gnl|BL_ORD_ID|19884329122 Arabidopsis lyrata|C3H|C3H family protein	19884	1.39013e-54	68.8889	192.971	180	124
c20332_g3_i2	MYB	1355	gnl|BL_ORD_ID|263670Sme2.5_05369.1_g00001.1 Solanum melongena|MYB|MYB family protein	263670	2.64188e-106	75.2852	334.724	263	198
c19726_g12_i8	MYB	679	gnl|BL_ORD_ID|264777Sme2.5_05108.1_g00003.1 Solanum melongena|MYB|MYB family protein	264777	1.39262e-07	50.4132	54.299	121	61
c19852_g2_i2	MYB	676	gnl|BL_ORD_ID|150383MDP0000217510 Malus domestica|MYB|MYB family protein	150383	9.03138e-07	47.619	51.6026	105	50
c19367_g2_i3	MYB	381	gnl|BL_ORD_ID|268206Sp_046550_watp.t1 Spinacia oleracea|MYB|MYB family protein	268206	3.61966e-11	54.2169	63.1586	83	45
c8537_g1_i2	HB-other	568	gnl|BL_ORD_ID|311991GRMZM2G021475_P01 Zea mays|HB-other|HB-other family protein	311991	5.47523e-19	73.7705	88.5817	61	45
c20449_g1_i6	NF-YC	645	gnl|BL_ORD_ID|29992GSBRNA2T00081075001 Brassica napus|NF-YC|NF-YC family protein	29992	2.13293e-36	84.6939	138.658	98	83
c20076_g2_i4	bHLH	852	gnl|BL_ORD_ID|150602MDP0000560255 Malus domestica|bHLH|bHLH family protein	150602	3.11112e-78	70.7317	253.447	246	174
c19412_g2_i1	Trihelix	1255	gnl|BL_ORD_ID|253819Sphfalx0001s0374.1.p Sphagnum fallax|Trihelix|Trihelix family protein	253819	3.52977e-12	44.0171	71.2478	234	103
c7132_g1_i1	MYB	515	gnl|BL_ORD_ID|98012FANhyb_rscf00003095.1.g00001.1 Fragaria x ananassa|MYB|MYB family protein	98012	3.68592e-13	86.0465	66.6254	43	37
c20843_g1_i7	WRKY	923	gnl|BL_ORD_ID|260272Seita.9G098100.1.p Setaria italica|WRKY|WRKY family protein	260272	7.88856e-85	98.6014	266.544	143	141
c20356_g1_i6	HRT-like	1760	gnl|BL_ORD_ID|267017431583 Selaginella moellendorffii|HRT-like|HRT-like family protein	267017	7.91314e-52	79.4521	191.045	146	116
c19736_g5_i2	MIKC_MADS	2205	gnl|BL_ORD_ID|148306GSMUA_Achr9P13010_001 Musa acuminata|MIKC_MADS|MIKC_MADS family protein	148306	1.59478e-30	56.7708	130.954	192	109
c16901_g1_i1	Trihelix	658	gnl|BL_ORD_ID|213234CCG021324.1 Populus euphratica|Trihelix|Trihelix family protein	213234	3.77188e-71	71.2919	238.039	209	149
c18109_g1_i14	bHLH	963	gnl|BL_ORD_ID|4519Achn013161 Actinidia chinensis|bHLH|bHLH family protein	4519	7.56638e-12	54.7445	68.9366	137	75
c19696_g4_i5	NAC	415	gnl|BL_ORD_ID|146986Lus10030143 Linum usitatissimum|NAC|NAC family protein	146986	8.1178e-51	79.0698	170.629	129	102
c20297_g5_i1	bHLH	1447	gnl|BL_ORD_ID|4519Achn013161 Actinidia chinensis|bHLH|bHLH family protein	4519	1.97579e-14	55.7377	78.5666	122	68
c18788_g3_i2	NAC	1035	gnl|BL_ORD_ID|202597Oropetium_20150105_16248A Oropetium thomaeum|NAC|NAC family protein	202597	5.87391e-06	69.3878	51.2174	49	34
c20012_g4_i6	C2H2	1217	gnl|BL_ORD_ID|95278462962708 Eragrostis tef|C2H2|C2H2 family protein	95278	3.10088e-168	82.1875	496.123	320	263
c18761_g1_i7	MIKC_MADS	566	gnl|BL_ORD_ID|312687Zosma2g02220.1 Zostera marina|MIKC_MADS|MIKC_MADS family protein	312687	3.0538e-22	59.6774	97.0561	124	74
c20061_g1_i4	bHLH	1383	gnl|BL_ORD_ID|265511SMil_00011498-RA_Salv Salvia miltiorrhiza|bHLH|bHLH family protein	265511	1.66178e-124	76.9968	392.119	313	241
c15699_g1_i1	bHLH	381	gnl|BL_ORD_ID|213096CCG017221.2 Populus euphratica|bHLH|bHLH family protein	213096	7.4154e-43	75.3968	152.14	126	95
c19513_g2_i4	G2-like	1156	gnl|BL_ORD_ID|209949PEQU_01814 Phalaenopsis equestris|G2-like|G2-like family protein	209949	6.48937e-20	59.8291	90.5077	117	70
c18891_g2_i1	E2F DP	333	gnl|BL_ORD_ID|29393GSBRNA2T00057732001 Brassica napus|E2F/DP|E2F/DP family protein	29393	1.98587e-06	66.6667	48.521	42	28
c19543_g2_i3	MYB	1259	gnl|BL_ORD_ID|282330Sevir.3G048600.8.p Setaria viridis|MYB|MYB family protein	282330	5.34335e-153	91.0653	471.855	291	265
c20670_g1_i2	ERF	2173	gnl|BL_ORD_ID|207853Pbr002083.1 Pyrus bretschneideri|ERF|ERF family protein	207853	8.21323e-87	67.5926	294.278	324	219
c16613_g1_i2	M-type_MADS	894	gnl|BL_ORD_ID|186631KN540739.1_FGP003 Oryza longistaminata|M-type_MADS|M-type_MADS family protein	186631	5.71451e-28	59.0278	116.701	144	85
c19899_g4_i7	DBB	868	gnl|BL_ORD_ID|245452RrC2980_p1 Raphanus raphanistrum|DBB|DBB family protein	245452	2.51022e-96	74.5098	303.138	255	190
c19600_g2_i8	ARF	1350	gnl|BL_ORD_ID|283124Sevir.4G268700.2.p Setaria viridis|ARF|ARF family protein	283124	0	96.7662	768.844	402	389
c20803_g2_i7	HD-ZIP	2439	gnl|BL_ORD_ID|294415Tp57577_TGAC_v2_mRNA19483 Trifolium pratense|HD-ZIP|HD-ZIP family protein	294415	4.14943e-28	54.8544	123.25	206	113
c18701_g2_i5	HB-other	1709	gnl|BL_ORD_ID|259193Seita.5G265800.1.p Setaria italica|HB-other|HB-other family protein	259193	5.5262e-125	96.7972	408.683	281	272
c19740_g1_i2	bHLH	1442	gnl|BL_ORD_ID|98232mrna15187.1-v1.0-hybrid Fragaria vesca|bHLH|bHLH family protein	98232	0	88.491	603.594	391	346
c19175_g3_i1	FAR1	967	gnl|BL_ORD_ID|195922BGIOSGA010384-PA Oryza sativa subsp. indica|FAR1|FAR1 family protein	195922	2.00669e-37	83.1683	144.05	101	84
c20625_g10_i1	C2H2	423	gnl|BL_ORD_ID|316278Zmw_sc06582.1.g00020.1 Zoysia matrella|C2H2|C2H2 family protein	316278	1.34691e-21	60.396	95.1301	101	61
c8764_g1_i1	bHLH	435	gnl|BL_ORD_ID|21410EMT03129 Aegilops tauschii|bHLH|bHLH family protein	21410	7.05721e-60	89.5161	205.682	124	111
c18462_g1_i6	Trihelix	547	gnl|BL_ORD_ID|5767Aco017242.1 Ananas comosus|Trihelix|Trihelix family protein	5767	9.24426e-17	50.6757	82.0333	148	75
c19441_g1_i1	MIKC_MADS	920	gnl|BL_ORD_ID|199963Ote100012231081 Ocimum tenuiflorum|MIKC_MADS|MIKC_MADS family protein	199963	4.18131e-42	83.1683	157.918	101	84
c20066_g4_i1	MYB	1630	gnl|BL_ORD_ID|126833Itr_sc000748.1_g00024.1 Ipomoea trifida|MYB|MYB family protein	126833	1.57621e-115	70.6052	370.163	347	245
c18993_g4_i6	LBD	1664	gnl|BL_ORD_ID|152921MDP0000280087 Malus domestica|LBD|LBD family protein	152921	0	73.1261	660.603	547	400
c18943_g1_i24	GATA	894	gnl|BL_ORD_ID|267566Sof018756 Saccharum officinarum|GATA|GATA family protein	267566	1.25006e-61	96.9697	198.364	99	96
c19462_g3_i8	ERF	641	gnl|BL_ORD_ID|21095EMT22546 Aegilops tauschii|ERF|ERF family protein	21095	2.83145e-29	66.2338	119.398	154	102
c19607_g1_i4	MYB	1045	gnl|BL_ORD_ID|98382mrna16655.1-v1.0-hybrid Fragaria vesca|MYB|MYB family protein	98382	4.25281e-70	76.0417	243.432	192	146
c19106_g2_i12	C2H2	1335	gnl|BL_ORD_ID|31097GSBRNA2T00155318001 Brassica napus|C2H2|C2H2 family protein	31097	6.1341e-39	57.6744	154.066	215	124
c20312_g2_i7	FAR1	815	gnl|BL_ORD_ID|84191Do016940.1 Dichanthelium oligosanthes|FAR1|FAR1 family protein	84191	1.25381e-51	92.7928	186.808	111	103
c14179_g1_i1	ERF	500	gnl|BL_ORD_ID|282893Sevir.7G198900.1.p Setaria viridis|ERF|ERF family protein	282893	7.06969e-53	87.5	175.637	112	98
c18625_g2_i2	ERF	1282	gnl|BL_ORD_ID|158246XP_013899004.1 Monoraphidium neglectum|ERF|ERF family protein	158246	3.43879e-81	72.8033	275.404	239	174
c9206_g1_i2	MYB	846	gnl|BL_ORD_ID|303811GSVIVT01013228001 Vitis vinifera|MYB|MYB family protein	303811	5.98145e-28	74.7126	113.235	87	65
c20565_g1_i11	NAC	749	gnl|BL_ORD_ID|83257KZV39672.1 Dorcoceras hygrometricum|NAC|NAC family protein	83257	1.39799e-90	83.4146	291.967	205	171
c15576_g2_i1	MYB	887	gnl|BL_ORD_ID|126833Itr_sc000748.1_g00024.1 Ipomoea trifida|MYB|MYB family protein	126833	1.06319e-69	69.2982	236.884	228	158
c13114_g1_i1	LBD	690	gnl|BL_ORD_ID|190395ONIVA03G38180.1 Oryza nivara|LBD|LBD family protein	190395	4.20905e-74	66.6667	245.358	246	164
c19332_g3_i1	WRKY	848	gnl|BL_ORD_ID|147571GSMUA_Achr2P20130_001 Musa acuminata|WRKY|WRKY family protein	147571	1.04752e-79	88.0503	266.159	159	140
c18927_g1_i4	FAR1	1828	gnl|BL_ORD_ID|151776MDP0000300795 Malus domestica|FAR1|FAR1 family protein	151776	5.78631e-121	85.2941	397.897	238	203
c20354_g1_i3	SBP	2073	gnl|BL_ORD_ID|151101MDP0000730019 Malus domestica|SBP|SBP family protein	151101	6.03807e-170	78.4703	507.294	353	277
c21307_g1_i1	bZIP	566	gnl|BL_ORD_ID|281372Sevir.4G081100.1.p Setaria viridis|bZIP|bZIP family protein	281372	3.10126e-46	100	160.229	79	79
c19013_g3_i1	bZIP	660	gnl|BL_ORD_ID|186337KN538720.1_FGP049 Oryza longistaminata|bZIP|bZIP family protein	186337	3.99831e-07	64.4444	52.7582	45	29
c20326_g1_i9	C3H	850	gnl|BL_ORD_ID|248295Rsa1.0_03182.1_g00005.1 Raphanus sativus|C3H|C3H family protein	248295	9.70506e-21	85	94.3597	60	51
c18609_g3_i7	NAC	1652	gnl|BL_ORD_ID|212901CCG010610.1 Populus euphratica|NAC|NAC family protein	212901	3.74741e-76	64.6409	165.622	181	117
c19000_g3_i4	bZIP	784	gnl|BL_ORD_ID|80901DCAR_026693 Daucus carota|bZIP|bZIP family protein	80901	1.06838e-44	70.8333	164.851	168	119
c19806_g2_i2	MYB	1454	gnl|BL_ORD_ID|310774GRMZM2G443202_P01 Zea mays|MYB|MYB family protein	310774	1.72718e-34	93.1507	140.198	73	68
c20502_g1_i13	FAR1	1081	gnl|BL_ORD_ID|196381BGIOSGA009723-PA Oryza sativa subsp. indica|FAR1|FAR1 family protein	196381	4.44639e-08	62.8571	58.151	70	44
c20022_g3_i1	WRKY	1516	gnl|BL_ORD_ID|260191Seita.3G282000.1.p Setaria italica|WRKY|WRKY family protein	260191	4.46949e-65	87.2611	223.787	157	137
c20724_g4_i1	C3H	1201	gnl|BL_ORD_ID|152511MDP0000285251 Malus domestica|C3H|C3H family protein	152511	1.76117e-91	81.0811	308.145	222	180
c18229_g1_i3	HD-ZIP	623	gnl|BL_ORD_ID|84542Do000506.1 Dichanthelium oligosanthes|HD-ZIP|HD-ZIP family protein	84542	1.90779e-26	69.8113	111.694	106	74
c20117_g1_i16	bHLH	417	gnl|BL_ORD_ID|246663RrC1570_p1 Raphanus raphanistrum|bHLH|bHLH family protein	246663	2.26876e-21	56.4885	93.9745	131	74
c19533_g3_i1	MYB	996	gnl|BL_ORD_ID|149895GSMUA_Achr8P25970_001 Musa acuminata|MYB|MYB family protein	149895	5.53323e-50	67.9144	179.489	187	127
c20013_g4_i2	GRAS	888	gnl|BL_ORD_ID|56020Csa07g015320.1 Camelina sativa|GRAS|GRAS family protein	56020	1.21844e-47	76.9231	176.407	195	150
c18689_g3_i1	NAC	1113	gnl|BL_ORD_ID|294673Tp57577_TGAC_v2_mRNA14116 Trifolium pratense|NAC|NAC family protein	294673	1.48105e-113	84.739	370.548	249	211
c20766_g5_i1	bZIP	2463	gnl|BL_ORD_ID|298474678365117 Utricularia gibba|bZIP|bZIP family protein	298474	7.48376e-44	62.8415	169.088	183	115
c11174_g1_i1	GATA	517	gnl|BL_ORD_ID|312172GRMZM2G396451_P01 Zea mays|GATA|GATA family protein	312172	1.44184e-25	63.4921	107.457	126	80
c18333_g1_i1	bHLH	270	gnl|BL_ORD_ID|4181Achn227371 Actinidia chinensis|bHLH|bHLH family protein	4181	8.27257e-08	70.4545	52.373	44	31
c19435_g1_i3	ERF	620	gnl|BL_ORD_ID|84409Do008687.1 Dichanthelium oligosanthes|ERF|ERF family protein	84409	1.05148e-63	92.7007	209.92	137	127
c18119_g1_i1	HD-ZIP	1227	gnl|BL_ORD_ID|287839Thecc1EG015486t1 Theobroma cacao|HD-ZIP|HD-ZIP family protein	287839	3.32164e-06	40.8696	39.6614	115	47
c1549_g1_i1	ERF	831	gnl|BL_ORD_ID|3585Achn181331 Actinidia chinensis|ERF|ERF family protein	3585	1.47424e-50	59.176	182.185	267	158
c20898_g1_i6	MYB	361	gnl|BL_ORD_ID|24332evm_27.model.AmTr_v1.0_scaffold00069.140 Amborella trichopoda|MYB|MYB family protein	24332	6.52131e-08	77.1429	53.5286	35	27
c20089_g12_i2	C3H	972	gnl|BL_ORD_ID|159761Mapoly0012s0190.1.p Marchantia polymorpha|C3H|C3H family protein	159761	2.67228e-77	72.4138	263.462	319	231
c19206_g1_i1	MYB	755	gnl|BL_ORD_ID|126833Itr_sc000748.1_g00024.1 Ipomoea trifida|MYB|MYB family protein	126833	3.34599e-65	75.8427	222.246	178	135
c20166_g2_i8	B3	906	gnl|BL_ORD_ID|80694DCAR_025729 Daucus carota|B3|B3 family protein	80694	4.47128e-51	76.3359	183.341	131	100
c17866_g1_i1	ARF	228	gnl|BL_ORD_ID|298170678433664 Utricularia gibba|ARF|ARF family protein	298170	6.12463e-09	53.9474	55.4546	76	41
c20446_g1_i4	NAC	1125	gnl|BL_ORD_ID|102391EPS67213.1 Genlisea aurea|NAC|NAC family protein	102391	8.40087e-52	65.8915	125.561	129	85
c20045_g2_i6	C3H	1300	gnl|BL_ORD_ID|119500KHN26333.1 Glycine soja|C3H|C3H family protein	119500	3.26213e-20	63.9535	96.2857	86	55
c20830_g1_i11	bZIP	523	gnl|BL_ORD_ID|104957Gh_A13G1934 Gossypium hirsutum|bZIP|bZIP family protein	104957	4.28387e-46	80.1418	163.31	141	113
c19013_g3_i10	LBD	948	gnl|BL_ORD_ID|16258Araip.5AZ2K Arachis ipaensis|LBD|LBD family protein	16258	2.9888e-37	51.5464	145.976	291	150
c19998_g6_i2	CO-like	1673	gnl|BL_ORD_ID|315081Zmw_sc02593.1.g00110.1 Zoysia matrella|CO-like|CO-like family protein	315081	1.057e-150	73.8149	469.159	443	327
c18743_g2_i3	HB-other	445	gnl|BL_ORD_ID|104066Gh_D03G0202 Gossypium hirsutum|HB-other|HB-other family protein	104066	8.88953e-10	83.3333	55.8398	36	30
c11584_g1_i1	ERF	362	gnl|BL_ORD_ID|305162Zjn_sc00004.1.g00470.1.sm.mkhc Zoysia japonica|ERF|ERF family protein	305162	8.3101e-18	57.1429	82.4185	112	64
c20791_g4_i1	bZIP	1411	gnl|BL_ORD_ID|258297676732640 Sisymbrium irio|bZIP|bZIP family protein	258297	2.40836e-07	73.3333	56.225	45	33
c18699_g2_i1	MYB	211	gnl|BL_ORD_ID|292721Tp3g07810 Thellungiella parvula|MYB|MYB family protein	292721	1.13022e-17	84	79.337	50	42
c19848_g2_i5	bZIP	627	gnl|BL_ORD_ID|259870Seita.6G232500.2.p Setaria italica|bZIP|bZIP family protein	259870	2.08177e-77	92.4051	242.276	158	146
c20128_g1_i11	MYB	863	gnl|BL_ORD_ID|217940PH01001506G0290 Phyllostachys heterocycla|MYB|MYB family protein	217940	1.22542e-28	72.1649	115.931	97	70
c18996_g3_i6	TCP	906	gnl|BL_ORD_ID|296524TRIUR3_03984-P1 Triticum urartu|TCP|TCP family protein	296524	1.38166e-58	66.3317	201.83	199	132
c19985_g6_i5	bHLH	780	gnl|BL_ORD_ID|214716Pahal.B03216.4 Panicum hallii|bHLH|bHLH family protein	214716	5.54586e-72	92.1875	229.95	128	118
c20322_g3_i13	C2H2	1081	gnl|BL_ORD_ID|273305Spipo28G0019400 Spirodela polyrhiza|C2H2|C2H2 family protein	273305	1.32941e-56	80.7229	195.667	166	134
c19429_g2_i2	HB-other	867	gnl|BL_ORD_ID|151696MDP0000268133 Malus domestica|HB-other|HB-other family protein	151696	9.07796e-07	43.609	46.9802	133	58
c20752_g2_i4	ERF	956	gnl|BL_ORD_ID|266594443461 Selaginella moellendorffii|ERF|ERF family protein	266594	3.49841e-25	54.0107	110.538	187	101
c19572_g3_i6	SBP	1376	gnl|BL_ORD_ID|281653Sevir.6G215800.1.p Setaria viridis|SBP|SBP family protein	281653	0	95.4955	619.002	333	318
c18872_g7_i3	WRKY	969	gnl|BL_ORD_ID|281452Sevir.8G011700.1.p Setaria viridis|WRKY|WRKY family protein	281452	4.63443e-10	83.0508	61.6178	59	49
c20876_g2_i2	MYB	906	gnl|BL_ORD_ID|248147Rsa1.0_00016.1_g00047.1 Raphanus sativus|MYB|MYB family protein	248147	1.55177e-37	91.0448	146.747	134	122
c18900_g2_i1	Trihelix	518	gnl|BL_ORD_ID|268521Sp_057020_iign.t1 Spinacia oleracea|Trihelix|Trihelix family protein	268521	1.13391e-13	94.7368	72.4034	38	36
c19952_g2_i4	NAC	655	gnl|BL_ORD_ID|281634Sevir.9G421800.1.p Setaria viridis|NAC|NAC family protein	281634	7.71981e-07	65.1163	51.6026	43	28
c20938_g1_i4	M-type_MADS	917	gnl|BL_ORD_ID|269341Sopen01g046270.1 Solanum pennellii|M-type_MADS|M-type_MADS family protein	269341	4.02018e-73	68.9119	230.72	193	133
c20389_g1_i9	TCP	460	gnl|BL_ORD_ID|153197MDP0000247249 Malus domestica|TCP|TCP family protein	153197	1.69604e-43	96.2025	151.754	79	76
c19823_g5_i2	C3H	711	gnl|BL_ORD_ID|82805KZV23174.1 Dorcoceras hygrometricum|C3H|C3H family protein	82805	9.92637e-11	47.3333	64.3142	150	71
c39409_g1_i1	NAC	386	gnl|BL_ORD_ID|212484CCG000365.1 Populus euphratica|NAC|NAC family protein	212484	2.71513e-20	53.4722	90.1225	144	77
c19384_g3_i2	C3H	262	gnl|BL_ORD_ID|263768Sme2.5_00175.1_g00018.1 Solanum melongena|C3H|C3H family protein	263768	3.71334e-20	76.3889	88.1965	72	55
c20507_g7_i2	AP2	1853	gnl|BL_ORD_ID|185945KN539820.1_FGP007 Oryza longistaminata|AP2|AP2 family protein	185945	0	85.8757	883.634	531	456
c20889_g6_i1	bHLH	596	gnl|BL_ORD_ID|267897Sp_159490_wski.t1 Spinacia oleracea|bHLH|bHLH family protein	267897	2.07831e-07	61.0169	53.1434	59	36
c19688_g9_i1	MYB	474	gnl|BL_ORD_ID|238432Pavir.7KG245000.1.p Panicum virgatum|MYB|MYB family protein	238432	1.4101e-48	97.5309	163.696	81	79
c18703_g4_i2	SBP	725	gnl|BL_ORD_ID|83727KZV44789.1 Dorcoceras hygrometricum|SBP|SBP family protein	83727	1.4173e-42	83.0769	155.992	130	108
c19640_g2_i4	bHLH	1186	gnl|BL_ORD_ID|145422Lus10022218 Linum usitatissimum|bHLH|bHLH family protein	145422	1.04013e-56	63.2576	200.675	264	167
c19248_g2_i2	AP2	844	gnl|BL_ORD_ID|106936Gh_D08G2402 Gossypium hirsutum|AP2|AP2 family protein	106936	1.01167e-48	68.75	178.333	176	121
c20354_g1_i4	SBP	839	gnl|BL_ORD_ID|151101MDP0000730019 Malus domestica|SBP|SBP family protein	151101	1.37107e-111	82.3256	341.273	215	177
c20471_g6_i1	NAC	698	gnl|BL_ORD_ID|190994ONIVA11G04890.1 Oryza nivara|NAC|NAC family protein	190994	4.48298e-16	70.5882	80.4925	68	48
c19360_g2_i1	bZIP	605	gnl|BL_ORD_ID|261413Seita.4G199100.1.p Setaria italica|bZIP|bZIP family protein	261413	2.93853e-46	91.2088	159.073	91	83
c18581_g1_i1	WRKY	1196	gnl|BL_ORD_ID|216534PH01000906G0240 Phyllostachys heterocycla|WRKY|WRKY family protein	216534	1.99784e-07	58.6667	56.225	75	44
c18757_g3_i1	B3	1042	gnl|BL_ORD_ID|258363676773256 Sisymbrium irio|B3|B3 family protein	258363	4.73303e-29	60.5839	121.324	137	83
c19429_g2_i1	HB-other	718	gnl|BL_ORD_ID|200000Ote100259360061 Ocimum tenuiflorum|HB-other|HB-other family protein	200000	3.42582e-07	51.6484	53.5286	91	47
c15792_g1_i1	HB-other	1463	gnl|BL_ORD_ID|197435LOC_Os05g25600.1 Oryza sativa subsp. japonica|HB-other|HB-other family protein	197435	1.49189e-45	58.4746	172.555	236	138
c15728_g1_i2	NAC	472	gnl|BL_ORD_ID|282481Sevir.3G333700.1.p Setaria viridis|NAC|NAC family protein	282481	1.261e-25	100	77.0258	37	37
c20817_g1_i7	DBB	1154	gnl|BL_ORD_ID|3568Achn232871 Actinidia chinensis|DBB|DBB family protein	3568	2.44371e-24	62.4161	105.531	149	93
c16445_g1_i3	MYB	399	gnl|BL_ORD_ID|219275Peinf101Scf00415g10022.1 Petunia inflata|MYB|MYB family protein	219275	3.2534e-16	81.8182	78.5666	44	36
c18515_g1_i5	bHLH	1117	gnl|BL_ORD_ID|295362Tp57577_TGAC_v2_mRNA33215 Trifolium pratense|bHLH|bHLH family protein	295362	2.75333e-37	53.1365	146.747	271	144
c18631_g3_i1	HRT-like	923	gnl|BL_ORD_ID|119816KHN40337.1 Glycine soja|HRT-like|HRT-like family protein	119816	2.49335e-76	75.2427	253.447	206	155
c19404_g5_i7	Nin-like	842	gnl|BL_ORD_ID|20007XP_011400012.1 Auxenochlorella protothecoides|Nin-like|Nin-like family protein	20007	7.6269e-13	52.8846	70.8626	104	55
c20203_g1_i2	B3	1022	gnl|BL_ORD_ID|186003KN539480.1_FGP012 Oryza longistaminata|B3|B3 family protein	186003	1.93254e-13	66.129	73.559	124	82
c19860_g3_i3	G2-like	931	gnl|BL_ORD_ID|106442Gh_A02G0666 Gossypium hirsutum|G2-like|G2-like family protein	106442	7.61675e-46	58.1081	169.088	222	129
c20527_g1_i5	ERF	2154	gnl|BL_ORD_ID|258938676725400 Sisymbrium irio|ERF|ERF family protein	258938	1.06199e-07	71.4286	58.9214	56	40
c18779_g5_i7	MYB	666	gnl|BL_ORD_ID|221801PSME_00038587-RA Pseudotsuga menziesii|MYB|MYB family protein	221801	7.02256e-34	57.3964	129.413	169	97
c20140_g2_i1	E2F DP	910	gnl|BL_ORD_ID|192570OPUNC10G09700.4 Oryza punctata|E2F/DP|E2F/DP family protein	192570	7.5006e-80	73.7288	269.24	236	174
c18539_g1_i5	Nin-like	895	gnl|BL_ORD_ID|316447Zmw_sc06576.1.g00010.1 Zoysia matrella|Nin-like|Nin-like family protein	316447	8.97243e-38	58.5227	144.436	176	103
c18561_g1_i5	NAC	643	gnl|BL_ORD_ID|301043Vang0599s00010.1 Vigna angularis|NAC|NAC family protein	301043	5.10505e-22	82.7586	94.3597	58	48
c7126_g1_i1	ERF	613	gnl|BL_ORD_ID|296738TRIUR3_11943-P1 Triticum urartu|ERF|ERF family protein	296738	1.00868e-14	70.8333	75.8702	96	68
c19462_g3_i1	ERF	624	gnl|BL_ORD_ID|238276Pavir.9NG798900.1.p Panicum virgatum|ERF|ERF family protein	238276	2.79901e-16	87.5	78.5666	48	42
c13922_g1_i2	MYB	1258	gnl|BL_ORD_ID|39081XP_009122937.1 Brassica rapa|MYB|MYB family protein	39081	7.20508e-20	57.9832	95.1301	119	69
c19019_g3_i9	WRKY	1961	gnl|BL_ORD_ID|251548Sobic.005G117400.2.p Sorghum bicolor|WRKY|WRKY family protein	251548	1.71931e-55	98.0769	193.741	104	102
c18650_g1_i6	Trihelix	723	gnl|BL_ORD_ID|268521Sp_057020_iign.t1 Spinacia oleracea|Trihelix|Trihelix family protein	268521	1.05109e-24	52.2124	107.457	226	118
c18542_g4_i2	GATA	886	gnl|BL_ORD_ID|97107FANhyb_rscf00000233.1.g00002.1 Fragaria x ananassa|GATA|GATA family protein	97107	3.17022e-103	92.7184	325.094	206	191
c20332_g3_i3	MYB	1366	gnl|BL_ORD_ID|263670Sme2.5_05369.1_g00001.1 Solanum melongena|MYB|MYB family protein	263670	3.03801e-106	75.2852	334.724	263	198
c10536_g1_i1	WRKY	617	gnl|BL_ORD_ID|282340Sevir.8G178800.1.p Setaria viridis|WRKY|WRKY family protein	282340	7.51015e-14	65.7534	73.559	73	48
c20495_g4_i3	CAMTA	830	gnl|BL_ORD_ID|83201KZV22762.1 Dorcoceras hygrometricum|CAMTA|CAMTA family protein	83201	8.21464e-58	75.4902	128.257	102	77
c19625_g1_i2	G2-like	914	gnl|BL_ORD_ID|270782Sopen09g001330.1 Solanum pennellii|G2-like|G2-like family protein	270782	3.52986e-68	71.1111	231.491	225	160
c14662_g1_i4	MYB	265	gnl|BL_ORD_ID|4587Achn077281 Actinidia chinensis|MYB|MYB family protein	4587	1.6252e-24	100	98.5969	48	48
c20157_g1_i7	B3	1539	gnl|BL_ORD_ID|15524Neem_26425_f_1 Azadirachta indica|B3|B3 family protein	15524	0	89.4602	603.208	389	348
c19590_g2_i2	FAR1	2016	gnl|BL_ORD_ID|151361MDP0000318339 Malus domestica|FAR1|FAR1 family protein	151361	7.25452e-180	79.2169	462.611	332	263
c18818_g1_i4	NF-X1	1597	gnl|BL_ORD_ID|153833Manes.06G003200.1.p Manihot esculenta|NF-X1|NF-X1 family protein	153833	1.00891e-20	66.6667	99.7525	111	74
c19488_g1_i11	MYB	2197	gnl|BL_ORD_ID|283079Sevir.3G167200.4.p Setaria viridis|MYB|MYB family protein	283079	0	98.9547	547.74	287	284
c19886_g5_i2	Trihelix	563	gnl|BL_ORD_ID|213234CCG021324.1 Populus euphratica|Trihelix|Trihelix family protein	213234	6.5616e-06	77.7778	48.521	36	28
c18751_g2_i1	MYB	619	gnl|BL_ORD_ID|4373Achn111201 Actinidia chinensis|MYB|MYB family protein	4373	8.38505e-38	84.6939	144.05	98	83
c20508_g1_i2	bHLH	945	gnl|BL_ORD_ID|132034kfl00190_0180 Klebsormidium flaccidum|bHLH|bHLH family protein	132034	7.35663e-50	86.2903	180.259	124	107
c19801_g1_i2	NF-YC	970	gnl|BL_ORD_ID|240841Pavir.1NG065700.2.p Panicum virgatum|NF-YC|NF-YC family protein	240841	1.70164e-97	97.5369	295.049	203	198
c18247_g3_i1	B3	879	gnl|BL_ORD_ID|258865676713104 Sisymbrium irio|B3|B3 family protein	258865	1.98564e-58	67.1171	207.994	222	149
c18223_g2_i1	MYB	666	gnl|BL_ORD_ID|145602Lus10007348 Linum usitatissimum|MYB|MYB family protein	145602	4.70653e-41	74.359	145.591	117	87
c19130_g6_i2	bZIP	773	gnl|BL_ORD_ID|146148Lus10021031 Linum usitatissimum|bZIP|bZIP family protein	146148	5.06755e-50	81.25	178.718	128	104
c18134_g1_i2	WRKY	448	gnl|BL_ORD_ID|181660OB05G31630.1 Oryza brachyantha|WRKY|WRKY family protein	181660	2.99079e-11	72.549	64.6994	51	37
c19044_g1_i3	NF-YA	1180	gnl|BL_ORD_ID|1320Aan014763 Artemisia annua|NF-YA|NF-YA family protein	1320	3.1605e-28	84.2105	119.783	95	80
c18031_g4_i6	MYB	393	gnl|BL_ORD_ID|253158Sobic.003G036600.1.p Sorghum bicolor|MYB|MYB family protein	253158	6.23609e-17	86.6667	78.5666	45	39
c18644_g2_i4	NAC	1538	gnl|BL_ORD_ID|312147GRMZM2G342647_P01 Zea mays|NAC|NAC family protein	312147	1.40068e-12	92.5	73.1738	40	37
c16199_g1_i1	GeBP protein	757	gnl|BL_ORD_ID|318286Zpz_sc01158.1.g00150.1.am.mk Zoysia pacifica|GeBP|GeBP family protein	318286	5.94471e-50	88.8889	179.874	99	88
c20883_g1_i6	WRKY	1350	gnl|BL_ORD_ID|107389Gh_A05G2378 Gossypium hirsutum|WRKY|WRKY family protein	107389	1.16804e-30	60	129.413	185	111
c16938_g2_i3	bHLH	453	gnl|BL_ORD_ID|85083Do006942.1 Dichanthelium oligosanthes|bHLH|bHLH family protein	85083	4.25887e-27	82.0513	111.694	78	64
c20821_g2_i8	GATA	537	gnl|BL_ORD_ID|98550mrna02686.1-v1.0-hybrid Fragaria vesca|GATA|GATA family protein	98550	3.96743e-105	93.6416	333.183	173	162
c19520_g4_i2	LBD	798	gnl|BL_ORD_ID|6622Aco005756.1 Ananas comosus|LBD|LBD family protein	6622	3.46555e-104	88.7179	327.02	195	173
c19053_g3_i1	bHLH	876	gnl|BL_ORD_ID|14647Neem_24780_f_1 Azadirachta indica|bHLH|bHLH family protein	14647	1.62185e-10	70	64.6994	50	35
c19116_g2_i16	NAC	578	gnl|BL_ORD_ID|301043Vang0599s00010.1 Vigna angularis|NAC|NAC family protein	301043	2.653e-14	50.9091	71.633	110	56
c18615_g4_i3	MYB	1060	gnl|BL_ORD_ID|69521Cre16.g695600.t1.2 Chlamydomonas reinhardtii|MYB|MYB family protein	69521	7.52061e-06	61.1111	50.447	72	44
c19367_g2_i6	B3	671	gnl|BL_ORD_ID|213943Pahal.G01216.2 Panicum hallii|B3|B3 family protein	213943	8.80146e-14	90.4762	72.4034	42	38
c20333_g2_i1	GeBP protein	646	gnl|BL_ORD_ID|221148PSME_00043208-RA Pseudotsuga menziesii|GeBP|GeBP family protein	221148	6.94554e-20	62.8866	91.6633	97	61
c16304_g1_i1	bHLH	915	gnl|BL_ORD_ID|181549OB04G32400.1 Oryza brachyantha|bHLH|bHLH family protein	181549	1.46031e-13	45.3125	73.559	192	87
c20774_g2_i2	NAC	909	gnl|BL_ORD_ID|99160mrna27940.1-v1.0-hybrid Fragaria vesca|NAC|NAC family protein	99160	1.66418e-14	67.5	77.0258	80	54
c19844_g1_i5	WRKY	595	gnl|BL_ORD_ID|188342OMERI02G32400.1 Oryza meridionalis|WRKY|WRKY family protein	188342	2.44202e-26	56.1644	110.538	146	82
c19123_g3_i1	Trihelix	727	gnl|BL_ORD_ID|185342OGLUM12G04560.1 Oryza glumaepatula|Trihelix|Trihelix family protein	185342	1.89809e-37	73.7864	144.05	103	76
c18552_g1_i4	MIKC_MADS	1267	gnl|BL_ORD_ID|64586Cla022159 Citrullus lanatus|MIKC_MADS|MIKC_MADS family protein	64586	1.33348e-58	84.4156	209.534	154	130
c18921_g3_i5	ERF	738	gnl|BL_ORD_ID|147771GSMUA_Achr11P19880_001 Musa acuminata|ERF|ERF family protein	147771	2.06937e-34	92.2078	134.035	77	71
c20535_g5_i2	B3	612	gnl|BL_ORD_ID|286229Traes_4DL_D0F3E9568.2 Triticum aestivum|B3|B3 family protein	286229	7.70362e-22	54.1401	97.4413	157	85
c14611_g1_i1	C3H	541	gnl|BL_ORD_ID|98260mrna31023.1-v1.0-hybrid Fragaria vesca|C3H|C3H family protein	98260	3.13054e-68	79.4444	229.18	180	143
c19290_g1_i2	MYB	459	gnl|BL_ORD_ID|283660TRAES3BF061900010CFD_t1 Triticum aestivum|MYB|MYB family protein	283660	7.87014e-06	66.6667	46.595	45	30
c20153_g3_i5	LBD	1476	gnl|BL_ORD_ID|129776Jcr4S02988.10 Jatropha curcas|LBD|LBD family protein	129776	1.15946e-06	60	53.5286	55	33
c16516_g1_i1	C3H	487	gnl|BL_ORD_ID|152278MDP0000304584 Malus domestica|C3H|C3H family protein	152278	4.71413e-07	73.6842	51.6026	38	28
c14505_g2_i1	Dof	339	gnl|BL_ORD_ID|3758Achn386081 Actinidia chinensis|Dof|Dof family protein	3758	1.67293e-40	78.7611	148.288	113	89
c20762_g3_i4	ARF	1290	gnl|BL_ORD_ID|264118Sme2.5_02298.1_g00001.1 Solanum melongena|ARF|ARF family protein	264118	2.76753e-47	69.4915	122.094	118	82
c19814_g1_i5	MYB	601	gnl|BL_ORD_ID|260253Seita.1G239400.1.p Setaria italica|MYB|MYB family protein	260253	7.78733e-37	84.6154	134.035	117	99
c18364_g3_i5	C2H2	897	gnl|BL_ORD_ID|319165Zpz_sc03258.1.g00060.1.sm.mkhc Zoysia pacifica|C2H2|C2H2 family protein	319165	8.1769e-13	76	70.8626	50	38
c18601_g3_i3	B3	643	gnl|BL_ORD_ID|99075mrna20854.1-v1.0-hybrid Fragaria vesca|B3|B3 family protein	99075	1.99641e-74	82.9545	247.284	176	146
c18644_g7_i1	B3	1054	gnl|BL_ORD_ID|213267CCG018340.1 Populus euphratica|B3|B3 family protein	213267	3.64503e-109	81.1715	339.732	239	194
c19029_g3_i5	MYB	475	gnl|BL_ORD_ID|1478Aan020124 Artemisia annua|MYB|MYB family protein	1478	2.94102e-17	61.1111	82.0333	90	55
c19694_g1_i4	MIKC_MADS	904	gnl|BL_ORD_ID|298168678301159 Utricularia gibba|MIKC_MADS|MIKC_MADS family protein	298168	7.00033e-07	51.6393	53.1434	122	63
c18942_g4_i1	E2F DP	1018	gnl|BL_ORD_ID|191089OPUNC10G09700.3 Oryza punctata|E2F/DP|E2F/DP family protein	191089	2.36838e-65	63.8393	229.565	224	143
c19887_g1_i13	Trihelix	436	gnl|BL_ORD_ID|57876C.cajan_40518 Cajanus cajan|Trihelix|Trihelix family protein	57876	2.3058e-06	82.8571	48.521	35	29
c19380_g3_i7	bHLH	1110	gnl|BL_ORD_ID|5483Achn144111 Actinidia chinensis|bHLH|bHLH family protein	5483	1.21162e-169	91.5441	492.656	272	249
c20648_g6_i1	C3H	941	gnl|BL_ORD_ID|201920Oropetium_20150105_23793A Oropetium thomaeum|C3H|C3H family protein	201920	2.67771e-44	80.9524	167.548	147	119
c19342_g2_i2	bHLH	645	gnl|BL_ORD_ID|259155Seita.4G041700.1.p Setaria italica|bHLH|bHLH family protein	259155	3.23312e-73	92.517	235.343	147	136
c19569_g2_i6	FAR1	1426	gnl|BL_ORD_ID|21393EMT13569 Aegilops tauschii|FAR1|FAR1 family protein	21393	8.60939e-91	63.764	300.056	356	227
c19651_g3_i6	bZIP	1153	gnl|BL_ORD_ID|96793FANhyb_rscf00000379.1.g00008.1 Fragaria x ananassa|bZIP|bZIP family protein	96793	3.27432e-39	51.0204	128.642	245	125
c12405_g1_i2	HB-other	373	gnl|BL_ORD_ID|319178Zpz_sc04699.1.g00010.1.am.mk Zoysia pacifica|HB-other|HB-other family protein	319178	5.40998e-15	61.6279	73.559	86	53
c20473_g2_i1	MYB	574	gnl|BL_ORD_ID|191902OPUNC05G25400.1 Oryza punctata|MYB|MYB family protein	191902	2.30296e-11	62.8571	65.4698	70	44
c18860_g2_i9	B3	1217	gnl|BL_ORD_ID|211719CCG013483.1 Populus euphratica|B3|B3 family protein	211719	6.29271e-06	60.7843	51.6026	51	31
c20462_g1_i1	BES1	911	gnl|BL_ORD_ID|5881Aco009314.1 Ananas comosus|BES1|BES1 family protein	5881	8.50193e-87	72.327	191.815	159	115
c20095_g3_i4	bHLH	890	gnl|BL_ORD_ID|85526Do007746.1 Dichanthelium oligosanthes|bHLH|bHLH family protein	85526	1.83219e-23	70	104.76	80	56
c20975_g3_i4	GATA	1111	gnl|BL_ORD_ID|148890GSMUA_Achr6P04510_001 Musa acuminata|GATA|GATA family protein	148890	1.85243e-53	64.9485	195.667	194	126
c19583_g3_i4	Whirly	654	gnl|BL_ORD_ID|212060CCG032954.1 Populus euphratica|Whirly|Whirly family protein	212060	1.62762e-09	70.1754	60.077	57	40
c18674_g4_i3	HB-other	813	gnl|BL_ORD_ID|311991GRMZM2G021475_P01 Zea mays|HB-other|HB-other family protein	311991	2.41897e-35	91.1392	138.658	79	72
c20749_g1_i12	BBR-BPC	788	gnl|BL_ORD_ID|99709Cotton_A_07948_BGI-A2_v1.0 Gossypium arboreum|BBR-BPC|BBR-BPC family protein	99709	1.26549e-20	76.8519	95.5153	108	83
c20155_g3_i7	bHLH	659	gnl|BL_ORD_ID|282538Sevir.9G096400.1.p Setaria viridis|bHLH|bHLH family protein	282538	2.82272e-46	70.6767	163.31	133	94
c18429_g3_i3	MYB	1096	gnl|BL_ORD_ID|295921Tp57577_TGAC_v2_mRNA10528 Trifolium pratense|MYB|MYB family protein	295921	4.07664e-28	49.6124	118.627	258	128
c19133_g1_i17	FAR1	886	gnl|BL_ORD_ID|21478EMT26392 Aegilops tauschii|FAR1|FAR1 family protein	21478	1.9787e-18	62.2047	89.3521	127	79
c19616_g4_i7	MYB	987	gnl|BL_ORD_ID|264276Sme2.5_00297.1_g00019.1 Solanum melongena|MYB|MYB family protein	264276	4.40937e-47	53.7367	173.326	281	151
c3712_g1_i1	G2-like	665	gnl|BL_ORD_ID|247971Rsa1.0_03766.1_g00001.1 Raphanus sativus|G2-like|G2-like family protein	247971	2.25817e-10	63.8889	62.7734	72	46
c20344_g2_i10	Trihelix	1631	gnl|BL_ORD_ID|85549Do027717.1 Dichanthelium oligosanthes|Trihelix|Trihelix family protein	85549	1.33836e-62	57.1429	224.942	287	164
c18985_g1_i22	NAC	1293	gnl|BL_ORD_ID|306593Zjn_sc00028.1.g03130.1.am.mk Zoysia japonica|NAC|NAC family protein	306593	4.80395e-149	83.3887	452.981	301	251
c18715_g2_i2	NF-YA	690	gnl|BL_ORD_ID|146364Lus10031505 Linum usitatissimum|NF-YA|NF-YA family protein	146364	2.64879e-57	69.1892	199.904	185	128
c18086_g1_i1	MYB	1423	gnl|BL_ORD_ID|310036GRMZM2G320305_P01 Zea mays|MYB|MYB family protein	310036	3.95489e-42	72.4832	160.614	149	108
c18570_g6_i10	bHLH	1256	gnl|BL_ORD_ID|79498DCAR_010766 Daucus carota|bHLH|bHLH family protein	79498	1.29222e-06	46.3768	53.5286	138	64
c18801_g4_i5	G2-like	981	gnl|BL_ORD_ID|4027Achn367381 Actinidia chinensis|G2-like|G2-like family protein	4027	1.58183e-61	73.9394	208.764	165	122
c19569_g2_i2	FAR1	1436	gnl|BL_ORD_ID|21393EMT13569 Aegilops tauschii|FAR1|FAR1 family protein	21393	2.2035e-106	57.7731	341.658	476	275
c19120_g3_i4	NAC	1243	gnl|BL_ORD_ID|169569XP_009763090.1 Nicotiana sylvestris|NAC|NAC family protein	169569	1.72263e-25	83.0769	110.538	65	54
c20397_g3_i1	bZIP	1137	gnl|BL_ORD_ID|283120Sevir.9G428400.2.p Setaria viridis|bZIP|bZIP family protein	283120	2.01272e-171	100	488.419	301	301
c19175_g3_i4	FAR1	1201	gnl|BL_ORD_ID|195922BGIOSGA010384-PA Oryza sativa subsp. indica|FAR1|FAR1 family protein	195922	1.00476e-54	81.5603	194.126	141	115
c20580_g3_i9	FAR1	524	gnl|BL_ORD_ID|208488PDK_30s762671g002 Phoenix dactylifera|FAR1|FAR1 family protein	208488	1.39496e-43	83.6538	159.458	104	87
c18784_g8_i5	bHLH	861	gnl|BL_ORD_ID|12483AHYPO_019315-RA Amaranthus hypochondriacus|bHLH|bHLH family protein	12483	1.70324e-45	64.6707	166.777	167	108
c20608_g1_i10	MYB	424	gnl|BL_ORD_ID|96737462910755 Eragrostis tef|MYB|MYB family protein	96737	1.34047e-55	94.382	154.066	89	84
c20914_g1_i2	bZIP	457	gnl|BL_ORD_ID|191980OPUNC06G25210.1 Oryza punctata|bZIP|bZIP family protein	191980	2.25517e-59	93.1034	200.29	145	135
c20543_g4_i9	Trihelix	923	gnl|BL_ORD_ID|84194Do000072.1 Dichanthelium oligosanthes|Trihelix|Trihelix family protein	84194	1.12959e-77	90.5405	258.07	148	134
c20119_g1_i4	Trihelix	918	gnl|BL_ORD_ID|241275Pavir.7NG215100.3.p Panicum virgatum|Trihelix|Trihelix family protein	241275	6.43826e-45	96.3855	163.31	83	80
c20674_g2_i3	bZIP	602	gnl|BL_ORD_ID|246240RrC2179_p5 Raphanus raphanistrum|bZIP|bZIP family protein	246240	2.77498e-17	71.7949	83.5741	78	56
c19104_g1_i1	B3	3329	gnl|BL_ORD_ID|20494EMT26093 Aegilops tauschii|B3|B3 family protein	20494	9.90577e-86	66.7808	306.22	292	195
c20141_g4_i9	WRKY	935	gnl|BL_ORD_ID|318517Zpz_sc01511.1.g00020.1.am.mk Zoysia pacifica|WRKY|WRKY family protein	318517	1.68634e-82	70.2422	277.33	289	203
c18441_g1_i2	WRKY	508	gnl|BL_ORD_ID|3602Achn109391 Actinidia chinensis|WRKY|WRKY family protein	3602	7.227e-47	83.6207	168.318	116	97
c17195_g1_i1	NAC	1281	gnl|BL_ORD_ID|186569KN539001.1_FGP003 Oryza longistaminata|NAC|NAC family protein	186569	3.69266e-22	70.2128	101.679	94	66
c20265_g5_i6	WRKY	555	gnl|BL_ORD_ID|55431Csa13g050240.1 Camelina sativa|WRKY|WRKY family protein	55431	5.38611e-52	75.8621	184.496	145	110
c20093_g6_i4	WRKY	1243	gnl|BL_ORD_ID|185205OGLUM12G00050.1 Oryza glumaepatula|WRKY|WRKY family protein	185205	2.82293e-06	54.2553	52.7582	94	51
c20132_g1_i2	NF-YB	527	gnl|BL_ORD_ID|130393WALNUT_00030998-RA Juglans regia|NF-YB|NF-YB family protein	130393	5.46459e-33	93	122.479	100	93
c20240_g1_i2	Trihelix	698	gnl|BL_ORD_ID|281831Sevir.5G270200.1.p Setaria viridis|Trihelix|Trihelix family protein	281831	3.63278e-36	98.5075	134.806	67	66
c20687_g3_i3	MYB	1695	gnl|BL_ORD_ID|310108GRMZM2G304840_P01 Zea mays|MYB|MYB family protein	310108	2.00244e-27	94.8276	115.931	58	55
c20803_g1_i8	MYB	1387	gnl|BL_ORD_ID|4430Achn202071 Actinidia chinensis|MYB|MYB family protein	4430	0	86.1111	593.193	396	341
c19455_g2_i3	Trihelix	496	gnl|BL_ORD_ID|268521Sp_057020_iign.t1 Spinacia oleracea|Trihelix|Trihelix family protein	268521	2.97987e-50	90	178.333	110	99
c20370_g4_i2	B3	474	gnl|BL_ORD_ID|80694DCAR_025729 Daucus carota|B3|B3 family protein	80694	1.46817e-23	66.0714	100.523	112	74
c20136_g1_i3	bHLH	1042	gnl|BL_ORD_ID|191102OPUNC07G16850.2 Oryza punctata|bHLH|bHLH family protein	191102	0	94.2492	576.244	313	295
c19792_g2_i4	bHLH	740	gnl|BL_ORD_ID|152761MDP0000606021 Malus domestica|bHLH|bHLH family protein	152761	1.71412e-27	50.6977	115.161	215	109
c19470_g1_i4	AP2	1668	gnl|BL_ORD_ID|238442Pavir.3KG024200.1.p Panicum virgatum|AP2|AP2 family protein	238442	1.01224e-30	96.7213	124.79	61	59
c18472_g2_i11	Trihelix	776	gnl|BL_ORD_ID|85549Do027717.1 Dichanthelium oligosanthes|Trihelix|Trihelix family protein	85549	9.31667e-57	94	198.364	100	94
c19461_g2_i5	ARF	1735	gnl|BL_ORD_ID|259281Seita.6G212000.1.p Setaria italica|ARF|ARF family protein	259281	0	98.6696	873.233	451	445
c19222_g8_i13	BBR-BPC	713	gnl|BL_ORD_ID|99289mrna00620.1-v1.0-hybrid Fragaria vesca|BBR-BPC|BBR-BPC family protein	99289	3.22597e-50	72.1854	179.874	151	109
c18309_g4_i7	Trihelix	329	gnl|BL_ORD_ID|219934Peinf101Scf00255g01007.1 Petunia inflata|Trihelix|Trihelix family protein	219934	2.642e-41	94.3662	148.673	71	67
c19412_g2_i9	Trihelix	1055	gnl|BL_ORD_ID|253819Sphfalx0001s0374.1.p Sphagnum fallax|Trihelix|Trihelix family protein	253819	1.68552e-10	44.3478	65.0846	230	102
c19463_g1_i6	MYB	1725	gnl|BL_ORD_ID|193067OPUNC02G05820.1 Oryza punctata|MYB|MYB family protein	193067	1.33816e-08	82.8571	59.6918	35	29
c20355_g1_i3	C3H	1070	gnl|BL_ORD_ID|201816Oropetium_20150105_21144A Oropetium thomaeum|C3H|C3H family protein	201816	3.2468e-122	87.0229	379.407	262	228
c19600_g2_i5	ARF	1384	gnl|BL_ORD_ID|283124Sevir.4G268700.2.p Setaria viridis|ARF|ARF family protein	283124	0	96.2963	729.169	378	364
c19245_g3_i4	LBD	860	gnl|BL_ORD_ID|66553augustus_masked-scaffold14956-abinit-gene-0.1-mRNA-1 Castanea mollissima|LBD|LBD family protein	66553	2.58792e-14	81.6327	75.485	49	40
c18944_g5_i1	MYB	428	gnl|BL_ORD_ID|196480BGIOSGA012704-PA Oryza sativa subsp. indica|MYB|MYB family protein	196480	4.30558e-08	61.4286	53.9138	70	43
c18957_g5_i14	MYB	1058	gnl|BL_ORD_ID|21337EMT33404 Aegilops tauschii|MYB|MYB family protein	21337	4.98769e-17	89.5833	84.7297	48	43
c20281_g1_i2	Trihelix	470	gnl|BL_ORD_ID|166189Niben101Scf00646g07008.1 Nicotiana benthamiana|Trihelix|Trihelix family protein	166189	4.41775e-79	95.8904	253.832	146	140
c20030_g3_i2	NF-YA	1967	gnl|BL_ORD_ID|146364Lus10031505 Linum usitatissimum|NF-YA|NF-YA family protein	146364	1.63982e-151	58.8636	336.65	440	259
c19665_g1_i2	MYB	2033	gnl|BL_ORD_ID|31790GSBRNA2T00069970001 Brassica napus|MYB|MYB family protein	31790	4.26037e-28	55.1111	123.635	225	124
c19390_g4_i2	C3H	812	gnl|BL_ORD_ID|249608Rsa1.0_00156.1_g00008.1 Raphanus sativus|C3H|C3H family protein	249608	6.39998e-52	72.327	181.8	159	115
c19059_g1_i2	GRAS	281	gnl|BL_ORD_ID|146281Lus10040166 Linum usitatissimum|GRAS|GRAS family protein	146281	2.60229e-15	73.8462	74.7146	65	48
c20227_g4_i8	G2-like	691	gnl|BL_ORD_ID|185890KN538778.1_FGP010 Oryza longistaminata|G2-like|G2-like family protein	185890	1.61714e-12	94.4444	69.707	36	34
c20175_g1_i12	GRAS	1787	gnl|BL_ORD_ID|281434Sevir.3G341100.1.p Setaria viridis|GRAS|GRAS family protein	281434	0	90.339	932.554	590	533
c18500_g1_i9	C2H2	557	gnl|BL_ORD_ID|149941GSMUA_Achr10P03980_001 Musa acuminata|C2H2|C2H2 family protein	149941	7.25589e-06	67.3469	48.521	49	33
c20198_g2_i2	WRKY	372	gnl|BL_ORD_ID|181660OB05G31630.1 Oryza brachyantha|WRKY|WRKY family protein	181660	8.66242e-10	75.5556	59.6918	45	34
c16646_g1_i3	WRKY	487	gnl|BL_ORD_ID|97955FANhyb_rscf00000217.1.g00006.1 Fragaria x ananassa|WRKY|WRKY family protein	97955	2.26652e-29	67.5214	116.701	117	79
c18873_g2_i3	CPP	1058	gnl|BL_ORD_ID|31647GSBRNA2T00123125001 Brassica napus|CPP|CPP family protein	31647	2.94807e-13	58.7629	74.3294	97	57
c19771_g3_i4	G2-like	414	gnl|BL_ORD_ID|61425Cc10_g03650 Coffea canephora|G2-like|G2-like family protein	61425	3.13894e-27	63.9344	110.538	122	78
c19461_g3_i1	WRKY	632	gnl|BL_ORD_ID|193297ORUFI09G04390.2 Oryza rufipogon|WRKY|WRKY family protein	193297	6.85278e-76	97.3333	244.202	150	146
c20588_g6_i1	NF-YA	824	gnl|BL_ORD_ID|146364Lus10031505 Linum usitatissimum|NF-YA|NF-YA family protein	146364	4.63362e-83	67.6806	273.863	263	178
c20203_g1_i3	B3	1017	gnl|BL_ORD_ID|186003KN539480.1_FGP012 Oryza longistaminata|B3|B3 family protein	186003	1.88652e-13	66.129	73.559	124	82
c20502_g1_i5	FAR1	1007	gnl|BL_ORD_ID|196381BGIOSGA009723-PA Oryza sativa subsp. indica|FAR1|FAR1 family protein	196381	3.74545e-08	62.8571	58.151	70	44
c43740_g1_i1	NAC	330	gnl|BL_ORD_ID|102391EPS67213.1 Genlisea aurea|NAC|NAC family protein	102391	4.05616e-12	64.9351	65.855	77	50
c19803_g3_i3	MYB	381	gnl|BL_ORD_ID|145602Lus10007348 Linum usitatissimum|MYB|MYB family protein	145602	2.25481e-34	73.2759	127.872	116	85
c20974_g1_i1	FAR1	1290	gnl|BL_ORD_ID|20839EMT05641 Aegilops tauschii|FAR1|FAR1 family protein	20839	1.12106e-34	43.7788	141.354	434	190
c20446_g1_i1	bHLH	529	gnl|BL_ORD_ID|314440Zmw_sc02382.1.g00020.1 Zoysia matrella|bHLH|bHLH family protein	314440	2.80238e-11	57.6471	63.1586	85	49
c19513_g2_i3	G2-like	907	gnl|BL_ORD_ID|209949PEQU_01814 Phalaenopsis equestris|G2-like|G2-like family protein	209949	7.80989e-12	57.3034	66.6254	89	51
c19656_g2_i1	NF-YB	492	gnl|BL_ORD_ID|98918mrna26188.1-v1.0-hybrid Fragaria vesca|NF-YB|NF-YB family protein	98918	4.93366e-15	88.3721	75.0998	43	38
c15758_g1_i1	NF-YC	902	gnl|BL_ORD_ID|4287Achn296391 Actinidia chinensis|NF-YC|NF-YC family protein	4287	4.65462e-24	71.4286	107.071	119	85
c17029_g1_i2	Trihelix	236	gnl|BL_ORD_ID|264147Sme2.5_04709.1_g00010.1 Solanum melongena|Trihelix|Trihelix family protein	264147	1.00984e-37	91.0256	136.732	78	71
c20880_g2_i11	ERF	1384	gnl|BL_ORD_ID|60761Cc01_g03550 Coffea canephora|ERF|ERF family protein	60761	2.54427e-69	52.7115	241.506	461	243
c18690_g1_i5	HSF	1211	gnl|BL_ORD_ID|246572RrC2480_p5 Raphanus raphanistrum|HSF|HSF family protein	246572	2.13786e-24	51.6	108.612	250	129
c20032_g1_i3	NAC	847	gnl|BL_ORD_ID|238948Pavir.5KG054400.1.p Panicum virgatum|NAC|NAC family protein	238948	3.03294e-149	100	431.795	218	218
c19930_g4_i3	MYB	340	gnl|BL_ORD_ID|315307Zmw_sc03046.1.g00130.1 Zoysia matrella|MYB|MYB family protein	315307	1.26532e-25	76.9231	105.531	78	60
c20694_g7_i1	GATA	2166	gnl|BL_ORD_ID|148890GSMUA_Achr6P04510_001 Musa acuminata|GATA|GATA family protein	148890	0	73.9884	425.631	346	256
c18905_g2_i2	HD-ZIP	554	gnl|BL_ORD_ID|186628KN538700.1_FGP039 Oryza longistaminata|HD-ZIP|HD-ZIP family protein	186628	5.1891e-75	89.0411	248.825	146	130
c20786_g3_i4	NAC	827	gnl|BL_ORD_ID|210927PEQU_11640 Phalaenopsis equestris|NAC|NAC family protein	210927	9.83051e-23	78.9474	102.064	76	60
c17510_g1_i1	CAMTA	1206	gnl|BL_ORD_ID|83201KZV22762.1 Dorcoceras hygrometricum|CAMTA|CAMTA family protein	83201	5.07452e-37	55.9524	148.288	252	141
c19614_g2_i5	HB-other	1895	gnl|BL_ORD_ID|311991GRMZM2G021475_P01 Zea mays|HB-other|HB-other family protein	311991	1.84792e-70	59.2834	248.825	307	182
c18859_g2_i5	GATA	700	gnl|BL_ORD_ID|312172GRMZM2G396451_P01 Zea mays|GATA|GATA family protein	312172	3.83737e-19	78.3333	90.5077	60	47
c20194_g4_i1	GRAS	1512	gnl|BL_ORD_ID|283519Traes_5BL_04BDEB5D8.2 Triticum aestivum|GRAS|GRAS family protein	283519	1.46662e-27	71.4286	68.9366	70	50
c18547_g1_i11	NAC	1827	gnl|BL_ORD_ID|107261Gh_D11G0701 Gossypium hirsutum|NAC|NAC family protein	107261	4.14535e-53	65.3846	200.675	182	119
c12647_g1_i2	HSF	637	gnl|BL_ORD_ID|99015mrna10474.1-v1.0-hybrid Fragaria vesca|HSF|HSF family protein	99015	5.90927e-56	77.0701	194.512	157	121
c20055_g3_i4	WRKY	778	gnl|BL_ORD_ID|216605PH01000046G0930 Phyllostachys heterocycla|WRKY|WRKY family protein	216605	5.16874e-10	50	62.3882	108	54
c18944_g3_i2	G2-like	476	gnl|BL_ORD_ID|260099Seita.2G168800.2.p Setaria italica|G2-like|G2-like family protein	260099	8.84255e-68	100	212.616	126	126
c20843_g1_i1	WRKY	1262	gnl|BL_ORD_ID|84820Do026369.1 Dichanthelium oligosanthes|WRKY|WRKY family protein	84820	4.76401e-134	96.6102	397.127	295	285
c20496_g3_i19	bHLH	375	gnl|BL_ORD_ID|84486Do007568.1 Dichanthelium oligosanthes|bHLH|bHLH family protein	84486	3.21958e-61	91.5966	194.512	119	109
c19964_g3_i5	Nin-like	447	gnl|BL_ORD_ID|4207Achn046361 Actinidia chinensis|Nin-like|Nin-like family protein	4207	4.15974e-22	88.4615	94.7449	52	46
c19955_g1_i10	MIKC_MADS	966	gnl|BL_ORD_ID|98319mrna13356.1-v1.0-hybrid Fragaria vesca|MIKC_MADS|MIKC_MADS family protein	98319	8.16945e-58	69.685	204.142	254	177
c19410_g3_i1	bHLH	590	gnl|BL_ORD_ID|180678OB06G28840.1 Oryza brachyantha|bHLH|bHLH family protein	180678	4.31374e-36	56.0606	135.961	198	111
c19436_g1_i12	Whirly	360	gnl|BL_ORD_ID|190112ONIVA06G03980.1 Oryza nivara|Whirly|Whirly family protein	190112	5.59789e-13	85	68.1662	40	34
c18130_g2_i7	bHLH	500	gnl|BL_ORD_ID|281985Sevir.7G050400.3.p Setaria viridis|bHLH|bHLH family protein	281985	1.35942e-09	83.7838	58.151	37	31
c19985_g6_i6	bHLH	893	gnl|BL_ORD_ID|213945Pahal.B03216.5 Panicum hallii|bHLH|bHLH family protein	213945	1.37875e-147	93.4211	424.091	228	213
c19572_g3_i2	SBP	1573	gnl|BL_ORD_ID|281653Sevir.6G215800.1.p Setaria viridis|SBP|SBP family protein	281653	0	95.5112	755.747	401	383
c18420_g1_i4	STAT	1355	gnl|BL_ORD_ID|150487MDP0000256917 Malus domestica|STAT|STAT family protein	150487	2.00711e-10	43.1746	66.2402	315	136
c19213_g3_i3	WRKY	418	gnl|BL_ORD_ID|298054678392851 Utricularia gibba|WRKY|WRKY family protein	298054	1.04037e-14	56.9767	73.9442	86	49
c19843_g2_i5	GRAS	554	gnl|BL_ORD_ID|153087MDP0000258655 Malus domestica|GRAS|GRAS family protein	153087	5.31332e-46	74.1935	157.532	124	92
c19809_g9_i1	CO-like	1162	gnl|BL_ORD_ID|107417Gh_D08G0537 Gossypium hirsutum|CO-like|CO-like family protein	107417	6.32829e-25	48.8636	110.923	176	86
c20812_g1_i6	NAC	1341	gnl|BL_ORD_ID|195713BGIOSGA036980-PA Oryza sativa subsp. indica|NAC|NAC family protein	195713	1.13628e-09	58.1395	62.3882	86	50
c19192_g4_i2	NAC	1283	gnl|BL_ORD_ID|32886GSBRNA2T00136766001 Brassica napus|NAC|NAC family protein	32886	6.49092e-07	54.4304	54.6842	79	43
c20347_g1_i7	B3	1706	gnl|BL_ORD_ID|260959Seita.2G432900.1.p Setaria italica|B3|B3 family protein	260959	0	96.6321	704.131	386	373
c19026_g2_i4	MIKC_MADS	968	gnl|BL_ORD_ID|250665Rsa1.0_03137.1_g00002.1 Raphanus sativus|MIKC_MADS|MIKC_MADS family protein	250665	1.31784e-10	52.3256	65.0846	86	45
c19761_g6_i2	C2H2	992	gnl|BL_ORD_ID|230963Psi011812 Picea sitchensis|C2H2|C2H2 family protein	230963	3.48249e-13	87.5	72.7886	48	42
c20785_g1_i3	B3	1198	gnl|BL_ORD_ID|250757Rsa1.0_03931.1_g00003.1 Raphanus sativus|B3|B3 family protein	250757	5.8485e-34	47.5096	138.272	261	124
c23261_g1_i1	LBD	301	gnl|BL_ORD_ID|250519Rsa1.0_02878.1_g00005.1 Raphanus sativus|LBD|LBD family protein	250519	1.0464e-08	83.7838	55.4546	37	31
c18491_g2_i6	NAC	644	gnl|BL_ORD_ID|102391EPS67213.1 Genlisea aurea|NAC|NAC family protein	102391	9.63113e-47	62.1622	168.318	185	115
c15318_g2_i1	C2H2	444	gnl|BL_ORD_ID|10379Aradu.SR468 Arachis duranensis|C2H2|C2H2 family protein	10379	4.26916e-07	46.4912	48.521	114	53
c18999_g1_i10	C2H2	451	gnl|BL_ORD_ID|317493Zmw_sc01940.1.g00010.1 Zoysia matrella|C2H2|C2H2 family protein	317493	4.73095e-11	63.6364	63.1586	77	49
c16961_g1_i2	bHLH	603	gnl|BL_ORD_ID|218771Peinf101Scf01093g11002.1 Petunia inflata|bHLH|bHLH family protein	218771	1.12317e-40	80.8081	149.058	99	80
c20019_g3_i6	bZIP	1614	gnl|BL_ORD_ID|271780Sopim08g074860.0.1 Solanum pimpinellifolium|bZIP|bZIP family protein	271780	4.70574e-06	59.7222	51.9878	72	43
c16267_g1_i1	MIKC_MADS	1325	gnl|BL_ORD_ID|127621Itr_sc000159.1_g00028.1 Ipomoea trifida|MIKC_MADS|MIKC_MADS family protein	127621	3.17164e-07	61.2245	55.8398	49	30
c2342_g1_i1	B3	583	gnl|BL_ORD_ID|250161Rsa1.0_02949.1_g00003.1 Raphanus sativus|B3|B3 family protein	250161	1.4062e-58	68.2292	199.134	192	131
c17421_g1_i2	E2F DP	465	gnl|BL_ORD_ID|310079GRMZM2G404769_P01 Zea mays|E2F/DP|E2F/DP family protein	310079	5.58753e-23	79.6875	98.2117	64	51
c9692_g1_i1	bHLH	490	gnl|BL_ORD_ID|21410EMT03129 Aegilops tauschii|bHLH|bHLH family protein	21410	6.67077e-35	85.5422	134.42	83	71
c20567_g3_i3	LFY	1276	gnl|BL_ORD_ID|226388Pp3c16_10660V3.2.p Physcomitrella patens|LFY|LFY family protein	226388	2.74869e-18	41.8118	90.1225	287	120
c20177_g1_i8	HD-ZIP	1140	gnl|BL_ORD_ID|259337Seita.7G184600.1.p Setaria italica|HD-ZIP|HD-ZIP family protein	259337	2.00378e-100	94.2308	304.679	208	196
c18757_g3_i4	B3	864	gnl|BL_ORD_ID|258363676773256 Sisymbrium irio|B3|B3 family protein	258363	1.42396e-09	64.1791	61.6178	67	43
c19304_g7_i2	bHLH	375	gnl|BL_ORD_ID|307280XP_015876987.1 Ziziphus jujuba|bHLH|bHLH family protein	307280	9.99445e-25	73.913	100.138	92	68
c19177_g3_i6	BBR-BPC	441	gnl|BL_ORD_ID|97717FANhyb_rscf00000253.1.g00010.1 Fragaria x ananassa|BBR-BPC|BBR-BPC family protein	97717	5.05994e-10	72.093	60.4622	43	31
c20262_g1_i1	ERF	937	gnl|BL_ORD_ID|172711XP_016480696.1 Nicotiana tabacum|ERF|ERF family protein	172711	1.12891e-32	82.1429	130.568	84	69
c20921_g1_i3	C2H2	997	gnl|BL_ORD_ID|273462Spipo12G0053800 Spirodela polyrhiza|C2H2|C2H2 family protein	273462	1.52508e-76	64.7059	253.062	306	198
c18468_g1_i5	C3H	737	gnl|BL_ORD_ID|281114Sevir.5G055800.1.p Setaria viridis|C3H|C3H family protein	281114	2.82962e-38	95.082	110.538	61	58
c19633_g2_i5	LBD	532	gnl|BL_ORD_ID|28268GSBRNA2T00122110001 Brassica napus|LBD|LBD family protein	28268	6.94839e-06	63.0769	48.1358	65	41
c18764_g2_i5	bZIP	1303	gnl|BL_ORD_ID|318878Zpz_sc00812.1.g00250.1.am.mk Zoysia pacifica|bZIP|bZIP family protein	318878	1.85894e-78	83.3333	161.384	102	85
c18269_g3_i2	bHLH	625	gnl|BL_ORD_ID|75245Genemark1.5361_g Coccomyxa subellipsoidea C-169|bHLH|bHLH family protein	75245	1.47821e-16	62.963	76.2554	81	51
c20244_g5_i1	S1Fa-like	957	gnl|BL_ORD_ID|199918Ote100185040001 Ocimum tenuiflorum|S1Fa-like|S1Fa-like family protein	199918	1.45943e-23	56.1728	100.523	162	91
c20845_g6_i2	WRKY	919	gnl|BL_ORD_ID|20392EMT03342 Aegilops tauschii|WRKY|WRKY family protein	20392	3.16252e-25	84.7222	110.153	72	61
c20694_g7_i4	GATA	1388	gnl|BL_ORD_ID|148890GSMUA_Achr6P04510_001 Musa acuminata|GATA|GATA family protein	148890	0	75.5149	568.54	437	330
c20862_g9_i1	NAC	1203	gnl|BL_ORD_ID|102391EPS67213.1 Genlisea aurea|NAC|NAC family protein	102391	7.39136e-55	53.0744	197.978	309	164
c20355_g5_i1	M-type_MADS	600	gnl|BL_ORD_ID|220706PSME_00044170-RA Pseudotsuga menziesii|M-type_MADS|M-type_MADS family protein	220706	4.46847e-09	58.8235	57.7658	68	40
c18749_g1_i9	MYB	261	gnl|BL_ORD_ID|219275Peinf101Scf00415g10022.1 Petunia inflata|MYB|MYB family protein	219275	3.07523e-18	86.9565	82.4185	46	40
c20305_g1_i4	G2-like	465	gnl|BL_ORD_ID|158371XP_010091789.1 Morus notabilis|G2-like|G2-like family protein	158371	7.58244e-16	92.5	78.5666	40	37
c18943_g1_i3	NF-YB	777	gnl|BL_ORD_ID|295020Tp57577_TGAC_v2_mRNA24946 Trifolium pratense|NF-YB|NF-YB family protein	295020	5.64581e-21	57.2327	95.9005	159	91
c17954_g1_i2	C2H2	1120	gnl|BL_ORD_ID|273462Spipo12G0053800 Spirodela polyrhiza|C2H2|C2H2 family protein	273462	5.89998e-08	48.3146	57.7658	178	86
c20681_g4_i1	Nin-like	905	gnl|BL_ORD_ID|319902Zpz_sc00135.1.g00200.1.am.mk Zoysia pacifica|Nin-like|Nin-like family protein	319902	1.30397e-38	59.5588	113.62	136	81
c20569_g3_i4	NAC	1405	gnl|BL_ORD_ID|306593Zjn_sc00028.1.g03130.1.am.mk Zoysia japonica|NAC|NAC family protein	306593	5.40818e-45	55.8642	172.555	324	181
c7059_g1_i1	E2F DP	246	gnl|BL_ORD_ID|191089OPUNC10G09700.3 Oryza punctata|E2F/DP|E2F/DP family protein	191089	1.68564e-09	69.2308	57.3806	52	36
c19913_g3_i2	MYB	550	gnl|BL_ORD_ID|60525Cc04_g06620 Coffea canephora|MYB|MYB family protein	60525	4.11913e-61	69.1429	210.305	175	121
c19060_g1_i2	NAC	754	gnl|BL_ORD_ID|281308Sevir.9G038400.1.p Setaria viridis|NAC|NAC family protein	281308	9.83583e-51	88.4615	173.711	130	115
c20770_g2_i5	FAR1	936	gnl|BL_ORD_ID|298485678316227 Utricularia gibba|FAR1|FAR1 family protein	298485	7.3142e-41	55.3488	152.525	215	119
c20844_g5_i2	CAMTA	984	gnl|BL_ORD_ID|83201KZV22762.1 Dorcoceras hygrometricum|CAMTA|CAMTA family protein	83201	3.99054e-25	59.5588	100.908	136	81
c19325_g1_i10	FAR1	475	gnl|BL_ORD_ID|119572KHN11326.1 Glycine soja|FAR1|FAR1 family protein	119572	2.34335e-07	53.9474	52.373	76	41
c20350_g1_i2	DBB	303	gnl|BL_ORD_ID|280700Sevir.4G289800.1.p Setaria viridis|DBB|DBB family protein	280700	2.74499e-24	80.6122	97.4413	98	79
c20166_g6_i4	LSD	1091	gnl|BL_ORD_ID|256428XP_011085606.1 Sesamum indicum|LSD|LSD family protein	256428	1.35076e-37	69.4915	144.05	177	123
c18872_g7_i2	WRKY	954	gnl|BL_ORD_ID|281452Sevir.8G011700.1.p Setaria viridis|WRKY|WRKY family protein	281452	2.60727e-06	75.4386	50.8322	57	43
c20457_g1_i7	G2-like	2173	gnl|BL_ORD_ID|270782Sopen09g001330.1 Solanum pennellii|G2-like|G2-like family protein	270782	2.01226e-74	52.3979	261.151	563	295
c20258_g2_i7	bZIP	300	gnl|BL_ORD_ID|4869Achn254431 Actinidia chinensis|bZIP|bZIP family protein	4869	1.07417e-11	63.2653	63.929	98	62
c20871_g3_i7	YABBY	1746	gnl|BL_ORD_ID|147103Lus10043264 Linum usitatissimum|YABBY|YABBY family protein	147103	2.40314e-78	64.0127	250.366	314	201
c19636_g5_i4	C3H	1711	gnl|BL_ORD_ID|248295Rsa1.0_03182.1_g00005.1 Raphanus sativus|C3H|C3H family protein	248295	5.23278e-16	80.6452	83.5741	62	50
c19227_g2_i5	FAR1	984	gnl|BL_ORD_ID|257510676788552 Sisymbrium irio|FAR1|FAR1 family protein	257510	3.33395e-92	92.1212	301.982	165	152
c18941_g1_i11	bHLH	1065	gnl|BL_ORD_ID|145623Lus10020727 Linum usitatissimum|bHLH|bHLH family protein	145623	5.60032e-25	53.9623	110.923	265	143
c19977_g2_i1	FAR1	1173	gnl|BL_ORD_ID|266221SMil_00015146-RA_Salv Salvia miltiorrhiza|FAR1|FAR1 family protein	266221	7.63544e-164	81.0897	488.034	312	253
c20520_g3_i8	ERF	2634	gnl|BL_ORD_ID|80082DCAR_013815 Daucus carota|ERF|ERF family protein	80082	1.00701e-80	63.5294	286.189	425	270
c19235_g2_i8	NF-YA	792	gnl|BL_ORD_ID|143076LPERR03G22840.1 Leersia perrieri|NF-YA|NF-YA family protein	143076	6.69166e-45	71.6867	165.622	166	119
c18859_g4_i1	MYB	282	gnl|BL_ORD_ID|303811GSVIVT01013228001 Vitis vinifera|MYB|MYB family protein	303811	2.20266e-08	67.3913	52.7582	46	31
c20837_g3_i1	MYB	1015	gnl|BL_ORD_ID|191902OPUNC05G25400.1 Oryza punctata|MYB|MYB family protein	191902	6.21201e-55	63.913	197.208	230	147
c19742_g1_i10	bHLH	761	gnl|BL_ORD_ID|26616Bradi2g44117.9.p Brachypodium distachyon|bHLH|bHLH family protein	26616	6.87541e-95	78.6008	294.664	243	191
c18897_g6_i6	MYB	708	gnl|BL_ORD_ID|4373Achn111201 Actinidia chinensis|MYB|MYB family protein	4373	2.91407e-70	73.6111	236.113	216	159
c20377_g2_i6	NAC	1166	gnl|BL_ORD_ID|306593Zjn_sc00028.1.g03130.1.am.mk Zoysia japonica|NAC|NAC family protein	306593	2.71259e-50	69.8413	185.267	189	132
c20208_g1_i1	HSF	1589	gnl|BL_ORD_ID|248487Rsa1.0_00008.1_g00039.1 Raphanus sativus|HSF|HSF family protein	248487	4.2031e-16	73.0769	72.4034	52	38
c18432_g1_i5	NAC	761	gnl|BL_ORD_ID|28747GSBRNA2T00075489001 Brassica napus|NAC|NAC family protein	28747	2.38971e-19	62.2378	90.1225	143	89
c19699_g4_i2	bHLH	885	gnl|BL_ORD_ID|85051Do010392.1 Dichanthelium oligosanthes|bHLH|bHLH family protein	85051	3.34699e-100	93.4524	303.138	168	157
c18701_g2_i3	HB-other	1648	gnl|BL_ORD_ID|259193Seita.5G265800.1.p Setaria italica|HB-other|HB-other family protein	259193	2.10815e-108	96.4981	361.303	257	248
c20195_g3_i1	NAC	599	gnl|BL_ORD_ID|179200OBART07G06320.1 Oryza barthii|NAC|NAC family protein	179200	2.98867e-20	87.5	93.2041	48	42
c20061_g1_i5	bHLH	1438	gnl|BL_ORD_ID|265511SMil_00011498-RA_Salv Salvia miltiorrhiza|bHLH|bHLH family protein	265511	3.22165e-124	73.1988	392.119	347	254
c40422_g1_i1	bZIP	590	gnl|BL_ORD_ID|320056Zpz_sc01384.1.g00060.1.am.mk Zoysia pacifica|bZIP|bZIP family protein	320056	8.65421e-17	55.6522	81.6481	115	64
c19787_g2_i1	GRAS	2005	gnl|BL_ORD_ID|211612CCG008396.1 Populus euphratica|GRAS|GRAS family protein	211612	1.87141e-09	67.2727	59.6918	55	37
c20556_g4_i1	NAC	259	gnl|BL_ORD_ID|212048CCG015572.3 Populus euphratica|NAC|NAC family protein	212048	6.21189e-23	84.6154	95.1301	65	55
c17374_g2_i1	B3	887	gnl|BL_ORD_ID|269752Sopen08g002450.1 Solanum pennellii|B3|B3 family protein	269752	2.46029e-20	47.9381	93.9745	194	93
c19986_g3_i5	bZIP	584	gnl|BL_ORD_ID|151969MDP0000176747 Malus domestica|bZIP|bZIP family protein	151969	7.77617e-66	87.2727	221.476	165	144
c13144_g1_i2	NF-YB	560	gnl|BL_ORD_ID|143064LPERR01G31230.1 Leersia perrieri|NF-YB|NF-YB family protein	143064	1.24873e-47	89.3333	131.339	75	67
c20096_g8_i2	BBR-BPC	448	gnl|BL_ORD_ID|186339KN538979.1_FGP004 Oryza longistaminata|BBR-BPC|BBR-BPC family protein	186339	1.81748e-30	91.3043	118.627	69	63
c20743_g3_i26	bHLH	621	gnl|BL_ORD_ID|153280MDP0000247912 Malus domestica|bHLH|bHLH family protein	153280	3.28468e-26	71.7949	83.1889	78	56
c19280_g2_i3	ERF	1257	gnl|BL_ORD_ID|80082DCAR_013815 Daucus carota|ERF|ERF family protein	80082	1.85655e-160	79.6834	484.567	379	302
c20861_g9_i5	B3	1624	gnl|BL_ORD_ID|145533Lus10015266 Linum usitatissimum|B3|B3 family protein	145533	4.58961e-06	55.2239	52.7582	67	37
c19270_g4_i4	GRAS	1773	gnl|BL_ORD_ID|21269EMT21260 Aegilops tauschii|GRAS|GRAS family protein	21269	2.99532e-36	64.1892	148.673	148	95
c20157_g1_i4	B3	1588	gnl|BL_ORD_ID|15524Neem_26425_f_1 Azadirachta indica|B3|B3 family protein	15524	0	86.3747	601.668	411	355
c17414_g2_i2	B3	998	gnl|BL_ORD_ID|263545Sme2.5_00044.1_g00032.1 Solanum melongena|B3|B3 family protein	263545	2.80339e-42	61.5385	159.458	208	128
c19945_g2_i6	ERF	1281	gnl|BL_ORD_ID|134073Kaladp0839s0004.1.p Kalanchoe laxiflora|ERF|ERF family protein	134073	1.64086e-90	77.0213	296.975	235	181
c20344_g2_i4	Trihelix	1515	gnl|BL_ORD_ID|85549Do027717.1 Dichanthelium oligosanthes|Trihelix|Trihelix family protein	85549	5.49307e-63	57.1429	224.942	287	164
c20855_g2_i16	LBD	1712	gnl|BL_ORD_ID|149351GSMUA_Achr5P10740_001 Musa acuminata|LBD|LBD family protein	149351	1.07151e-64	63.4409	226.868	279	177
c18188_g2_i3	NAC	404	gnl|BL_ORD_ID|102391EPS67213.1 Genlisea aurea|NAC|NAC family protein	102391	3.80759e-10	62.1622	60.4622	74	46
c19397_g2_i1	C3H	1616	gnl|BL_ORD_ID|216837PH01000133G1180 Phyllostachys heterocycla|C3H|C3H family protein	216837	1.08515e-23	51.5504	108.227	258	133
c19315_g1_i6	CO-like	1211	gnl|BL_ORD_ID|319554Zpz_sc00556.1.g00150.1.sm.mkhc Zoysia pacifica|CO-like|CO-like family protein	319554	3.99148e-115	81.7829	348.591	258	211
c18650_g1_i9	M-type_MADS	1562	gnl|BL_ORD_ID|220967PSME_00043819-RA Pseudotsuga menziesii|M-type_MADS|M-type_MADS family protein	220967	3.80185e-158	70.5882	468.774	442	312
c5103_g1_i1	HSF	465	gnl|BL_ORD_ID|260775Seita.9G137000.2.p Setaria italica|HSF|HSF family protein	260775	4.48419e-78	90.3448	240.35	145	131
c16397_g1_i5	TCP	950	gnl|BL_ORD_ID|296524TRIUR3_03984-P1 Triticum urartu|TCP|TCP family protein	296524	8.00683e-62	64.9289	211.075	211	137
c17448_g1_i1	ERF	487	gnl|BL_ORD_ID|36718XP_013601330.1 Brassica oleracea|ERF|ERF family protein	36718	4.50261e-09	70	57.3806	50	35
c18183_g2_i3	ZF-HD	600	gnl|BL_ORD_ID|56389Csa08g011330.1 Camelina sativa|ZF-HD|ZF-HD family protein	56389	9.46257e-23	70.8861	89.7373	79	56
c20694_g3_i6	NAC	2132	gnl|BL_ORD_ID|281581Sevir.2G268900.2.p Setaria viridis|NAC|NAC family protein	281581	0	93.5583	566.229	326	305
c19013_g3_i4	LBD	1367	gnl|BL_ORD_ID|16258Araip.5AZ2K Arachis ipaensis|LBD|LBD family protein	16258	4.44709e-58	53.6993	210.305	419	225
c17704_g1_i1	bHLH	1582	gnl|BL_ORD_ID|26616Bradi2g44117.9.p Brachypodium distachyon|bHLH|bHLH family protein	26616	3.6428e-165	72.7463	486.108	477	347
c8952_g1_i1	C2H2	572	gnl|BL_ORD_ID|205957Pbr023394.1 Pyrus bretschneideri|C2H2|C2H2 family protein	205957	1.4857e-39	61.2717	147.132	173	106
c19219_g2_i1	bHLH	596	gnl|BL_ORD_ID|266651439190 Selaginella moellendorffii|bHLH|bHLH family protein	266651	1.86355e-26	70.7317	110.153	82	58
c20210_g7_i5	bHLH	965	gnl|BL_ORD_ID|145422Lus10022218 Linum usitatissimum|bHLH|bHLH family protein	145422	2.07817e-137	89.1892	408.683	296	264
c19945_g3_i11	bHLH	1063	gnl|BL_ORD_ID|95661462951742 Eragrostis tef|bHLH|bHLH family protein	95661	6.77084e-121	98.3784	367.851	185	182
c20753_g3_i4	MYB	1384	gnl|BL_ORD_ID|263670Sme2.5_05369.1_g00001.1 Solanum melongena|MYB|MYB family protein	263670	6.28158e-129	76.9492	393.66	295	227
c19003_g4_i8	GRAS	1109	gnl|BL_ORD_ID|146281Lus10040166 Linum usitatissimum|GRAS|GRAS family protein	146281	2.25797e-141	81.9407	441.039	371	304
c20935_g11_i1	ERF	715	gnl|BL_ORD_ID|213032CCG032957.1 Populus euphratica|ERF|ERF family protein	213032	8.14246e-06	45.9627	49.6766	161	74
c19360_g4_i2	ARF	615	gnl|BL_ORD_ID|281385Sevir.3G334900.2.p Setaria viridis|ARF|ARF family protein	281385	5.6006e-104	97.5	322.398	160	156
c20793_g2_i4	MYB	921	gnl|BL_ORD_ID|259342Seita.8G160000.2.p Setaria italica|MYB|MYB family protein	259342	3.66702e-167	97.992	501.13	249	244
c9548_g1_i2	NAC	469	gnl|BL_ORD_ID|212961CCG017923.1 Populus euphratica|NAC|NAC family protein	212961	2.94819e-17	67.1233	82.8037	73	49
c19882_g3_i8	B3	500	gnl|BL_ORD_ID|162829Medtr4g008310.1 Medicago truncatula|B3|B3 family protein	162829	4.27061e-10	84.6154	60.077	39	33
c20422_g4_i3	FAR1	1305	gnl|BL_ORD_ID|257510676788552 Sisymbrium irio|FAR1|FAR1 family protein	257510	6.16014e-116	79.0323	370.548	248	196
c19601_g2_i2	ERF	544	gnl|BL_ORD_ID|250201Rsa1.0_03034.1_g00001.1 Raphanus sativus|ERF|ERF family protein	250201	1.80545e-28	66.6667	115.931	105	70
c20767_g4_i2	C3H	1392	gnl|BL_ORD_ID|152278MDP0000304584 Malus domestica|C3H|C3H family protein	152278	1.52778e-36	65.2174	147.132	161	105
c18940_g1_i4	bZIP	742	gnl|BL_ORD_ID|251837Sobic.005G046100.1.p Sorghum bicolor|bZIP|bZIP family protein	251837	5.24355e-55	92.7152	185.652	151	140
c18942_g2_i13	G2-like	553	gnl|BL_ORD_ID|239019Pavir.6KG272000.1.p Panicum virgatum|G2-like|G2-like family protein	239019	3.25839e-14	60.7595	73.1738	79	48
c20584_g2_i2	LBD	239	gnl|BL_ORD_ID|295068Tp57577_TGAC_v2_mRNA8815 Trifolium pratense|LBD|LBD family protein	295068	7.05475e-06	64.1026	45.0542	39	25
c18919_g2_i6	MYB	1307	gnl|BL_ORD_ID|264276Sme2.5_00297.1_g00019.1 Solanum melongena|MYB|MYB family protein	264276	5.90584e-10	46.1039	64.6994	154	71
c20796_g5_i1	NAC	852	gnl|BL_ORD_ID|306879Zjn_sc00007.1.g11670.1.am.mk Zoysia japonica|NAC|NAC family protein	306879	2.39082e-11	48.2143	67.0106	112	54
c20749_g1_i11	BBR-BPC	658	gnl|BL_ORD_ID|99709Cotton_A_07948_BGI-A2_v1.0 Gossypium arboreum|BBR-BPC|BBR-BPC family protein	99709	2.83975e-08	67.9245	56.225	53	36
c19698_g2_i3	HB-other	1219	gnl|BL_ORD_ID|184409OGLUM05G28390.1 Oryza glumaepatula|HB-other|HB-other family protein	184409	5.21586e-76	86.6279	251.906	172	149
c20423_g2_i3	bHLH	886	gnl|BL_ORD_ID|79498DCAR_010766 Daucus carota|bHLH|bHLH family protein	79498	1.32003e-07	43.6275	55.4546	204	89
c19138_g1_i3	bHLH	494	gnl|BL_ORD_ID|250898Sobic.002G068100.2.p Sorghum bicolor|bHLH|bHLH family protein	250898	2.08891e-36	90	137.887	150	135
c20923_g3_i11	ERF	1584	gnl|BL_ORD_ID|238614Pavir.4KG015000.1.p Panicum virgatum|ERF|ERF family protein	238614	1.62013e-29	75	119.783	144	108
c20753_g5_i1	SBP	628	gnl|BL_ORD_ID|186420KN539799.1_FGP001 Oryza longistaminata|SBP|SBP family protein	186420	1.3839e-63	74.2424	218.394	198	147
c19237_g3_i2	B3	1044	gnl|BL_ORD_ID|301744Vradi01g03740.1 Vigna radiata|B3|B3 family protein	301744	2.28668e-12	48.5207	71.2478	169	82
c19902_g3_i3	HD-ZIP	879	gnl|BL_ORD_ID|260835Seita.9G511500.1.p Setaria italica|HD-ZIP|HD-ZIP family protein	260835	2.76853e-60	88.9908	196.823	109	97
c20540_g1_i4	MIKC_MADS	289	gnl|BL_ORD_ID|298168678301159 Utricularia gibba|MIKC_MADS|MIKC_MADS family protein	298168	2.05374e-10	61.8421	59.3066	76	47
c17195_g1_i2	NAC	914	gnl|BL_ORD_ID|186569KN539001.1_FGP003 Oryza longistaminata|NAC|NAC family protein	186569	7.45583e-23	70.2128	101.679	94	66
c19881_g1_i8	C3H	716	gnl|BL_ORD_ID|82805KZV23174.1 Dorcoceras hygrometricum|C3H|C3H family protein	82805	1.10589e-07	51.6129	46.595	62	32
c20747_g6_i3	DBB	477	gnl|BL_ORD_ID|300739Vang0058ss00690.1 Vigna angularis|DBB|DBB family protein	300739	1.42209e-14	54.0323	74.3294	124	67
c9904_g1_i2	bHLH	867	gnl|BL_ORD_ID|241401Pavir.4NG215000.1.p Panicum virgatum|bHLH|bHLH family protein	241401	6.88982e-08	74.5098	56.6102	51	38
c14913_g1_i3	bHLH	503	gnl|BL_ORD_ID|307280XP_015876987.1 Ziziphus jujuba|bHLH|bHLH family protein	307280	5.14025e-16	88.6792	77.0258	53	47
c20017_g1_i4	bZIP	258	gnl|BL_ORD_ID|302302Vradi03g04520.1 Vigna radiata|bZIP|bZIP family protein	302302	1.33014e-12	60.2273	66.2402	88	53
c20137_g1_i8	G2-like	278	gnl|BL_ORD_ID|281707Sevir.3G029700.4.p Setaria viridis|G2-like|G2-like family protein	281707	1.47625e-13	90	66.6254	40	36
c16286_g1_i1	M-type_MADS	592	gnl|BL_ORD_ID|295000Tp57577_TGAC_v2_mRNA22346 Trifolium pratense|M-type_MADS|M-type_MADS family protein	295000	5.90156e-33	80	125.176	95	76
c19934_g3_i9	ARF	1077	gnl|BL_ORD_ID|150392MDP0000256621 Malus domestica|ARF|ARF family protein	150392	9.24226e-08	44.3038	56.9954	158	70
c20389_g1_i4	TCP	982	gnl|BL_ORD_ID|153197MDP0000247249 Malus domestica|TCP|TCP family protein	153197	7.4414e-163	96.6805	464.537	241	233
c20291_g1_i4	WRKY	1476	gnl|BL_ORD_ID|296886TRIUR3_12546-P1 Triticum urartu|WRKY|WRKY family protein	296886	6.86902e-19	77.027	90.5077	74	57
c19554_g2_i2	MYB	510	gnl|BL_ORD_ID|251511Sobic.002G279100.1.p Sorghum bicolor|MYB|MYB family protein	251511	2.4655e-18	100	82.8037	40	40
c12655_g1_i1	HD-ZIP	859	gnl|BL_ORD_ID|14789Neem_1512_f_1 Azadirachta indica|HD-ZIP|HD-ZIP family protein	14789	1.05134e-20	57.3171	96.2857	164	94
c2156_g1_i2	C2H2	850	gnl|BL_ORD_ID|97500FANhyb_rscf00001142.1.g00004.1 Fragaria x ananassa|C2H2|C2H2 family protein	97500	4.98719e-113	90.2256	356.681	266	240
c18994_g1_i3	CO-like	898	gnl|BL_ORD_ID|207077Pbr026954.1 Pyrus bretschneideri|CO-like|CO-like family protein	207077	2.20809e-33	64.2857	134.035	154	99
c16897_g1_i1	NAC	596	gnl|BL_ORD_ID|60481Cc01_g08720 Coffea canephora|NAC|NAC family protein	60481	1.75212e-28	64.1791	88.1965	134	86
c20036_g1_i2	bHLH	992	gnl|BL_ORD_ID|54359Csa13g056940.1 Camelina sativa|bHLH|bHLH family protein	54359	9.53113e-19	53.3742	90.1225	163	87
c20854_g1_i1	M-type_MADS	1155	gnl|BL_ORD_ID|51659Csa06g026430.1 Camelina sativa|M-type_MADS|M-type_MADS family protein	51659	5.7743e-32	79.3103	120.168	87	69
c20095_g3_i3	CPP	1363	gnl|BL_ORD_ID|180384OBART01G22520.1 Oryza barthii|CPP|CPP family protein	180384	2.09084e-25	58.7302	110.153	126	74
c20892_g1_i14	WRKY	969	gnl|BL_ORD_ID|181660OB05G31630.1 Oryza brachyantha|WRKY|WRKY family protein	181660	3.65098e-63	60.7018	223.016	285	173
c19509_g1_i3	NF-YB	1104	gnl|BL_ORD_ID|192458OPUNC01G42220.1 Oryza punctata|NF-YB|NF-YB family protein	192458	3.72095e-38	53.125	150.599	256	136
c19694_g1_i3	MIKC_MADS	658	gnl|BL_ORD_ID|298168678301159 Utricularia gibba|MIKC_MADS|MIKC_MADS family protein	298168	9.90056e-08	51.6393	54.299	122	63
c19755_g2_i1	bZIP	956	gnl|BL_ORD_ID|281349Sevir.2G174000.1.p Setaria viridis|bZIP|bZIP family protein	281349	1.73446e-58	97.1014	191.43	138	134
c20667_g2_i3	G2-like	3329	gnl|BL_ORD_ID|37869Bathy05g04020 Bathycoccus prasinos|G2-like|G2-like family protein	37869	7.18281e-82	58.6111	277.33	360	211
c20873_g1_i1	ERF	1251	gnl|BL_ORD_ID|4074Achn350331 Actinidia chinensis|ERF|ERF family protein	4074	3.23168e-59	62.5592	205.297	211	132
c19594_g4_i4	C3H	854	gnl|BL_ORD_ID|147980GSMUA_Achr7P06400_001 Musa acuminata|C3H|C3H family protein	147980	1.09681e-08	75	58.9214	56	42
c21445_g1_i1	NF-YB	506	gnl|BL_ORD_ID|130393WALNUT_00030998-RA Juglans regia|NF-YB|NF-YB family protein	130393	3.85729e-09	75.9259	56.6102	54	41
c20466_g10_i8	SRS	1787	gnl|BL_ORD_ID|4653Achn233011 Actinidia chinensis|SRS|SRS family protein	4653	5.05192e-136	78.4053	416.772	301	236
c20352_g1_i2	MYB	1173	gnl|BL_ORD_ID|251287Sobic.010G025850.4.p Sorghum bicolor|MYB|MYB family protein	251287	7.68527e-107	93.5135	336.65	185	173
c20858_g1_i3	STAT	569	gnl|BL_ORD_ID|150487MDP0000256917 Malus domestica|STAT|STAT family protein	150487	6.78855e-54	92.1053	189.504	114	105
c20871_g3_i1	YABBY	278	gnl|BL_ORD_ID|147103Lus10043264 Linum usitatissimum|YABBY|YABBY family protein	147103	7.50035e-29	79.2683	112.079	82	65
c20327_g1_i5	NF-YB	1690	gnl|BL_ORD_ID|151112MDP0000277077 Malus domestica|NF-YB|NF-YB family protein	151112	0	89.1204	713.375	432	385
c18436_g1_i1	Dof	917	gnl|BL_ORD_ID|4676Achn337101 Actinidia chinensis|Dof|Dof family protein	4676	7.45849e-45	68.8679	132.109	106	73
c12416_g1_i1	MYB	275	gnl|BL_ORD_ID|96862FANhyb_rscf00000010.1.g00028.1 Fragaria x ananassa|MYB|MYB family protein	96862	5.42725e-21	86.8852	88.1965	61	53
c20038_g2_i2	M-type_MADS	1173	gnl|BL_ORD_ID|220967PSME_00043819-RA Pseudotsuga menziesii|M-type_MADS|M-type_MADS family protein	220967	6.50824e-39	66.4234	150.214	137	91
c19678_g3_i2	C3H	1019	gnl|BL_ORD_ID|209193PDK_30s873781g005 Phoenix dactylifera|C3H|C3H family protein	209193	8.80429e-15	44.0476	78.5666	252	111
c19456_g1_i3	WRKY	2185	gnl|BL_ORD_ID|216241Pahal.H01961.1 Panicum hallii|WRKY|WRKY family protein	216241	1.20107e-79	62.2951	283.493	305	190
c20677_g6_i1	bZIP	337	gnl|BL_ORD_ID|196337BGIOSGA006916-PA Oryza sativa subsp. indica|bZIP|bZIP family protein	196337	3.47198e-11	80.4878	61.6178	41	33
c20365_g1_i5	bHLH	763	gnl|BL_ORD_ID|79498DCAR_010766 Daucus carota|bHLH|bHLH family protein	79498	9.49472e-21	51.1494	94.3597	174	89
c20611_g2_i3	GRAS	544	gnl|BL_ORD_ID|84247Do028906.1 Dichanthelium oligosanthes|GRAS|GRAS family protein	84247	5.81806e-19	85.7143	85.1149	56	48
c18399_g1_i2	BES1	970	gnl|BL_ORD_ID|257355676766192 Sisymbrium irio|BES1|BES1 family protein	257355	2.52525e-08	41.0891	58.5362	202	83
c19084_g1_i1	TCP	822	gnl|BL_ORD_ID|269403Sopen02g015800.2 Solanum pennellii|TCP|TCP family protein	269403	1.37135e-33	90.2778	129.028	72	65
c19903_g1_i4	HB-other	1178	gnl|BL_ORD_ID|259409Seita.3G147400.1.p Setaria italica|HB-other|HB-other family protein	259409	0	96.0656	562.377	305	293
c19322_g3_i3	TCP	582	gnl|BL_ORD_ID|278585PGSC0003DMP400028584 Solanum tuberosum|TCP|TCP family protein	278585	2.57744e-16	47.5177	79.7221	141	67
c20153_g3_i4	LBD	540	gnl|BL_ORD_ID|129776Jcr4S02988.10 Jatropha curcas|LBD|LBD family protein	129776	2.99699e-07	63.0435	51.9878	46	29
c20678_g1_i3	bHLH	871	gnl|BL_ORD_ID|250466Rsa1.0_02283.1_g00004.1 Raphanus sativus|bHLH|bHLH family protein	250466	2.22659e-09	53.5088	61.2326	114	61
c20587_g4_i1	bHLH	1883	gnl|BL_ORD_ID|257754676755044 Sisymbrium irio|bHLH|bHLH family protein	257754	2.16934e-07	41.4634	57.3806	246	102
c19603_g2_i9	ERF	647	gnl|BL_ORD_ID|266594443461 Selaginella moellendorffii|ERF|ERF family protein	266594	2.79504e-10	61.6667	62.3882	60	37
c19609_g4_i5	GRAS	927	gnl|BL_ORD_ID|83179KZV34808.1 Dorcoceras hygrometricum|GRAS|GRAS family protein	83179	3.18075e-18	51.6129	88.5817	217	112
c19859_g2_i1	NF-YC	999	gnl|BL_ORD_ID|79850DCAR_007495 Daucus carota|NF-YC|NF-YC family protein	79850	1.0116e-14	68.1818	77.7962	88	60
c17564_g1_i3	bHLH	814	gnl|BL_ORD_ID|303213Vun009060 Vigna unguiculata|bHLH|bHLH family protein	303213	4.62429e-15	52.6718	75.0998	131	69
c19907_g1_i5	HB-other	1274	gnl|BL_ORD_ID|158599XP_010106869.1 Morus notabilis|HB-other|HB-other family protein	158599	3.49161e-07	58.0952	55.8398	105	61
c17288_g1_i1	Trihelix	541	gnl|BL_ORD_ID|219934Peinf101Scf00255g01007.1 Petunia inflata|Trihelix|Trihelix family protein	219934	1.55045e-106	98.7654	328.176	162	160
c18674_g4_i1	HB-other	565	gnl|BL_ORD_ID|311991GRMZM2G021475_P01 Zea mays|HB-other|HB-other family protein	311991	2.81751e-63	91.5966	213.772	119	109
c19881_g3_i4	HSF	2651	gnl|BL_ORD_ID|145269Lus10029852 Linum usitatissimum|HSF|HSF family protein	145269	1.51707e-59	59.0395	224.942	354	209
c20323_g1_i7	E2F DP	980	gnl|BL_ORD_ID|194544ORUFI02G33610.1 Oryza rufipogon|E2F/DP|E2F/DP family protein	194544	1.81423e-134	98.995	407.912	199	197
c20462_g1_i8	BES1	2145	gnl|BL_ORD_ID|5881Aco009314.1 Ananas comosus|BES1|BES1 family protein	5881	5.18414e-39	70.9924	157.918	131	93
c19751_g5_i2	B3	855	gnl|BL_ORD_ID|146118Lus10019354 Linum usitatissimum|B3|B3 family protein	146118	2.25324e-17	50.2674	85.1149	187	94
c17706_g1_i3	GRAS	709	gnl|BL_ORD_ID|296096Tp57577_TGAC_v2_mRNA19884 Trifolium pratense|GRAS|GRAS family protein	296096	3.43428e-11	44.1989	65.4698	181	80
c18119_g1_i3	C2H2	708	gnl|BL_ORD_ID|87384EcC042108.10 Eucalyptus camaldulensis|C2H2|C2H2 family protein	87384	2.75551e-06	59.0164	47.7506	61	36
c20321_g3_i2	E2F DP	460	gnl|BL_ORD_ID|29393GSBRNA2T00057732001 Brassica napus|E2F/DP|E2F/DP family protein	29393	3.15859e-12	68	52.7582	50	34
c18631_g4_i4	CPP	1395	gnl|BL_ORD_ID|152783MDP0000239161 Malus domestica|CPP|CPP family protein	152783	7.50916e-141	70.5882	437.573	391	276
c15294_g1_i1	MYB	1152	gnl|BL_ORD_ID|1478Aan020124 Artemisia annua|MYB|MYB family protein	1478	2.85355e-45	56.4784	169.088	301	170
c18663_g5_i6	TALE	957	gnl|BL_ORD_ID|149826GSMUA_Achr10P22520_001 Musa acuminata|TALE|TALE family protein	149826	4.44128e-10	76.087	63.929	46	35
c20760_g1_i2	G2-like	2424	gnl|BL_ORD_ID|186633KN539461.1_FGP012 Oryza longistaminata|G2-like|G2-like family protein	186633	9.41238e-15	47.7193	82.0333	285	136
c19547_g1_i18	NAC	996	gnl|BL_ORD_ID|120945KHN21163.1 Glycine soja|NAC|NAC family protein	120945	5.3531e-54	65.8768	189.504	211	139
c20089_g8_i3	S1Fa-like	359	gnl|BL_ORD_ID|27908GSBRNA2T00046376001 Brassica napus|S1Fa-like|S1Fa-like family protein	27908	9.66266e-15	55.5556	73.559	108	60
c19436_g1_i4	Trihelix	665	gnl|BL_ORD_ID|57876C.cajan_40518 Cajanus cajan|Trihelix|Trihelix family protein	57876	7.79434e-19	80.9524	86.6557	63	51
c19851_g2_i16	ERF	1113	gnl|BL_ORD_ID|303774GSVIVT01019717001 Vitis vinifera|ERF|ERF family protein	303774	1.49822e-27	61.4865	117.857	148	91
c18644_g2_i1	NAC	1268	gnl|BL_ORD_ID|312147GRMZM2G342647_P01 Zea mays|NAC|NAC family protein	312147	8.73986e-13	92.5	73.1738	40	37
c18953_g2_i3	WRKY	764	gnl|BL_ORD_ID|42990Brast04G042200.1.p Brachypodium stacei|WRKY|WRKY family protein	42990	1.56324e-40	60.3865	153.68	207	125
c17083_g1_i3	VOZ	1079	gnl|BL_ORD_ID|245728RrC156_p5 Raphanus raphanistrum|VOZ|VOZ family protein	245728	4.37004e-39	80	150.984	95	76
c19891_g2_i1	NAC	1422	gnl|BL_ORD_ID|212901CCG010610.1 Populus euphratica|NAC|NAC family protein	212901	5.93849e-119	84.2553	369.777	235	198
c20093_g6_i1	WRKY	1502	gnl|BL_ORD_ID|185205OGLUM12G00050.1 Oryza glumaepatula|WRKY|WRKY family protein	185205	3.59722e-10	47.093	65.855	172	81
c19194_g1_i1	bZIP	305	gnl|BL_ORD_ID|159549XP_010103855.1 Morus notabilis|bZIP|bZIP family protein	159549	7.59028e-55	93.75	184.111	96	90
c20214_g4_i6	bHLH	622	gnl|BL_ORD_ID|304949Zjn_sc00002.1.g13080.1.am.mkhc Zoysia japonica|bHLH|bHLH family protein	304949	1.30718e-16	88.6364	81.6481	44	39
c18759_g1_i6	HSF	450	gnl|BL_ORD_ID|263853Sme2.5_00010.1_g00004.1 Solanum melongena|HSF|HSF family protein	263853	8.68356e-48	87.037	166.007	108	94
c20557_g2_i5	C2H2	634	gnl|BL_ORD_ID|280810Sevir.3G119800.1.p Setaria viridis|C2H2|C2H2 family protein	280810	5.04054e-23	95.4545	97.8265	66	63
c18974_g3_i1	GeBP protein	248	gnl|BL_ORD_ID|186263KN538727.1_FGP051 Oryza longistaminata|GeBP|GeBP family protein	186263	6.55877e-10	70	58.151	50	35
c19340_g4_i3	MYB	732	gnl|BL_ORD_ID|282534Sevir.1G241300.1.p Setaria viridis|MYB|MYB family protein	282534	6.76592e-08	87.2727	55.0694	55	48
c18918_g2_i7	M-type_MADS	718	gnl|BL_ORD_ID|53226Csa14g037510.1 Camelina sativa|M-type_MADS|M-type_MADS family protein	53226	5.67381e-08	50.4425	55.4546	113	57
c13935_g1_i3	ERF	457	gnl|BL_ORD_ID|259319Seita.4G083000.1.p Setaria italica|ERF|ERF family protein	259319	5.85189e-43	91.4634	147.517	82	75
c20254_g4_i2	B3	1348	gnl|BL_ORD_ID|99075mrna20854.1-v1.0-hybrid Fragaria vesca|B3|B3 family protein	99075	3.02339e-127	82.0946	399.823	296	243
c19594_g8_i1	Trihelix	235	gnl|BL_ORD_ID|166189Niben101Scf00646g07008.1 Nicotiana benthamiana|Trihelix|Trihelix family protein	166189	7.97262e-45	94.8718	156.377	78	74
c18971_g2_i2	HSF	576	gnl|BL_ORD_ID|97551FANhyb_rscf00000407.1.g00004.1 Fragaria x ananassa|HSF|HSF family protein	97551	7.80435e-12	71.4286	67.0106	70	50
c16199_g1_i2	GeBP protein	864	gnl|BL_ORD_ID|318286Zpz_sc01158.1.g00150.1.am.mk Zoysia pacifica|GeBP|GeBP family protein	318286	1.80417e-56	60.1064	199.134	188	113
c20538_g1_i3	G2-like	1316	gnl|BL_ORD_ID|193075OPUNC01G35910.1 Oryza punctata|G2-like|G2-like family protein	193075	4.08628e-109	77.3438	357.836	256	198
c19827_g4_i11	ARF	509	gnl|BL_ORD_ID|95729462949451 Eragrostis tef|ARF|ARF family protein	95729	1.07536e-77	96.8	241.891	125	121
c15045_g1_i2	WRKY	1378	gnl|BL_ORD_ID|2602AA10G00404 Aethionema arabicum|WRKY|WRKY family protein	2602	4.63543e-95	62.6536	320.857	407	255
c19601_g1_i1	FAR1	802	gnl|BL_ORD_ID|128460Itr_sc004833.1_g00001.1 Ipomoea trifida|FAR1|FAR1 family protein	128460	1.03629e-58	62.4454	199.134	229	143
c8965_g1_i1	bZIP	322	gnl|BL_ORD_ID|282665Sevir.5G260200.3.p Setaria viridis|bZIP|bZIP family protein	282665	1.81686e-62	93.0693	199.519	101	94
c24743_g1_i1	GRAS	350	gnl|BL_ORD_ID|103260Gh_D02G0276 Gossypium hirsutum|GRAS|GRAS family protein	103260	5.04548e-15	77.2727	74.7146	44	34
c20755_g1_i2	WRKY	592	gnl|BL_ORD_ID|98133mrna31843.1-v1.0-hybrid Fragaria vesca|WRKY|WRKY family protein	98133	1.83683e-36	61.8182	139.043	165	102
c18682_g1_i4	Nin-like	2105	gnl|BL_ORD_ID|215618Pahal.F01461.1 Panicum hallii|Nin-like|Nin-like family protein	215618	0	99.6255	557.37	267	266
c4535_g1_i1	G2-like	297	gnl|BL_ORD_ID|270782Sopen09g001330.1 Solanum pennellii|G2-like|G2-like family protein	270782	3.13078e-16	71.25	77.411	80	57
c18670_g6_i4	NAC	798	gnl|BL_ORD_ID|190994ONIVA11G04890.1 Oryza nivara|NAC|NAC family protein	190994	6.30169e-08	55.0562	56.225	89	49
c18364_g3_i3	C2H2	924	gnl|BL_ORD_ID|319165Zpz_sc03258.1.g00060.1.sm.mkhc Zoysia pacifica|C2H2|C2H2 family protein	319165	6.03078e-15	53.8462	77.0258	104	56
c19766_g2_i5	bHLH	553	gnl|BL_ORD_ID|265053SMil_00012109-RA_Salv Salvia miltiorrhiza|bHLH|bHLH family protein	265053	7.81363e-43	75.1634	144.05	153	115
c18914_g1_i2	bHLH	1032	gnl|BL_ORD_ID|99296mrna28785.1-v1.0-hybrid Fragaria vesca|bHLH|bHLH family protein	99296	1.25902e-15	58.156	81.2629	141	82
c20288_g2_i1	M-type_MADS	1119	gnl|BL_ORD_ID|295000Tp57577_TGAC_v2_mRNA22346 Trifolium pratense|M-type_MADS|M-type_MADS family protein	295000	5.30324e-45	78.6765	162.925	136	107
c20074_g1_i2	SAP	2078	gnl|BL_ORD_ID|81329DCAR_019686 Daucus carota|SAP|SAP family protein	81329	2.20823e-83	88.2682	283.878	179	158
c18678_g3_i2	S1Fa-like	558	gnl|BL_ORD_ID|49656XP_004496523.1 Cicer arietinum|S1Fa-like|S1Fa-like family protein	49656	1.23919e-06	58.8235	50.8322	68	40
c20458_g1_i7	CAMTA	1151	gnl|BL_ORD_ID|282503Sevir.9G514300.1.p Setaria viridis|CAMTA|CAMTA family protein	282503	4.79958e-110	88.835	351.673	206	183
c20021_g3_i5	MIKC_MADS	684	gnl|BL_ORD_ID|127621Itr_sc000159.1_g00028.1 Ipomoea trifida|MIKC_MADS|MIKC_MADS family protein	127621	1.07467e-82	96.9231	270.396	130	126
c16528_g1_i1	bZIP	220	gnl|BL_ORD_ID|163315Niben101Scf04608g05035.1 Nicotiana benthamiana|bZIP|bZIP family protein	163315	2.26861e-20	91.4894	88.1965	47	43
c19568_g3_i4	CO-like	518	gnl|BL_ORD_ID|264479Sme2.5_00580.1_g00006.1 Solanum melongena|CO-like|CO-like family protein	264479	1.96926e-96	96.2264	305.834	159	153
c19625_g1_i11	MYB	1408	gnl|BL_ORD_ID|166563NNU_008604-RA Nelumbo nucifera|MYB|MYB family protein	166563	1.52589e-72	57.8571	204.527	280	162
c19436_g1_i5	Whirly	429	gnl|BL_ORD_ID|190112ONIVA06G03980.1 Oryza nivara|Whirly|Whirly family protein	190112	6.43902e-13	85	68.5514	40	34
c19116_g3_i6	bHLH	1408	gnl|BL_ORD_ID|98859mrna09125.1-v1.0-hybrid Fragaria vesca|bHLH|bHLH family protein	98859	1.43705e-49	54.8276	185.267	290	159
c18590_g2_i8	MIKC_MADS	374	gnl|BL_ORD_ID|98278mrna24978.1-v1.0-hybrid Fragaria vesca|MIKC_MADS|MIKC_MADS family protein	98278	4.77217e-15	88.6364	73.9442	44	39
c19456_g4_i3	BBR-BPC	667	gnl|BL_ORD_ID|97717FANhyb_rscf00000253.1.g00010.1 Fragaria x ananassa|BBR-BPC|BBR-BPC family protein	97717	1.56368e-95	85.0267	299.671	187	159
c15190_g1_i1	MYB	1262	gnl|BL_ORD_ID|201937Oropetium_20150105_04720A Oropetium thomaeum|MYB|MYB family protein	201937	0	88.5387	566.614	349	309
c18474_g1_i3	C2H2	1148	gnl|BL_ORD_ID|269971Sopen02g036600.1 Solanum pennellii|C2H2|C2H2 family protein	269971	7.09167e-11	43.3692	67.0106	279	121
c20166_g6_i3	LSD	1079	gnl|BL_ORD_ID|256428XP_011085606.1 Sesamum indicum|LSD|LSD family protein	256428	1.53651e-37	69.4915	144.05	177	123
c20200_g1_i3	B3	787	gnl|BL_ORD_ID|213267CCG018340.1 Populus euphratica|B3|B3 family protein	213267	5.00038e-29	84.4444	70.8626	45	38
c20937_g1_i14	G2-like	754	gnl|BL_ORD_ID|186210KN538873.1_FGP007 Oryza longistaminata|G2-like|G2-like family protein	186210	1.39668e-25	81.0811	109.383	74	60
c19005_g1_i2	NAC	637	gnl|BL_ORD_ID|304198GSVIVT01033372001 Vitis vinifera|NAC|NAC family protein	304198	2.87533e-36	88.6364	137.887	88	78
c20046_g3_i4	ERF	1382	gnl|BL_ORD_ID|281950Sevir.4G039400.3.p Setaria viridis|ERF|ERF family protein	281950	1.78555e-171	93.6306	491.115	314	294
c19083_g2_i1	ERF	840	gnl|BL_ORD_ID|281567Sevir.7G217200.1.p Setaria viridis|ERF|ERF family protein	281567	3.49183e-25	81.5385	104.375	65	53
c19349_g2_i1	B3	829	gnl|BL_ORD_ID|152880MDP0000252727 Malus domestica|B3|B3 family protein	152880	5.51809e-41	72.1053	154.836	190	137
c19177_g2_i2	G2-like	843	gnl|BL_ORD_ID|46680Bv3_063930_wpcq.t1 Beta vulgaris|G2-like|G2-like family protein	46680	8.05808e-16	45.3488	80.4925	258	117
c20967_g5_i1	NF-YA	727	gnl|BL_ORD_ID|146364Lus10031505 Linum usitatissimum|NF-YA|NF-YA family protein	146364	7.94181e-107	80.6167	336.265	227	183
c14266_g1_i1	G2-like	1126	gnl|BL_ORD_ID|191652OPUNC06G18860.1 Oryza punctata|G2-like|G2-like family protein	191652	2.53406e-08	64.7887	58.9214	71	46
c18433_g2_i4	C3H	490	gnl|BL_ORD_ID|184948OGLUM01G10890.2 Oryza glumaepatula|C3H|C3H family protein	184948	3.40256e-10	48.3871	61.2326	124	60
c20496_g3_i16	bHLH	1580	gnl|BL_ORD_ID|281043Sevir.5G462400.1.p Setaria viridis|bHLH|bHLH family protein	281043	1.01588e-95	97.9452	289.656	146	143
c17006_g2_i1	DBB	801	gnl|BL_ORD_ID|98849mrna24941.1-v1.0-hybrid Fragaria vesca|DBB|DBB family protein	98849	7.34782e-44	67	164.081	200	134
c15689_g1_i1	ERF	644	gnl|BL_ORD_ID|214552Pahal.G02338.1 Panicum hallii|ERF|ERF family protein	214552	3.66638e-09	74.026	56.9954	77	57
c20756_g3_i9	bHLH	859	gnl|BL_ORD_ID|207912Pbr009756.1 Pyrus bretschneideri|bHLH|bHLH family protein	207912	9.40073e-34	54.2484	134.035	306	166
c19286_g4_i1	NAC	512	gnl|BL_ORD_ID|260124Seita.6G251900.1.p Setaria italica|NAC|NAC family protein	260124	7.04513e-62	93.6364	207.608	110	103
c19827_g2_i2	NAC	1066	gnl|BL_ORD_ID|213067CCG015305.2 Populus euphratica|NAC|NAC family protein	213067	8.91764e-09	54.5455	60.4622	66	36
c19803_g2_i4	VOZ	1281	gnl|BL_ORD_ID|310703GRMZM2G062651_P01 Zea mays|VOZ|VOZ family protein	310703	2.01913e-58	71.4286	206.068	189	135
c18888_g1_i3	C2H2	820	gnl|BL_ORD_ID|301627Vradi02g12620.1 Vigna radiata|C2H2|C2H2 family protein	301627	1.59264e-20	84.2105	92.8189	57	48
c19262_g1_i5	B3	1251	gnl|BL_ORD_ID|53579Csa09g088800.1 Camelina sativa|B3|B3 family protein	53579	2.3453e-21	53.6946	99.7525	203	109
c19507_g1_i9	HD-ZIP	1836	gnl|BL_ORD_ID|3436Achn060231 Actinidia chinensis|HD-ZIP|HD-ZIP family protein	3436	4.50838e-32	82.243	135.961	107	88
c20567_g3_i2	LFY	1957	gnl|BL_ORD_ID|226388Pp3c16_10660V3.2.p Physcomitrella patens|LFY|LFY family protein	226388	3.0309e-13	39.4558	75.8702	294	116
c19883_g5_i1	MYB	500	gnl|BL_ORD_ID|79671DCAR_007584 Daucus carota|MYB|MYB family protein	79671	8.96643e-24	95	102.064	60	57
c19899_g2_i2	bHLH	1688	gnl|BL_ORD_ID|158966XP_010103422.1 Morus notabilis|bHLH|bHLH family protein	158966	1.03676e-07	50	57.3806	124	62
c20143_g1_i1	B3	523	gnl|BL_ORD_ID|152061MDP0000252726 Malus domestica|B3|B3 family protein	152061	8.76891e-06	61.8182	47.7506	55	34
c18515_g1_i4	bHLH	1020	gnl|BL_ORD_ID|295362Tp57577_TGAC_v2_mRNA33215 Trifolium pratense|bHLH|bHLH family protein	295362	1.40514e-37	53.1365	146.747	271	144
c20484_g1_i1	GRAS	3571	gnl|BL_ORD_ID|146281Lus10040166 Linum usitatissimum|GRAS|GRAS family protein	146281	0	87.6443	1270.76	866	759
c19836_g3_i2	C3H	841	gnl|BL_ORD_ID|98260mrna31023.1-v1.0-hybrid Fragaria vesca|C3H|C3H family protein	98260	1.83506e-51	69.697	186.037	231	161
c14995_g2_i1	FAR1	466	gnl|BL_ORD_ID|20839EMT05641 Aegilops tauschii|FAR1|FAR1 family protein	20839	3.38874e-33	73.4375	129.028	128	94
c20183_g6_i1	bHLH	773	gnl|BL_ORD_ID|5483Achn144111 Actinidia chinensis|bHLH|bHLH family protein	5483	7.74577e-06	80.5556	49.6766	36	29
c19179_g1_i4	CO-like	1102	gnl|BL_ORD_ID|259926Seita.6G226200.1.p Setaria italica|CO-like|CO-like family protein	259926	5.60433e-143	96.9697	421.779	231	224
c18824_g1_i5	NAC	665	gnl|BL_ORD_ID|179036OBART09G15000.1 Oryza barthii|NAC|NAC family protein	179036	1.42845e-13	57.0552	72.7886	163	93
c1629_g1_i1	MYB	287	gnl|BL_ORD_ID|84458Do011657.1 Dichanthelium oligosanthes|MYB|MYB family protein	84458	2.70464e-09	58.4615	53.9138	65	38
c16234_g1_i1	HB-other	1466	gnl|BL_ORD_ID|197435LOC_Os05g25600.1 Oryza sativa subsp. japonica|HB-other|HB-other family protein	197435	2.8087e-10	56.9767	65.855	86	49
c18943_g1_i21	GATA	995	gnl|BL_ORD_ID|267566Sof018756 Saccharum officinarum|GATA|GATA family protein	267566	3.35866e-61	96.9697	198.364	99	96
c20239_g3_i2	TCP	1149	gnl|BL_ORD_ID|270237Sopen12g015990.1 Solanum pennellii|TCP|TCP family protein	270237	1.22919e-14	58.7719	78.9518	114	67
c20253_g1_i1	NF-YC	1058	gnl|BL_ORD_ID|245447RrC264_p4 Raphanus raphanistrum|NF-YC|NF-YC family protein	245447	1.93942e-31	64.3357	129.798	143	92
c17890_g1_i1	MYB	603	gnl|BL_ORD_ID|200646Ote100209250011 Ocimum tenuiflorum|MYB|MYB family protein	200646	2.28634e-07	54.8673	52.7582	113	62
c17912_g1_i1	NAC	1010	gnl|BL_ORD_ID|190624ONIVA10G05840.1 Oryza nivara|NAC|NAC family protein	190624	5.51397e-26	86.7647	113.62	68	59
c19996_g3_i6	WRKY	1172	gnl|BL_ORD_ID|302444Vradi06g11150.1 Vigna radiata|WRKY|WRKY family protein	302444	2.36857e-23	91.3793	100.523	58	53
c20053_g3_i5	MYB	1105	gnl|BL_ORD_ID|315031Zmw_sc06712.1.g00010.1 Zoysia matrella|MYB|MYB family protein	315031	2.17e-178	96.2457	536.954	293	282
c19038_g5_i2	ERF	1088	gnl|BL_ORD_ID|296620TRIUR3_18522-P1 Triticum urartu|ERF|ERF family protein	296620	2.40477e-125	92.3445	373.244	209	193
c18311_g1_i3	WRKY	939	gnl|BL_ORD_ID|160960Medtr1g077760.1 Medicago truncatula|WRKY|WRKY family protein	160960	2.11628e-10	64.6154	61.2326	65	42
c14713_g1_i1	bHLH	1048	gnl|BL_ORD_ID|79498DCAR_010766 Daucus carota|bHLH|bHLH family protein	79498	1.93823e-14	48.6111	77.0258	144	70
c20570_g3_i1	LBD	803	gnl|BL_ORD_ID|82935KZV46390.1 Dorcoceras hygrometricum|LBD|LBD family protein	82935	1.70241e-10	39.4309	63.929	246	97
c19607_g1_i1	MYB	1075	gnl|BL_ORD_ID|98382mrna16655.1-v1.0-hybrid Fragaria vesca|MYB|MYB family protein	98382	5.76546e-75	76.6169	258.07	201	154
c18431_g2_i2	M-type_MADS	501	gnl|BL_ORD_ID|97470FANhyb_rscf00000415.1.g00010.1 Fragaria x ananassa|M-type_MADS|M-type_MADS family protein	97470	2.9895e-23	66.1157	100.523	121	80
c20583_g2_i7	CAMTA	1199	gnl|BL_ORD_ID|257412676752474 Sisymbrium irio|CAMTA|CAMTA family protein	257412	3.07221e-07	60.274	55.8398	73	44
c15535_g1_i2	Trihelix	727	gnl|BL_ORD_ID|187350OMERI12G02100.3 Oryza meridionalis|Trihelix|Trihelix family protein	187350	1.74762e-84	80.0926	274.248	216	173
c20794_g2_i2	MYB	408	gnl|BL_ORD_ID|4373Achn111201 Actinidia chinensis|MYB|MYB family protein	4373	4.20183e-34	68.4211	130.568	114	78
c18757_g3_i3	B3	587	gnl|BL_ORD_ID|258363676773256 Sisymbrium irio|B3|B3 family protein	258363	2.05033e-30	60.5839	120.939	137	83
c19985_g6_i3	bHLH	993	gnl|BL_ORD_ID|213945Pahal.B03216.5 Panicum hallii|bHLH|bHLH family protein	213945	9.46765e-112	92.1875	229.565	128	118
c19095_g3_i9	C3H	792	gnl|BL_ORD_ID|245703RrC2946_p1 Raphanus raphanistrum|C3H|C3H family protein	245703	2.09252e-26	82.8947	112.464	76	63
c19716_g2_i2	MYB	1111	gnl|BL_ORD_ID|126833Itr_sc000748.1_g00024.1 Ipomoea trifida|MYB|MYB family protein	126833	4.62278e-58	63.786	206.838	243	155
c20426_g4_i2	bZIP	1810	gnl|BL_ORD_ID|159549XP_010103855.1 Morus notabilis|bZIP|bZIP family protein	159549	6.96405e-41	79.0909	159.844	110	87
c19295_g6_i1	NAC	318	gnl|BL_ORD_ID|190958ONIVA11G02770.1 Oryza nivara|NAC|NAC family protein	190958	3.59427e-08	79.4118	53.1434	34	27
c20522_g3_i12	MYB	2316	gnl|BL_ORD_ID|246255RrC6748_p2 Raphanus raphanistrum|MYB|MYB family protein	246255	3.51814e-32	55.1724	135.576	174	96
c20496_g3_i3	bHLH	426	gnl|BL_ORD_ID|84486Do007568.1 Dichanthelium oligosanthes|bHLH|bHLH family protein	84486	8.71989e-62	83.6879	196.823	141	118
c18868_g2_i2	WRKY	903	gnl|BL_ORD_ID|181232OB11G10730.1 Oryza brachyantha|WRKY|WRKY family protein	181232	6.68461e-55	71.8121	172.94	149	107
c20792_g1_i8	YABBY	1449	gnl|BL_ORD_ID|147103Lus10043264 Linum usitatissimum|YABBY|YABBY family protein	147103	4.91981e-139	74.8555	419.468	346	259
c20539_g2_i1	Dof	1260	gnl|BL_ORD_ID|4676Achn337101 Actinidia chinensis|Dof|Dof family protein	4676	1.66748e-61	78.6667	218.394	150	118
c19384_g1_i3	bHLH	506	gnl|BL_ORD_ID|151443MDP0000304669 Malus domestica|bHLH|bHLH family protein	151443	5.94254e-07	55.4054	51.2174	74	41
c19867_g6_i3	FAR1	1209	gnl|BL_ORD_ID|241717Phvul.002G126900.1 Phaseolus vulgaris|FAR1|FAR1 family protein	241717	1.09734e-26	68.4685	116.701	111	76
c20432_g5_i4	bHLH	717	gnl|BL_ORD_ID|208980PDK_30s1030181g010 Phoenix dactylifera|bHLH|bHLH family protein	208980	4.03988e-16	70.7317	80.8777	82	58
c19176_g1_i5	NAC	935	gnl|BL_ORD_ID|99160mrna27940.1-v1.0-hybrid Fragaria vesca|NAC|NAC family protein	99160	6.93055e-60	64.4788	209.92	259	167
c20138_g1_i12	NAC	1039	gnl|BL_ORD_ID|280887Sevir.7G317200.1.p Setaria viridis|NAC|NAC family protein	280887	5.33779e-76	64.5963	244.588	322	208
c20137_g1_i19	G2-like	1211	gnl|BL_ORD_ID|282941Sevir.3G029700.2.p Setaria viridis|G2-like|G2-like family protein	282941	8.83046e-117	91.6667	353.984	216	198
c19440_g9_i1	MYB	780	gnl|BL_ORD_ID|80847DCAR_011771 Daucus carota|MYB|MYB family protein	80847	1.92249e-22	59.8592	100.138	142	85
c20124_g5_i4	HD-ZIP	852	gnl|BL_ORD_ID|5692Aco004061.1 Ananas comosus|HD-ZIP|HD-ZIP family protein	5692	6.05729e-06	84.2105	49.6766	38	32
c20668_g1_i11	B3	1998	gnl|BL_ORD_ID|297236TRIUR3_19080-P1 Triticum urartu|B3|B3 family protein	297236	8.84226e-143	74.4	447.588	375	279
c19388_g4_i6	G2-like	670	gnl|BL_ORD_ID|267588Sof019577 Saccharum officinarum|G2-like|G2-like family protein	267588	1.51771e-24	84.9315	98.9821	73	62
c20967_g6_i2	ERF	202	gnl|BL_ORD_ID|1294Aan016747 Artemisia annua|ERF|ERF family protein	1294	1.45055e-12	87.1795	65.0846	39	34
c15716_g1_i3	GRAS	392	gnl|BL_ORD_ID|260905Seita.7G100800.1.p Setaria italica|GRAS|GRAS family protein	260905	1.27612e-15	95	75.8702	40	38
c20837_g3_i2	MYB	1254	gnl|BL_ORD_ID|191902OPUNC05G25400.1 Oryza punctata|MYB|MYB family protein	191902	1.00925e-52	64.574	193.741	223	144
c18849_g7_i2	GRAS	452	gnl|BL_ORD_ID|258292676763678 Sisymbrium irio|GRAS|GRAS family protein	258292	9.69726e-06	65.8537	47.3654	41	27
c18365_g1_i7	GRAS	939	gnl|BL_ORD_ID|283084Sevir.9G457300.2.p Setaria viridis|GRAS|GRAS family protein	283084	0	99.3311	616.305	299	297
c20774_g2_i3	MYB	707	gnl|BL_ORD_ID|150247GSMUA_Achr7P11320_001 Musa acuminata|MYB|MYB family protein	150247	2.67784e-11	75.4717	65.855	53	40
c19925_g3_i5	CAMTA	1060	gnl|BL_ORD_ID|83201KZV22762.1 Dorcoceras hygrometricum|CAMTA|CAMTA family protein	83201	1.47288e-15	82.6923	81.2629	52	43
c19891_g2_i4	NAC	1597	gnl|BL_ORD_ID|212901CCG010610.1 Populus euphratica|NAC|NAC family protein	212901	0	85.4839	595.119	372	318
c18210_g1_i1	LBD	892	gnl|BL_ORD_ID|97275FANhyb_rscf00001203.1.g00002.1 Fragaria x ananassa|LBD|LBD family protein	97275	6.00998e-27	63.0631	85.5001	111	70
c19632_g2_i2	NAC	825	gnl|BL_ORD_ID|129934Jcr4S00282.90 Jatropha curcas|NAC|NAC family protein	129934	1.00036e-89	69.7761	286.189	268	187
c20056_g4_i1	G2-like	733	gnl|BL_ORD_ID|152855MDP0000266040 Malus domestica|G2-like|G2-like family protein	152855	3.02988e-22	74.6479	97.0561	71	53
c18729_g1_i2	EIL	805	gnl|BL_ORD_ID|283225Sevir.9G423800.1.p Setaria viridis|EIL|EIL family protein	283225	1.57185e-47	91.8919	171.785	111	102
c20584_g2_i1	LBD	255	gnl|BL_ORD_ID|295068Tp57577_TGAC_v2_mRNA8815 Trifolium pratense|LBD|LBD family protein	295068	1.52834e-06	66.6667	46.9802	39	26
c19525_g1_i4	G2-like	930	gnl|BL_ORD_ID|281895Sevir.2G173400.1.p Setaria viridis|G2-like|G2-like family protein	281895	8.03354e-89	96.1957	274.248	184	177
c18176_g1_i8	bZIP	1110	gnl|BL_ORD_ID|253325Sobic.003G327000.2.p Sorghum bicolor|bZIP|bZIP family protein	253325	7.07946e-38	75	140.584	124	93
c20439_g1_i4	B3	391	gnl|BL_ORD_ID|99075mrna20854.1-v1.0-hybrid Fragaria vesca|B3|B3 family protein	99075	5.12709e-18	95.3488	83.9593	43	41
c18232_g10_i4	C2H2	558	gnl|BL_ORD_ID|202115Oropetium_20150105_06388A Oropetium thomaeum|C2H2|C2H2 family protein	202115	1.02623e-12	71.6667	69.3218	60	43
c19044_g4_i1	FAR1	753	gnl|BL_ORD_ID|21478EMT26392 Aegilops tauschii|FAR1|FAR1 family protein	21478	4.64343e-34	72.4638	135.191	138	100
c19220_g3_i14	bHLH	1448	gnl|BL_ORD_ID|152761MDP0000606021 Malus domestica|bHLH|bHLH family protein	152761	3.56582e-51	47.7322	190.66	463	221
c19696_g1_i2	WRKY	1374	gnl|BL_ORD_ID|258918676731426 Sisymbrium irio|WRKY|WRKY family protein	258918	2.96716e-44	53.7931	170.244	290	156
c16158_g1_i2	SBP	511	gnl|BL_ORD_ID|253427Sobic.010G254200.4.p Sorghum bicolor|SBP|SBP family protein	253427	4.82408e-13	76.9231	69.3218	52	40
c19243_g1_i3	HSF	849	gnl|BL_ORD_ID|281860Sevir.3G173100.1.p Setaria viridis|HSF|HSF family protein	281860	2.96093e-79	93.6709	253.062	158	148
c12037_g1_i1	GRAS	323	gnl|BL_ORD_ID|103260Gh_D02G0276 Gossypium hirsutum|GRAS|GRAS family protein	103260	2.86647e-14	79.5455	72.4034	44	35
c18866_g9_i1	NAC	699	gnl|BL_ORD_ID|259486Seita.7G306500.1.p Setaria italica|NAC|NAC family protein	259486	8.51088e-44	69.9153	156.377	236	165
c18943_g1_i26	B3	902	gnl|BL_ORD_ID|96003462946041 Eragrostis tef|B3|B3 family protein	96003	3.8518e-30	73.4694	125.561	98	72
c20423_g3_i4	NAC	804	gnl|BL_ORD_ID|281671Sevir.8G038000.4.p Setaria viridis|NAC|NAC family protein	281671	2.00192e-15	58.7719	63.5438	114	67
c20667_g2_i14	G2-like	949	gnl|BL_ORD_ID|37869Bathy05g04020 Bathycoccus prasinos|G2-like|G2-like family protein	37869	3.29916e-31	57.732	129.028	194	112
c16756_g1_i1	B3	329	gnl|BL_ORD_ID|13628Ahy018720 Arachis hypogaea|B3|B3 family protein	13628	3.11767e-30	77.2727	115.161	88	68
c19388_g2_i2	NAC	1372	gnl|BL_ORD_ID|212961CCG017923.1 Populus euphratica|NAC|NAC family protein	212961	5.87571e-06	50	51.9878	86	43
c19098_g4_i8	HSF	1110	gnl|BL_ORD_ID|213195CCG019201.1 Populus euphratica|HSF|HSF family protein	213195	1.47472e-22	69.9346	102.449	153	107
c20823_g2_i5	GRF	987	gnl|BL_ORD_ID|148748GSMUA_Achr8P26530_001 Musa acuminata|GRF|GRF family protein	148748	5.03995e-156	88.3162	479.174	291	257
c20173_g2_i9	MIKC_MADS	648	gnl|BL_ORD_ID|302794Vradi07g13770.1 Vigna radiata|MIKC_MADS|MIKC_MADS family protein	302794	6.75801e-82	88.6667	260.766	150	133
c19231_g2_i16	MIKC_MADS	1320	gnl|BL_ORD_ID|127621Itr_sc000159.1_g00028.1 Ipomoea trifida|MIKC_MADS|MIKC_MADS family protein	127621	5.79047e-137	76.8025	423.32	319	245
c18615_g6_i3	LSD	756	gnl|BL_ORD_ID|104673Gh_A10G0045 Gossypium hirsutum|LSD|LSD family protein	104673	8.99375e-21	62.6263	95.9005	99	62
c19011_g1_i17	bHLH	729	gnl|BL_ORD_ID|200934Ote100112080011 Ocimum tenuiflorum|bHLH|bHLH family protein	200934	4.36773e-22	53.1915	63.929	94	50
c18857_g5_i7	MYB	867	gnl|BL_ORD_ID|283103Sevir.2G296900.1.p Setaria viridis|MYB|MYB family protein	283103	3.84983e-82	87.7551	255.373	196	172
c19442_g5_i6	HD-ZIP	719	gnl|BL_ORD_ID|98572mrna28322.1-v1.0-hybrid Fragaria vesca|HD-ZIP|HD-ZIP family protein	98572	2.87217e-51	87.6106	182.57	113	99
c20895_g4_i5	M-type_MADS	1165	gnl|BL_ORD_ID|55164Csa13g034280.1 Camelina sativa|M-type_MADS|M-type_MADS family protein	55164	8.25426e-45	73.75	166.392	160	118
c19910_g4_i2	NF-YC	729	gnl|BL_ORD_ID|4287Achn296391 Actinidia chinensis|NF-YC|NF-YC family protein	4287	8.63765e-14	58.2418	73.9442	91	53
c18446_g2_i11	NAC	237	gnl|BL_ORD_ID|42493Brast01G380000.1.p Brachypodium stacei|NAC|NAC family protein	42493	1.70758e-24	86.9565	99.7525	69	60
c20353_g1_i10	GATA	1707	gnl|BL_ORD_ID|106717Gh_D13G2412 Gossypium hirsutum|GATA|GATA family protein	106717	1.44969e-148	80.9677	454.907	310	251
c17262_g2_i2	ERF	539	gnl|BL_ORD_ID|3445Achn023491 Actinidia chinensis|ERF|ERF family protein	3445	2.05235e-20	93.75	88.9669	48	45
c19126_g4_i1	TALE	551	gnl|BL_ORD_ID|15263Neem_25417_f_2 Azadirachta indica|TALE|TALE family protein	15263	4.7642e-53	88.0734	183.726	109	96
c20383_g1_i18	WRKY	798	gnl|BL_ORD_ID|296886TRIUR3_12546-P1 Triticum urartu|WRKY|WRKY family protein	296886	4.84223e-06	61.2245	50.0618	49	30
c19310_g3_i3	MYB	680	gnl|BL_ORD_ID|281365Sevir.5G027600.1.p Setaria viridis|MYB|MYB family protein	281365	1.15481e-82	87.6404	254.603	178	156
c19089_g1_i3	B3	642	gnl|BL_ORD_ID|53579Csa09g088800.1 Camelina sativa|B3|B3 family protein	53579	1.32206e-16	54.1667	82.0333	144	78
c20788_g4_i2	C3H	560	gnl|BL_ORD_ID|159718Mapoly0010s0070.1.p Marchantia polymorpha|C3H|C3H family protein	159718	6.10392e-06	68.1818	48.521	44	30
c18199_g1_i1	bZIP	561	gnl|BL_ORD_ID|281207Sevir.3G349900.1.p Setaria viridis|bZIP|bZIP family protein	281207	7.62307e-40	100	138.272	66	66
c20055_g3_i1	WRKY	794	gnl|BL_ORD_ID|216605PH01000046G0930 Phyllostachys heterocycla|WRKY|WRKY family protein	216605	2.85616e-10	50	63.5438	108	54
c19434_g1_i2	MYB	2379	gnl|BL_ORD_ID|58560Ciclev10006374m Citrus clementina|MYB|MYB family protein	58560	1.06807e-16	72.2222	80.4925	72	52
c20046_g3_i9	ERF	849	gnl|BL_ORD_ID|282619Sevir.4G039400.1.p Setaria viridis|ERF|ERF family protein	282619	1.39575e-68	95.1389	222.246	144	137
c19932_g4_i6	MIKC_MADS	1122	gnl|BL_ORD_ID|241664Pavir.2NG142500.1.p Panicum virgatum|MIKC_MADS|MIKC_MADS family protein	241664	4.78469e-06	56.6667	50.0618	60	34
c20196_g2_i4	M-type_MADS	1711	gnl|BL_ORD_ID|186631KN540739.1_FGP003 Oryza longistaminata|M-type_MADS|M-type_MADS family protein	186631	1.15448e-59	68.2927	213.772	205	140
c20753_g3_i5	MYB	2218	gnl|BL_ORD_ID|263670Sme2.5_05369.1_g00001.1 Solanum melongena|MYB|MYB family protein	263670	3.42287e-103	76.1468	293.893	218	166
c19299_g3_i6	bHLH	928	gnl|BL_ORD_ID|98259mrna00901.1-v1.0-hybrid Fragaria vesca|bHLH|bHLH family protein	98259	8.47095e-25	61.7886	109.383	123	76
c19547_g1_i2	NAC	1009	gnl|BL_ORD_ID|120945KHN21163.1 Glycine soja|NAC|NAC family protein	120945	5.99329e-54	65.8768	189.504	211	139
c20710_g3_i1	S1Fa-like	591	gnl|BL_ORD_ID|27908GSBRNA2T00046376001 Brassica napus|S1Fa-like|S1Fa-like family protein	27908	1.13409e-31	69.4444	125.176	108	75
c19359_g3_i3	FAR1	797	gnl|BL_ORD_ID|20839EMT05641 Aegilops tauschii|FAR1|FAR1 family protein	20839	6.47138e-53	70.1754	189.889	171	120
c20930_g3_i6	bHLH	1438	gnl|BL_ORD_ID|152761MDP0000606021 Malus domestica|bHLH|bHLH family protein	152761	7.61513e-42	48.6747	163.696	415	202
c20656_g5_i1	C2H2	679	gnl|BL_ORD_ID|99849Cotton_A_14012_BGI-A2_v1.0 Gossypium arboreum|C2H2|C2H2 family protein	99849	1.14748e-29	75.2577	120.553	97	73
c17279_g1_i1	HSF	416	gnl|BL_ORD_ID|51320Csa11g010730.1 Camelina sativa|HSF|HSF family protein	51320	6.6411e-45	68.8406	159.844	138	95
c17359_g1_i3	TCP	824	gnl|BL_ORD_ID|150428MDP0000304904 Malus domestica|TCP|TCP family protein	150428	7.61889e-22	60.2941	99.3673	136	82
c19171_g1_i3	LBD	1014	gnl|BL_ORD_ID|295068Tp57577_TGAC_v2_mRNA8815 Trifolium pratense|LBD|LBD family protein	295068	6.45787e-07	77.1429	52.7582	35	27
c20082_g7_i8	DBB	1200	gnl|BL_ORD_ID|5736Aco013131.1 Ananas comosus|DBB|DBB family protein	5736	1.04692e-81	68.3274	276.559	281	192
c14870_g1_i5	ARF	545	gnl|BL_ORD_ID|281989Sevir.4G275100.1.p Setaria viridis|ARF|ARF family protein	281989	1.78528e-78	96.0317	256.144	126	121
c20352_g1_i6	MYB	906	gnl|BL_ORD_ID|251287Sobic.010G025850.4.p Sorghum bicolor|MYB|MYB family protein	251287	1.23181e-91	91.716	293.123	169	155
c18474_g1_i1	C2H2	1078	gnl|BL_ORD_ID|269971Sopen02g036600.1 Solanum pennellii|C2H2|C2H2 family protein	269971	6.86173e-09	45.3704	60.4622	216	98
c19903_g2_i1	FAR1	920	gnl|BL_ORD_ID|257841676720782 Sisymbrium irio|FAR1|FAR1 family protein	257841	5.76352e-07	51.6667	53.5286	120	62
c16958_g1_i3	AP2	679	gnl|BL_ORD_ID|240249Pavir.2NG102600.4.p Panicum virgatum|AP2|AP2 family protein	240249	1.43123e-146	96.875	420.624	224	217
c19807_g2_i5	bZIP	925	gnl|BL_ORD_ID|258297676732640 Sisymbrium irio|bZIP|bZIP family protein	258297	2.01373e-10	82	64.6994	50	41
c14662_g1_i1	MYB	267	gnl|BL_ORD_ID|4587Achn077281 Actinidia chinensis|MYB|MYB family protein	4587	5.76853e-30	98.2456	113.62	57	56
c20844_g5_i4	CAMTA	1163	gnl|BL_ORD_ID|83201KZV22762.1 Dorcoceras hygrometricum|CAMTA|CAMTA family protein	83201	1.38328e-25	45.2532	112.849	316	143
c20363_g4_i2	NAC	931	gnl|BL_ORD_ID|85283Do016040.1 Dichanthelium oligosanthes|NAC|NAC family protein	85283	2.18097e-95	88.7805	291.197	205	182
c11916_g1_i1	bHLH	606	gnl|BL_ORD_ID|3877Achn317751 Actinidia chinensis|bHLH|bHLH family protein	3877	2.92089e-15	69.2308	77.0258	65	45
c15394_g1_i1	M-type_MADS	381	gnl|BL_ORD_ID|299368Vang0913s00010.1 Vigna angularis|M-type_MADS|M-type_MADS family protein	299368	6.42287e-11	56.4356	60.077	101	57
c19982_g3_i6	NAC	1343	gnl|BL_ORD_ID|259293Seita.6G055400.1.p Setaria italica|NAC|NAC family protein	259293	0	96.3325	792.341	409	394
c19751_g5_i3	bHLH	1346	gnl|BL_ORD_ID|26616Bradi2g44117.9.p Brachypodium distachyon|bHLH|bHLH family protein	26616	4.53385e-71	55.2972	239.58	387	214
c18983_g2_i1	HB-other	801	gnl|BL_ORD_ID|281789Sevir.4G235700.2.p Setaria viridis|HB-other|HB-other family protein	281789	2.20769e-66	95.6522	213.386	115	110
c20713_g2_i2	MYB	554	gnl|BL_ORD_ID|245815RrC3039_p4 Raphanus raphanistrum|MYB|MYB family protein	245815	3.17496e-24	90	103.219	60	54
c20637_g3_i4	M-type_MADS	871	gnl|BL_ORD_ID|297669678320713 Utricularia gibba|M-type_MADS|M-type_MADS family protein	297669	2.0294e-48	59.761	172.94	251	150
c19960_g4_i5	EIL	752	gnl|BL_ORD_ID|166607NNU_017667-RA Nelumbo nucifera|EIL|EIL family protein	166607	4.7128e-86	81.8182	265.388	165	135
c19893_g4_i2	bHLH	745	gnl|BL_ORD_ID|190159ONIVA05G00200.1 Oryza nivara|bHLH|bHLH family protein	190159	4.31833e-54	89.4737	186.422	114	102
c20560_g1_i3	MYB	2525	gnl|BL_ORD_ID|97880FANhyb_rscf00000005.1.g00021.1 Fragaria x ananassa|MYB|MYB family protein	97880	1.79084e-159	87.8378	484.182	296	260
c18989_g2_i1	C3H	467	gnl|BL_ORD_ID|317307Zmw_sc00700.1.g00380.1 Zoysia matrella|C3H|C3H family protein	317307	5.93266e-19	88.8889	84.3445	45	40
c20502_g1_i10	FAR1	930	gnl|BL_ORD_ID|196381BGIOSGA009723-PA Oryza sativa subsp. indica|FAR1|FAR1 family protein	196381	3.03032e-08	62.8571	58.151	70	44
c14870_g1_i1	ARF	626	gnl|BL_ORD_ID|260016Seita.4G262300.1.p Setaria italica|ARF|ARF family protein	260016	9.92953e-135	97.449	406.371	196	191
c20166_g3_i1	ERF	2368	gnl|BL_ORD_ID|46939Bv5_101120_supk.t1 Beta vulgaris|ERF|ERF family protein	46939	1.07644e-33	51.506	130.568	332	171
c20318_g1_i1	HSF	2010	gnl|BL_ORD_ID|246572RrC2480_p5 Raphanus raphanistrum|HSF|HSF family protein	246572	2.88859e-12	49.5238	73.1738	210	104
c18648_g2_i11	ERF	647	gnl|BL_ORD_ID|107179Gh_D13G0036 Gossypium hirsutum|ERF|ERF family protein	107179	2.39307e-14	52.3438	75.485	128	67
c20600_g2_i7	NAC	773	gnl|BL_ORD_ID|107261Gh_D11G0701 Gossypium hirsutum|NAC|NAC family protein	107261	1.71924e-21	48.6111	98.2117	216	105
c19295_g1_i3	GATA	949	gnl|BL_ORD_ID|151961MDP0000309902 Malus domestica|GATA|GATA family protein	151961	4.62262e-12	48.0392	69.707	204	98
c19043_g2_i12	ERF	2228	gnl|BL_ORD_ID|4882Achn009241 Actinidia chinensis|ERF|ERF family protein	4882	1.49718e-14	58.5859	80.1073	99	58
c19607_g4_i4	C3H	667	gnl|BL_ORD_ID|98260mrna31023.1-v1.0-hybrid Fragaria vesca|C3H|C3H family protein	98260	1.48516e-25	72.4138	108.997	87	63
c19384_g2_i1	MYB	997	gnl|BL_ORD_ID|281177Sevir.5G216000.1.p Setaria viridis|MYB|MYB family protein	281177	3.77286e-152	95.7143	436.417	280	268
c18491_g2_i2	NAC	799	gnl|BL_ORD_ID|102391EPS67213.1 Genlisea aurea|NAC|NAC family protein	102391	4.93917e-46	62.1622	168.318	185	115
c20567_g3_i5	LFY	1411	gnl|BL_ORD_ID|226388Pp3c16_10660V3.2.p Physcomitrella patens|LFY|LFY family protein	226388	6.82466e-22	41.6667	101.679	348	145
c19050_g7_i4	ZF-HD	1547	gnl|BL_ORD_ID|127322Itr_sc000813.1_g00027.1 Ipomoea trifida|ZF-HD|ZF-HD family protein	127322	4.1723e-16	50.4717	84.7297	212	107
c17278_g1_i1	HB-other	409	gnl|BL_ORD_ID|158599XP_010106869.1 Morus notabilis|HB-other|HB-other family protein	158599	2.32176e-09	88.5714	58.5362	35	31
c18965_g4_i4	MYB	244	gnl|BL_ORD_ID|205335Peaxi162Scf00160g00722.1 Petunia axillaris|MYB|MYB family protein	205335	7.78517e-06	64.7059	45.8246	34	22
c14841_g1_i3	NAC	540	gnl|BL_ORD_ID|212484CCG000365.1 Populus euphratica|NAC|NAC family protein	212484	6.24597e-30	63.6364	119.783	154	98
c20971_g5_i3	C2H2	1395	gnl|BL_ORD_ID|296363TRIUR3_22095-P1 Triticum urartu|C2H2|C2H2 family protein	296363	2.89223e-43	55.8594	167.548	256	143
c20151_g1_i10	FAR1	1212	gnl|BL_ORD_ID|129825Jcr4S06752.20 Jatropha curcas|FAR1|FAR1 family protein	129825	1.19871e-38	65.4762	151.754	168	110
c13669_g1_i1	GeBP protein	656	gnl|BL_ORD_ID|186263KN538727.1_FGP051 Oryza longistaminata|GeBP|GeBP family protein	186263	1.90946e-07	53.4247	53.9138	73	39
c19372_g1_i10	NAC	1020	gnl|BL_ORD_ID|295402Tp57577_TGAC_v2_mRNA38618 Trifolium pratense|NAC|NAC family protein	295402	5.55581e-25	58.7121	110.538	264	155
c20720_g2_i10	WRKY	1193	gnl|BL_ORD_ID|152320MDP0000322257 Malus domestica|WRKY|WRKY family protein	152320	2.9402e-12	53.2934	71.633	167	89
c19179_g1_i5	CO-like	978	gnl|BL_ORD_ID|259926Seita.6G226200.1.p Setaria italica|CO-like|CO-like family protein	259926	3.00676e-156	96.6038	453.751	265	256
c20310_g3_i1	CAMTA	1064	gnl|BL_ORD_ID|257412676752474 Sisymbrium irio|CAMTA|CAMTA family protein	257412	9.11426e-08	50.7576	57.3806	132	67
c19143_g11_i1	NAC	348	gnl|BL_ORD_ID|219131Peinf101Scf00562g09013.1 Petunia inflata|NAC|NAC family protein	219131	4.61255e-06	66.6667	46.9802	42	28
c20685_g3_i2	NAC	902	gnl|BL_ORD_ID|152264MDP0000294614 Malus domestica|NAC|NAC family protein	152264	9.7639e-25	46.9636	108.227	247	116
c18349_g1_i3	NAC	931	gnl|BL_ORD_ID|188590OMERI04G25580.3 Oryza meridionalis|NAC|NAC family protein	188590	4.86322e-72	81.2121	240.736	165	134
c20878_g1_i2	bZIP	1133	gnl|BL_ORD_ID|310985GRMZM2G380897_P01 Zea mays|bZIP|bZIP family protein	310985	2.55258e-08	68.4211	56.9954	38	26
c19680_g3_i2	DBB	541	gnl|BL_ORD_ID|5736Aco013131.1 Ananas comosus|DBB|DBB family protein	5736	6.42281e-13	61.7284	70.0922	81	50
c18812_g7_i1	C2H2	608	gnl|BL_ORD_ID|14573Neem_1766_f_3 Azadirachta indica|C2H2|C2H2 family protein	14573	1.42885e-09	83.3333	58.9214	42	35
c10407_g1_i1	G2-like	304	gnl|BL_ORD_ID|270782Sopen09g001330.1 Solanum pennellii|G2-like|G2-like family protein	270782	2.83229e-31	86.1538	105.145	65	56
c19618_g1_i10	NAC	1199	gnl|BL_ORD_ID|283049Sevir.9G555600.1.p Setaria viridis|NAC|NAC family protein	283049	7.52505e-35	100	135.191	61	61
c19937_g1_i7	SBP	584	gnl|BL_ORD_ID|151101MDP0000730019 Malus domestica|SBP|SBP family protein	151101	2.13863e-33	75.5319	129.028	94	71
c19433_g2_i2	Trihelix	1020	gnl|BL_ORD_ID|308224XP_015897327.1 Ziziphus jujuba|Trihelix|Trihelix family protein	308224	4.34931e-43	74.4186	157.147	129	96
c18633_g6_i2	NAC	874	gnl|BL_ORD_ID|194178ORUFI11G04770.1 Oryza rufipogon|NAC|NAC family protein	194178	3.90964e-08	47.1014	56.9954	138	65
c20700_g1_i1	C3H	2538	gnl|BL_ORD_ID|95271462903912 Eragrostis tef|C3H|C3H family protein	95271	1.87379e-157	64.8475	497.278	623	404
c19582_g2_i6	NAC	518	gnl|BL_ORD_ID|245502RrC831_p3 Raphanus raphanistrum|NAC|NAC family protein	245502	2.54458e-47	88.1818	161.77	110	97
c19269_g1_i2	MYB	526	gnl|BL_ORD_ID|83890KZV57651.1 Dorcoceras hygrometricum|MYB|MYB family protein	83890	3.0323e-55	78.3784	190.274	148	116
c18292_g4_i1	Whirly	439	gnl|BL_ORD_ID|212060CCG032954.1 Populus euphratica|Whirly|Whirly family protein	212060	5.95798e-07	55.5556	50.8322	81	45
c19917_g4_i4	Trihelix	563	gnl|BL_ORD_ID|260357Seita.9G318500.1.p Setaria italica|Trihelix|Trihelix family protein	260357	3.43882e-27	96.5517	108.997	58	56
c13851_g1_i1	HB-other	603	gnl|BL_ORD_ID|100295Cotton_A_09239_BGI-A2_v1.0 Gossypium arboreum|HB-other|HB-other family protein	100295	1.23179e-08	53.6232	55.0694	138	74
c20605_g4_i10	C3H	989	gnl|BL_ORD_ID|98143mrna31001.1-v1.0-hybrid Fragaria vesca|C3H|C3H family protein	98143	7.43141e-58	61.9835	205.297	242	150
c19732_g1_i5	NAC	676	gnl|BL_ORD_ID|306593Zjn_sc00028.1.g03130.1.am.mk Zoysia japonica|NAC|NAC family protein	306593	1.45721e-22	58.0645	100.138	155	90
c19563_g6_i4	WRKY	479	gnl|BL_ORD_ID|4348Achn066811 Actinidia chinensis|WRKY|WRKY family protein	4348	1.21625e-12	75.2294	68.5514	109	82
c18725_g2_i5	CAMTA	2259	gnl|BL_ORD_ID|260449Seita.9G380100.1.p Setaria italica|CAMTA|CAMTA family protein	260449	5.51604e-22	97.9592	105.145	49	48
c18857_g5_i9	MYB	1058	gnl|BL_ORD_ID|283103Sevir.2G296900.1.p Setaria viridis|MYB|MYB family protein	283103	1.03851e-130	86.4469	381.719	273	236
c20443_g1_i3	M-type_MADS	881	gnl|BL_ORD_ID|281125Sevir.5G438700.1.p Setaria viridis|M-type_MADS|M-type_MADS family protein	281125	2.25723e-85	96.2264	259.61	159	153
c19657_g1_i8	WOX	571	gnl|BL_ORD_ID|99072mrna29786.1-v1.0-hybrid Fragaria vesca|WOX|WOX family protein	99072	7.22214e-81	89.9329	258.07	149	134
c18921_g3_i1	ERF	1133	gnl|BL_ORD_ID|140530Lj5g3v1697360.1 Lotus japonicus|ERF|ERF family protein	140530	1.30696e-50	70.2857	181.415	175	123
c13343_g1_i1	G2-like	787	gnl|BL_ORD_ID|209855PEQU_16234 Phalaenopsis equestris|G2-like|G2-like family protein	209855	2.01096e-92	85.1852	266.929	162	138
c20757_g2_i2	HSF	658	gnl|BL_ORD_ID|246572RrC2480_p5 Raphanus raphanistrum|HSF|HSF family protein	246572	7.00263e-11	53.8462	64.3142	156	84
c19621_g1_i6	MIKC_MADS	810	gnl|BL_ORD_ID|5488Achn327221 Actinidia chinensis|MIKC_MADS|MIKC_MADS family protein	5488	5.42753e-14	42.3645	74.7146	203	86
c12266_g1_i1	bZIP	898	gnl|BL_ORD_ID|6442Aco015974.1 Ananas comosus|bZIP|bZIP family protein	6442	5.2183e-18	58.4746	87.4261	118	69
c19330_g3_i3	MIKC_MADS	886	gnl|BL_ORD_ID|152193MDP0000312382 Malus domestica|MIKC_MADS|MIKC_MADS family protein	152193	8.13717e-18	62.1622	86.2705	111	69
c18880_g1_i1	GRAS	994	gnl|BL_ORD_ID|296096Tp57577_TGAC_v2_mRNA19884 Trifolium pratense|GRAS|GRAS family protein	296096	2.88052e-71	69.4064	241.121	219	152
c18688_g1_i2	bHLH	807	gnl|BL_ORD_ID|147027Lus10033562 Linum usitatissimum|bHLH|bHLH family protein	147027	2.0345e-11	54.0984	64.3142	122	66
c18057_g2_i3	WRKY	728	gnl|BL_ORD_ID|260965Seita.2G179800.1.p Setaria italica|WRKY|WRKY family protein	260965	2.19321e-102	89.7727	306.605	176	158
c16584_g1_i1	E2F DP	783	gnl|BL_ORD_ID|191089OPUNC10G09700.3 Oryza punctata|E2F/DP|E2F/DP family protein	191089	3.6449e-42	65.3333	159.458	150	98
c19210_g1_i3	FAR1	981	gnl|BL_ORD_ID|204816Peaxi162Scf00170g01227.1 Petunia axillaris|FAR1|FAR1 family protein	204816	2.03343e-20	45.5516	96.2857	281	128
c20952_g2_i3	MYB	538	gnl|BL_ORD_ID|237445Pavir.5NG548200.1.p Panicum virgatum|MYB|MYB family protein	237445	5.0391e-09	85.7143	57.7658	35	30
c18117_g1_i3	FAR1	833	gnl|BL_ORD_ID|4204Achn044611 Actinidia chinensis|FAR1|FAR1 family protein	4204	1.4022e-25	85.3659	69.707	41	35
c19752_g6_i5	HB-other	508	gnl|BL_ORD_ID|146773Lus10012302 Linum usitatissimum|HB-other|HB-other family protein	146773	4.75264e-16	63.1579	79.7221	95	60
c18603_g7_i5	SBP	992	gnl|BL_ORD_ID|151884MDP0000154138 Malus domestica|SBP|SBP family protein	151884	3.2193e-32	84.5238	132.109	84	71
c18399_g1_i4	BES1	1575	gnl|BL_ORD_ID|257355676766192 Sisymbrium irio|BES1|BES1 family protein	257355	4.62806e-24	43.6364	109.383	330	144
c15792_g1_i3	HB-other	1521	gnl|BL_ORD_ID|197435LOC_Os05g25600.1 Oryza sativa subsp. japonica|HB-other|HB-other family protein	197435	3.69086e-54	53.6517	198.364	356	191
c18554_g1_i3	FAR1	2344	gnl|BL_ORD_ID|241717Phvul.002G126900.1 Phaseolus vulgaris|FAR1|FAR1 family protein	241717	4.1575e-92	52.1236	320.087	518	270
c20941_g1_i1	C2H2	1020	gnl|BL_ORD_ID|282465Sevir.9G079000.1.p Setaria viridis|C2H2|C2H2 family protein	282465	1.04007e-51	95.6835	134.42	139	133
c20781_g3_i1	NAC	481	gnl|BL_ORD_ID|82766KZV46422.1 Dorcoceras hygrometricum|NAC|NAC family protein	82766	1.47901e-28	66.6667	114.39	117	78
c12344_g1_i1	bHLH	393	gnl|BL_ORD_ID|205240Peaxi162Scf00014g01814.1 Petunia axillaris|bHLH|bHLH family protein	205240	1.82516e-14	65.6489	72.7886	131	86
c20166_g6_i2	LSD	970	gnl|BL_ORD_ID|256428XP_011085606.1 Sesamum indicum|LSD|LSD family protein	256428	4.88017e-22	72.7273	96.2857	121	88
c19704_g4_i2	B3	728	gnl|BL_ORD_ID|287133Thecc1EG000515t1 Theobroma cacao|B3|B3 family protein	287133	2.77219e-10	57.7465	62.7734	71	41
c20698_g2_i6	bHLH	1104	gnl|BL_ORD_ID|85526Do007746.1 Dichanthelium oligosanthes|bHLH|bHLH family protein	85526	3.3269e-08	60.2941	58.5362	68	41
c19768_g1_i4	Dof	1111	gnl|BL_ORD_ID|29533GSBRNA2T00026537001 Brassica napus|Dof|Dof family protein	29533	1.7285e-09	67.7419	61.2326	62	42
c19049_g1_i3	ERF	555	gnl|BL_ORD_ID|147771GSMUA_Achr11P19880_001 Musa acuminata|ERF|ERF family protein	147771	8.50748e-09	58.3333	57.3806	84	49
c18658_g4_i2	ERF	616	gnl|BL_ORD_ID|1294Aan016747 Artemisia annua|ERF|ERF family protein	1294	3.57531e-39	74.6753	145.591	154	115
c19295_g6_i2	NAC	429	gnl|BL_ORD_ID|190958ONIVA11G02770.1 Oryza nivara|NAC|NAC family protein	190958	7.50845e-08	77.1429	53.1434	35	27
c20796_g3_i4	ARR-B	661	gnl|BL_ORD_ID|94775462883501 Eragrostis tef|ARR-B|ARR-B family protein	94775	1.40634e-13	51.4493	72.4034	138	71
c16052_g2_i1	S1Fa-like	350	gnl|BL_ORD_ID|56732C.cajan_44612 Cajanus cajan|S1Fa-like|S1Fa-like family protein	56732	6.13217e-13	55.4545	68.1662	110	61
c19467_g1_i11	NAC	567	gnl|BL_ORD_ID|221736PSME_00046384-RA Pseudotsuga menziesii|NAC|NAC family protein	221736	6.48809e-21	71.0843	90.5077	83	59
c20838_g3_i2	Nin-like	1145	gnl|BL_ORD_ID|258135676721284 Sisymbrium irio|Nin-like|Nin-like family protein	258135	8.13038e-80	72.3577	271.552	246	178
c17679_g1_i2	GeBP protein	804	gnl|BL_ORD_ID|257796676733630 Sisymbrium irio|GeBP|GeBP family protein	257796	6.16299e-68	75.1174	231.876	213	160
c20861_g6_i5	NAC	713	gnl|BL_ORD_ID|252143Sobic.001G040200.1.p Sorghum bicolor|NAC|NAC family protein	252143	1.01319e-113	99.4475	335.109	181	180
c17297_g1_i3	bHLH	847	gnl|BL_ORD_ID|148513GSMUA_Achr4P24830_001 Musa acuminata|bHLH|bHLH family protein	148513	1.06491e-60	59.2982	204.142	285	169
c18876_g3_i2	bZIP	754	gnl|BL_ORD_ID|159549XP_010103855.1 Morus notabilis|bZIP|bZIP family protein	159549	3.61689e-98	78.9474	304.294	209	165
c16260_g1_i2	C2H2	795	gnl|BL_ORD_ID|212273CCG012550.1 Populus euphratica|C2H2|C2H2 family protein	212273	4.97856e-19	75.7282	90.1225	103	78
c20368_g1_i6	C3H	687	gnl|BL_ORD_ID|212594CCG001802.1 Populus euphratica|C3H|C3H family protein	212594	7.04265e-09	74.5455	58.151	55	41
c20246_g3_i1	WRKY	224	gnl|BL_ORD_ID|261284Seita.2G433600.1.p Setaria italica|WRKY|WRKY family protein	261284	5.34046e-22	78.8732	90.1225	71	56
c19347_g4_i1	WRKY	589	gnl|BL_ORD_ID|216605PH01000046G0930 Phyllostachys heterocycla|WRKY|WRKY family protein	216605	7.22406e-08	48	50.447	100	48
c18436_g1_i4	Dof	1090	gnl|BL_ORD_ID|4676Achn337101 Actinidia chinensis|Dof|Dof family protein	4676	3.43055e-72	84.466	161.77	103	87
c19665_g1_i4	MYB	1910	gnl|BL_ORD_ID|31790GSBRNA2T00069970001 Brassica napus|MYB|MYB family protein	31790	2.19667e-34	54.6559	142.51	247	135
c15506_g1_i4	S1Fa-like	619	gnl|BL_ORD_ID|27908GSBRNA2T00046376001 Brassica napus|S1Fa-like|S1Fa-like family protein	27908	3.07836e-07	42.2222	52.7582	180	76
c19802_g1_i8	MYB	527	gnl|BL_ORD_ID|268206Sp_046550_watp.t1 Spinacia oleracea|MYB|MYB family protein	268206	1.56722e-06	53.5714	50.0618	84	45
c19468_g1_i4	WRKY	896	gnl|BL_ORD_ID|296886TRIUR3_12546-P1 Triticum urartu|WRKY|WRKY family protein	296886	1.21338e-20	84.7222	92.8189	72	61
c12781_g1_i3	bHLH	289	gnl|BL_ORD_ID|304949Zjn_sc00002.1.g13080.1.am.mkhc Zoysia japonica|bHLH|bHLH family protein	304949	8.98437e-09	50.8475	55.4546	59	30
c19193_g4_i3	WOX	1029	gnl|BL_ORD_ID|99072mrna29786.1-v1.0-hybrid Fragaria vesca|WOX|WOX family protein	99072	1.09997e-26	54.6729	114.39	214	117
c18909_g5_i1	NAC	1603	gnl|BL_ORD_ID|316209Zmw_sc02343.1.g00060.1 Zoysia matrella|NAC|NAC family protein	316209	1.10557e-105	57.6271	347.821	472	272
c18248_g1_i1	Nin-like	2363	gnl|BL_ORD_ID|5493Achn343181 Actinidia chinensis|Nin-like|Nin-like family protein	5493	0	82.3158	659.833	475	391
c16246_g1_i1	FAR1	582	gnl|BL_ORD_ID|151361MDP0000318339 Malus domestica|FAR1|FAR1 family protein	151361	4.00802e-06	71.0526	49.2914	38	27
c20157_g2_i1	HD-ZIP	795	gnl|BL_ORD_ID|257771676743386 Sisymbrium irio|HD-ZIP|HD-ZIP family protein	257771	1.89813e-15	77.3585	79.337	53	41
c17100_g1_i2	GATA	800	gnl|BL_ORD_ID|315914Zmw_sc01415.1.g00150.1 Zoysia matrella|GATA|GATA family protein	315914	2.29872e-49	69.4611	171.4	167	116
c20038_g1_i3	MYB	839	gnl|BL_ORD_ID|19652341076 Arabidopsis lyrata|MYB|MYB family protein	19652	2.2263e-52	69.6629	189.119	178	124
c18815_g1_i2	bZIP	1528	gnl|BL_ORD_ID|191980OPUNC06G25210.1 Oryza punctata|bZIP|bZIP family protein	191980	1.2489e-83	62.7566	279.256	341	214
c16326_g1_i2	NAC	1421	gnl|BL_ORD_ID|186275KN538701.1_FGP009 Oryza longistaminata|NAC|NAC family protein	186275	8.58342e-08	39.1437	57.7658	327	128
c18339_g2_i1	Trihelix	665	gnl|BL_ORD_ID|80418DCAR_030968 Daucus carota|Trihelix|Trihelix family protein	80418	1.51325e-31	66.1538	126.331	130	86
c20982_g3_i4	Trihelix	391	gnl|BL_ORD_ID|166189Niben101Scf00646g07008.1 Nicotiana benthamiana|Trihelix|Trihelix family protein	166189	1.156e-41	89.4118	150.214	85	76
c19526_g3_i8	NAC	1133	gnl|BL_ORD_ID|247377RrC3821_p1 Raphanus raphanistrum|NAC|NAC family protein	247377	1.51169e-130	89.4737	383.645	228	204
c20934_g2_i4	G2-like	361	gnl|BL_ORD_ID|106442Gh_A02G0666 Gossypium hirsutum|G2-like|G2-like family protein	106442	1.28736e-06	44.8598	49.2914	107	48
c20262_g4_i2	NAC	1365	gnl|BL_ORD_ID|316216Zmw_sc00276.1.g00230.1 Zoysia matrella|NAC|NAC family protein	316216	1.97457e-21	43.0421	100.138	309	133
c12739_g1_i3	ERF	916	gnl|BL_ORD_ID|296375TRIUR3_04273-P1 Triticum urartu|ERF|ERF family protein	296375	2.06509e-26	47.3934	110.923	211	100
c13763_g1_i2	Whirly	495	gnl|BL_ORD_ID|190112ONIVA06G03980.1 Oryza nivara|Whirly|Whirly family protein	190112	1.04496e-10	82.9268	62.3882	41	34
c20711_g3_i11	NAC	1372	gnl|BL_ORD_ID|295402Tp57577_TGAC_v2_mRNA38618 Trifolium pratense|NAC|NAC family protein	295402	9.18957e-81	95.1724	278.485	145	138
c18435_g6_i1	SBP	389	gnl|BL_ORD_ID|315046Zmw_sc02447.1.g00040.1 Zoysia matrella|SBP|SBP family protein	315046	2.05737e-26	70.7547	108.227	106	75
c20842_g1_i1	Trihelix	769	gnl|BL_ORD_ID|57876C.cajan_40518 Cajanus cajan|Trihelix|Trihelix family protein	57876	7.57921e-27	77.0115	110.538	87	67
c19790_g3_i15	WRKY	529	gnl|BL_ORD_ID|5197Achn191331 Actinidia chinensis|WRKY|WRKY family protein	5197	1.22428e-17	84.9057	83.1889	53	45
c16477_g1_i2	LBD	398	gnl|BL_ORD_ID|151829MDP0000250177 Malus domestica|LBD|LBD family protein	151829	4.16361e-10	65.7534	60.4622	73	48
c19053_g7_i7	ERF	344	gnl|BL_ORD_ID|282588Sevir.2G289800.1.p Setaria viridis|ERF|ERF family protein	282588	1.04191e-32	92.6471	119.783	68	63
c19658_g3_i3	C3H	1081	gnl|BL_ORD_ID|96030462959703 Eragrostis tef|C3H|C3H family protein	96030	3.597e-172	89.5623	500.36	297	266
c18868_g1_i4	ARF	507	gnl|BL_ORD_ID|241456Pavir.1NG060500.3.p Panicum virgatum|ARF|ARF family protein	241456	5.41144e-34	97.0149	130.954	67	65
c43193_g1_i1	bZIP	264	gnl|BL_ORD_ID|310476GRMZM2G006578_P02 Zea mays|bZIP|bZIP family protein	310476	4.62933e-42	98.6301	145.591	73	72
c19303_g7_i6	ERF	725	gnl|BL_ORD_ID|294702Tp57577_TGAC_v2_mRNA36754 Trifolium pratense|ERF|ERF family protein	294702	2.56839e-32	72.2222	128.642	126	91
c18333_g1_i4	bHLH	582	gnl|BL_ORD_ID|4181Achn227371 Actinidia chinensis|bHLH|bHLH family protein	4181	4.23489e-07	70.4545	52.373	44	31
c20341_g2_i3	WRKY	600	gnl|BL_ORD_ID|114476Gorai.008G201000.2 Gossypium raimondii|WRKY|WRKY family protein	114476	8.94813e-28	58.4507	113.62	142	83
c19116_g2_i1	NAC	529	gnl|BL_ORD_ID|301043Vang0599s00010.1 Vigna angularis|NAC|NAC family protein	301043	5.68474e-08	43.6364	53.5286	110	48
c20445_g3_i1	bHLH	533	gnl|BL_ORD_ID|270465Sopen10g030300.1 Solanum pennellii|bHLH|bHLH family protein	270465	1.83769e-25	80.8824	103.605	68	55
c19177_g3_i1	BBR-BPC	411	gnl|BL_ORD_ID|97717FANhyb_rscf00000253.1.g00010.1 Fragaria x ananassa|BBR-BPC|BBR-BPC family protein	97717	1.89219e-09	72.5	58.5362	40	29
c18527_g1_i5	DBB	2084	gnl|BL_ORD_ID|98849mrna24941.1-v1.0-hybrid Fragaria vesca|DBB|DBB family protein	98849	3.01322e-15	58.1197	83.1889	117	68
c20153_g2_i3	C2H2	242	gnl|BL_ORD_ID|230963Psi011812 Picea sitchensis|C2H2|C2H2 family protein	230963	6.46305e-09	79.4872	54.6842	39	31
c19116_g4_i2	NAC	1079	gnl|BL_ORD_ID|84941Do024028.1 Dichanthelium oligosanthes|NAC|NAC family protein	84941	3.95058e-112	86.9159	350.517	214	186
c19227_g2_i3	FAR1	740	gnl|BL_ORD_ID|257510676788552 Sisymbrium irio|FAR1|FAR1 family protein	257510	7.76181e-13	78	70.8626	50	39
c20445_g1_i4	LBD	1599	gnl|BL_ORD_ID|6622Aco005756.1 Ananas comosus|LBD|LBD family protein	6622	1.39888e-47	45.8613	180.644	447	205
c19357_g1_i9	MYB	756	gnl|BL_ORD_ID|282902Sevir.6G213300.1.p Setaria viridis|MYB|MYB family protein	282902	4.49336e-30	82.9787	121.709	141	117
c18154_g1_i2	bZIP	758	gnl|BL_ORD_ID|298723678372008 Utricularia gibba|bZIP|bZIP family protein	298723	7.27998e-61	85.5346	201.445	159	136
c20302_g6_i1	NF-YC	833	gnl|BL_ORD_ID|4287Achn296391 Actinidia chinensis|NF-YC|NF-YC family protein	4287	4.25011e-44	79.5276	165.622	127	101
c20880_g2_i14	MYB	502	gnl|BL_ORD_ID|260096Seita.3G354900.1.p Setaria italica|MYB|MYB family protein	260096	9.60326e-28	58.3333	111.694	156	91
c20192_g4_i2	NAC	1078	gnl|BL_ORD_ID|102391EPS67213.1 Genlisea aurea|NAC|NAC family protein	102391	1.38816e-39	59.5041	109.383	121	72
c20904_g3_i1	HD-ZIP	2201	gnl|BL_ORD_ID|150525MDP0000229611 Malus domestica|HD-ZIP|HD-ZIP family protein	150525	1.13581e-12	97.3684	73.559	38	37
c19492_g1_i3	GRAS	521	gnl|BL_ORD_ID|296096Tp57577_TGAC_v2_mRNA19884 Trifolium pratense|GRAS|GRAS family protein	296096	5.09129e-56	75.7353	192.2	136	103
c20681_g4_i5	Nin-like	707	gnl|BL_ORD_ID|319902Zpz_sc00135.1.g00200.1.am.mk Zoysia pacifica|Nin-like|Nin-like family protein	319902	5.79806e-38	63.2911	145.976	158	100
c20216_g7_i1	ERF	312	gnl|BL_ORD_ID|296738TRIUR3_11943-P1 Triticum urartu|ERF|ERF family protein	296738	2.04994e-11	70.8333	63.1586	72	51
c18943_g1_i15	S1Fa-like	1092	gnl|BL_ORD_ID|27908GSBRNA2T00046376001 Brassica napus|S1Fa-like|S1Fa-like family protein	27908	1.80803e-19	50.3145	92.8189	159	80
c20759_g2_i1	bZIP	651	gnl|BL_ORD_ID|188386OMERI03G13930.2 Oryza meridionalis|bZIP|bZIP family protein	188386	2.34939e-16	58.2524	81.2629	103	60
c18644_g1_i1	FAR1	466	gnl|BL_ORD_ID|298485678316227 Utricularia gibba|FAR1|FAR1 family protein	298485	6.91285e-15	77.3585	74.3294	53	41
c18990_g1_i3	bHLH	451	gnl|BL_ORD_ID|246663RrC1570_p1 Raphanus raphanistrum|bHLH|bHLH family protein	246663	5.44822e-14	61.1111	72.7886	90	55
c19372_g2_i4	M-type_MADS	864	gnl|BL_ORD_ID|153332MDP0000449389 Malus domestica|M-type_MADS|M-type_MADS family protein	153332	6.01101e-26	54.8193	108.997	166	91
c18485_g1_i5	WRKY	557	gnl|BL_ORD_ID|185988KN542683.1_FGP001 Oryza longistaminata|WRKY|WRKY family protein	185988	8.84235e-39	84.6154	145.206	91	77
c20655_g4_i1	ARR-B	962	gnl|BL_ORD_ID|157630Migut.K00349.1.p Mimulus guttatus|ARR-B|ARR-B family protein	157630	3.46723e-17	52.6316	82.8037	171	90
c18308_g5_i5	NF-YB	1174	gnl|BL_ORD_ID|143064LPERR01G31230.1 Leersia perrieri|NF-YB|NF-YB family protein	143064	4.65281e-20	100	93.2041	41	41
c20673_g1_i10	NAC	764	gnl|BL_ORD_ID|153054MDP0000428265 Malus domestica|NAC|NAC family protein	153054	2.8522e-56	87.8788	163.696	99	87
c20320_g2_i6	C3H	1032	gnl|BL_ORD_ID|85197Do017074.1 Dichanthelium oligosanthes|C3H|C3H family protein	85197	1.152e-42	56.8702	163.696	262	149
c19889_g1_i4	B3	1256	gnl|BL_ORD_ID|158873XP_010107958.1 Morus notabilis|B3|B3 family protein	158873	7.01286e-109	64.8045	346.665	358	232
c18984_g9_i2	MYB	1164	gnl|BL_ORD_ID|250818Rsa1.0_03996.1_g00001.1 Raphanus sativus|MYB|MYB family protein	250818	2.13449e-07	88.5714	56.225	35	31
c20088_g6_i3	M-type_MADS	825	gnl|BL_ORD_ID|99404mrna16933.1-v1.0-hybrid Fragaria vesca|M-type_MADS|M-type_MADS family protein	99404	1.09839e-49	74.2188	175.252	128	95
c20901_g1_i9	C3H	500	gnl|BL_ORD_ID|201920Oropetium_20150105_23793A Oropetium thomaeum|C3H|C3H family protein	201920	1.46184e-54	89.7059	191.43	136	122
c20029_g4_i4	MYB	1273	gnl|BL_ORD_ID|295921Tp57577_TGAC_v2_mRNA10528 Trifolium pratense|MYB|MYB family protein	295921	1.05648e-08	48.5294	60.4622	136	66
c19488_g1_i9	MYB	1732	gnl|BL_ORD_ID|283079Sevir.3G167200.4.p Setaria viridis|MYB|MYB family protein	283079	0	98.9547	547.74	287	284
c20017_g1_i7	bZIP	237	gnl|BL_ORD_ID|302302Vradi03g04520.1 Vigna radiata|bZIP|bZIP family protein	302302	1.97916e-12	67.1429	65.4698	70	47
c20310_g2_i1	C2H2	274	gnl|BL_ORD_ID|304842Zjn_sc00096.1.g00310.1.sm.mk Zoysia japonica|C2H2|C2H2 family protein	304842	7.97437e-10	73.3333	57.7658	45	33
c19231_g2_i2	MYB	776	gnl|BL_ORD_ID|155939Manes.01G259600.1.p Manihot esculenta|MYB|MYB family protein	155939	1.31584e-37	94.9367	143.28	79	75
c18486_g1_i3	bZIP	1857	gnl|BL_ORD_ID|10633Aradu.4WZ75 Arachis duranensis|bZIP|bZIP family protein	10633	3.70062e-17	79.6875	83.1889	64	51
c19627_g3_i20	CO-like	1228	gnl|BL_ORD_ID|264479Sme2.5_00580.1_g00006.1 Solanum melongena|CO-like|CO-like family protein	264479	8.61053e-94	72.2222	308.531	306	221
c20291_g1_i6	WRKY	920	gnl|BL_ORD_ID|296886TRIUR3_12546-P1 Triticum urartu|WRKY|WRKY family protein	296886	8.66075e-20	77.027	90.5077	74	57
c19800_g2_i4	FAR1	578	gnl|BL_ORD_ID|310323GRMZM2G104268_P01 Zea mays|FAR1|FAR1 family protein	310323	6.25754e-16	85.9649	79.7221	57	49
c20311_g4_i1	G2-like	455	gnl|BL_ORD_ID|97663FANhyb_rscf00000398.1.g00005.1 Fragaria x ananassa|G2-like|G2-like family protein	97663	3.81147e-73	92.7536	238.424	138	128
c20496_g3_i8	bHLH	1454	gnl|BL_ORD_ID|281043Sevir.5G462400.1.p Setaria viridis|bHLH|bHLH family protein	281043	2.51344e-101	97.9452	289.271	146	143
c20066_g5_i3	bHLH	1657	gnl|BL_ORD_ID|281744Sevir.6G068300.1.p Setaria viridis|bHLH|bHLH family protein	281744	2.19727e-119	98.69	358.992	229	226
c20020_g1_i14	M-type_MADS	845	gnl|BL_ORD_ID|55771Csa04g009800.1 Camelina sativa|M-type_MADS|M-type_MADS family protein	55771	4.21332e-14	59.8291	74.7146	117	70
c19632_g2_i1	NAC	826	gnl|BL_ORD_ID|129934Jcr4S00282.90 Jatropha curcas|NAC|NAC family protein	129934	3.66918e-93	70.1818	295.049	275	193
c19360_g2_i3	bZIP	530	gnl|BL_ORD_ID|261413Seita.4G199100.1.p Setaria italica|bZIP|bZIP family protein	261413	4.25688e-51	91.7526	170.629	97	89
c16771_g1_i1	ERF	992	gnl|BL_ORD_ID|46939Bv5_101120_supk.t1 Beta vulgaris|ERF|ERF family protein	46939	7.15158e-107	77.1875	335.109	320	247
c20796_g3_i1	ARR-B	563	gnl|BL_ORD_ID|8544Aqcoe4G180000.1.p Aquilegia coerulea|ARR-B|ARR-B family protein	8544	7.86434e-08	66.1765	53.5286	68	45
c18667_g1_i3	CO-like	714	gnl|BL_ORD_ID|1218Aan019826 Artemisia annua|CO-like|CO-like family protein	1218	2.647e-15	100	77.7962	38	38
c18682_g1_i1	Nin-like	1696	gnl|BL_ORD_ID|261162Seita.5G004100.1.p Setaria italica|Nin-like|Nin-like family protein	261162	2.90764e-99	97.3404	327.791	188	183
c19983_g1_i4	bHLH	562	gnl|BL_ORD_ID|3877Achn317751 Actinidia chinensis|bHLH|bHLH family protein	3877	1.6034e-08	65.0794	56.225	63	41
c20710_g3_i4	S1Fa-like	795	gnl|BL_ORD_ID|27908GSBRNA2T00046376001 Brassica napus|S1Fa-like|S1Fa-like family protein	27908	1.37046e-37	52.5097	144.436	259	136
c18962_g2_i3	WRKY	594	gnl|BL_ORD_ID|282483Sevir.5G001000.1.p Setaria viridis|WRKY|WRKY family protein	282483	2.22485e-14	77.193	73.9442	57	44
c18962_g3_i9	ERF	465	gnl|BL_ORD_ID|303774GSVIVT01019717001 Vitis vinifera|ERF|ERF family protein	303774	1.05297e-17	63.3028	83.5741	109	69
c14556_g1_i2	NF-X1	744	gnl|BL_ORD_ID|280946Sevir.5G109300.2.p Setaria viridis|NF-X1|NF-X1 family protein	280946	1.09305e-125	96.9697	384.8	198	192
c18446_g2_i6	NAC	504	gnl|BL_ORD_ID|42493Brast01G380000.1.p Brachypodium stacei|NAC|NAC family protein	42493	3.07653e-35	92.4242	134.035	66	61
c19417_g9_i1	MYB	1045	gnl|BL_ORD_ID|189838ONIVA02G03520.1 Oryza nivara|MYB|MYB family protein	189838	0	98.5632	701.819	348	343
c18154_g1_i3	bZIP	364	gnl|BL_ORD_ID|298723678372008 Utricularia gibba|bZIP|bZIP family protein	298723	1.04947e-37	84.5361	135.191	97	82
c19171_g1_i4	LBD	896	gnl|BL_ORD_ID|295068Tp57577_TGAC_v2_mRNA8815 Trifolium pratense|LBD|LBD family protein	295068	5.94256e-08	75.6757	55.4546	37	28
c20766_g6_i1	bHLH	237	gnl|BL_ORD_ID|26616Bradi2g44117.9.p Brachypodium distachyon|bHLH|bHLH family protein	26616	9.46956e-11	75.4386	60.4622	57	43
c10093_g1_i2	B3	350	gnl|BL_ORD_ID|152061MDP0000252726 Malus domestica|B3|B3 family protein	152061	2.8303e-20	70.1149	89.7373	87	61
c18975_g1_i2	Trihelix	896	gnl|BL_ORD_ID|257352676788946 Sisymbrium irio|Trihelix|Trihelix family protein	257352	9.03591e-79	72.3618	260.766	199	144
c19507_g2_i4	GRF	1334	gnl|BL_ORD_ID|186429KN542606.1_FGP001 Oryza longistaminata|GRF|GRF family protein	186429	4.46024e-32	79.1667	134.035	96	76
c18880_g1_i4	C2H2	766	gnl|BL_ORD_ID|273462Spipo12G0053800 Spirodela polyrhiza|C2H2|C2H2 family protein	273462	5.32437e-44	87.5	160.999	104	91
c18223_g1_i6	HSF	564	gnl|BL_ORD_ID|307270XP_015868935.1 Ziziphus jujuba|HSF|HSF family protein	307270	4.2269e-29	82.0513	112.079	78	64
c20838_g1_i1	Nin-like	1091	gnl|BL_ORD_ID|258135676721284 Sisymbrium irio|Nin-like|Nin-like family protein	258135	1.05688e-94	97.5	312.383	160	156
c11226_g1_i1	MYB	347	gnl|BL_ORD_ID|60525Cc04_g06620 Coffea canephora|MYB|MYB family protein	60525	1.09131e-31	71.1712	122.865	111	79
c19945_g2_i4	ERF	1240	gnl|BL_ORD_ID|134073Kaladp0839s0004.1.p Kalanchoe laxiflora|ERF|ERF family protein	134073	5.46657e-81	76.1682	271.166	214	163
c17296_g1_i2	ERF	398	gnl|BL_ORD_ID|303774GSVIVT01019717001 Vitis vinifera|ERF|ERF family protein	303774	1.13598e-11	57.8947	65.0846	76	44
c19414_g1_i3	WRKY	1604	gnl|BL_ORD_ID|260451Seita.6G103400.1.p Setaria italica|WRKY|WRKY family protein	260451	0	96.2733	613.224	322	310
c28632_g1_i1	ARF	263	gnl|BL_ORD_ID|282450Sevir.3G183400.2.p Setaria viridis|ARF|ARF family protein	282450	5.21359e-47	94.2529	162.155	87	82
c17100_g1_i1	STAT	1148	gnl|BL_ORD_ID|258064676709864 Sisymbrium irio|STAT|STAT family protein	258064	1.58063e-85	63.8177	288.115	351	224
c18433_g3_i9	GRAS	1022	gnl|BL_ORD_ID|283127Sevir.3G241300.1.p Setaria viridis|GRAS|GRAS family protein	283127	1.29617e-148	97.4684	437.187	237	231
c19337_g3_i2	B3	860	gnl|BL_ORD_ID|257914676727980 Sisymbrium irio|B3|B3 family protein	257914	9.45751e-77	83.6957	257.684	184	154
c19435_g1_i8	ERF	823	gnl|BL_ORD_ID|84409Do008687.1 Dichanthelium oligosanthes|ERF|ERF family protein	84409	7.43044e-47	91.5254	167.933	118	108
c19264_g1_i3	B3	593	gnl|BL_ORD_ID|213267CCG018340.1 Populus euphratica|B3|B3 family protein	213267	3.96165e-42	63.9785	153.68	186	119
c19779_g1_i3	MYB	351	gnl|BL_ORD_ID|315307Zmw_sc03046.1.g00130.1 Zoysia matrella|MYB|MYB family protein	315307	1.43403e-14	65.4762	73.559	84	55
c19714_g4_i11	B3	697	gnl|BL_ORD_ID|95673462879016 Eragrostis tef|B3|B3 family protein	95673	6.23582e-19	80.9524	86.6557	63	51
c18737_g6_i2	LBD	1004	gnl|BL_ORD_ID|149351GSMUA_Achr5P10740_001 Musa acuminata|LBD|LBD family protein	149351	1.17674e-46	50.1538	172.555	325	163
c20855_g2_i3	LBD	1365	gnl|BL_ORD_ID|149351GSMUA_Achr5P10740_001 Musa acuminata|LBD|LBD family protein	149351	8.07018e-99	63.6598	319.701	388	247
c19520_g4_i1	LBD	1106	gnl|BL_ORD_ID|6622Aco005756.1 Ananas comosus|LBD|LBD family protein	6622	2.33888e-120	80.6084	373.629	263	212
c20595_g7_i1	ERF	1010	gnl|BL_ORD_ID|257968676774528 Sisymbrium irio|ERF|ERF family protein	257968	2.79852e-29	71.5116	122.094	172	123
c18663_g2_i1	NAC	778	gnl|BL_ORD_ID|382KFK41460.1 Arabis alpina|NAC|NAC family protein	382	6.17362e-21	68.1818	95.1301	110	75
c19404_g5_i6	Nin-like	604	gnl|BL_ORD_ID|20007XP_011400012.1 Auxenochlorella protothecoides|Nin-like|Nin-like family protein	20007	2.32072e-13	52.8846	70.8626	104	55
c20384_g2_i1	bHLH	490	gnl|BL_ORD_ID|257754676755044 Sisymbrium irio|bHLH|bHLH family protein	257754	5.59083e-22	78.5714	67.781	42	33
c19373_g1_i10	bHLH	629	gnl|BL_ORD_ID|74848PK04509.1 Cannabis sativa|bHLH|bHLH family protein	74848	4.26116e-27	97.1014	103.99	69	67
c19389_g5_i3	WRKY	625	gnl|BL_ORD_ID|281716Sevir.4G206700.1.p Setaria viridis|WRKY|WRKY family protein	281716	3.40059e-19	100	86.6557	43	43
c19371_g7_i7	bHLH	888	gnl|BL_ORD_ID|204190Peaxi162Scf00498g00537.1 Petunia axillaris|bHLH|bHLH family protein	204190	7.92628e-42	68.5484	132.109	124	85
c18923_g6_i1	M-type_MADS	1080	gnl|BL_ORD_ID|205340Peaxi162Scf01312g00064.1 Petunia axillaris|M-type_MADS|M-type_MADS family protein	205340	1.16516e-86	84.5	271.937	200	169
c19742_g3_i1	bHLH	448	gnl|BL_ORD_ID|27510Bradi2g44117.4.p Brachypodium distachyon|bHLH|bHLH family protein	27510	4.79204e-62	78.8321	204.912	137	108
c19310_g3_i4	MYB	853	gnl|BL_ORD_ID|281365Sevir.5G027600.1.p Setaria viridis|MYB|MYB family protein	281365	1.26445e-129	89.6694	376.711	242	217
c18847_g3_i4	bZIP	940	gnl|BL_ORD_ID|214986Pahal.A00482.1 Panicum hallii|bZIP|bZIP family protein	214986	4.49587e-105	97.4619	315.849	197	192
c20431_g4_i1	ERF	549	gnl|BL_ORD_ID|228760Prupe.3G009400.1.p Prunus persica|ERF|ERF family protein	228760	6.96281e-20	87.5	87.0409	48	42
c18496_g2_i1	Nin-like	474	gnl|BL_ORD_ID|281505Sevir.6G253600.1.p Setaria viridis|Nin-like|Nin-like family protein	281505	8.63382e-78	97.9167	254.218	144	141
c18593_g3_i5	MIKC_MADS	2444	gnl|BL_ORD_ID|4775Achn356291 Actinidia chinensis|MIKC_MADS|MIKC_MADS family protein	4775	0	66.6667	594.349	834	556
c18539_g1_i4	Nin-like	533	gnl|BL_ORD_ID|316447Zmw_sc06576.1.g00010.1 Zoysia matrella|Nin-like|Nin-like family protein	316447	4.20914e-29	69.3548	79.337	62	43
c19429_g2_i11	HB-other	376	gnl|BL_ORD_ID|200000Ote100259360061 Ocimum tenuiflorum|HB-other|HB-other family protein	200000	1.79104e-08	51.0204	55.0694	98	50
c18857_g5_i1	MYB	424	gnl|BL_ORD_ID|283103Sevir.2G296900.1.p Setaria viridis|MYB|MYB family protein	283103	7.88137e-30	79.8387	113.62	124	99
c19649_g3_i4	MYB	670	gnl|BL_ORD_ID|315307Zmw_sc03046.1.g00130.1 Zoysia matrella|MYB|MYB family protein	315307	1.57713e-07	44.3299	54.299	194	86
c18633_g6_i3	NAC	983	gnl|BL_ORD_ID|194178ORUFI11G04770.1 Oryza rufipogon|NAC|NAC family protein	194178	2.751e-08	47.1014	57.7658	138	65
c20301_g1_i1	C2H2	310	gnl|BL_ORD_ID|83006KZV46403.1 Dorcoceras hygrometricum|C2H2|C2H2 family protein	83006	5.10928e-09	54.878	56.225	82	45
c18570_g6_i9	bHLH	1475	gnl|BL_ORD_ID|79498DCAR_010766 Daucus carota|bHLH|bHLH family protein	79498	1.73757e-06	46.3768	53.5286	138	64
c19543_g1_i10	MYB	1273	gnl|BL_ORD_ID|281485Sevir.3G048600.5.p Setaria viridis|MYB|MYB family protein	281485	1.85339e-74	92.8144	258.455	167	155
c19245_g4_i3	MYB	1175	gnl|BL_ORD_ID|126833Itr_sc000748.1_g00024.1 Ipomoea trifida|MYB|MYB family protein	126833	4.58816e-111	70.2065	352.443	339	238
c17739_g1_i3	MYB	1114	gnl|BL_ORD_ID|264276Sme2.5_00297.1_g00019.1 Solanum melongena|MYB|MYB family protein	264276	1.18199e-41	50.4886	159.458	307	155
c20368_g1_i4	WRKY	713	gnl|BL_ORD_ID|236762Pavir.7NG095000.1.p Panicum virgatum|WRKY|WRKY family protein	236762	3.96715e-103	83.8384	306.22	198	166
c20618_g3_i5	BES1	508	gnl|BL_ORD_ID|257355676766192 Sisymbrium irio|BES1|BES1 family protein	257355	1.45392e-20	50.6849	92.4337	146	74
c17297_g1_i1	bHLH	477	gnl|BL_ORD_ID|148513GSMUA_Achr4P24830_001 Musa acuminata|bHLH|bHLH family protein	148513	2.52436e-58	78.8732	193.356	142	112
c9245_g1_i1	NF-YB	1037	gnl|BL_ORD_ID|151112MDP0000277077 Malus domestica|NF-YB|NF-YB family protein	151112	6.10214e-54	57.4394	196.438	289	166
c19883_g5_i2	MYB	619	gnl|BL_ORD_ID|79671DCAR_007584 Daucus carota|MYB|MYB family protein	79671	4.5859e-82	85.0515	268.085	194	165
c22848_g1_i1	bHLH	410	gnl|BL_ORD_ID|281631Sevir.6G039800.1.p Setaria viridis|bHLH|bHLH family protein	281631	9.38599e-55	87.2881	182.57	118	103
c19484_g3_i2	WRKY	1242	gnl|BL_ORD_ID|97955FANhyb_rscf00000217.1.g00006.1 Fragaria x ananassa|WRKY|WRKY family protein	97955	8.27335e-44	66.4835	165.236	182	121
c19229_g2_i6	BES1	498	gnl|BL_ORD_ID|151119MDP0000270344 Malus domestica|BES1|BES1 family protein	151119	4.23264e-41	91.25	148.673	80	73
c20535_g5_i8	B3	573	gnl|BL_ORD_ID|286229Traes_4DL_D0F3E9568.2 Triticum aestivum|B3|B3 family protein	286229	1.0387e-10	52.5773	63.5438	97	51
c18617_g1_i6	WRKY	585	gnl|BL_ORD_ID|258052676758502 Sisymbrium irio|WRKY|WRKY family protein	258052	1.8992e-06	88.8889	50.447	45	40
c12266_g1_i2	bZIP	985	gnl|BL_ORD_ID|6442Aco015974.1 Ananas comosus|bZIP|bZIP family protein	6442	1.03575e-17	58.4746	87.0409	118	69
c13364_g1_i1	NAC	496	gnl|BL_ORD_ID|102391EPS67213.1 Genlisea aurea|NAC|NAC family protein	102391	7.3298e-16	60	78.5666	100	60
c19206_g1_i9	NAC	864	gnl|BL_ORD_ID|304198GSVIVT01033372001 Vitis vinifera|NAC|NAC family protein	304198	7.49147e-16	55.4745	80.4925	137	76
c19736_g5_i3	MIKC_MADS	2012	gnl|BL_ORD_ID|148306GSMUA_Achr9P13010_001 Musa acuminata|MIKC_MADS|MIKC_MADS family protein	148306	1.37441e-30	56.7708	130.568	192	109
c19734_g2_i6	G2-like	911	gnl|BL_ORD_ID|15227Neem_3139_f_11 Azadirachta indica|G2-like|G2-like family protein	15227	5.29134e-29	72.6415	118.627	106	77
c19852_g2_i5	MYB	579	gnl|BL_ORD_ID|150383MDP0000217510 Malus domestica|MYB|MYB family protein	150383	2.98679e-06	49.4505	49.2914	91	45
c20179_g2_i3	S1Fa-like	1546	gnl|BL_ORD_ID|27908GSBRNA2T00046376001 Brassica napus|S1Fa-like|S1Fa-like family protein	27908	1.65952e-17	53.6	88.9669	125	67
c19814_g1_i7	MYB	552	gnl|BL_ORD_ID|260253Seita.1G239400.1.p Setaria italica|MYB|MYB family protein	260253	4.57467e-37	84.6154	134.035	117	99
c18779_g5_i11	MYB	1044	gnl|BL_ORD_ID|221801PSME_00038587-RA Pseudotsuga menziesii|MYB|MYB family protein	221801	2.24167e-32	57.3964	129.028	169	97
c20552_g2_i4	Trihelix	1255	gnl|BL_ORD_ID|187350OMERI12G02100.3 Oryza meridionalis|Trihelix|Trihelix family protein	187350	1.18438e-97	76.824	316.62	233	179
c20721_g3_i16	ERF	1449	gnl|BL_ORD_ID|4241Achn132541 Actinidia chinensis|ERF|ERF family protein	4241	5.99507e-30	80.2469	124.405	81	65
c19694_g2_i1	CAMTA	792	gnl|BL_ORD_ID|83201KZV22762.1 Dorcoceras hygrometricum|CAMTA|CAMTA family protein	83201	9.61781e-72	83.125	244.202	160	133
c19989_g4_i5	bHLH	1940	gnl|BL_ORD_ID|304949Zjn_sc00002.1.g13080.1.am.mkhc Zoysia japonica|bHLH|bHLH family protein	304949	4.52532e-81	66.6667	278.1	276	184
c19195_g2_i1	bHLH	743	gnl|BL_ORD_ID|250885Rsa1.0_00635.1_g00016.1 Raphanus sativus|bHLH|bHLH family protein	250885	3.25289e-14	74	70.4774	50	37
c18911_g1_i4	bHLH	1077	gnl|BL_ORD_ID|260382Seita.9G098200.2.p Setaria italica|bHLH|bHLH family protein	260382	3.40422e-19	79.1667	88.9669	72	57
c20540_g2_i8	E2F DP	860	gnl|BL_ORD_ID|216788PH01003957G0030 Phyllostachys heterocycla|E2F/DP|E2F/DP family protein	216788	1.25174e-15	64.6341	80.4925	82	53
c20138_g1_i10	NAC	1078	gnl|BL_ORD_ID|240132Pavir.8NG018500.1.p Panicum virgatum|NAC|NAC family protein	240132	1.79487e-46	59.2857	167.548	280	166
c20851_g4_i5	EIL	771	gnl|BL_ORD_ID|301491Vradi06g03240.1 Vigna radiata|EIL|EIL family protein	301491	3.61324e-21	55.7143	96.2857	140	78
c18713_g6_i15	MYB	541	gnl|BL_ORD_ID|260253Seita.1G239400.1.p Setaria italica|MYB|MYB family protein	260253	2.5335e-42	98.6111	147.517	72	71
c19358_g1_i1	GeBP protein	1650	gnl|BL_ORD_ID|12033Araha.7890s0002.1.p Arabidopsis halleri|GeBP|GeBP family protein	12033	8.75475e-104	63.2	340.887	375	237
c14473_g1_i1	FAR1	683	gnl|BL_ORD_ID|21399EMT07921 Aegilops tauschii|FAR1|FAR1 family protein	21399	1.1038e-15	66.6667	59.6918	54	36
c20855_g2_i7	LBD	903	gnl|BL_ORD_ID|149351GSMUA_Achr5P10740_001 Musa acuminata|LBD|LBD family protein	149351	6.03498e-53	75.7576	189.119	165	125
c18998_g3_i2	MYB	868	gnl|BL_ORD_ID|310108GRMZM2G304840_P01 Zea mays|MYB|MYB family protein	310108	3.58528e-09	74.5455	59.6918	55	41
c18929_g3_i1	MYB	521	gnl|BL_ORD_ID|179210OBART01G05990.3 Oryza barthii|MYB|MYB family protein	179210	2.04317e-13	84.3137	71.633	51	43
c20143_g4_i5	B3	1156	gnl|BL_ORD_ID|99071mrna17107.1-v1.0-hybrid Fragaria vesca|B3|B3 family protein	99071	3.43694e-41	52	158.688	325	169
c19443_g1_i2	NAC	1314	gnl|BL_ORD_ID|152989MDP0000265073 Malus domestica|NAC|NAC family protein	152989	1.63407e-16	66	84.7297	100	66
c19179_g1_i6	CO-like	769	gnl|BL_ORD_ID|259926Seita.6G226200.1.p Setaria italica|CO-like|CO-like family protein	259926	8.24327e-145	96.9697	421.779	231	224
c20971_g5_i4	C2H2	1048	gnl|BL_ORD_ID|296363TRIUR3_22095-P1 Triticum urartu|C2H2|C2H2 family protein	296363	1.12029e-47	55.8824	176.792	238	133
c20456_g6_i10	G2-like	1550	gnl|BL_ORD_ID|15227Neem_3139_f_11 Azadirachta indica|G2-like|G2-like family protein	15227	4.65026e-41	80.8333	158.303	120	97
c19445_g4_i1	NF-YA	899	gnl|BL_ORD_ID|148143GSMUA_Achr2P12930_001 Musa acuminata|NF-YA|NF-YA family protein	148143	1.36554e-13	64.8649	74.3294	74	48
c20694_g7_i3	GATA	1099	gnl|BL_ORD_ID|148890GSMUA_Achr6P04510_001 Musa acuminata|GATA|GATA family protein	148890	7.66612e-72	77.907	247.669	172	134
c20163_g2_i6	HSF	295	gnl|BL_ORD_ID|103741Gh_D12G2063 Gossypium hirsutum|HSF|HSF family protein	103741	2.89417e-35	92.1875	129.413	64	59
c19428_g5_i1	NAC	794	gnl|BL_ORD_ID|219131Peinf101Scf00562g09013.1 Petunia inflata|NAC|NAC family protein	219131	3.05097e-11	69.3548	65.855	62	43
c16084_g1_i3	YABBY	245	gnl|BL_ORD_ID|152111MDP0000263713 Malus domestica|YABBY|YABBY family protein	152111	2.4305e-17	84.4444	78.5666	45	38
c15427_g2_i2	MYB	632	gnl|BL_ORD_ID|250818Rsa1.0_03996.1_g00001.1 Raphanus sativus|MYB|MYB family protein	250818	9.30962e-72	74.6269	242.662	201	150
c17465_g1_i3	Dof	1284	gnl|BL_ORD_ID|259801Seita.2G436800.1.p Setaria italica|Dof|Dof family protein	259801	6.08613e-134	94.2761	400.593	297	280
c20449_g1_i2	NF-YC	595	gnl|BL_ORD_ID|29992GSBRNA2T00081075001 Brassica napus|NF-YC|NF-YC family protein	29992	1.26319e-36	84.6939	138.658	98	83
c13662_g1_i4	C2H2	301	gnl|BL_ORD_ID|314820Zmw_sc02266.1.g00080.1 Zoysia matrella|C2H2|C2H2 family protein	314820	5.32604e-19	65.4321	83.9593	81	53
c19930_g4_i6	MYB	236	gnl|BL_ORD_ID|315307Zmw_sc03046.1.g00130.1 Zoysia matrella|MYB|MYB family protein	315307	7.94165e-28	78.9474	110.153	76	60
c18547_g1_i10	NAC	1653	gnl|BL_ORD_ID|107261Gh_D11G0701 Gossypium hirsutum|NAC|NAC family protein	107261	1.54286e-53	65.3846	200.675	182	119
c19878_g3_i11	bZIP	1005	gnl|BL_ORD_ID|282772Sevir.4G293800.1.p Setaria viridis|bZIP|bZIP family protein	282772	5.45458e-170	98.0315	480.33	254	249
c20576_g8_i4	C2H2	665	gnl|BL_ORD_ID|207811Pbr020244.2 Pyrus bretschneideri|C2H2|C2H2 family protein	207811	1.55258e-15	60.5263	78.1814	152	92
c20463_g4_i2	MYB	440	gnl|BL_ORD_ID|186091KN538684.1_FGP011 Oryza longistaminata|MYB|MYB family protein	186091	4.54605e-80	95.6204	259.61	137	131
c20466_g10_i5	SRS	1161	gnl|BL_ORD_ID|4653Achn233011 Actinidia chinensis|SRS|SRS family protein	4653	7.46126e-104	79.9145	325.865	234	187
c19240_g1_i8	bHLH	2147	gnl|BL_ORD_ID|258690676755576 Sisymbrium irio|bHLH|bHLH family protein	258690	9.01702e-155	63.8191	486.108	597	381
c19868_g5_i4	HB-other	693	gnl|BL_ORD_ID|319178Zpz_sc04699.1.g00010.1.am.mk Zoysia pacifica|HB-other|HB-other family protein	319178	1.75404e-07	59.4595	53.9138	74	44
c18634_g1_i5	NAC	976	gnl|BL_ORD_ID|60254Ciclev10031100m Citrus clementina|NAC|NAC family protein	60254	1.41354e-40	56.9444	153.295	216	123
c20292_g1_i8	ERF	338	gnl|BL_ORD_ID|216646PH01001634G0140 Phyllostachys heterocycla|ERF|ERF family protein	216646	5.446e-45	82.0755	154.451	106	87
c19507_g1_i1	HD-ZIP	1587	gnl|BL_ORD_ID|3436Achn060231 Actinidia chinensis|HD-ZIP|HD-ZIP family protein	3436	4.8808e-33	82.243	137.887	107	88
c18815_g1_i3	bZIP	786	gnl|BL_ORD_ID|192963OPUNC06G25210.2 Oryza punctata|bZIP|bZIP family protein	192963	2.83127e-09	68.254	60.4622	63	43
c19889_g1_i1	B3	649	gnl|BL_ORD_ID|158873XP_010107958.1 Morus notabilis|B3|B3 family protein	158873	1.21664e-24	66.6667	105.916	108	72
c19237_g7_i2	HB-other	427	gnl|BL_ORD_ID|83255KZV22500.1 Dorcoceras hygrometricum|HB-other|HB-other family protein	83255	5.23977e-28	58.5185	113.62	135	79
c20949_g1_i7	G2-like	781	gnl|BL_ORD_ID|152855MDP0000266040 Malus domestica|G2-like|G2-like family protein	152855	1.5415e-18	71.6216	87.0409	74	53
c20491_g3_i6	M-type_MADS	953	gnl|BL_ORD_ID|186631KN540739.1_FGP003 Oryza longistaminata|M-type_MADS|M-type_MADS family protein	186631	6.8153e-85	72.5225	273.092	222	161
c14269_g1_i2	ERF	1192	gnl|BL_ORD_ID|53504Csa06g039080.1 Camelina sativa|ERF|ERF family protein	53504	1.18893e-125	71.0059	379.793	338	240
c15318_g1_i2	ERF	690	gnl|BL_ORD_ID|305162Zjn_sc00004.1.g00470.1.sm.mkhc Zoysia japonica|ERF|ERF family protein	305162	3.33219e-35	64.1026	134.806	156	100
c20661_g1_i4	MYB	537	gnl|BL_ORD_ID|205319Peaxi162Scf01390g00031.1 Petunia axillaris|MYB|MYB family protein	205319	1.02153e-48	74.4681	174.481	141	105
c18554_g1_i2	FAR1	2238	gnl|BL_ORD_ID|241717Phvul.002G126900.1 Phaseolus vulgaris|FAR1|FAR1 family protein	241717	1.88766e-92	52.1236	320.087	518	270
c19453_g2_i3	SRS	795	gnl|BL_ORD_ID|267950Sp_039780_ijwt.t1 Spinacia oleracea|SRS|SRS family protein	267950	6.78997e-11	64.7059	64.6994	68	44
c17710_g1_i2	MYB	942	gnl|BL_ORD_ID|250818Rsa1.0_03996.1_g00001.1 Raphanus sativus|MYB|MYB family protein	250818	1.27797e-08	75	59.3066	116	87
c18812_g8_i4	bHLH	1749	gnl|BL_ORD_ID|181450OB05G14140.1 Oryza brachyantha|bHLH|bHLH family protein	181450	2.38415e-28	50.1493	123.635	335	168
c19073_g1_i6	G2-like	983	gnl|BL_ORD_ID|9545Aradu.W9WVE Arachis duranensis|G2-like|G2-like family protein	9545	6.4356e-16	60.6383	81.2629	94	57
c19120_g3_i7	NAC	1226	gnl|BL_ORD_ID|169569XP_009763090.1 Nicotiana sylvestris|NAC|NAC family protein	169569	1.47105e-25	83.0769	110.538	65	54
c16923_g1_i1	HB-other	723	gnl|BL_ORD_ID|319178Zpz_sc04699.1.g00010.1.am.mk Zoysia pacifica|HB-other|HB-other family protein	319178	2.43191e-11	74.1379	65.4698	58	43
c15792_g1_i4	HB-other	1107	gnl|BL_ORD_ID|197435LOC_Os05g25600.1 Oryza sativa subsp. japonica|HB-other|HB-other family protein	197435	1.59067e-53	53.6023	192.2	347	186
c20570_g1_i7	NF-YA	1362	gnl|BL_ORD_ID|211426CCG030364.1 Populus euphratica|NF-YA|NF-YA family protein	211426	5.45811e-09	70.7317	61.6178	82	58
c19822_g2_i2	MYB	484	gnl|BL_ORD_ID|29382GSBRNA2T00073198001 Brassica napus|MYB|MYB family protein	29382	1.45207e-100	96.2733	311.227	161	155
c19524_g2_i2	FAR1	1532	gnl|BL_ORD_ID|298726678329443 Utricularia gibba|FAR1|FAR1 family protein	298726	5.86125e-130	91.4414	395.201	222	203
c19502_g4_i7	C2H2	793	gnl|BL_ORD_ID|202115Oropetium_20150105_06388A Oropetium thomaeum|C2H2|C2H2 family protein	202115	9.77899e-18	59.0909	86.2705	88	52
c20974_g1_i8	FAR1	938	gnl|BL_ORD_ID|20839EMT05641 Aegilops tauschii|FAR1|FAR1 family protein	20839	4.20044e-17	39.6875	85.1149	320	127
c19245_g3_i7	TALE	1004	gnl|BL_ORD_ID|16318Araip.EM5UC Arachis ipaensis|TALE|TALE family protein	16318	4.97845e-33	69.1781	131.339	146	101
c19745_g4_i12	bZIP	1212	gnl|BL_ORD_ID|281259Sevir.4G155800.1.p Setaria viridis|bZIP|bZIP family protein	281259	7.01106e-131	96.1373	384.415	233	224
c20048_g2_i3	B3	586	gnl|BL_ORD_ID|269752Sopen08g002450.1 Solanum pennellii|B3|B3 family protein	269752	6.87858e-08	60	54.299	55	33
c20793_g5_i5	M-type_MADS	1637	gnl|BL_ORD_ID|150656MDP0000315764 Malus domestica|M-type_MADS|M-type_MADS family protein	150656	1.32177e-18	64.5833	92.4337	96	62
c11031_g1_i1	bHLH	566	gnl|BL_ORD_ID|171879XP_016443488.1 Nicotiana tabacum|bHLH|bHLH family protein	171879	2.98328e-16	55.0725	80.1073	138	76
c20046_g3_i2	bZIP	355	gnl|BL_ORD_ID|159549XP_010103855.1 Morus notabilis|bZIP|bZIP family protein	159549	6.21342e-25	75.3247	102.449	77	58
c19878_g3_i18	bZIP	839	gnl|BL_ORD_ID|282772Sevir.4G293800.1.p Setaria viridis|bZIP|bZIP family protein	282772	5.66867e-169	98.0159	475.322	252	247
c16011_g1_i5	G2-like	1237	gnl|BL_ORD_ID|315036Zmw_sc01358.1.g00220.1 Zoysia matrella|G2-like|G2-like family protein	315036	2.51483e-19	93.0233	88.9669	43	40
c17679_g1_i1	GeBP protein	1324	gnl|BL_ORD_ID|257796676733630 Sisymbrium irio|GeBP|GeBP family protein	257796	2.15577e-96	75.3731	299.671	268	202
c19468_g1_i5	WRKY	1577	gnl|BL_ORD_ID|296886TRIUR3_12546-P1 Triticum urartu|WRKY|WRKY family protein	296886	4.09115e-45	85.2174	166.007	115	98
c19614_g2_i2	HB-other	560	gnl|BL_ORD_ID|311991GRMZM2G021475_P01 Zea mays|HB-other|HB-other family protein	311991	2.08325e-58	94.8276	199.904	116	110
c20759_g1_i3	CAMTA	703	gnl|BL_ORD_ID|83201KZV22762.1 Dorcoceras hygrometricum|CAMTA|CAMTA family protein	83201	9.27297e-37	84.2105	142.51	95	80
c20174_g1_i1	NF-YA	829	gnl|BL_ORD_ID|260922Seita.9G129400.1.p Setaria italica|NF-YA|NF-YA family protein	260922	5.92107e-110	100	325.479	159	159
c18678_g3_i4	S1Fa-like	594	gnl|BL_ORD_ID|49656XP_004496523.1 Cicer arietinum|S1Fa-like|S1Fa-like family protein	49656	1.54793e-06	58.8235	50.8322	68	40
c19410_g3_i2	bHLH	468	gnl|BL_ORD_ID|180678OB06G28840.1 Oryza brachyantha|bHLH|bHLH family protein	180678	2.55617e-21	58	93.2041	150	87
c16938_g1_i3	HSF	794	gnl|BL_ORD_ID|213195CCG019201.1 Populus euphratica|HSF|HSF family protein	213195	7.65762e-14	61.6822	73.9442	107	66
c19452_g5_i3	WOX	688	gnl|BL_ORD_ID|99072mrna29786.1-v1.0-hybrid Fragaria vesca|WOX|WOX family protein	99072	5.09802e-17	82.4561	83.1889	57	47
c20187_g3_i3	bHLH	585	gnl|BL_ORD_ID|267908Sp_000340_siic.t1 Spinacia oleracea|bHLH|bHLH family protein	267908	1.7581e-06	50	50.447	96	48
c18983_g2_i3	HB-other	1393	gnl|BL_ORD_ID|281789Sevir.4G235700.2.p Setaria viridis|HB-other|HB-other family protein	281789	6.385e-64	95.6522	213.386	115	110
c19390_g4_i6	C3H	627	gnl|BL_ORD_ID|249608Rsa1.0_00156.1_g00008.1 Raphanus sativus|C3H|C3H family protein	249608	1.24637e-06	80.9524	51.2174	42	34
c19768_g1_i1	Dof	847	gnl|BL_ORD_ID|29533GSBRNA2T00026537001 Brassica napus|Dof|Dof family protein	29533	7.63243e-10	67.7419	61.2326	62	42
c17683_g5_i1	STAT	1172	gnl|BL_ORD_ID|264622Sme2.5_01196.1_g00006.1 Solanum melongena|STAT|STAT family protein	264622	6.6814e-65	67.5214	228.794	234	158
c19186_g1_i5	MYB	801	gnl|BL_ORD_ID|21187EMT28005 Aegilops tauschii|MYB|MYB family protein	21187	4.84273e-15	61.7284	74.7146	81	50
c18775_g2_i2	ERF	845	gnl|BL_ORD_ID|304642GSVIVT01018226001 Vitis vinifera|ERF|ERF family protein	304642	4.7905e-45	84.6154	106.301	65	55
c18544_g3_i7	bHLH	1621	gnl|BL_ORD_ID|250384Rsa1.0_01740.1_g00003.1 Raphanus sativus|bHLH|bHLH family protein	250384	0	89.7959	568.926	343	308
c19535_g2_i4	bHLH	1256	gnl|BL_ORD_ID|247010RrC3268_p2 Raphanus raphanistrum|bHLH|bHLH family protein	247010	3.80331e-76	67.5241	260.381	311	210
c19694_g1_i6	MIKC_MADS	937	gnl|BL_ORD_ID|298168678301159 Utricularia gibba|MIKC_MADS|MIKC_MADS family protein	298168	7.81318e-07	51.6393	53.1434	122	63
c19455_g2_i4	Trihelix	1039	gnl|BL_ORD_ID|268521Sp_057020_iign.t1 Spinacia oleracea|Trihelix|Trihelix family protein	268521	6.234e-35	91.8919	129.798	74	68
c36897_g1_i1	MYB	202	gnl|BL_ORD_ID|27404Bradi1g75595.1.p Brachypodium distachyon|MYB|MYB family protein	27404	2.17272e-35	100	124.79	58	58
c19404_g6_i3	MYB	693	gnl|BL_ORD_ID|151137MDP0000270267 Malus domestica|MYB|MYB family protein	151137	3.33502e-26	74.3902	107.071	82	61
c19373_g3_i2	bHLH	558	gnl|BL_ORD_ID|74848PK04509.1 Cannabis sativa|bHLH|bHLH family protein	74848	7.76853e-26	96.9697	100.138	66	64
c20089_g10_i1	bHLH	613	gnl|BL_ORD_ID|188730OMERI07G19420.2 Oryza meridionalis|bHLH|bHLH family protein	188730	1.60156e-15	79.2453	76.2554	53	42
c17673_g1_i4	ERF	1005	gnl|BL_ORD_ID|207853Pbr002083.1 Pyrus bretschneideri|ERF|ERF family protein	207853	1.12841e-45	62.0087	169.088	229	142
c13918_g1_i1	ERF	407	gnl|BL_ORD_ID|207853Pbr002083.1 Pyrus bretschneideri|ERF|ERF family protein	207853	3.37992e-11	64.1791	63.5438	67	43
c19284_g3_i2	bHLH	506	gnl|BL_ORD_ID|265511SMil_00011498-RA_Salv Salvia miltiorrhiza|bHLH|bHLH family protein	265511	6.11762e-30	60.6061	78.9518	99	60
c20186_g3_i3	FAR1	259	gnl|BL_ORD_ID|282644Sevir.9G469100.2.p Setaria viridis|FAR1|FAR1 family protein	282644	5.82451e-20	86.7925	87.4261	53	46
c20955_g3_i5	Whirly	645	gnl|BL_ORD_ID|187115OMERI07G11550.1 Oryza meridionalis|Whirly|Whirly family protein	187115	5.13566e-21	55.1724	95.1301	203	112
c19153_g1_i3	YABBY	947	gnl|BL_ORD_ID|147103Lus10043264 Linum usitatissimum|YABBY|YABBY family protein	147103	1.79311e-40	61.3757	152.91	189	116
c19194_g5_i2	bZIP	956	gnl|BL_ORD_ID|159549XP_010103855.1 Morus notabilis|bZIP|bZIP family protein	159549	1.24009e-136	90.9502	405.986	221	201
c20974_g2_i4	TCP	1416	gnl|BL_ORD_ID|147864GSMUA_Achr8P12010_001 Musa acuminata|TCP|TCP family protein	147864	6.38425e-20	42.8969	96.6709	359	154
c20040_g4_i6	NAC	852	gnl|BL_ORD_ID|281634Sevir.9G421800.1.p Setaria viridis|NAC|NAC family protein	281634	2.14817e-19	65.8824	89.3521	85	56
c19461_g2_i4	ARF	1714	gnl|BL_ORD_ID|259281Seita.6G212000.1.p Setaria italica|ARF|ARF family protein	259281	0	98.6696	875.93	451	445
c18916_g5_i8	WRKY	1283	gnl|BL_ORD_ID|281716Sevir.4G206700.1.p Setaria viridis|WRKY|WRKY family protein	281716	2.96808e-73	92.0863	238.81	139	128
c20501_g2_i3	FAR1	1967	gnl|BL_ORD_ID|141825Lj4g3v0654370.1 Lotus japonicus|FAR1|FAR1 family protein	141825	5.63953e-16	54.6392	84.3445	194	106
c20795_g1_i2	MYB	732	gnl|BL_ORD_ID|151782MDP0000314227 Malus domestica|MYB|MYB family protein	151782	9.93016e-31	69.9115	125.176	113	79
c20066_g4_i14	MYB	1490	gnl|BL_ORD_ID|126833Itr_sc000748.1_g00024.1 Ipomoea trifida|MYB|MYB family protein	126833	1.92254e-116	70.1408	370.548	355	249
c16970_g1_i3	MYB	1202	gnl|BL_ORD_ID|264276Sme2.5_00297.1_g00019.1 Solanum melongena|MYB|MYB family protein	264276	4.86508e-27	50.5	99.7525	200	101
c17218_g1_i1	CAMTA	1234	gnl|BL_ORD_ID|96470462868533 Eragrostis tef|CAMTA|CAMTA family protein	96470	2.54497e-15	100	81.2629	35	35
c20342_g4_i6	C3H	772	gnl|BL_ORD_ID|184948OGLUM01G10890.2 Oryza glumaepatula|C3H|C3H family protein	184948	5.29459e-177	98.0469	508.449	256	251
c19227_g2_i4	FAR1	1024	gnl|BL_ORD_ID|257510676788552 Sisymbrium irio|FAR1|FAR1 family protein	257510	5.65783e-110	76.9231	350.903	247	190
c18901_g7_i3	FAR1	1210	gnl|BL_ORD_ID|186287KN538871.1_FGP005 Oryza longistaminata|FAR1|FAR1 family protein	186287	0	97.5862	568.926	290	283
c19552_g1_i4	bHLH	885	gnl|BL_ORD_ID|4519Achn013161 Actinidia chinensis|bHLH|bHLH family protein	4519	5.66792e-58	78.0488	200.29	164	128
c20262_g4_i3	G2-like	817	gnl|BL_ORD_ID|122420KHN22286.1 Glycine soja|G2-like|G2-like family protein	122420	9.77025e-06	43.8202	49.2914	89	39
c19463_g6_i1	B3	367	gnl|BL_ORD_ID|80694DCAR_025729 Daucus carota|B3|B3 family protein	80694	2.58405e-09	48.5714	57.7658	105	51
c18894_g2_i2	C3H	600	gnl|BL_ORD_ID|216837PH01000133G1180 Phyllostachys heterocycla|C3H|C3H family protein	216837	3.58345e-20	55.2448	91.6633	143	79
c20728_g3_i2	ERF	699	gnl|BL_ORD_ID|21095EMT22546 Aegilops tauschii|ERF|ERF family protein	21095	1.83506e-12	43.6842	69.3218	190	83
c1360_g1_i1	BBR-BPC	314	gnl|BL_ORD_ID|97717FANhyb_rscf00000253.1.g00010.1 Fragaria x ananassa|BBR-BPC|BBR-BPC family protein	97717	6.63762e-14	71.1864	70.4774	59	42
c19336_g1_i5	WRKY	609	gnl|BL_ORD_ID|217754PH01002744G0230 Phyllostachys heterocycla|WRKY|WRKY family protein	217754	7.29702e-11	87.234	63.929	47	41
c20378_g1_i5	TCP	1096	gnl|BL_ORD_ID|150428MDP0000304904 Malus domestica|TCP|TCP family protein	150428	4.68288e-32	93.1818	132.109	88	82
c18309_g5_i6	MYB	637	gnl|BL_ORD_ID|282351Sevir.5G096400.1.p Setaria viridis|MYB|MYB family protein	282351	1.63302e-73	99.2806	230.72	139	138
c19448_g3_i24	C2H2	1781	gnl|BL_ORD_ID|273462Spipo12G0053800 Spirodela polyrhiza|C2H2|C2H2 family protein	273462	1.43732e-14	39.5833	80.1073	432	171
c18943_g1_i14	B3	602	gnl|BL_ORD_ID|96003462946041 Eragrostis tef|B3|B3 family protein	96003	1.24738e-44	68.5535	164.081	159	109
c18715_g2_i3	NF-YA	1157	gnl|BL_ORD_ID|146364Lus10031505 Linum usitatissimum|NF-YA|NF-YA family protein	146364	2.79448e-44	66.8675	168.703	166	111
c18109_g2_i1	YABBY	1390	gnl|BL_ORD_ID|97956FANhyb_rscf00000178.1.g00003.1 Fragaria x ananassa|YABBY|YABBY family protein	97956	3.91868e-46	47.3552	176.407	397	188
c18579_g6_i1	E2F DP	1034	gnl|BL_ORD_ID|281229Sevir.1G187500.3.p Setaria viridis|E2F/DP|E2F/DP family protein	281229	1.44113e-66	99.0476	219.935	105	104
c20764_g6_i3	LBD	686	gnl|BL_ORD_ID|219235Peinf101Scf01921g00008.1 Petunia inflata|LBD|LBD family protein	219235	4.72087e-62	76.0736	203.756	163	124
c12051_g1_i1	NAC	398	gnl|BL_ORD_ID|190624ONIVA10G05840.1 Oryza nivara|NAC|NAC family protein	190624	2.14067e-20	70	91.2781	90	63
c16640_g1_i6	C2H2	1050	gnl|BL_ORD_ID|290053XP_010558920.1 Tarenaya hassleriana|C2H2|C2H2 family protein	290053	4.6422e-88	74.9004	277.33	251	188
c20759_g2_i2	B3	657	gnl|BL_ORD_ID|213267CCG018340.1 Populus euphratica|B3|B3 family protein	213267	2.73912e-19	82.3529	89.7373	68	56
c19601_g2_i4	ERF	347	gnl|BL_ORD_ID|250201Rsa1.0_03034.1_g00001.1 Raphanus sativus|ERF|ERF family protein	250201	4.27735e-14	67.2727	71.633	55	37
c19133_g1_i11	FAR1	794	gnl|BL_ORD_ID|21478EMT26392 Aegilops tauschii|FAR1|FAR1 family protein	21478	1.44705e-18	62.2047	89.3521	127	79
c12402_g1_i2	MIKC_MADS	975	gnl|BL_ORD_ID|260302Seita.9G342700.1.p Setaria italica|MIKC_MADS|MIKC_MADS family protein	260302	1.81036e-115	88.3408	339.732	223	197
c19532_g1_i2	B3	892	gnl|BL_ORD_ID|201789Oropetium_20150105_16901A Oropetium thomaeum|B3|B3 family protein	201789	1.24848e-144	93.4363	431.795	259	242
c19222_g8_i2	Nin-like	1187	gnl|BL_ORD_ID|20007XP_011400012.1 Auxenochlorella protothecoides|Nin-like|Nin-like family protein	20007	1.75383e-18	53.5484	89.7373	155	83
c20159_g4_i6	WRKY	799	gnl|BL_ORD_ID|318517Zpz_sc01511.1.g00020.1.am.mk Zoysia pacifica|WRKY|WRKY family protein	318517	1.67606e-45	87.7551	169.474	98	86
c19275_g1_i2	G2-like	837	gnl|BL_ORD_ID|40911XP_009123613.1 Brassica rapa|G2-like|G2-like family protein	40911	8.30356e-68	70.7317	222.246	205	145
c20490_g5_i5	HB-other	1454	gnl|BL_ORD_ID|145580Lus10016078 Linum usitatissimum|HB-other|HB-other family protein	145580	2.63686e-67	79.2627	240.736	217	172
c20159_g2_i3	WRKY	1332	gnl|BL_ORD_ID|317641Zmw_sc03977.1.g00030.1 Zoysia matrella|WRKY|WRKY family protein	317641	0	79.1383	593.964	441	349
c19123_g3_i3	Trihelix	716	gnl|BL_ORD_ID|85549Do027717.1 Dichanthelium oligosanthes|Trihelix|Trihelix family protein	85549	1.54882e-37	75.2381	144.05	105	79
c18940_g1_i1	bZIP	720	gnl|BL_ORD_ID|251837Sobic.005G046100.1.p Sorghum bicolor|bZIP|bZIP family protein	251837	3.96718e-51	91.7808	175.252	146	134
c19755_g1_i3	ERF	913	gnl|BL_ORD_ID|257310676755556 Sisymbrium irio|ERF|ERF family protein	257310	2.17736e-51	72.4551	181.03	167	121
c16203_g1_i3	bHLH	522	gnl|BL_ORD_ID|146282Lus10023428 Linum usitatissimum|bHLH|bHLH family protein	146282	1.37102e-31	66.9118	121.324	136	91
c20042_g2_i8	ERF	1296	gnl|BL_ORD_ID|83486KZV57940.1 Dorcoceras hygrometricum|ERF|ERF family protein	83486	7.16627e-131	93.9815	405.601	216	203
c20099_g1_i4	NAC	1102	gnl|BL_ORD_ID|32886GSBRNA2T00136766001 Brassica napus|NAC|NAC family protein	32886	1.90251e-15	57.8512	80.4925	121	70
c19188_g1_i13	HD-ZIP	445	gnl|BL_ORD_ID|285279Traes_5BL_4A3874701.1 Triticum aestivum|HD-ZIP|HD-ZIP family protein	285279	4.74343e-46	95.8904	140.969	73	70
c19742_g1_i3	Trihelix	409	gnl|BL_ORD_ID|152169MDP0000300402 Malus domestica|Trihelix|Trihelix family protein	152169	1.86004e-15	93.3333	76.2554	45	42
c18835_g2_i3	WRKY	1528	gnl|BL_ORD_ID|185652KN538801.1_FGP004 Oryza longistaminata|WRKY|WRKY family protein	185652	6.62877e-12	66.6667	71.633	69	46
c18758_g1_i1	WRKY	986	gnl|BL_ORD_ID|216605PH01000046G0930 Phyllostachys heterocycla|WRKY|WRKY family protein	216605	2.41317e-24	48.8987	107.842	227	111
c17615_g1_i1	bHLH	701	gnl|BL_ORD_ID|85083Do006942.1 Dichanthelium oligosanthes|bHLH|bHLH family protein	85083	6.00173e-28	86.0759	117.087	79	68
c20713_g4_i1	MYB	377	gnl|BL_ORD_ID|29382GSBRNA2T00073198001 Brassica napus|MYB|MYB family protein	29382	1.1226e-08	82.5	55.8398	40	33
c16772_g1_i2	ERF	1089	gnl|BL_ORD_ID|60761Cc01_g03550 Coffea canephora|ERF|ERF family protein	60761	5.87188e-28	53.7459	119.398	307	165
c18788_g1_i4	YABBY	830	gnl|BL_ORD_ID|77215orange1.1g030283m Citrus sinensis|YABBY|YABBY family protein	77215	4.65341e-33	83.1461	124.405	89	74
c20759_g1_i2	MYB	261	gnl|BL_ORD_ID|196306BGIOSGA030830-PA Oryza sativa subsp. indica|MYB|MYB family protein	196306	1.31332e-16	81.8182	77.7962	55	45
c19505_g5_i4	WRKY	677	gnl|BL_ORD_ID|188342OMERI02G32400.1 Oryza meridionalis|WRKY|WRKY family protein	188342	1.52415e-41	81	155.221	100	81
c19000_g3_i3	bZIP	748	gnl|BL_ORD_ID|80901DCAR_026693 Daucus carota|bZIP|bZIP family protein	80901	2.19095e-36	65.4762	140.969	168	110
c20814_g2_i1	ERF	1403	gnl|BL_ORD_ID|314091Zmw_sc03344.1.g00030.1 Zoysia matrella|ERF|ERF family protein	314091	4.41506e-35	72.8155	104.76	103	75
c19724_g6_i1	MYB	413	gnl|BL_ORD_ID|196306BGIOSGA030830-PA Oryza sativa subsp. indica|MYB|MYB family protein	196306	4.29356e-26	64.8438	107.071	128	83
c20478_g6_i6	RAV	699	gnl|BL_ORD_ID|236984Pavir.5NG454300.1.p Panicum virgatum|RAV|RAV family protein	236984	1.16639e-17	100	83.5741	49	49
c20539_g4_i4	bHLH	711	gnl|BL_ORD_ID|265511SMil_00011498-RA_Salv Salvia miltiorrhiza|bHLH|bHLH family protein	265511	2.65394e-09	78.7234	59.6918	47	37
c19800_g2_i8	FAR1	808	gnl|BL_ORD_ID|310323GRMZM2G104268_P01 Zea mays|FAR1|FAR1 family protein	310323	2.14408e-33	76.0417	133.65	96	73
c16702_g1_i1	B3	1609	gnl|BL_ORD_ID|150520MDP0000309874 Malus domestica|B3|B3 family protein	150520	2.1743e-105	90.5	348.591	200	181
c16445_g1_i4	MYB	419	gnl|BL_ORD_ID|219275Peinf101Scf00415g10022.1 Petunia inflata|MYB|MYB family protein	219275	9.46927e-28	86.1538	112.079	65	56
c20457_g1_i3	G2-like	2146	gnl|BL_ORD_ID|270782Sopen09g001330.1 Solanum pennellii|G2-like|G2-like family protein	270782	1.69882e-74	52.3979	261.151	563	295
c18644_g2_i7	bHLH	472	gnl|BL_ORD_ID|146282Lus10023428 Linum usitatissimum|bHLH|bHLH family protein	146282	1.35694e-21	93.8776	92.4337	49	46
c18695_g1_i6	MYB	1459	gnl|BL_ORD_ID|21187EMT28005 Aegilops tauschii|MYB|MYB family protein	21187	1.11068e-08	52.5	58.5362	120	63
c19225_g3_i7	TALE	563	gnl|BL_ORD_ID|283214Sevir.8G039900.5.p Setaria viridis|TALE|TALE family protein	283214	1.20566e-24	95.8333	104.375	72	69
c16764_g1_i2	C3H	1135	gnl|BL_ORD_ID|198578LOC_Os06g46890.1 Oryza sativa subsp. japonica|C3H|C3H family protein	198578	3.50069e-95	77.4319	295.434	257	199
c20248_g1_i9	GRAS	1541	gnl|BL_ORD_ID|146281Lus10040166 Linum usitatissimum|GRAS|GRAS family protein	146281	6.85801e-22	47.7941	103.219	272	130
c18594_g4_i3	ARF	594	gnl|BL_ORD_ID|282738Sevir.4G252900.3.p Setaria viridis|ARF|ARF family protein	282738	2.52584e-18	97.619	87.0409	42	41
c19245_g4_i6	MYB	1311	gnl|BL_ORD_ID|126833Itr_sc000748.1_g00024.1 Ipomoea trifida|MYB|MYB family protein	126833	2.11481e-110	70.2065	352.443	339	238
c17897_g1_i2	HB-other	950	gnl|BL_ORD_ID|98127mrna00537.1-v1.0-hybrid Fragaria vesca|HB-other|HB-other family protein	98127	9.06674e-19	90.6977	89.7373	43	39
c18716_g5_i1	NAC	786	gnl|BL_ORD_ID|148117GSMUA_Achr8P21470_001 Musa acuminata|NAC|NAC family protein	148117	4.33742e-14	90.6977	74.3294	43	39
c20792_g1_i7	YABBY	1673	gnl|BL_ORD_ID|147103Lus10043264 Linum usitatissimum|YABBY|YABBY family protein	147103	9.52759e-121	71.3287	316.235	286	204
c19818_g1_i4	NAC	1225	gnl|BL_ORD_ID|32886GSBRNA2T00136766001 Brassica napus|NAC|NAC family protein	32886	2.88326e-12	55.2941	49.2914	85	47
c19330_g3_i1	MIKC_MADS	968	gnl|BL_ORD_ID|152193MDP0000312382 Malus domestica|MIKC_MADS|MIKC_MADS family protein	152193	9.82909e-37	61.9565	142.124	184	114
c19154_g1_i6	C3H	1136	gnl|BL_ORD_ID|184948OGLUM01G10890.2 Oryza glumaepatula|C3H|C3H family protein	184948	6.09656e-10	43.0693	63.929	202	87
c20196_g2_i2	M-type_MADS	1713	gnl|BL_ORD_ID|186631KN540739.1_FGP003 Oryza longistaminata|M-type_MADS|M-type_MADS family protein	186631	9.91342e-116	75.6184	362.844	283	214
c18944_g1_i4	Dof	1051	gnl|BL_ORD_ID|219099Peinf101Scf01969g06011.1 Petunia inflata|Dof|Dof family protein	219099	1.16915e-09	60.6557	62.7734	61	37
c19723_g3_i13	bZIP	1064	gnl|BL_ORD_ID|251314Sobic.005G100600.2.p Sorghum bicolor|bZIP|bZIP family protein	251314	8.73258e-148	94.0678	428.328	236	222
c20057_g1_i3	NF-X1	281	gnl|BL_ORD_ID|123452HL.SW.v1.0.G043799.1 Humulus lupulus|NF-X1|NF-X1 family protein	123452	3.56492e-38	93.75	140.969	80	75
c19878_g3_i5	bZIP	739	gnl|BL_ORD_ID|282772Sevir.4G293800.1.p Setaria viridis|bZIP|bZIP family protein	282772	4.62086e-125	99.0431	362.459	209	207
c20443_g1_i1	M-type_MADS	769	gnl|BL_ORD_ID|281125Sevir.5G438700.1.p Setaria viridis|M-type_MADS|M-type_MADS family protein	281125	5.99705e-71	95.6835	221.476	139	133
c19249_g2_i1	GATA	446	gnl|BL_ORD_ID|312172GRMZM2G396451_P01 Zea mays|GATA|GATA family protein	312172	1.2233e-09	47.8992	59.3066	119	57
c20767_g4_i7	C3H	1562	gnl|BL_ORD_ID|152278MDP0000304584 Malus domestica|C3H|C3H family protein	152278	1.91991e-43	68.9873	169.088	158	109
c19995_g1_i10	MYB	732	gnl|BL_ORD_ID|9407Aradu.UH16H Arachis duranensis|MYB|MYB family protein	9407	2.22418e-08	83.3333	55.4546	36	30
c19295_g1_i1	GATA	924	gnl|BL_ORD_ID|151961MDP0000309902 Malus domestica|GATA|GATA family protein	151961	4.09303e-12	48.0392	69.707	204	98
c19640_g4_i5	NF-YA	1028	gnl|BL_ORD_ID|152235MDP0000311595 Malus domestica|NF-YA|NF-YA family protein	152235	5.12719e-12	51.0345	70.4774	145	74
c19668_g5_i2	ARR-B	2154	gnl|BL_ORD_ID|60752Cc11_g07710 Coffea canephora|ARR-B|ARR-B family protein	60752	2.41343e-23	56.7073	105.145	164	93
c19837_g1_i6	ERF	978	gnl|BL_ORD_ID|46939Bv5_101120_supk.t1 Beta vulgaris|ERF|ERF family protein	46939	5.7109e-17	48.2877	84.7297	292	141
c15900_g1_i1	MYB	1197	gnl|BL_ORD_ID|152453MDP0000255970 Malus domestica|MYB|MYB family protein	152453	1.30355e-31	68.8679	129.798	106	73
c19291_g1_i1	bHLH	1619	gnl|BL_ORD_ID|260048Seita.5G342800.1.p Setaria italica|bHLH|bHLH family protein	260048	7.75699e-60	89.1473	209.534	129	115
c20619_g4_i7	MYB	1351	gnl|BL_ORD_ID|250818Rsa1.0_03996.1_g00001.1 Raphanus sativus|MYB|MYB family protein	250818	5.60472e-167	77.0883	519.235	419	323
c19680_g4_i1	NAC	385	gnl|BL_ORD_ID|102391EPS67213.1 Genlisea aurea|NAC|NAC family protein	102391	2.96805e-06	62.8571	48.521	70	44
c18923_g6_i4	M-type_MADS	878	gnl|BL_ORD_ID|205340Peaxi162Scf01312g00064.1 Petunia axillaris|M-type_MADS|M-type_MADS family protein	205340	2.86057e-54	85.124	185.652	121	103
c18713_g6_i5	MYB	1168	gnl|BL_ORD_ID|282392Sevir.7G176600.1.p Setaria viridis|MYB|MYB family protein	282392	1.07233e-36	96.6667	117.857	60	58
c20122_g3_i8	M-type_MADS	496	gnl|BL_ORD_ID|295000Tp57577_TGAC_v2_mRNA22346 Trifolium pratense|M-type_MADS|M-type_MADS family protein	295000	7.74413e-33	76.0417	123.635	96	73
c17251_g1_i2	C2H2	455	gnl|BL_ORD_ID|83006KZV46403.1 Dorcoceras hygrometricum|C2H2|C2H2 family protein	83006	1.16422e-12	67.1053	68.5514	76	51
c19414_g1_i8	WRKY	1918	gnl|BL_ORD_ID|260451Seita.6G103400.1.p Setaria italica|WRKY|WRKY family protein	260451	0	96.2733	613.224	322	310
c17629_g1_i2	bHLH	757	gnl|BL_ORD_ID|221441PSME_00050119-RA Pseudotsuga menziesii|bHLH|bHLH family protein	221441	6.18249e-16	68.6747	79.7221	83	57
c19771_g3_i8	G2-like	510	gnl|BL_ORD_ID|61425Cc10_g03650 Coffea canephora|G2-like|G2-like family protein	61425	3.98562e-32	57.8035	125.946	173	100
c20076_g2_i1	bHLH	1234	gnl|BL_ORD_ID|120782KHN31557.1 Glycine soja|bHLH|bHLH family protein	120782	3.14529e-76	69.1057	249.21	246	170
c18255_g2_i6	NAC	839	gnl|BL_ORD_ID|282426Sevir.1G212500.3.p Setaria viridis|NAC|NAC family protein	282426	3.91143e-11	94.2857	65.855	35	33
c19434_g1_i4	MYB	2079	gnl|BL_ORD_ID|58560Ciclev10006374m Citrus clementina|MYB|MYB family protein	58560	5.49013e-16	72.2222	78.1814	72	52
c19594_g5_i9	NF-YB	995	gnl|BL_ORD_ID|295020Tp57577_TGAC_v2_mRNA24946 Trifolium pratense|NF-YB|NF-YB family protein	295020	1.44675e-28	61.5894	120.168	151	93
c19429_g2_i8	WRKY	1216	gnl|BL_ORD_ID|42990Brast04G042200.1.p Brachypodium stacei|WRKY|WRKY family protein	42990	5.59369e-12	59.3407	70.8626	91	54
c18551_g2_i1	NAC	2030	gnl|BL_ORD_ID|146452Lus10020794 Linum usitatissimum|NAC|NAC family protein	146452	7.94377e-92	94.9275	228.024	138	131
c19177_g2_i6	WRKY	801	gnl|BL_ORD_ID|167304NNU_007278-RA Nelumbo nucifera|WRKY|WRKY family protein	167304	3.9474e-16	48.1818	81.2629	220	106
c18968_g1_i5	E2F DP	931	gnl|BL_ORD_ID|194544ORUFI02G33610.1 Oryza rufipogon|E2F/DP|E2F/DP family protein	194544	5.2244e-36	51.4894	141.739	235	121
c18446_g2_i3	NAC	935	gnl|BL_ORD_ID|42493Brast01G380000.1.p Brachypodium stacei|NAC|NAC family protein	42493	1.13936e-71	82.1192	240.736	151	124
c20770_g3_i2	ERF	1694	gnl|BL_ORD_ID|104614Gh_A09G0861 Gossypium hirsutum|ERF|ERF family protein	104614	1.28274e-28	45.7726	117.472	343	157
c20898_g3_i2	WRKY	341	gnl|BL_ORD_ID|296525TRIUR3_13906-P1 Triticum urartu|WRKY|WRKY family protein	296525	1.79548e-27	72.5275	110.538	91	66
c18905_g4_i1	NAC	509	gnl|BL_ORD_ID|280692Sevir.5G068000.1.p Setaria viridis|NAC|NAC family protein	280692	4.26812e-35	83.4862	130.568	109	91
c20543_g4_i6	Trihelix	1473	gnl|BL_ORD_ID|84194Do000072.1 Dichanthelium oligosanthes|Trihelix|Trihelix family protein	84194	2.82802e-73	89.1156	252.677	147	131
c18737_g6_i1	LBD	791	gnl|BL_ORD_ID|149351GSMUA_Achr5P10740_001 Musa acuminata|LBD|LBD family protein	149351	2.30995e-35	49.3827	138.272	243	120
c19275_g1_i3	G2-like	1203	gnl|BL_ORD_ID|40911XP_009123613.1 Brassica rapa|G2-like|G2-like family protein	40911	5.73228e-89	62.1118	281.952	322	200
c18795_g1_i3	E2F DP	2182	gnl|BL_ORD_ID|296134Tp57577_TGAC_v2_mRNA9953 Trifolium pratense|E2F/DP|E2F/DP family protein	296134	5.33823e-43	67.3684	171.785	190	128
c19368_g2_i3	NAC	1304	gnl|BL_ORD_ID|85628Do008886.1 Dichanthelium oligosanthes|NAC|NAC family protein	85628	5.75154e-24	60	92.0485	165	99
c36874_g1_i1	bZIP	585	gnl|BL_ORD_ID|104957Gh_A13G1934 Gossypium hirsutum|bZIP|bZIP family protein	104957	7.36969e-62	83.4286	207.223	175	146
c17229_g1_i3	MYB	356	gnl|BL_ORD_ID|264777Sme2.5_05108.1_g00003.1 Solanum melongena|MYB|MYB family protein	264777	1.99993e-07	72.973	51.2174	37	27
c13482_g1_i2	bHLH	1152	gnl|BL_ORD_ID|151443MDP0000304669 Malus domestica|bHLH|bHLH family protein	151443	9.0889e-28	53.2143	119.783	280	149
c20843_g1_i8	WRKY	1348	gnl|BL_ORD_ID|260272Seita.9G098100.1.p Setaria italica|WRKY|WRKY family protein	260272	1.12944e-105	98.8304	285.419	171	169
c20633_g6_i1	C2H2	821	gnl|BL_ORD_ID|175882XP_016459247.1 Nicotiana tabacum|C2H2|C2H2 family protein	175882	1.06477e-08	60.3448	55.8398	58	35
c20143_g4_i3	B3	1010	gnl|BL_ORD_ID|99071mrna17107.1-v1.0-hybrid Fragaria vesca|B3|B3 family protein	99071	4.85532e-44	52.5223	165.236	337	177
c19264_g1_i2	Dof	326	gnl|BL_ORD_ID|144439Lsa000376 Lactuca sativa|Dof|Dof family protein	144439	1.70665e-12	52.5253	65.855	99	52
c19280_g2_i7	ERF	416	gnl|BL_ORD_ID|80082DCAR_013815 Daucus carota|ERF|ERF family protein	80082	6.42222e-29	91.3043	115.546	69	63
c19756_g5_i5	AP2	1722	gnl|BL_ORD_ID|281756Sevir.1G325900.1.p Setaria viridis|AP2|AP2 family protein	281756	0	91.5989	608.216	369	338
c19299_g3_i8	bHLH	1138	gnl|BL_ORD_ID|98259mrna00901.1-v1.0-hybrid Fragaria vesca|bHLH|bHLH family protein	98259	1.83268e-24	61.7886	109.383	123	76
c18154_g1_i4	bZIP	812	gnl|BL_ORD_ID|298723678372008 Utricularia gibba|bZIP|bZIP family protein	298723	8.30024e-61	85.5346	201.83	159	136
c20681_g3_i1	NAC	575	gnl|BL_ORD_ID|102391EPS67213.1 Genlisea aurea|NAC|NAC family protein	102391	1.26698e-06	59.7701	50.8322	87	52
c13082_g1_i2	E2F DP	445	gnl|BL_ORD_ID|192570OPUNC10G09700.4 Oryza punctata|E2F/DP|E2F/DP family protein	192570	1.06114e-15	55	77.7962	140	77
c19456_g1_i6	WRKY	2247	gnl|BL_ORD_ID|216241Pahal.H01961.1 Panicum hallii|WRKY|WRKY family protein	216241	1.84337e-79	62.2951	283.493	305	190
c19607_g7_i3	MYB	373	gnl|BL_ORD_ID|219275Peinf101Scf00415g10022.1 Petunia inflata|MYB|MYB family protein	219275	1.22261e-21	88.6792	93.9745	53	47
c18309_g3_i2	Trihelix	799	gnl|BL_ORD_ID|219934Peinf101Scf00255g01007.1 Petunia inflata|Trihelix|Trihelix family protein	219934	7.5438e-38	90.3846	97.0561	52	47
c17554_g1_i1	FAR1	1180	gnl|BL_ORD_ID|5087Achn264411 Actinidia chinensis|FAR1|FAR1 family protein	5087	1.19701e-146	83.2776	456.062	299	249
c20554_g5_i5	bZIP	1644	gnl|BL_ORD_ID|247881RrC9010_p1 Raphanus raphanistrum|bZIP|bZIP family protein	247881	1.28048e-37	60.7143	152.14	252	153
c19171_g1_i1	LBD	700	gnl|BL_ORD_ID|295068Tp57577_TGAC_v2_mRNA8815 Trifolium pratense|LBD|LBD family protein	295068	1.89567e-19	86.2745	87.0409	51	44
c19049_g1_i7	WRKY	822	gnl|BL_ORD_ID|239501Pavir.6KG188400.1.p Panicum virgatum|WRKY|WRKY family protein	239501	1.4871e-35	98.4127	134.035	63	62
c19611_g2_i6	bHLH	953	gnl|BL_ORD_ID|309036XP_015896324.1 Ziziphus jujuba|bHLH|bHLH family protein	309036	2.22941e-19	59.8639	92.0485	147	88
c20969_g1_i5	ARR-B	3595	gnl|BL_ORD_ID|206659Pbr032760.1 Pyrus bretschneideri|ARR-B|ARR-B family protein	206659	8.39001e-09	47.5862	62.3882	145	69
c15673_g1_i2	GeBP protein	856	gnl|BL_ORD_ID|314107Zmw_sc00505.1.g00370.1 Zoysia matrella|GeBP|GeBP family protein	314107	4.15389e-46	83.6364	168.318	110	92
c20016_g3_i13	TALE	1169	gnl|BL_ORD_ID|151507MDP0000252095 Malus domestica|TALE|TALE family protein	151507	5.65827e-09	45.7143	57.3806	140	64
c19815_g3_i7	bHLH	1118	gnl|BL_ORD_ID|18194Araip.E31CJ Arachis ipaensis|bHLH|bHLH family protein	18194	5.29576e-10	70.3125	63.929	64	45
c19616_g4_i2	B3	686	gnl|BL_ORD_ID|287133Thecc1EG000515t1 Theobroma cacao|B3|B3 family protein	287133	1.15708e-41	55.7604	153.68	217	121
c19397_g2_i4	C3H	1863	gnl|BL_ORD_ID|216837PH01000133G1180 Phyllostachys heterocycla|C3H|C3H family protein	216837	1.76259e-23	51.5504	108.227	258	133
c20811_g2_i5	ERF	1315	gnl|BL_ORD_ID|264587Sme2.5_03646.1_g00001.1 Solanum melongena|ERF|ERF family protein	264587	2.94303e-59	71.7391	210.305	184	132
c19883_g5_i3	MYB	1963	gnl|BL_ORD_ID|79671DCAR_007584 Daucus carota|MYB|MYB family protein	79671	0	89.9777	696.812	449	404
c20556_g1_i7	bZIP	720	gnl|BL_ORD_ID|282964Sevir.1G338300.1.p Setaria viridis|bZIP|bZIP family protein	282964	1.92298e-81	91.195	254.218	159	145
c19565_g1_i6	Trihelix	846	gnl|BL_ORD_ID|85082Do015314.1 Dichanthelium oligosanthes|Trihelix|Trihelix family protein	85082	3.66228e-101	89.5522	305.449	201	180
c19327_g3_i1	bHLH	365	gnl|BL_ORD_ID|265511SMil_00011498-RA_Salv Salvia miltiorrhiza|bHLH|bHLH family protein	265511	5.94596e-07	62.7119	50.447	59	37
c20599_g1_i5	GRAS	516	gnl|BL_ORD_ID|281250Sevir.5G382700.1.p Setaria viridis|GRAS|GRAS family protein	281250	8.56132e-44	100	158.688	68	68
c20608_g1_i5	MYB	680	gnl|BL_ORD_ID|281313Sevir.8G254800.2.p Setaria viridis|MYB|MYB family protein	281313	2.57757e-80	96.3235	244.202	136	131
c20097_g1_i5	MYB	970	gnl|BL_ORD_ID|201937Oropetium_20150105_04720A Oropetium thomaeum|MYB|MYB family protein	201937	1.74098e-50	72.619	183.341	168	122
c19552_g1_i7	bHLH	1316	gnl|BL_ORD_ID|4519Achn013161 Actinidia chinensis|bHLH|bHLH family protein	4519	1.50349e-115	78.6942	356.295	291	229
c18031_g4_i7	MYB	1097	gnl|BL_ORD_ID|281632Sevir.5G131800.1.p Setaria viridis|MYB|MYB family protein	281632	2.0527e-178	96.3768	506.908	276	266
c19206_g1_i4	MYB	737	gnl|BL_ORD_ID|126833Itr_sc000748.1_g00024.1 Ipomoea trifida|MYB|MYB family protein	126833	2.089e-65	75.8427	222.631	178	135
c18268_g1_i3	bHLH	642	gnl|BL_ORD_ID|282166Sevir.2G060800.2.p Setaria viridis|bHLH|bHLH family protein	282166	2.4508e-84	99.3671	255.373	158	157
c20530_g1_i1	WRKY	497	gnl|BL_ORD_ID|282074Sevir.5G367400.1.p Setaria viridis|WRKY|WRKY family protein	282074	2.16854e-10	76.3636	60.8474	55	42
c18544_g3_i5	bHLH	1526	gnl|BL_ORD_ID|250384Rsa1.0_01740.1_g00003.1 Raphanus sativus|bHLH|bHLH family protein	250384	0	89.7959	568.926	343	308
c20333_g2_i2	GeBP protein	268	gnl|BL_ORD_ID|221148PSME_00043208-RA Pseudotsuga menziesii|GeBP|GeBP family protein	221148	5.96296e-14	80.4878	56.9954	41	33
c19197_g1_i2	MYB	737	gnl|BL_ORD_ID|150247GSMUA_Achr7P11320_001 Musa acuminata|MYB|MYB family protein	150247	4.35997e-18	52.795	87.4261	161	85
c20752_g2_i5	ERF	907	gnl|BL_ORD_ID|266594443461 Selaginella moellendorffii|ERF|ERF family protein	266594	2.22907e-18	54.2484	89.3521	153	83
c16923_g1_i2	HB-other	1211	gnl|BL_ORD_ID|319178Zpz_sc04699.1.g00010.1.am.mk Zoysia pacifica|HB-other|HB-other family protein	319178	6.57988e-19	71.2644	90.8929	87	62
c20146_g1_i4	CAMTA	1153	gnl|BL_ORD_ID|83201KZV22762.1 Dorcoceras hygrometricum|CAMTA|CAMTA family protein	83201	8.22009e-101	75.7463	330.872	268	203
c19874_g1_i8	GATA	699	gnl|BL_ORD_ID|186206KN540155.1_FGP001 Oryza longistaminata|GATA|GATA family protein	186206	2.02482e-34	69.3548	135.961	124	86
c19412_g3_i2	ERF	837	gnl|BL_ORD_ID|149709GSMUA_Achr10P27000_001 Musa acuminata|ERF|ERF family protein	149709	3.78643e-22	60.7692	98.5969	130	79
c18505_g5_i1	bHLH	966	gnl|BL_ORD_ID|215401Pahal.E00426.1 Panicum hallii|bHLH|bHLH family protein	215401	9.56958e-91	94.9686	281.182	159	151
c3702_g1_i1	WRKY	371	gnl|BL_ORD_ID|216605PH01000046G0930 Phyllostachys heterocycla|WRKY|WRKY family protein	216605	6.02521e-18	55.8333	83.5741	120	67
c19915_g2_i7	STAT	655	gnl|BL_ORD_ID|258064676709864 Sisymbrium irio|STAT|STAT family protein	258064	5.584e-10	58.1395	57.3806	86	50
c20982_g3_i1	Trihelix	261	gnl|BL_ORD_ID|166189Niben101Scf00646g07008.1 Nicotiana benthamiana|Trihelix|Trihelix family protein	166189	1.59093e-46	94.0476	161.384	84	79
c19054_g1_i1	GeBP protein	370	gnl|BL_ORD_ID|270002Sopen02g001310.1 Solanum pennellii|GeBP|GeBP family protein	270002	8.42695e-11	51.4563	61.6178	103	53
c20982_g2_i4	Trihelix	624	gnl|BL_ORD_ID|219934Peinf101Scf00255g01007.1 Petunia inflata|Trihelix|Trihelix family protein	219934	1.55726e-101	95.3488	256.144	129	123
c19306_g3_i11	bZIP	689	gnl|BL_ORD_ID|238441Pavir.5KG208800.1.p Panicum virgatum|bZIP|bZIP family protein	238441	1.67991e-16	98.2759	79.7221	58	57
c18679_g2_i4	ERF	1078	gnl|BL_ORD_ID|294249Tp57577_TGAC_v2_mRNA19892 Trifolium pratense|ERF|ERF family protein	294249	4.18237e-06	49.0741	51.6026	108	53
c20901_g1_i7	LBD	1076	gnl|BL_ORD_ID|219235Peinf101Scf01921g00008.1 Petunia inflata|LBD|LBD family protein	219235	1.74916e-16	55.4348	82.4185	184	102
c20766_g5_i2	bZIP	2432	gnl|BL_ORD_ID|298474678365117 Utricularia gibba|bZIP|bZIP family protein	298474	8.84388e-42	66.6667	162.925	159	106
c19328_g3_i7	bHLH	346	gnl|BL_ORD_ID|207951Pbr011696.1 Pyrus bretschneideri|bHLH|bHLH family protein	207951	4.6789e-27	81.6901	109.768	71	58
c20778_g2_i10	bZIP	1872	gnl|BL_ORD_ID|281477Sevir.9G055100.3.p Setaria viridis|bZIP|bZIP family protein	281477	4.65909e-107	95.1872	328.946	187	178
c18673_g1_i4	bHLH	1045	gnl|BL_ORD_ID|188730OMERI07G19420.2 Oryza meridionalis|bHLH|bHLH family protein	188730	1.39753e-25	91.3793	108.227	58	53
c20896_g5_i2	ERF	448	gnl|BL_ORD_ID|281968Sevir.2G195600.1.p Setaria viridis|ERF|ERF family protein	281968	7.76605e-40	82.4324	140.969	148	122
c19574_g3_i3	bHLH	827	gnl|BL_ORD_ID|157132Migut.K01050.1.p Mimulus guttatus|bHLH|bHLH family protein	157132	1.29248e-22	53.8922	101.679	167	90
c18967_g4_i4	B3	876	gnl|BL_ORD_ID|269752Sopen08g002450.1 Solanum pennellii|B3|B3 family protein	269752	9.09125e-33	53.5714	129.413	224	120
c4901_g1_i1	E2F DP	472	gnl|BL_ORD_ID|194544ORUFI02G33610.1 Oryza rufipogon|E2F/DP|E2F/DP family protein	194544	1.94007e-34	89.6104	131.724	77	69
c20960_g2_i3	bHLH	432	gnl|BL_ORD_ID|8401Aqcoe3G034500.2.p Aquilegia coerulea|bHLH|bHLH family protein	8401	1.40799e-54	84.3137	163.696	102	86
c20022_g3_i2	WRKY	1738	gnl|BL_ORD_ID|281013Sevir.3G289900.1.p Setaria viridis|WRKY|WRKY family protein	281013	1.09051e-74	87.4214	226.868	159	139
c20053_g2_i4	NAC	955	gnl|BL_ORD_ID|107385Gh_A01G0250 Gossypium hirsutum|NAC|NAC family protein	107385	1.79501e-48	73.4694	120.168	98	72
c17341_g1_i3	NF-YB	926	gnl|BL_ORD_ID|130475WALNUT_00013191-RA Juglans regia|NF-YB|NF-YB family protein	130475	5.75697e-35	54.5455	132.494	187	102
c18942_g2_i7	G2-like	472	gnl|BL_ORD_ID|239019Pavir.6KG272000.1.p Panicum virgatum|G2-like|G2-like family protein	239019	1.90943e-14	60.7595	73.1738	79	48
c20602_g6_i3	B3	821	gnl|BL_ORD_ID|287133Thecc1EG000515t1 Theobroma cacao|B3|B3 family protein	287133	1.19765e-16	52.2293	82.8037	157	82
c20502_g1_i15	FAR1	1313	gnl|BL_ORD_ID|196381BGIOSGA009723-PA Oryza sativa subsp. indica|FAR1|FAR1 family protein	196381	6.85605e-08	62.8571	58.151	70	44
c19917_g4_i6	Trihelix	595	gnl|BL_ORD_ID|260357Seita.9G318500.1.p Setaria italica|Trihelix|Trihelix family protein	260357	2.00473e-33	98.4848	126.331	66	65
c15587_g1_i2	C3H	534	gnl|BL_ORD_ID|240647Pavir.4NG303100.1.p Panicum virgatum|C3H|C3H family protein	240647	1.43122e-71	100	232.646	122	122
c19698_g2_i6	HB-other	2093	gnl|BL_ORD_ID|184409OGLUM05G28390.1 Oryza glumaepatula|HB-other|HB-other family protein	184409	0	88.3333	647.121	420	371
c19165_g4_i1	GATA	1574	gnl|BL_ORD_ID|264508Sme2.5_01230.1_g00009.1 Solanum melongena|GATA|GATA family protein	264508	3.65435e-36	47.1092	147.132	467	220
c19668_g5_i1	ARR-B	2232	gnl|BL_ORD_ID|60752Cc11_g07710 Coffea canephora|ARR-B|ARR-B family protein	60752	2.01125e-25	56.5934	111.694	182	103
c20574_g2_i10	NF-YA	549	gnl|BL_ORD_ID|152235MDP0000311595 Malus domestica|NF-YA|NF-YA family protein	152235	3.00522e-70	88.5714	236.884	140	124
c17821_g1_i3	HD-ZIP	1050	gnl|BL_ORD_ID|186628KN538700.1_FGP039 Oryza longistaminata|HD-ZIP|HD-ZIP family protein	186628	5.41808e-161	83.2861	488.804	353	294
c17098_g1_i3	NAC	733	gnl|BL_ORD_ID|3317Achn004841 Actinidia chinensis|NAC|NAC family protein	3317	2.27929e-15	50.8876	78.1814	169	86
c20033_g2_i5	MYB	1782	gnl|BL_ORD_ID|189838ONIVA02G03520.1 Oryza nivara|MYB|MYB family protein	189838	1.31326e-16	46.0317	86.2705	252	116
c20332_g5_i2	Trihelix	221	gnl|BL_ORD_ID|166189Niben101Scf00646g07008.1 Nicotiana benthamiana|Trihelix|Trihelix family protein	166189	6.06435e-25	91.0714	100.908	56	51
c20265_g5_i2	WRKY	1686	gnl|BL_ORD_ID|55431Csa13g050240.1 Camelina sativa|WRKY|WRKY family protein	55431	8.16261e-102	62.3342	342.043	377	235
c19822_g4_i1	MYB	863	gnl|BL_ORD_ID|29382GSBRNA2T00073198001 Brassica napus|MYB|MYB family protein	29382	5.43518e-78	96.124	257.299	129	124
c20562_g2_i2	NAC	464	gnl|BL_ORD_ID|82766KZV46422.1 Dorcoceras hygrometricum|NAC|NAC family protein	82766	2.11243e-19	60.7143	88.1965	112	68
c19412_g2_i8	TCP	1623	gnl|BL_ORD_ID|147864GSMUA_Achr8P12010_001 Musa acuminata|TCP|TCP family protein	147864	2.26388e-19	52.2843	95.5153	197	103
c19939_g4_i3	G2-like	1305	gnl|BL_ORD_ID|193075OPUNC01G35910.1 Oryza punctata|G2-like|G2-like family protein	193075	0	97.151	704.516	351	341
c12848_g2_i1	Whirly	512	gnl|BL_ORD_ID|212060CCG032954.1 Populus euphratica|Whirly|Whirly family protein	212060	3.57839e-47	71.3287	169.474	143	102
c18486_g1_i5	bZIP	1709	gnl|BL_ORD_ID|10633Aradu.4WZ75 Arachis duranensis|bZIP|bZIP family protein	10633	3.02235e-17	79.6875	83.1889	64	51
c20203_g5_i6	TCP	1884	gnl|BL_ORD_ID|8337Aqcoe5G339000.3.p Aquilegia coerulea|TCP|TCP family protein	8337	2.30703e-28	50.6276	119.783	239	121
c20097_g1_i2	MYB	766	gnl|BL_ORD_ID|201937Oropetium_20150105_04720A Oropetium thomaeum|MYB|MYB family protein	201937	2.265e-51	72.619	183.341	168	122
c19942_g1_i3	C2H2	1045	gnl|BL_ORD_ID|316653Zmw_sc00532.1.g00310.1 Zoysia matrella|C2H2|C2H2 family protein	316653	5.37713e-46	51.746	170.629	315	163
c19460_g1_i2	G2-like	1076	gnl|BL_ORD_ID|81674Dca22548.1 Dianthus caryophyllus|G2-like|G2-like family protein	81674	3.02702e-12	53	70.8626	100	53
c19892_g1_i3	ERF	1124	gnl|BL_ORD_ID|104614Gh_A09G0861 Gossypium hirsutum|ERF|ERF family protein	104614	1.46991e-156	81.9079	463.381	304	249
c19897_g2_i1	MYB	621	gnl|BL_ORD_ID|221801PSME_00038587-RA Pseudotsuga menziesii|MYB|MYB family protein	221801	3.42347e-10	44.8819	42.743	127	57
c19614_g2_i8	HB-other	1823	gnl|BL_ORD_ID|311991GRMZM2G021475_P01 Zea mays|HB-other|HB-other family protein	311991	1.10588e-70	59.2834	248.825	307	182
c19312_g3_i2	Whirly	963	gnl|BL_ORD_ID|212060CCG032954.1 Populus euphratica|Whirly|Whirly family protein	212060	3.1404e-12	63.9344	70.4774	61	39
c19141_g2_i2	B3	349	gnl|BL_ORD_ID|95673462879016 Eragrostis tef|B3|B3 family protein	95673	4.06127e-20	76.8116	86.6557	69	53
c4359_g1_i1	C3H	280	gnl|BL_ORD_ID|97013FANhyb_rscf00000373.1.g00002.1 Fragaria x ananassa|C3H|C3H family protein	97013	2.7175e-12	57.8947	65.855	95	55
c16903_g1_i1	ERF	456	gnl|BL_ORD_ID|259435Seita.6G023700.1.p Setaria italica|ERF|ERF family protein	259435	1.98027e-12	62.5	65.0846	72	45
c19677_g3_i1	bHLH	1503	gnl|BL_ORD_ID|152761MDP0000606021 Malus domestica|bHLH|bHLH family protein	152761	0	93.75	701.049	384	360
c20221_g1_i6	B3	1351	gnl|BL_ORD_ID|185584OGLUM03G08230.2 Oryza glumaepatula|B3|B3 family protein	185584	5.57558e-95	94.6746	302.753	169	160
c18580_g2_i1	C3H	618	gnl|BL_ORD_ID|81005DCAR_019902 Daucus carota|C3H|C3H family protein	81005	1.20742e-43	81.9672	159.458	122	100
c18960_g5_i1	B3	1109	gnl|BL_ORD_ID|6923Aqcoe7G121400.1.p Aquilegia coerulea|B3|B3 family protein	6923	8.23467e-16	81.6667	80.1073	60	49
c20736_g2_i7	bZIP	861	gnl|BL_ORD_ID|241615Pavir.3KG133100.1.p Panicum virgatum|bZIP|bZIP family protein	241615	1.00691e-18	84	84.3445	50	42
c20249_g1_i1	MYB	597	gnl|BL_ORD_ID|264103Sme2.5_00187.1_g00004.1 Solanum melongena|MYB|MYB family protein	264103	6.93215e-24	59.1667	101.293	120	71
c18268_g1_i8	Trihelix	542	gnl|BL_ORD_ID|166189Niben101Scf00646g07008.1 Nicotiana benthamiana|Trihelix|Trihelix family protein	166189	2.70704e-93	94.3038	292.352	158	149
c19384_g3_i6	C3H	682	gnl|BL_ORD_ID|263768Sme2.5_00175.1_g00018.1 Solanum melongena|C3H|C3H family protein	263768	4.81923e-70	79.7814	234.958	183	146
c19283_g1_i6	EIL	1288	gnl|BL_ORD_ID|152112MDP0000306498 Malus domestica|EIL|EIL family protein	152112	5.01044e-07	50	55.4546	138	69
c19525_g1_i3	G2-like	1004	gnl|BL_ORD_ID|281895Sevir.2G173400.1.p Setaria viridis|G2-like|G2-like family protein	281895	4.26855e-106	96.1538	319.701	208	200
c19813_g1_i7	WRKY	1165	gnl|BL_ORD_ID|281593Sevir.7G313400.1.p Setaria viridis|WRKY|WRKY family protein	281593	6.85155e-173	94.4444	490.73	288	272
c16574_g1_i1	MYB	459	gnl|BL_ORD_ID|151005MDP0000475808 Malus domestica|MYB|MYB family protein	151005	1.40841e-28	61.3445	112.079	119	73
c19694_g1_i5	MIKC_MADS	1093	gnl|BL_ORD_ID|298168678301159 Utricularia gibba|MIKC_MADS|MIKC_MADS family protein	298168	1.23644e-06	51.6393	52.7582	122	63
c17299_g1_i1	BES1	904	gnl|BL_ORD_ID|190264ONIVA01G08700.1 Oryza nivara|BES1|BES1 family protein	190264	1.37161e-12	51.7483	70.8626	143	74
c19614_g2_i3	HB-other	381	gnl|BL_ORD_ID|311991GRMZM2G021475_P01 Zea mays|HB-other|HB-other family protein	311991	3.81346e-50	94.1748	174.096	103	97
c19514_g5_i1	MYB	792	gnl|BL_ORD_ID|149373GSMUA_Achr7P10520_001 Musa acuminata|MYB|MYB family protein	149373	3.5968e-14	48.503	75.485	167	81
c18497_g2_i5	ERF	1661	gnl|BL_ORD_ID|60761Cc01_g03550 Coffea canephora|ERF|ERF family protein	60761	1.02908e-21	50.9554	65.855	157	80
c19995_g1_i22	bHLH	793	gnl|BL_ORD_ID|281214Sevir.5G432400.1.p Setaria viridis|bHLH|bHLH family protein	281214	2.05262e-150	99.0521	436.032	211	209
c18985_g1_i19	NAC	1299	gnl|BL_ORD_ID|306593Zjn_sc00028.1.g03130.1.am.mk Zoysia japonica|NAC|NAC family protein	306593	4.49277e-149	83.3887	452.981	301	251
c17567_g1_i2	B3	1039	gnl|BL_ORD_ID|286229Traes_4DL_D0F3E9568.2 Triticum aestivum|B3|B3 family protein	286229	9.22072e-07	50.3226	53.9138	155	78
c19094_g1_i11	LBD	903	gnl|BL_ORD_ID|152921MDP0000280087 Malus domestica|LBD|LBD family protein	152921	4.65515e-99	77.4566	241.121	173	134
c16044_g1_i4	NAC	1013	gnl|BL_ORD_ID|181598OB09G21580.1 Oryza brachyantha|NAC|NAC family protein	181598	3.30792e-69	92.8058	237.269	139	129
c20979_g1_i5	Trihelix	1033	gnl|BL_ORD_ID|83543KZV24601.1 Dorcoceras hygrometricum|Trihelix|Trihelix family protein	83543	1.82197e-37	79.646	147.517	113	90
c20410_g1_i1	WRKY	1168	gnl|BL_ORD_ID|22606AT4G12020.2 Arabidopsis thaliana|WRKY|WRKY family protein	22606	2.13487e-17	71.6216	87.4261	74	53
c19367_g2_i4	B3	640	gnl|BL_ORD_ID|213943Pahal.G01216.2 Panicum hallii|B3|B3 family protein	213943	7.56603e-14	90.4762	72.4034	42	38
c20011_g4_i1	NF-YA	1092	gnl|BL_ORD_ID|128212Itr_sc000843.1_g00006.1 Ipomoea trifida|NF-YA|NF-YA family protein	128212	9.24623e-80	72.6236	257.299	263	191
c20238_g1_i5	bHLH	910	gnl|BL_ORD_ID|149437GSMUA_Achr10P17130_001 Musa acuminata|bHLH|bHLH family protein	149437	1.56833e-07	63.3333	55.4546	60	38
c19337_g1_i3	MYB	1112	gnl|BL_ORD_ID|304569GSVIVT01003966001 Vitis vinifera|MYB|MYB family protein	304569	1.81057e-56	95.3704	195.282	108	103
c18125_g2_i1	MYB	759	gnl|BL_ORD_ID|306240Zjn_sc00020.1.g02760.1.am.mk Zoysia japonica|MYB|MYB family protein	306240	1.53956e-06	57.1429	51.9878	63	36
c18697_g1_i9	FAR1	1710	gnl|BL_ORD_ID|153146MDP0000261185 Malus domestica|FAR1|FAR1 family protein	153146	2.51974e-51	54.7988	195.282	323	177
c20917_g3_i4	ERF	1318	gnl|BL_ORD_ID|150616MDP0000825712 Malus domestica|ERF|ERF family protein	150616	1.36682e-40	68.2432	148.288	148	101
c8293_g1_i1	LBD	481	gnl|BL_ORD_ID|79755DCAR_009102 Daucus carota|LBD|LBD family protein	79755	1.00178e-26	67.2414	108.997	116	78
c19193_g7_i3	bZIP	566	gnl|BL_ORD_ID|298474678365117 Utricularia gibba|bZIP|bZIP family protein	298474	7.90416e-43	63.3333	153.68	180	114
c17997_g3_i5	NAC	1017	gnl|BL_ORD_ID|318711Zpz_sc00130.1.g00590.1.am.mk Zoysia pacifica|NAC|NAC family protein	318711	2.22189e-12	84.8485	70.8626	66	56
c20310_g3_i4	CAMTA	1520	gnl|BL_ORD_ID|257412676752474 Sisymbrium irio|CAMTA|CAMTA family protein	257412	1.42608e-07	50.7576	57.7658	132	67
c20080_g2_i3	bZIP	562	gnl|BL_ORD_ID|215541Pahal.E00814.2 Panicum hallii|bZIP|bZIP family protein	215541	5.61718e-36	98.9362	131.724	94	93
c20982_g4_i3	bHLH	1017	gnl|BL_ORD_ID|204644Peaxi162Scf00753g00332.1 Petunia axillaris|bHLH|bHLH family protein	204644	1.13626e-25	63.8462	111.694	130	83
c19338_g1_i8	FAR1	2001	gnl|BL_ORD_ID|129821Jcr4S00206.70 Jatropha curcas|FAR1|FAR1 family protein	129821	6.98038e-68	62.6198	247.284	313	196
c20806_g3_i9	C2H2	1545	gnl|BL_ORD_ID|3638Achn075921 Actinidia chinensis|C2H2|C2H2 family protein	3638	3.46074e-18	92	91.2781	50	46
c19388_g4_i1	G2-like	860	gnl|BL_ORD_ID|281654Sevir.2G017000.1.p Setaria viridis|G2-like|G2-like family protein	281654	5.40597e-58	91.6667	195.282	120	110
c19607_g4_i5	C3H	1234	gnl|BL_ORD_ID|98260mrna31023.1-v1.0-hybrid Fragaria vesca|C3H|C3H family protein	98260	1.89866e-80	66.436	272.707	289	192
c20934_g2_i6	G2-like	360	gnl|BL_ORD_ID|106442Gh_A02G0666 Gossypium hirsutum|G2-like|G2-like family protein	106442	1.14022e-06	44.0678	49.6766	118	52
c18826_g4_i1	ERF	588	gnl|BL_ORD_ID|250201Rsa1.0_03034.1_g00001.1 Raphanus sativus|ERF|ERF family protein	250201	4.21362e-11	67.3077	64.6994	52	35
c20200_g1_i2	B3	675	gnl|BL_ORD_ID|213267CCG018340.1 Populus euphratica|B3|B3 family protein	213267	5.72897e-15	85.7143	56.225	35	30
c20011_g2_i6	NAC	1796	gnl|BL_ORD_ID|99160mrna27940.1-v1.0-hybrid Fragaria vesca|NAC|NAC family protein	99160	3.53422e-65	64.5756	234.187	271	175
c19841_g3_i6	M-type_MADS	392	gnl|BL_ORD_ID|295000Tp57577_TGAC_v2_mRNA22346 Trifolium pratense|M-type_MADS|M-type_MADS family protein	295000	2.19071e-32	76.2376	120.939	101	77
c19775_g5_i1	TCP	963	gnl|BL_ORD_ID|151826MDP0000534647 Malus domestica|TCP|TCP family protein	151826	5.04152e-22	53.9877	97.8265	163	88
c18491_g2_i11	NAC	757	gnl|BL_ORD_ID|102391EPS67213.1 Genlisea aurea|NAC|NAC family protein	102391	1.2641e-43	61.0811	160.999	185	113
c20372_g2_i3	MYB	507	gnl|BL_ORD_ID|96862FANhyb_rscf00000010.1.g00028.1 Fragaria x ananassa|MYB|MYB family protein	96862	5.31633e-41	75	145.976	136	102
c20702_g3_i13	ARR-B	818	gnl|BL_ORD_ID|84289Do007557.1 Dichanthelium oligosanthes|ARR-B|ARR-B family protein	84289	1.70459e-96	95.3642	295.049	151	144
c9336_g1_i1	NAC	539	gnl|BL_ORD_ID|102391EPS67213.1 Genlisea aurea|NAC|NAC family protein	102391	6.85075e-20	68.3544	87.4261	79	54
c17875_g1_i2	MYB	552	gnl|BL_ORD_ID|29382GSBRNA2T00073198001 Brassica napus|MYB|MYB family protein	29382	1.31677e-93	91.875	294.278	160	147
c19450_g1_i1	MIKC_MADS	923	gnl|BL_ORD_ID|68430evm.model.supercontig_30.148 Carica papaya|MIKC_MADS|MIKC_MADS family protein	68430	3.61101e-104	82.1138	327.405	246	202
c19626_g3_i1	C2H2	956	gnl|BL_ORD_ID|150471MDP0000295064 Malus domestica|C2H2|C2H2 family protein	150471	1.36434e-51	81.5603	187.963	141	115
c19385_g5_i3	FAR1	1049	gnl|BL_ORD_ID|128530Itr_sc003902.1_g00001.1 Ipomoea trifida|FAR1|FAR1 family protein	128530	8.41643e-12	45.2632	69.707	190	86
c18534_g1_i2	B3	683	gnl|BL_ORD_ID|82493Dca56676.1 Dianthus caryophyllus|B3|B3 family protein	82493	8.14664e-48	60.8108	174.866	222	135
c19636_g2_i3	bHLH	489	gnl|BL_ORD_ID|281203Sevir.2G352900.1.p Setaria viridis|bHLH|bHLH family protein	281203	4.36562e-96	97.931	284.648	145	142
c18967_g1_i2	NAC	835	gnl|BL_ORD_ID|306593Zjn_sc00028.1.g03130.1.am.mk Zoysia japonica|NAC|NAC family protein	306593	3.67887e-11	65.2778	66.2402	72	47
c17211_g1_i2	MYB	792	gnl|BL_ORD_ID|80847DCAR_011771 Daucus carota|MYB|MYB family protein	80847	2.67157e-25	57.8947	108.612	152	88
c20248_g1_i19	FAR1	1183	gnl|BL_ORD_ID|198677LOC_Os11g05340.1 Oryza sativa subsp. japonica|FAR1|FAR1 family protein	198677	6.70392e-105	62.3342	340.887	377	235
c19956_g3_i1	NAC	547	gnl|BL_ORD_ID|220668PSME_00016918-RA Pseudotsuga menziesii|NAC|NAC family protein	220668	3.62851e-22	55.7252	95.9005	131	73
c19236_g3_i4	bHLH	451	gnl|BL_ORD_ID|128242Itr_sc000031.1_g00012.1 Ipomoea trifida|bHLH|bHLH family protein	128242	3.17021e-34	73.6364	130.954	110	81
c19548_g1_i3	ERF	669	gnl|BL_ORD_ID|84662Do016341.1 Dichanthelium oligosanthes|ERF|ERF family protein	84662	1.18505e-37	98.5507	141.739	69	68
c20334_g2_i2	GeBP protein	1323	gnl|BL_ORD_ID|299012678347781 Utricularia gibba|GeBP|GeBP family protein	299012	5.67336e-16	66.6667	83.9593	87	58
c20659_g1_i10	C2H2	544	gnl|BL_ORD_ID|258546676752188 Sisymbrium irio|C2H2|C2H2 family protein	258546	1.57658e-30	58.5987	122.094	157	92
c19106_g2_i4	C2H2	1153	gnl|BL_ORD_ID|31097GSBRNA2T00155318001 Brassica napus|C2H2|C2H2 family protein	31097	1.98574e-39	57.6744	154.066	215	124
c18705_g1_i4	bHLH	836	gnl|BL_ORD_ID|237822Pavir.5KG011600.11.p Panicum virgatum|bHLH|bHLH family protein	237822	1.38071e-111	78.626	332.798	262	206
c14699_g1_i2	MYB	499	gnl|BL_ORD_ID|70048cra_locus_5362_iso_4 Catharanthus roseus|MYB|MYB family protein	70048	1.73011e-15	68.8312	77.7962	77	53
c19831_g4_i2	NAC	604	gnl|BL_ORD_ID|152989MDP0000265073 Malus domestica|NAC|NAC family protein	152989	1.92303e-33	65.8163	128.642	196	129
c20128_g1_i7	LBD	611	gnl|BL_ORD_ID|123582HL.SW.v1.0.G008768.1 Humulus lupulus|LBD|LBD family protein	123582	1.33941e-13	97.0588	68.5514	34	33
c19240_g1_i2	bHLH	1724	gnl|BL_ORD_ID|258690676755576 Sisymbrium irio|bHLH|bHLH family protein	258690	3.48991e-92	59.9532	312.383	427	256
c20930_g3_i1	bHLH	1487	gnl|BL_ORD_ID|152761MDP0000606021 Malus domestica|bHLH|bHLH family protein	152761	2.38192e-41	51.4535	162.54	344	177
c20177_g6_i4	HD-ZIP	471	gnl|BL_ORD_ID|281226Sevir.1G257900.1.p Setaria viridis|HD-ZIP|HD-ZIP family protein	281226	8.40774e-79	92	239.965	150	138
c11950_g1_i1	bHLH	1035	gnl|BL_ORD_ID|26616Bradi2g44117.9.p Brachypodium distachyon|bHLH|bHLH family protein	26616	3.55718e-40	59.1743	152.525	218	129
c19137_g2_i3	CPP	1272	gnl|BL_ORD_ID|31647GSBRNA2T00123125001 Brassica napus|CPP|CPP family protein	31647	9.99526e-06	62.2222	51.2174	45	28
c12402_g1_i1	MIKC_MADS	498	gnl|BL_ORD_ID|282937Sevir.9G347400.2.p Setaria viridis|MIKC_MADS|MIKC_MADS family protein	282937	1.0696e-17	80.8824	80.4925	68	55
c17965_g1_i5	E2F DP	926	gnl|BL_ORD_ID|191089OPUNC10G09700.3 Oryza punctata|E2F/DP|E2F/DP family protein	191089	1.46967e-76	64.7482	260.381	278	180
c19639_g1_i6	G2-like	622	gnl|BL_ORD_ID|212056CCG027008.3 Populus euphratica|G2-like|G2-like family protein	212056	3.71683e-49	93.4579	177.563	107	100
c2511_g1_i2	B3	737	gnl|BL_ORD_ID|4415Achn208531 Actinidia chinensis|B3|B3 family protein	4415	2.63052e-06	58.6957	50.8322	92	54
c19222_g8_i5	BBR-BPC	677	gnl|BL_ORD_ID|99289mrna00620.1-v1.0-hybrid Fragaria vesca|BBR-BPC|BBR-BPC family protein	99289	4.0358e-48	71.4286	173.711	147	105
c19303_g2_i1	ERF	407	gnl|BL_ORD_ID|281511Sevir.2G290100.1.p Setaria viridis|ERF|ERF family protein	281511	1.3297e-32	87.8788	119.783	66	58
c19777_g3_i1	C2H2	981	gnl|BL_ORD_ID|5451Achn002631 Actinidia chinensis|C2H2|C2H2 family protein	5451	7.06748e-23	79.4521	103.219	73	58
c20494_g1_i3	TCP	1265	gnl|BL_ORD_ID|148847GSMUA_Achr7P25320_001 Musa acuminata|TCP|TCP family protein	148847	5.09392e-06	44.2105	51.6026	95	42
c20909_g5_i11	C3H	403	gnl|BL_ORD_ID|276389SapurV1A.0883s0060.1.p Salix purpurea|C3H|C3H family protein	276389	2.97517e-12	86.4865	63.1586	37	32
c19143_g11_i2	NAC	458	gnl|BL_ORD_ID|219131Peinf101Scf00562g09013.1 Petunia inflata|NAC|NAC family protein	219131	4.69756e-06	66.6667	47.7506	42	28
c4855_g1_i1	GRAS	330	gnl|BL_ORD_ID|296771TRIUR3_17264-P1 Triticum urartu|GRAS|GRAS family protein	296771	3.1862e-20	74.2424	88.5817	66	49
c19163_g7_i1	G2-like	599	gnl|BL_ORD_ID|209855PEQU_16234 Phalaenopsis equestris|G2-like|G2-like family protein	209855	8.37949e-20	82.8125	90.5077	64	53
c20701_g5_i2	NF-YC	1296	gnl|BL_ORD_ID|4287Achn296391 Actinidia chinensis|NF-YC|NF-YC family protein	4287	1.02501e-42	55.9846	166.392	259	145
c14982_g1_i3	NF-X1	841	gnl|BL_ORD_ID|238762Pavir.4KG191400.1.p Panicum virgatum|NF-X1|NF-X1 family protein	238762	4.44069e-68	97.0588	231.876	136	132
c19607_g4_i6	TALE	589	gnl|BL_ORD_ID|149826GSMUA_Achr10P22520_001 Musa acuminata|TALE|TALE family protein	149826	1.27075e-14	62.3377	75.8702	77	48
c18604_g1_i22	G2-like	516	gnl|BL_ORD_ID|61425Cc10_g03650 Coffea canephora|G2-like|G2-like family protein	61425	1.44085e-21	61.8557	95.5153	97	60
c18989_g1_i1	HSF	1416	gnl|BL_ORD_ID|248487Rsa1.0_00008.1_g00039.1 Raphanus sativus|HSF|HSF family protein	248487	2.17836e-28	80.5195	122.865	77	62
c19407_g2_i12	B3	668	gnl|BL_ORD_ID|298027678360908 Utricularia gibba|B3|B3 family protein	298027	2.79479e-53	93.75	190.274	96	90
c20028_g3_i3	MYB	1284	gnl|BL_ORD_ID|250818Rsa1.0_03996.1_g00001.1 Raphanus sativus|MYB|MYB family protein	250818	5.17938e-88	65.4762	298.13	336	220
c19434_g1_i6	MYB	1661	gnl|BL_ORD_ID|58560Ciclev10006374m Citrus clementina|MYB|MYB family protein	58560	4.97477e-17	72.2222	80.4925	72	52
c19448_g3_i13	bHLH	760	gnl|BL_ORD_ID|314440Zmw_sc02382.1.g00020.1 Zoysia matrella|bHLH|bHLH family protein	314440	8.94053e-14	51.25	73.559	160	82
c16059_g1_i3	STAT	733	gnl|BL_ORD_ID|258064676709864 Sisymbrium irio|STAT|STAT family protein	258064	1.25821e-24	70.8333	107.457	96	68
c20684_g4_i2	bZIP	580	gnl|BL_ORD_ID|187723OMERI03G13930.3 Oryza meridionalis|bZIP|bZIP family protein	187723	4.72368e-19	65.3061	88.9669	98	64
c20770_g4_i3	NF-YC	744	gnl|BL_ORD_ID|257848676737120 Sisymbrium irio|NF-YC|NF-YC family protein	257848	1.70288e-52	65.2406	184.882	187	122
c19041_g3_i4	G2-like	2361	gnl|BL_ORD_ID|37869Bathy05g04020 Bathycoccus prasinos|G2-like|G2-like family protein	37869	3.84108e-42	61.5	169.474	200	123
c20386_g3_i1	FAR1	879	gnl|BL_ORD_ID|162596Medtr7g113010.1 Medicago truncatula|FAR1|FAR1 family protein	162596	6.95005e-29	76.4706	119.398	85	65
c19395_g1_i5	ERF	1640	gnl|BL_ORD_ID|17991Araip.ZS7TB Arachis ipaensis|ERF|ERF family protein	17991	2.17241e-15	51.9608	80.4925	102	53
c19164_g3_i2	bHLH	609	gnl|BL_ORD_ID|85526Do007746.1 Dichanthelium oligosanthes|bHLH|bHLH family protein	85526	8.48775e-08	68.6275	54.6842	51	35
c20175_g1_i13	GRAS	1775	gnl|BL_ORD_ID|281434Sevir.3G341100.1.p Setaria viridis|GRAS|GRAS family protein	281434	0	88.8258	784.637	528	469
c9429_g1_i1	NAC	331	gnl|BL_ORD_ID|316209Zmw_sc02343.1.g00060.1 Zoysia matrella|NAC|NAC family protein	316209	5.41754e-08	61.2903	53.5286	62	38
c19587_g6_i1	M-type_MADS	387	gnl|BL_ORD_ID|309636AC212823.4_FGP003 Zea mays|M-type_MADS|M-type_MADS family protein	309636	4.59884e-11	81.3953	62.3882	43	35
c20782_g8_i2	BBR-BPC	1105	gnl|BL_ORD_ID|97717FANhyb_rscf00000253.1.g00010.1 Fragaria x ananassa|BBR-BPC|BBR-BPC family protein	97717	1.43632e-71	74.0113	242.276	177	131
c17042_g1_i3	HD-ZIP	397	gnl|BL_ORD_ID|74456PK03054.1 Cannabis sativa|HD-ZIP|HD-ZIP family protein	74456	4.50655e-34	67.8571	130.954	112	76
c20764_g6_i1	LBD	720	gnl|BL_ORD_ID|219235Peinf101Scf01921g00008.1 Petunia inflata|LBD|LBD family protein	219235	4.76208e-71	76.9663	227.254	178	137
c19617_g4_i1	MYB	1094	gnl|BL_ORD_ID|4373Achn111201 Actinidia chinensis|MYB|MYB family protein	4373	1.3016e-28	75.2294	121.709	109	82
c20188_g2_i1	bZIP	694	gnl|BL_ORD_ID|143293LPERR11G02130.2 Leersia perrieri|bZIP|bZIP family protein	143293	4.29948e-64	74.8744	216.468	199	149
c14576_g1_i2	MYB	497	gnl|BL_ORD_ID|60525Cc04_g06620 Coffea canephora|MYB|MYB family protein	60525	2.75247e-67	79.8742	226.868	159	127
c18887_g1_i3	MYB	433	gnl|BL_ORD_ID|315341Zmw_sc01566.1.g00260.1 Zoysia matrella|MYB|MYB family protein	315341	2.91698e-17	57.1429	82.4185	98	56
c19955_g1_i4	MIKC_MADS	726	gnl|BL_ORD_ID|98319mrna13356.1-v1.0-hybrid Fragaria vesca|MIKC_MADS|MIKC_MADS family protein	98319	1.6424e-48	70.9677	175.637	217	154
c20595_g8_i1	MYB	425	gnl|BL_ORD_ID|281439Sevir.9G429300.1.p Setaria viridis|MYB|MYB family protein	281439	1.76219e-15	94.7368	74.3294	38	36
c20366_g5_i3	BES1	529	gnl|BL_ORD_ID|190264ONIVA01G08700.1 Oryza nivara|BES1|BES1 family protein	190264	6.37214e-08	72.093	54.299	43	31
c19956_g1_i8	C3H	337	gnl|BL_ORD_ID|311781GRMZM5G801627_P02 Zea mays|C3H|C3H family protein	311781	1.30621e-37	91.4286	135.576	105	96
c19942_g1_i11	C2H2	858	gnl|BL_ORD_ID|316653Zmw_sc00532.1.g00310.1 Zoysia matrella|C2H2|C2H2 family protein	316653	5.90562e-34	50.365	134.806	274	138
c18887_g1_i14	MYB	666	gnl|BL_ORD_ID|315468Zmw_sc01257.1.g00140.1 Zoysia matrella|MYB|MYB family protein	315468	4.81214e-34	60	134.035	180	108
c20088_g6_i1	M-type_MADS	1011	gnl|BL_ORD_ID|99404mrna16933.1-v1.0-hybrid Fragaria vesca|M-type_MADS|M-type_MADS family protein	99404	6.34822e-49	74.2188	175.252	128	95
c19779_g1_i1	MYB	651	gnl|BL_ORD_ID|268390Sp_073850_ixmz.t1 Spinacia oleracea|MYB|MYB family protein	268390	4.09735e-53	68.8525	186.037	183	126
c19742_g1_i9	Trihelix	931	gnl|BL_ORD_ID|152169MDP0000300402 Malus domestica|Trihelix|Trihelix family protein	152169	1.04003e-61	82.6087	206.453	138	114
c20982_g3_i3	Trihelix	332	gnl|BL_ORD_ID|166189Niben101Scf00646g07008.1 Nicotiana benthamiana|Trihelix|Trihelix family protein	166189	5.44973e-42	89.4118	150.214	85	76
c19622_g3_i8	ERF	1190	gnl|BL_ORD_ID|140530Lj5g3v1697360.1 Lotus japonicus|ERF|ERF family protein	140530	3.15297e-75	83.5526	246.899	152	127
c19009_g1_i5	GRF	1109	gnl|BL_ORD_ID|214637Pahal.B03870.1 Panicum hallii|GRF|GRF family protein	214637	2.54149e-112	95.5665	335.109	203	194
c20401_g1_i5	C3H	899	gnl|BL_ORD_ID|15752Neem_9897_f_1 Azadirachta indica|C3H|C3H family protein	15752	7.53306e-49	81.1475	174.481	122	99
c18957_g5_i3	ARF	1257	gnl|BL_ORD_ID|4786Achn273801 Actinidia chinensis|ARF|ARF family protein	4786	5.59075e-117	87.6543	376.711	243	213
c18909_g5_i8	NAC	288	gnl|BL_ORD_ID|316209Zmw_sc02343.1.g00060.1 Zoysia matrella|NAC|NAC family protein	316209	1.00677e-23	82.8125	98.9821	64	53
c19945_g2_i2	MYB	897	gnl|BL_ORD_ID|126833Itr_sc000748.1_g00024.1 Ipomoea trifida|MYB|MYB family protein	126833	2.60994e-29	70.5882	122.094	102	72
c18982_g6_i1	bHLH	403	gnl|BL_ORD_ID|21410EMT03129 Aegilops tauschii|bHLH|bHLH family protein	21410	2.31515e-57	94.8276	197.978	116	110
c19171_g1_i2	LBD	822	gnl|BL_ORD_ID|295068Tp57577_TGAC_v2_mRNA8815 Trifolium pratense|LBD|LBD family protein	295068	2.68909e-10	82.0513	61.6178	39	32
c20383_g1_i20	WRKY	1045	gnl|BL_ORD_ID|296886TRIUR3_12546-P1 Triticum urartu|WRKY|WRKY family protein	296886	8.18623e-06	61.2245	50.0618	49	30
c20320_g2_i3	C3H	1813	gnl|BL_ORD_ID|85197Do017074.1 Dichanthelium oligosanthes|C3H|C3H family protein	85197	1.55204e-37	57.8512	153.295	242	140
c20533_g2_i4	C3H	1609	gnl|BL_ORD_ID|209193PDK_30s873781g005 Phoenix dactylifera|C3H|C3H family protein	209193	6.44799e-23	46.8504	106.686	254	119
c19430_g5_i2	Trihelix	913	gnl|BL_ORD_ID|268521Sp_057020_iign.t1 Spinacia oleracea|Trihelix|Trihelix family protein	268521	1.25114e-72	79.0816	248.44	196	155
c19336_g1_i6	WRKY	366	gnl|BL_ORD_ID|282272Sevir.5G371000.1.p Setaria viridis|WRKY|WRKY family protein	282272	9.06359e-15	100	73.559	43	43
c11203_g1_i2	ERF	746	gnl|BL_ORD_ID|294249Tp57577_TGAC_v2_mRNA19892 Trifolium pratense|ERF|ERF family protein	294249	8.357e-11	54.0323	64.3142	124	67
c18919_g1_i4	M-type_MADS	1004	gnl|BL_ORD_ID|205340Peaxi162Scf01312g00064.1 Petunia axillaris|M-type_MADS|M-type_MADS family protein	205340	4.5928e-07	57.6471	53.9138	85	49
c19381_g1_i2	LBD	986	gnl|BL_ORD_ID|150639MDP0000322059 Malus domestica|LBD|LBD family protein	150639	5.96338e-23	63.3929	103.605	112	71
c20355_g5_i3	M-type_MADS	556	gnl|BL_ORD_ID|220706PSME_00044170-RA Pseudotsuga menziesii|M-type_MADS|M-type_MADS family protein	220706	1.88492e-09	58.8235	58.9214	68	40
c19231_g2_i15	MIKC_MADS	1018	gnl|BL_ORD_ID|127621Itr_sc000159.1_g00028.1 Ipomoea trifida|MIKC_MADS|MIKC_MADS family protein	127621	1.14988e-104	79.476	334.339	229	182
c20211_g3_i12	bZIP	321	gnl|BL_ORD_ID|298723678372008 Utricularia gibba|bZIP|bZIP family protein	298723	3.01581e-08	83.7838	53.5286	37	31
c18963_g6_i16	MYB	665	gnl|BL_ORD_ID|196789BGIOSGA027652-PA Oryza sativa subsp. indica|MYB|MYB family protein	196789	1.2666e-39	92.3077	141.354	78	72
c19732_g1_i4	NAC	943	gnl|BL_ORD_ID|306593Zjn_sc00028.1.g03130.1.am.mk Zoysia japonica|NAC|NAC family protein	306593	4.04559e-50	59.5506	182.57	267	159
c20667_g2_i6	G2-like	778	gnl|BL_ORD_ID|37869Bathy05g04020 Bathycoccus prasinos|G2-like|G2-like family protein	37869	1.54917e-17	55.8824	85.8853	136	76
c20212_g4_i11	bHLH	1814	gnl|BL_ORD_ID|90808XP_010925897.1 Elaeis guineensis|bHLH|bHLH family protein	90808	4.42003e-74	72.1698	246.514	212	153
c20716_g1_i5	bHLH	1491	gnl|BL_ORD_ID|4893Achn087061 Actinidia chinensis|bHLH|bHLH family protein	4893	6.22725e-11	68.4211	67.0106	95	65
c19892_g1_i1	ERF	487	gnl|BL_ORD_ID|104614Gh_A09G0861 Gossypium hirsutum|ERF|ERF family protein	104614	1.90281e-21	85.2459	94.3597	61	52
c17792_g1_i1	C3H	653	gnl|BL_ORD_ID|52159Csa20g026940.1 Camelina sativa|C3H|C3H family protein	52159	9.15556e-11	46.2121	63.929	132	61
c18339_g2_i3	Trihelix	665	gnl|BL_ORD_ID|80418DCAR_030968 Daucus carota|Trihelix|Trihelix family protein	80418	6.82545e-32	66.1538	127.487	130	86
c17585_g1_i6	BES1	596	gnl|BL_ORD_ID|55385Csa09g092790.1 Camelina sativa|BES1|BES1 family protein	55385	5.0502e-12	53	67.3958	100	53
c20310_g3_i2	CAMTA	1579	gnl|BL_ORD_ID|257412676752474 Sisymbrium irio|CAMTA|CAMTA family protein	257412	1.52488e-07	50.7576	57.7658	132	67
c18795_g1_i2	MYB	1522	gnl|BL_ORD_ID|310891GRMZM2G546369_P01 Zea mays|MYB|MYB family protein	310891	1.23248e-32	60.6557	133.265	183	111
c19739_g2_i6	C3H	1748	gnl|BL_ORD_ID|212911CCG011654.1 Populus euphratica|C3H|C3H family protein	212911	2.18315e-162	73.3591	499.975	518	380
c20652_g5_i3	bZIP	699	gnl|BL_ORD_ID|100230Cotton_A_13887_BGI-A2_v1.0 Gossypium arboreum|bZIP|bZIP family protein	100230	2.83253e-19	51.5723	90.8929	159	82
c18097_g1_i3	CPP	548	gnl|BL_ORD_ID|21060EMT02183 Aegilops tauschii|CPP|CPP family protein	21060	6.16839e-55	83.9744	189.504	156	131
c19521_g2_i1	Nin-like	585	gnl|BL_ORD_ID|319902Zpz_sc00135.1.g00200.1.am.mk Zoysia pacifica|Nin-like|Nin-like family protein	319902	1.1093e-30	60.4167	123.25	144	87
c19699_g3_i5	FAR1	526	gnl|BL_ORD_ID|152581MDP0000408462 Malus domestica|FAR1|FAR1 family protein	152581	1.06798e-06	87.5	50.447	48	42
c19183_g1_i4	bZIP	1582	gnl|BL_ORD_ID|107740Gh_D05G0105 Gossypium hirsutum|bZIP|bZIP family protein	107740	2.11163e-07	55	56.225	80	44
c18650_g1_i3	Trihelix	1034	gnl|BL_ORD_ID|268233Sp_057020_iign.t2 Spinacia oleracea|Trihelix|Trihelix family protein	268233	4.42734e-24	51.0204	107.842	245	125
c20347_g1_i2	B3	646	gnl|BL_ORD_ID|239960Pavir.2KG587300.2.p Panicum virgatum|B3|B3 family protein	239960	8.09479e-134	95.6311	402.905	206	197
c18715_g2_i1	NF-YA	618	gnl|BL_ORD_ID|146364Lus10031505 Linum usitatissimum|NF-YA|NF-YA family protein	146364	7.68679e-47	66.8675	169.474	166	111
c19462_g4_i1	FAR1	496	gnl|BL_ORD_ID|82537Dca23924.1 Dianthus caryophyllus|FAR1|FAR1 family protein	82537	5.92189e-15	62.8571	74.3294	70	44
c18287_g1_i1	E2F DP	838	gnl|BL_ORD_ID|192570OPUNC10G09700.4 Oryza punctata|E2F/DP|E2F/DP family protein	192570	7.16887e-58	66.1616	205.297	198	131
c19274_g3_i2	B3	799	gnl|BL_ORD_ID|258865676713104 Sisymbrium irio|B3|B3 family protein	258865	3.05004e-09	59.1304	60.4622	115	68
c8224_g1_i1	DBB	365	gnl|BL_ORD_ID|260538Seita.5G143400.1.p Setaria italica|DBB|DBB family protein	260538	1.00804e-66	95.614	210.69	114	109
c18927_g1_i3	FAR1	1052	gnl|BL_ORD_ID|151776MDP0000300795 Malus domestica|FAR1|FAR1 family protein	151776	1.71422e-32	52.0147	133.65	273	142
c19617_g5_i3	bZIP	1768	gnl|BL_ORD_ID|280955Sevir.7G267200.1.p Setaria viridis|bZIP|bZIP family protein	280955	0	95.1724	530.02	290	276
c20820_g1_i5	G2-like	355	gnl|BL_ORD_ID|81674Dca22548.1 Dianthus caryophyllus|G2-like|G2-like family protein	81674	7.8004e-08	56.0976	53.1434	41	23
c20698_g2_i5	bHLH	1086	gnl|BL_ORD_ID|85526Do007746.1 Dichanthelium oligosanthes|bHLH|bHLH family protein	85526	3.19865e-08	60.2941	58.5362	68	41
c19858_g7_i1	C2H2	766	gnl|BL_ORD_ID|152743MDP0000181937 Malus domestica|C2H2|C2H2 family protein	152743	4.76159e-43	67.6056	149.443	142	96
c20955_g3_i7	MYB	782	gnl|BL_ORD_ID|85419Do001369.1 Dichanthelium oligosanthes|MYB|MYB family protein	85419	2.53325e-09	73.913	60.4622	46	34
c19892_g1_i2	ERF	1249	gnl|BL_ORD_ID|104614Gh_A09G0861 Gossypium hirsutum|ERF|ERF family protein	104614	6.93814e-156	81.9079	463.381	304	249
c20967_g6_i1	Trihelix	379	gnl|BL_ORD_ID|166189Niben101Scf00646g07008.1 Nicotiana benthamiana|Trihelix|Trihelix family protein	166189	8.70396e-65	97.619	214.157	126	123
c18486_g1_i1	bZIP	1959	gnl|BL_ORD_ID|10633Aradu.4WZ75 Arachis duranensis|bZIP|bZIP family protein	10633	4.22236e-17	79.6875	83.1889	64	51
c19649_g3_i6	Dof	1579	gnl|BL_ORD_ID|264039Sme2.5_00019.1_g00022.1 Solanum melongena|Dof|Dof family protein	264039	2.2914e-85	79.9197	281.567	249	199
c20262_g4_i1	NAC	1631	gnl|BL_ORD_ID|316216Zmw_sc00276.1.g00230.1 Zoysia matrella|NAC|NAC family protein	316216	1.73023e-23	43.3234	107.842	337	146
c13952_g1_i2	C2H2	346	gnl|BL_ORD_ID|15675Neem_1360_f_3 Azadirachta indica|C2H2|C2H2 family protein	15675	7.70896e-11	77.1429	62.003	35	27
c16913_g1_i1	B3	644	gnl|BL_ORD_ID|95673462879016 Eragrostis tef|B3|B3 family protein	95673	5.13296e-06	53.6585	49.2914	82	44
c20020_g1_i15	bZIP	1551	gnl|BL_ORD_ID|525KFK22532.1 Arabis alpina|bZIP|bZIP family protein	525	7.50436e-06	42.7586	49.2914	145	62
c26342_g1_i1	MYB	559	gnl|BL_ORD_ID|189838ONIVA02G03520.1 Oryza nivara|MYB|MYB family protein	189838	1.62283e-50	78.5185	176.407	135	106
c18381_g1_i4	GRAS	384	gnl|BL_ORD_ID|257585676752178 Sisymbrium irio|GRAS|GRAS family protein	257585	7.9559e-17	80.9524	80.1073	63	51
c18647_g4_i1	YABBY	940	gnl|BL_ORD_ID|147103Lus10043264 Linum usitatissimum|YABBY|YABBY family protein	147103	1.20629e-35	56.8182	139.043	176	100
c20490_g6_i2	HB-other	562	gnl|BL_ORD_ID|145580Lus10016078 Linum usitatissimum|HB-other|HB-other family protein	145580	4.20284e-53	90.8397	187.963	131	119
c19027_g2_i4	HB-other	1385	gnl|BL_ORD_ID|98924mrna11429.1-v1.0-hybrid Fragaria vesca|HB-other|HB-other family protein	98924	1.37202e-173	80.4749	533.487	379	305
c18579_g12_i2	Trihelix	1098	gnl|BL_ORD_ID|300022Vang03g11510.1 Vigna angularis|Trihelix|Trihelix family protein	300022	6.14275e-49	56.4516	141.739	186	105
c20803_g2_i4	NAC	634	gnl|BL_ORD_ID|3321Achn089081 Actinidia chinensis|NAC|NAC family protein	3321	4.98398e-31	63.522	124.79	159	101
c18853_g1_i6	MYB	632	gnl|BL_ORD_ID|257535676737644 Sisymbrium irio|MYB|MYB family protein	257535	5.3019e-44	79.7468	115.546	79	63
c19231_g2_i3	MYB	1787	gnl|BL_ORD_ID|155939Manes.01G259600.1.p Manihot esculenta|MYB|MYB family protein	155939	1.60157e-118	96.4467	372.474	197	190
c19745_g4_i9	bZIP	450	gnl|BL_ORD_ID|84904Do014473.1 Dichanthelium oligosanthes|bZIP|bZIP family protein	84904	3.76756e-25	94.5455	101.679	55	52
c19855_g8_i6	MIKC_MADS	1136	gnl|BL_ORD_ID|283037Sevir.6G011600.1.p Setaria viridis|MIKC_MADS|MIKC_MADS family protein	283037	2.55293e-156	98.2379	446.047	227	223
c20878_g4_i1	NAC	1452	gnl|BL_ORD_ID|3467Achn022611 Actinidia chinensis|NAC|NAC family protein	3467	1.4954e-11	66.6667	68.9366	66	44
c20531_g1_i8	GATA	567	gnl|BL_ORD_ID|158673XP_010089971.1 Morus notabilis|GATA|GATA family protein	158673	4.4199e-06	79.4872	49.2914	39	31
c19753_g2_i6	NF-YC	666	gnl|BL_ORD_ID|180135OBART08G06030.1 Oryza barthii|NF-YC|NF-YC family protein	180135	6.66443e-24	54.0984	101.679	122	66
c19816_g5_i6	G2-like	594	gnl|BL_ORD_ID|24471828582.m000318 Ricinus communis|G2-like|G2-like family protein	244718	3.64247e-09	58.9041	58.5362	73	43
c20342_g4_i4	C3H	756	gnl|BL_ORD_ID|216837PH01000133G1180 Phyllostachys heterocycla|C3H|C3H family protein	216837	7.92053e-170	97.541	488.419	244	238
c18934_g3_i1	MYB	972	gnl|BL_ORD_ID|217453PH01000668G0290 Phyllostachys heterocycla|MYB|MYB family protein	217453	5.34471e-18	75	63.1586	64	48
c20727_g1_i9	ERF	1220	gnl|BL_ORD_ID|258388676779274 Sisymbrium irio|ERF|ERF family protein	258388	1.88144e-140	82.6087	420.624	345	285
c13687_g1_i1	MYB	451	gnl|BL_ORD_ID|150449MDP0000279204 Malus domestica|MYB|MYB family protein	150449	1.43446e-12	55.8442	68.1662	77	43
c17341_g1_i4	NF-YB	934	gnl|BL_ORD_ID|130475WALNUT_00013191-RA Juglans regia|NF-YB|NF-YB family protein	130475	1.35631e-34	54.0107	131.339	187	101
c19789_g2_i12	LBD	2494	gnl|BL_ORD_ID|97275FANhyb_rscf00001203.1.g00002.1 Fragaria x ananassa|LBD|LBD family protein	97275	0	79.3051	910.983	662	525
c20796_g3_i3	ARR-B	597	gnl|BL_ORD_ID|94775462883501 Eragrostis tef|ARR-B|ARR-B family protein	94775	1.91193e-13	52.2727	71.633	132	69
c19582_g7_i3	B3	1081	gnl|BL_ORD_ID|153074MDP0000283274 Malus domestica|B3|B3 family protein	153074	2.083e-34	83.908	138.272	87	73
c19795_g1_i1	bHLH	595	gnl|BL_ORD_ID|132034kfl00190_0180 Klebsormidium flaccidum|bHLH|bHLH family protein	132034	1.06323e-15	97.619	78.9518	42	41
c19893_g4_i3	bHLH	749	gnl|BL_ORD_ID|190159ONIVA05G00200.1 Oryza nivara|bHLH|bHLH family protein	190159	1.00981e-56	89.7436	193.741	117	105
c20146_g1_i3	CAMTA	1179	gnl|BL_ORD_ID|83201KZV22762.1 Dorcoceras hygrometricum|CAMTA|CAMTA family protein	83201	1.07856e-100	75.7463	330.872	268	203
c20518_g3_i7	NAC	1034	gnl|BL_ORD_ID|102391EPS67213.1 Genlisea aurea|NAC|NAC family protein	102391	5.5634e-47	59.9057	173.711	212	127
c20372_g3_i4	ARF	1219	gnl|BL_ORD_ID|123230HL.SW.v1.0.G038552.1 Humulus lupulus|ARF|ARF family protein	123230	7.35362e-45	87.5	168.318	96	84
c19304_g6_i2	G2-like	1095	gnl|BL_ORD_ID|81674Dca22548.1 Dianthus caryophyllus|G2-like|G2-like family protein	81674	1.07605e-19	63.7363	93.5893	91	58
c19860_g3_i4	G2-like	926	gnl|BL_ORD_ID|106442Gh_A02G0666 Gossypium hirsutum|G2-like|G2-like family protein	106442	7.20939e-46	58.1081	169.088	222	129
c17231_g1_i3	CPP	250	gnl|BL_ORD_ID|4714Achn368611 Actinidia chinensis|CPP|CPP family protein	4714	4.8648e-17	66.6667	79.337	72	48
c20625_g1_i3	TALE	1481	gnl|BL_ORD_ID|149826GSMUA_Achr10P22520_001 Musa acuminata|TALE|TALE family protein	149826	1.58233e-70	50.3968	249.98	504	254
c19747_g1_i9	FAR1	828	gnl|BL_ORD_ID|17562Araip.5HG5J Arachis ipaensis|FAR1|FAR1 family protein	17562	4.39796e-13	59.4595	70.0922	74	44
c19998_g1_i3	C2H2	1031	gnl|BL_ORD_ID|129079Jcr4S00100.10 Jatropha curcas|C2H2|C2H2 family protein	129079	4.17161e-09	56.7308	60.8474	104	59
c19773_g5_i7	STAT	1063	gnl|BL_ORD_ID|258064676709864 Sisymbrium irio|STAT|STAT family protein	258064	1.48217e-25	66	112.464	150	99
c20509_g5_i3	GRAS	813	gnl|BL_ORD_ID|148364GSMUA_Achr4P19750_001 Musa acuminata|GRAS|GRAS family protein	148364	5.43546e-34	67.4603	134.806	126	85
c17991_g1_i3	C3H	1024	gnl|BL_ORD_ID|308328XP_015889091.1 Ziziphus jujuba|C3H|C3H family protein	308328	2.94744e-10	79.5455	63.5438	44	35
c19740_g1_i6	bHLH	1344	gnl|BL_ORD_ID|98232mrna15187.1-v1.0-hybrid Fragaria vesca|bHLH|bHLH family protein	98232	1.06341e-178	89.7281	545.814	331	297
c20323_g3_i2	E2F DP	561	gnl|BL_ORD_ID|194544ORUFI02G33610.1 Oryza rufipogon|E2F/DP|E2F/DP family protein	194544	3.33823e-121	96.2366	367.466	186	179
c18773_g1_i1	NF-YB	1547	gnl|BL_ORD_ID|281310Sevir.5G376600.1.p Setaria viridis|NF-YB|NF-YB family protein	281310	9.34889e-102	99.3289	309.301	149	148
c13994_g1_i1	MYB	514	gnl|BL_ORD_ID|309402GRMZM2G008647_P02 Zea mays|MYB|MYB family protein	309402	1.81614e-21	60.1942	90.5077	103	62
c19616_g4_i4	B3	1501	gnl|BL_ORD_ID|287133Thecc1EG000515t1 Theobroma cacao|B3|B3 family protein	287133	2.16663e-33	51.7094	137.117	234	121
c19622_g3_i11	ERF	266	gnl|BL_ORD_ID|140530Lj5g3v1697360.1 Lotus japonicus|ERF|ERF family protein	140530	6.4147e-35	83.3333	127.487	72	60
c19017_g2_i3	G2-like	769	gnl|BL_ORD_ID|158371XP_010091789.1 Morus notabilis|G2-like|G2-like family protein	158371	4.28675e-146	91.7695	451.055	243	223
c13021_g1_i1	GRAS	864	gnl|BL_ORD_ID|83179KZV34808.1 Dorcoceras hygrometricum|GRAS|GRAS family protein	83179	3.11028e-08	49.1667	41.2022	120	59
c20281_g1_i5	Trihelix	521	gnl|BL_ORD_ID|166189Niben101Scf00646g07008.1 Nicotiana benthamiana|Trihelix|Trihelix family protein	166189	1.00985e-91	96.25	287.73	160	154
c19390_g2_i3	GATA	1674	gnl|BL_ORD_ID|97107FANhyb_rscf00000233.1.g00002.1 Fragaria x ananassa|GATA|GATA family protein	97107	8.33188e-16	95.5556	83.9593	45	43
c19341_g2_i1	C2H2	477	gnl|BL_ORD_ID|316653Zmw_sc00532.1.g00310.1 Zoysia matrella|C2H2|C2H2 family protein	316653	2.18465e-07	55.4054	52.373	74	41
c20921_g1_i13	NF-YA	1596	gnl|BL_ORD_ID|143076LPERR03G22840.1 Leersia perrieri|NF-YA|NF-YA family protein	143076	1.77963e-27	45.7014	86.6557	221	101
c18374_g7_i2	bHLH	254	gnl|BL_ORD_ID|172383XP_016511122.1 Nicotiana tabacum|bHLH|bHLH family protein	172383	6.75511e-06	58.6207	45.8246	58	34
c20460_g2_i3	B3	794	gnl|BL_ORD_ID|19092898397 Arabidopsis lyrata|B3|B3 family protein	19092	3.15176e-16	78.3333	79.7221	60	47
c20137_g1_i14	G2-like	1164	gnl|BL_ORD_ID|282941Sevir.3G029700.2.p Setaria viridis|G2-like|G2-like family protein	282941	1.94319e-117	91.6667	354.755	216	198
c20872_g8_i1	GRAS	1025	gnl|BL_ORD_ID|146281Lus10040166 Linum usitatissimum|GRAS|GRAS family protein	146281	4.26403e-07	44.6078	55.0694	204	91
c18913_g5_i1	bHLH	628	gnl|BL_ORD_ID|208470PDK_30s849551g004 Phoenix dactylifera|bHLH|bHLH family protein	208470	1.89633e-08	76.1905	56.225	42	32
c18346_g1_i9	bZIP	1053	gnl|BL_ORD_ID|68660evm.model.supercontig_146.5 Carica papaya|bZIP|bZIP family protein	68660	1.00983e-19	55.5556	92.8189	162	90
c4828_g1_i1	M-type_MADS	658	gnl|BL_ORD_ID|55771Csa04g009800.1 Camelina sativa|M-type_MADS|M-type_MADS family protein	55771	6.49509e-11	56.4103	63.929	117	66
c19145_g3_i1	GRAS	648	gnl|BL_ORD_ID|146281Lus10040166 Linum usitatissimum|GRAS|GRAS family protein	146281	1.32534e-79	89.7674	263.848	215	193
c19463_g1_i8	MYB	810	gnl|BL_ORD_ID|193067OPUNC02G05820.1 Oryza punctata|MYB|MYB family protein	193067	3.00586e-09	82.8571	59.6918	35	29
c20165_g2_i3	MYB	1821	gnl|BL_ORD_ID|281237Sevir.9G089100.1.p Setaria viridis|MYB|MYB family protein	281237	1.44938e-173	97.5	340.117	200	195
c20323_g1_i8	Whirly	512	gnl|BL_ORD_ID|212060CCG032954.1 Populus euphratica|Whirly|Whirly family protein	212060	2.45012e-10	69.0909	62.003	55	38
c18985_g1_i10	NAC	1318	gnl|BL_ORD_ID|306593Zjn_sc00028.1.g03130.1.am.mk Zoysia japonica|NAC|NAC family protein	306593	5.59533e-149	83.3887	452.981	301	251
c20569_g3_i8	NAC	477	gnl|BL_ORD_ID|3311Achn212001 Actinidia chinensis|NAC|NAC family protein	3311	1.52296e-19	77.6119	84.7297	67	52
c16260_g1_i1	C2H2	782	gnl|BL_ORD_ID|212273CCG012550.1 Populus euphratica|C2H2|C2H2 family protein	212273	4.76901e-19	75.7282	90.1225	103	78
c19257_g1_i3	bZIP	1577	gnl|BL_ORD_ID|281615Sevir.3G229900.4.p Setaria viridis|bZIP|bZIP family protein	281615	0	96.7667	789.645	433	419
c19481_g1_i1	bHLH	733	gnl|BL_ORD_ID|265511SMil_00011498-RA_Salv Salvia miltiorrhiza|bHLH|bHLH family protein	265511	3.73069e-67	71.6216	228.024	222	159
c20646_g4_i2	NAC	1020	gnl|BL_ORD_ID|142469LPERR01G29910.1 Leersia perrieri|NAC|NAC family protein	142469	1.75746e-10	69.4915	65.4698	59	41
c20638_g2_i3	ERF	991	gnl|BL_ORD_ID|21429EMT28879 Aegilops tauschii|ERF|ERF family protein	21429	4.07626e-30	80.5195	123.25	77	62
c18421_g1_i3	S1Fa-like	752	gnl|BL_ORD_ID|31437GSBRNA2T00126537001 Brassica napus|S1Fa-like|S1Fa-like family protein	31437	7.43681e-14	49.2537	73.9442	201	99
c20301_g3_i4	M-type_MADS	1269	gnl|BL_ORD_ID|317723Zmw_sc02169.1.g00130.1 Zoysia matrella|M-type_MADS|M-type_MADS family protein	317723	2.19733e-114	87.5622	283.493	201	176
c19283_g1_i5	NAC	1156	gnl|BL_ORD_ID|306593Zjn_sc00028.1.g03130.1.am.mk Zoysia japonica|NAC|NAC family protein	306593	7.16898e-08	48.9933	57.7658	149	73
c20214_g4_i1	bHLH	1238	gnl|BL_ORD_ID|304949Zjn_sc00002.1.g13080.1.am.mkhc Zoysia japonica|bHLH|bHLH family protein	304949	5.26628e-102	87.3684	326.25	190	166
c19468_g1_i3	WRKY	426	gnl|BL_ORD_ID|296886TRIUR3_12546-P1 Triticum urartu|WRKY|WRKY family protein	296886	4.49481e-20	87.7551	87.0409	49	43
c19634_g1_i2	bHLH	1894	gnl|BL_ORD_ID|55706Csa11g091210.1 Camelina sativa|bHLH|bHLH family protein	55706	3.99802e-99	56.7729	325.865	502	285
c19937_g4_i5	M-type_MADS	476	gnl|BL_ORD_ID|295000Tp57577_TGAC_v2_mRNA22346 Trifolium pratense|M-type_MADS|M-type_MADS family protein	295000	2.88574e-27	79.6117	108.227	103	82
c19312_g2_i4	HB-other	238	gnl|BL_ORD_ID|100295Cotton_A_09239_BGI-A2_v1.0 Gossypium arboreum|HB-other|HB-other family protein	100295	2.18056e-09	69.2308	53.9138	52	36
c18284_g3_i1	NAC	540	gnl|BL_ORD_ID|186794KN539582.1_FGP005 Oryza longistaminata|NAC|NAC family protein	186794	7.50469e-10	48.3333	60.4622	120	58
c19677_g3_i2	bHLH	1516	gnl|BL_ORD_ID|152761MDP0000606021 Malus domestica|bHLH|bHLH family protein	152761	0	96.7655	710.294	371	359
c20359_g5_i1	bHLH	1086	gnl|BL_ORD_ID|104432Gh_D11G0862 Gossypium hirsutum|bHLH|bHLH family protein	104432	2.71425e-18	95	83.1889	40	38
c20785_g2_i2	C2H2	885	gnl|BL_ORD_ID|82126Dca40952.1 Dianthus caryophyllus|C2H2|C2H2 family protein	82126	7.24952e-31	57.3684	126.716	190	109
c18817_g2_i3	NAC	1372	gnl|BL_ORD_ID|129934Jcr4S00282.90 Jatropha curcas|NAC|NAC family protein	129934	1.70277e-122	72.0126	378.637	318	229

## Sheet: (LC, LT)
Blast hits of identified transcription factors in millet transcriptome
Sequence name	Sequence desc.	Sequence length	Hit desc.	Hit ACC	E-Value	Similarity	Bit-Score	Alignment length	Positives
c20966_g3_i1	C3H	1544	gnl|BL_ORD_ID|186062KN540218.1_FGP001 Oryza longistaminata|C3H|C3H family protein	186062	1.37901e-119	96.6102	356.681	177	171
c18914_g3_i2	bHLH	1841	gnl|BL_ORD_ID|266651439190 Selaginella moellendorffii|bHLH|bHLH family protein	266651	2.29267e-22	81.8182	105.145	66	54
c18284_g2_i5	M-type_MADS	777	gnl|BL_ORD_ID|55771Csa04g009800.1 Camelina sativa|M-type_MADS|M-type_MADS family protein	55771	8.99451e-13	49.2754	70.4774	138	68
c20908_g1_i11	MYB	2276	gnl|BL_ORD_ID|196789BGIOSGA027652-PA Oryza sativa subsp. indica|MYB_related|MYB_related family protein	196789	5.86873e-59	86.8056	204.142	144	125
c20342_g6_i4	NF-YC	636	gnl|BL_ORD_ID|4287Achn296391 Actinidia chinensis|NF-YC|NF-YC family protein	4287	4.86697e-60	87.8049	209.149	123	108
c19388_g2_i2	NAC	1372	gnl|BL_ORD_ID|212961CCG017923.1 Populus euphratica|NAC|NAC family protein	212961	5.87571e-06	50	51.9878	86	43
c20714_g1_i2	NAC	521	gnl|BL_ORD_ID|281062Sevir.5G054100.1.p Setaria viridis|NAC|NAC family protein	281062	1.17361e-66	82.3171	217.624	164	135
c18223_g1_i3	HSF	1146	gnl|BL_ORD_ID|307270XP_015868935.1 Ziziphus jujuba|HSF|HSF family protein	307270	1.79238e-16	95.2381	80.8777	42	40
c19658_g2_i2	ARF	540	gnl|BL_ORD_ID|24519evm_27.model.AmTr_v1.0_scaffold00057.126 Amborella trichopoda|ARF|ARF family protein	24519	1.80067e-09	53.0864	59.3066	81	43
c20033_g2_i2	MYB	663	gnl|BL_ORD_ID|280550Sevir.5G134200.1.p Setaria viridis|MYB_related|MYB_related family protein	280550	2.27094e-73	97.4359	231.106	156	152
c20773_g2_i7	bHLH	942	gnl|BL_ORD_ID|200934Ote100112080011 Ocimum tenuiflorum|bHLH|bHLH family protein	200934	1.51741e-10	66.6667	65.0846	63	42
c19231_g2_i16	MIKC_MADS	1320	gnl|BL_ORD_ID|127621Itr_sc000159.1_g00028.1 Ipomoea trifida|MIKC_MADS|MIKC_MADS family protein	127621	5.79047e-137	76.8025	423.32	319	245
c20895_g4_i5	M-type_MADS	1165	gnl|BL_ORD_ID|55164Csa13g034280.1 Camelina sativa|M-type_MADS|M-type_MADS family protein	55164	8.25426e-45	73.75	166.392	160	118
c18665_g6_i1	TCP	745	gnl|BL_ORD_ID|270237Sopen12g015990.1 Solanum pennellii|TCP|TCP family protein	270237	7.66409e-31	56.9507	125.946	223	127
c18446_g2_i11	NAC	237	gnl|BL_ORD_ID|42493Brast01G380000.1.p Brachypodium stacei|NAC|NAC family protein	42493	1.70758e-24	86.9565	99.7525	69	60
c18272_g3_i1	C3H	665	gnl|BL_ORD_ID|247566RrC1852_p2 Raphanus raphanistrum|C3H|C3H family protein	247566	8.28397e-53	77.3723	183.341	137	106
c18350_g1_i1	NAC	975	gnl|BL_ORD_ID|186569KN539001.1_FGP003 Oryza longistaminata|NAC|NAC family protein	186569	5.2576e-78	98.3607	253.832	122	120
c4002_g1_i1	bHLH	481	gnl|BL_ORD_ID|288755Thecc1EG042823t2 Theobroma cacao|bHLH|bHLH family protein	288755	2.03697e-23	78.9474	98.2117	76	60
c17637_g1_i2	C2H2	462	gnl|BL_ORD_ID|206629Pbr030871.1 Pyrus bretschneideri|C2H2|C2H2 family protein	206629	7.63618e-15	50	74.3294	106	53
c19874_g1_i5	GATA	698	gnl|BL_ORD_ID|186206KN540155.1_FGP001 Oryza longistaminata|GATA|GATA family protein	186206	1.14373e-29	80	122.094	90	72
c15704_g1_i1	WRKY	769	gnl|BL_ORD_ID|3894Achn040601 Actinidia chinensis|WRKY|WRKY family protein	3894	3.62235e-73	72.9358	245.358	218	159
c20738_g4_i10	GeBP protein	1497	gnl|BL_ORD_ID|187098OMERI02G32430.2 Oryza meridionalis|GeBP|GeBP family protein	187098	1.01369e-10	40.9302	67.3958	215	88
c19371_g3_i6	TALE	595	gnl|BL_ORD_ID|283214Sevir.8G039900.5.p Setaria viridis|TALE|TALE family protein	283214	1.12821e-22	73.7705	70.8626	61	45
c19089_g1_i3	B3	642	gnl|BL_ORD_ID|53579Csa09g088800.1 Camelina sativa|B3|B3 family protein	53579	1.32206e-16	54.1667	82.0333	144	78
c20276_g1_i7	HD-ZIP	591	gnl|BL_ORD_ID|281675Sevir.2G294300.1.p Setaria viridis|HD-ZIP|HD-ZIP family protein	281675	8.54273e-35	95.2381	128.257	63	60
c20599_g2_i8	B3	404	gnl|BL_ORD_ID|269752Sopen08g002450.1 Solanum pennellii|B3|B3 family protein	269752	2.40441e-06	57.1429	48.521	63	36
c18672_g1_i1	G2-like	432	gnl|BL_ORD_ID|16831Araip.BVG6R Arachis ipaensis|G2-like|G2-like family protein	16831	1.27e-14	55.1724	73.559	145	80
c18362_g6_i1	HD-ZIP	1394	gnl|BL_ORD_ID|98572mrna28322.1-v1.0-hybrid Fragaria vesca|HD-ZIP|HD-ZIP family protein	98572	5.69001e-30	64.2857	127.102	140	90
c19434_g1_i2	MYB	2379	gnl|BL_ORD_ID|58560Ciclev10006374m Citrus clementina|MYB_related|MYB_related family protein	58560	1.06807e-16	72.2222	80.4925	72	52
c20477_g2_i4	NF-YB	385	gnl|BL_ORD_ID|130393WALNUT_00030998-RA Juglans regia|NF-YB|NF-YB family protein	130393	9.67925e-34	94	122.865	100	94
c20046_g3_i9	ERF	849	gnl|BL_ORD_ID|282619Sevir.4G039400.1.p Setaria viridis|ERF|ERF family protein	282619	1.39575e-68	95.1389	222.246	144	137
c19967_g2_i1	CO-like	1004	gnl|BL_ORD_ID|152403MDP0000302297 Malus domestica|CO-like|CO-like family protein	152403	1.28488e-10	64.7059	65.855	85	55
c19583_g1_i2	MYB	902	gnl|BL_ORD_ID|21187EMT28005 Aegilops tauschii|MYB_related|MYB_related family protein	21187	2.37796e-63	86.4	205.297	125	108
c19930_g4_i1	bHLH	829	gnl|BL_ORD_ID|258360676732396 Sisymbrium irio|bHLH|bHLH family protein	258360	4.434e-30	66.087	121.324	115	76
c18496_g2_i2	Nin-like	1163	gnl|BL_ORD_ID|259937Seita.6G248300.1.p Setaria italica|Nin-like|Nin-like family protein	259937	0	94.8328	574.318	329	312
c20468_g1_i2	MYB	661	gnl|BL_ORD_ID|263271Sme2.5_02552.1_g00001.1 Solanum melongena|MYB|MYB family protein	263271	1.93618e-61	94.0171	207.994	117	110
c20012_g1_i15	HB-other	877	gnl|BL_ORD_ID|311991GRMZM2G021475_P01 Zea mays|HB-other|HB-other family protein	311991	2.72119e-21	93.75	97.8265	48	45
c4891_g1_i1	B3	865	gnl|BL_ORD_ID|97507FANhyb_rscf00002064.1.g00002.1 Fragaria x ananassa|B3|B3 family protein	97507	2.902e-74	67.8414	244.973	227	154
c20049_g2_i2	FAR1	652	gnl|BL_ORD_ID|4272Achn032341 Actinidia chinensis|FAR1|FAR1 family protein	4272	1.10858e-10	51.2397	63.929	121	62
c20791_g4_i8	bZIP	1521	gnl|BL_ORD_ID|258297676732640 Sisymbrium irio|bZIP|bZIP family protein	258297	2.75196e-07	73.3333	56.225	45	33
c19572_g3_i4	SBP	2721	gnl|BL_ORD_ID|281653Sevir.6G215800.1.p Setaria viridis|SBP|SBP family protein	281653	0	96.1326	685.256	362	348
c20182_g6_i4	LBD	860	gnl|BL_ORD_ID|97275FANhyb_rscf00001203.1.g00002.1 Fragaria x ananassa|LBD|LBD family protein	97275	1.74691e-55	66.129	198.364	186	123
c16965_g1_i3	MYB	921	gnl|BL_ORD_ID|282852Sevir.5G390500.1.p Setaria viridis|MYB|MYB family protein	282852	1.7186e-131	97.1429	382.489	210	204
c19739_g2_i8	C3H	865	gnl|BL_ORD_ID|212911CCG011654.1 Populus euphratica|C3H|C3H family protein	212911	3.46223e-43	67.1296	162.925	216	145
c17359_g1_i3	TCP	824	gnl|BL_ORD_ID|150428MDP0000304904 Malus domestica|TCP|TCP family protein	150428	7.61889e-22	60.2941	99.3673	136	82
c19171_g1_i3	LBD	1014	gnl|BL_ORD_ID|295068Tp57577_TGAC_v2_mRNA8815 Trifolium pratense|LBD|LBD family protein	295068	6.45787e-07	77.1429	52.7582	35	27
c20727_g1_i1	ERF	1226	gnl|BL_ORD_ID|258388676779274 Sisymbrium irio|ERF|ERF family protein	258388	1.17665e-160	85.5856	472.241	333	285
c20091_g1_i1	MYB	482	gnl|BL_ORD_ID|280706Sevir.3G063100.1.p Setaria viridis|MYB|MYB family protein	280706	1.01035e-42	97.3333	149.058	75	73
c19587_g5_i2	HSF	1575	gnl|BL_ORD_ID|246807RrC14701_p1 Raphanus raphanistrum|HSF|HSF family protein	246807	3.3863e-49	95.1613	179.489	124	118
c20678_g1_i13	Dof	958	gnl|BL_ORD_ID|319209Zpz_sc00083.1.g00290.1.am.mk Zoysia pacifica|Dof|Dof family protein	319209	6.75149e-37	61.1429	142.895	175	107
c19434_g1_i12	MYB	2524	gnl|BL_ORD_ID|58560Ciclev10006374m Citrus clementina|MYB_related|MYB_related family protein	58560	1.18314e-16	72.2222	80.4925	72	52
c19622_g2_i6	SBP	803	gnl|BL_ORD_ID|150643MDP0000153244 Malus domestica|SBP|SBP family protein	150643	1.09479e-27	68.4685	116.701	111	76
c19812_g2_i3	NF-YC	638	gnl|BL_ORD_ID|186567KN538826.1_FGP018 Oryza longistaminata|NF-YC|NF-YC family protein	186567	1.34649e-89	75.4545	287.73	220	166
c20220_g3_i3	Nin-like	1452	gnl|BL_ORD_ID|5425Achn138351 Actinidia chinensis|Nin-like|Nin-like family protein	5425	1.98111e-36	68.0556	144.821	144	98
c20847_g2_i4	C2H2	1973	gnl|BL_ORD_ID|167377NNU_024067-RA Nelumbo nucifera|C2H2|C2H2 family protein	167377	6.02181e-24	53.5294	109.768	170	91
c18910_g5_i2	NAC	1680	gnl|BL_ORD_ID|186569KN539001.1_FGP003 Oryza longistaminata|NAC|NAC family protein	186569	1.72806e-27	55.4217	119.398	166	92
c20494_g1_i4	TCP	1469	gnl|BL_ORD_ID|148847GSMUA_Achr7P25320_001 Musa acuminata|TCP|TCP family protein	148847	6.60145e-06	44.2105	51.6026	95	42
c9191_g1_i1	bHLH	745	gnl|BL_ORD_ID|150630MDP0000286589 Malus domestica|bHLH|bHLH family protein	150630	4.00725e-09	77.7778	59.6918	45	35
c20844_g5_i4	CAMTA	1163	gnl|BL_ORD_ID|83201KZV22762.1 Dorcoceras hygrometricum|CAMTA|CAMTA family protein	83201	1.38328e-25	45.2532	112.849	316	143
c19261_g2_i6	YABBY	617	gnl|BL_ORD_ID|152111MDP0000263713 Malus domestica|YABBY|YABBY family protein	152111	3.53338e-17	97.561	82.4185	41	40
c19721_g1_i8	NAC	427	gnl|BL_ORD_ID|264175Sme2.5_00096.1_g00018.1 Solanum melongena|NAC|NAC family protein	264175	1.14325e-18	90.7407	86.2705	54	49
c20455_g5_i9	bZIP	586	gnl|BL_ORD_ID|32355GSBRNA2T00109513001 Brassica napus|bZIP|bZIP family protein	32355	3.20481e-08	57.4257	55.4546	101	58
c20177_g1_i10	E2F DP	726	gnl|BL_ORD_ID|189456ONIVA04G10110.1 Oryza nivara|E2F/DP|E2F/DP family protein	189456	2.93313e-18	70.2703	87.0409	74	52
c19294_g2_i16	MIKC_MADS	532	gnl|BL_ORD_ID|84176Do007744.1 Dichanthelium oligosanthes|MIKC_MADS|MIKC_MADS family protein	84176	9.08321e-49	68.7898	171.785	157	108
c19270_g4_i6	GRAS	1352	gnl|BL_ORD_ID|21269EMT21260 Aegilops tauschii|GRAS|GRAS family protein	21269	8.97812e-37	64.1892	148.673	148	95
c18808_g1_i3	bHLH	1725	gnl|BL_ORD_ID|250384Rsa1.0_01740.1_g00003.1 Raphanus sativus|bHLH|bHLH family protein	250384	9.14285e-32	54.4601	132.88	213	116
c18741_g3_i8	HB-other	641	gnl|BL_ORD_ID|144772Lsa009299 Lactuca sativa|HB-other|HB-other family protein	144772	3.74503e-30	65.2542	122.479	118	77
c19264_g1_i4	Dof	870	gnl|BL_ORD_ID|144439Lsa000376 Lactuca sativa|Dof|Dof family protein	144439	4.46804e-62	60	207.994	295	177
c19910_g3_i1	ERF	490	gnl|BL_ORD_ID|207853Pbr002083.1 Pyrus bretschneideri|ERF|ERF family protein	207853	5.55748e-14	75	72.7886	52	39
c20969_g1_i2	ARR-B	3632	gnl|BL_ORD_ID|206659Pbr032760.1 Pyrus bretschneideri|ARR-B|ARR-B family protein	206659	8.4933e-09	47.5862	62.3882	145	69
c19325_g1_i1	FAR1	728	gnl|BL_ORD_ID|119572KHN11326.1 Glycine soja|FAR1|FAR1 family protein	119572	1.1349e-07	59.4595	55.0694	74	44
c18741_g2_i6	G2-like	1415	gnl|BL_ORD_ID|145780Lus10021035 Linum usitatissimum|G2-like|G2-like family protein	145780	1.88838e-17	64.7059	88.1965	85	55
c19541_g1_i4	Trihelix	815	gnl|BL_ORD_ID|294653Tp57577_TGAC_v2_mRNA3016 Trifolium pratense|Trihelix|Trihelix family protein	294653	6.40809e-19	51.5337	85.8853	163	84
c19833_g1_i1	C2H2	865	gnl|BL_ORD_ID|316653Zmw_sc00532.1.g00310.1 Zoysia matrella|C2H2|C2H2 family protein	316653	9.06461e-18	54.7619	86.6557	168	92
c18927_g1_i5	FAR1	1890	gnl|BL_ORD_ID|151776MDP0000300795 Malus domestica|FAR1|FAR1 family protein	151776	1.12672e-120	82.6613	397.897	248	205
c20599_g1_i4	ERF	580	gnl|BL_ORD_ID|140530Lj5g3v1697360.1 Lotus japonicus|ERF|ERF family protein	140530	2.75235e-30	86.3014	119.013	73	63
c20540_g2_i5	STAT	365	gnl|BL_ORD_ID|264622Sme2.5_01196.1_g00006.1 Solanum melongena|STAT|STAT family protein	264622	1.04409e-61	97.0874	208.379	103	100
c19355_g2_i1	bHLH	656	gnl|BL_ORD_ID|55706Csa11g091210.1 Camelina sativa|bHLH|bHLH family protein	55706	1.43941e-64	71.1443	218.394	201	143
c19739_g2_i3	C3H	1676	gnl|BL_ORD_ID|212911CCG011654.1 Populus euphratica|C3H|C3H family protein	212911	2.08226e-150	72.9839	467.618	496	362
c12978_g1_i1	NAC	1344	gnl|BL_ORD_ID|98949mrna24179.1-v1.0-hybrid Fragaria vesca|NAC|NAC family protein	98949	5.26642e-58	63.8009	190.66	221	141
c18103_g1_i5	bHLH	571	gnl|BL_ORD_ID|258586676766070 Sisymbrium irio|bHLH|bHLH family protein	258586	2.84519e-16	50.7853	80.4925	191	97
c15995_g1_i1	Trihelix	739	gnl|BL_ORD_ID|268521Sp_057020_iign.t1 Spinacia oleracea|Trihelix|Trihelix family protein	268521	2.72979e-15	64.9573	78.5666	117	76
c19420_g1_i5	FAR1	463	gnl|BL_ORD_ID|129825Jcr4S06752.20 Jatropha curcas|FAR1|FAR1 family protein	129825	2.59313e-54	86.7257	186.808	113	98
c18847_g3_i6	bZIP	503	gnl|BL_ORD_ID|282175Sevir.1G067500.2.p Setaria viridis|bZIP|bZIP family protein	282175	6.3602e-36	98.4375	131.724	64	63
c19142_g5_i1	Nin-like	562	gnl|BL_ORD_ID|147518GSMUA_Achr10P15240_001 Musa acuminata|Nin-like|Nin-like family protein	147518	4.54929e-09	48.1283	58.151	187	90
c19022_g11_i1	bHLH	1045	gnl|BL_ORD_ID|12483AHYPO_019315-RA Amaranthus hypochondriacus|bHLH|bHLH family protein	12483	4.9346e-18	52.6316	88.1965	171	90
c18601_g3_i1	B3	1320	gnl|BL_ORD_ID|99075mrna20854.1-v1.0-hybrid Fragaria vesca|B3|B3 family protein	99075	7.75626e-163	86.7742	423.32	310	269
c17992_g1_i6	B3	585	gnl|BL_ORD_ID|99071mrna17107.1-v1.0-hybrid Fragaria vesca|B3|B3 family protein	99071	1.41924e-56	73.1183	194.897	186	136
c35100_g1_i1	MYB	600	gnl|BL_ORD_ID|264103Sme2.5_00187.1_g00004.1 Solanum melongena|MYB_related|MYB_related family protein	264103	2.33937e-25	47.2727	84.3445	165	78
c19215_g3_i7	M-type_MADS	774	gnl|BL_ORD_ID|4358Achn093911 Actinidia chinensis|M-type_MADS|M-type_MADS family protein	4358	4.29264e-08	58.9474	56.6102	95	56
c18647_g4_i2	bHLH	746	gnl|BL_ORD_ID|55706Csa11g091210.1 Camelina sativa|bHLH|bHLH family protein	55706	3.27765e-17	50.2825	84.3445	177	89
c19380_g3_i1	bHLH	1212	gnl|BL_ORD_ID|5483Achn144111 Actinidia chinensis|bHLH|bHLH family protein	5483	4.34787e-169	91.5441	492.656	272	249
c20272_g4_i6	WRKY	564	gnl|BL_ORD_ID|299316Vang05g09490.1 Vigna angularis|WRKY|WRKY family protein	299316	7.72342e-11	82.5	62.3882	40	33
c19301_g1_i2	STAT	287	gnl|BL_ORD_ID|258064676709864 Sisymbrium irio|STAT|STAT family protein	258064	4.89401e-14	87.8049	71.2478	41	36
c21385_g1_i1	STAT	549	gnl|BL_ORD_ID|258064676709864 Sisymbrium irio|STAT|STAT family protein	258064	6.22681e-08	62.5	54.6842	88	55
c19235_g2_i12	NF-YA	931	gnl|BL_ORD_ID|143076LPERR03G22840.1 Leersia perrieri|NF-YA|NF-YA family protein	143076	2.47883e-44	71.6867	165.622	166	119
c19362_g4_i3	Dof	583	gnl|BL_ORD_ID|260133Seita.9G525000.1.p Setaria italica|Dof|Dof family protein	260133	5.07064e-72	98.2456	230.335	114	112
c17578_g1_i1	bZIP	1104	gnl|BL_ORD_ID|298474678365117 Utricularia gibba|bZIP|bZIP family protein	298474	1.46087e-25	61.7391	94.7449	115	71
c18207_g8_i1	NAC	306	gnl|BL_ORD_ID|264175Sme2.5_00096.1_g00018.1 Solanum melongena|NAC|NAC family protein	264175	4.34585e-37	81.8182	114.39	77	63
c19210_g6_i1	Trihelix	716	gnl|BL_ORD_ID|308224XP_015897327.1 Ziziphus jujuba|Trihelix|Trihelix family protein	308224	2.57083e-52	65.6863	182.185	204	134
c19497_g5_i5	YABBY	1131	gnl|BL_ORD_ID|257835676743472 Sisymbrium irio|YABBY|YABBY family protein	257835	8.83658e-64	75.4098	217.238	183	138
c19044_g4_i6	WRKY	390	gnl|BL_ORD_ID|3894Achn040601 Actinidia chinensis|WRKY|WRKY family protein	3894	1.46364e-27	69.7248	111.309	109	76
c19756_g5_i7	AP2	1168	gnl|BL_ORD_ID|281756Sevir.1G325900.1.p Setaria viridis|AP2|AP2 family protein	281756	1.28623e-171	96.2963	490.73	270	260
c20200_g1_i8	B3	1462	gnl|BL_ORD_ID|213267CCG018340.1 Populus euphratica|B3|B3 family protein	213267	9.0949e-89	72.3958	229.95	192	139
c18866_g4_i11	STAT	956	gnl|BL_ORD_ID|98865mrna27137.1-v1.0-hybrid Fragaria vesca|STAT|STAT family protein	98865	5.62575e-31	57.561	127.872	205	118
c20310_g3_i1	CAMTA	1064	gnl|BL_ORD_ID|257412676752474 Sisymbrium irio|CAMTA|CAMTA family protein	257412	9.11426e-08	50.7576	57.3806	132	67
c16872_g1_i4	C3H	327	gnl|BL_ORD_ID|209193PDK_30s873781g005 Phoenix dactylifera|C3H|C3H family protein	209193	3.3886e-38	74.5098	141.354	102	76
c18349_g1_i3	NAC	931	gnl|BL_ORD_ID|188590OMERI04G25580.3 Oryza meridionalis|NAC|NAC family protein	188590	4.86322e-72	81.2121	240.736	165	134
c17672_g1_i1	WRKY	912	gnl|BL_ORD_ID|217590PH01004450G0140 Phyllostachys heterocycla|WRKY|WRKY family protein	217590	1.224e-32	93.9394	128.642	66	62
c19342_g2_i9	bHLH	508	gnl|BL_ORD_ID|259155Seita.4G041700.1.p Setaria italica|bHLH|bHLH family protein	259155	6.95603e-76	97.0803	240.35	137	133
c20743_g3_i6	STAT	879	gnl|BL_ORD_ID|264622Sme2.5_01196.1_g00006.1 Solanum melongena|STAT|STAT family protein	264622	1.48294e-38	62.9412	149.443	170	107
c15347_g1_i1	MYB	608	gnl|BL_ORD_ID|270634Sopen10g033340.1 Solanum pennellii|MYB|MYB family protein	270634	1.17568e-21	60.1695	94.3597	118	71
c19618_g1_i10	NAC	1199	gnl|BL_ORD_ID|283049Sevir.9G555600.1.p Setaria viridis|NAC|NAC family protein	283049	7.52505e-35	100	135.191	61	61
c20611_g1_i6	GRAS	1222	gnl|BL_ORD_ID|84247Do028906.1 Dichanthelium oligosanthes|GRAS|GRAS family protein	84247	5.046e-22	94.3396	97.8265	53	50
c20659_g1_i6	C2H2	690	gnl|BL_ORD_ID|258546676752188 Sisymbrium irio|C2H2|C2H2 family protein	258546	3.067e-44	60.199	163.31	201	121
c20756_g3_i6	bHLH	1413	gnl|BL_ORD_ID|207912Pbr009756.1 Pyrus bretschneideri|bHLH|bHLH family protein	207912	3.50047e-21	50.9881	99.7525	253	129
c18547_g1_i3	NAC	1025	gnl|BL_ORD_ID|107261Gh_D11G0701 Gossypium hirsutum|NAC|NAC family protein	107261	3.92682e-38	67.9389	149.828	131	89
c19428_g5_i2	NAC	600	gnl|BL_ORD_ID|219131Peinf101Scf00562g09013.1 Petunia inflata|NAC|NAC family protein	219131	9.72098e-11	66.6667	62.7734	63	42
c15181_g1_i1	NAC	645	gnl|BL_ORD_ID|105777Gh_D03G1542 Gossypium hirsutum|NAC|NAC family protein	105777	4.99925e-23	83.7838	98.9821	74	62
c19625_g1_i15	G2-like	828	gnl|BL_ORD_ID|270782Sopen09g001330.1 Solanum pennellii|G2-like|G2-like family protein	270782	4.17313e-69	71.1111	232.646	225	160
c20636_g3_i7	M-type_MADS	1086	gnl|BL_ORD_ID|97470FANhyb_rscf00000415.1.g00010.1 Fragaria x ananassa|M-type_MADS|M-type_MADS family protein	97470	1.49394e-15	54	81.2629	150	81
c19597_g2_i1	GRAS	1146	gnl|BL_ORD_ID|83179KZV34808.1 Dorcoceras hygrometricum|GRAS|GRAS family protein	83179	4.69624e-11	45.0704	67.781	213	96
c20605_g4_i10	C3H	989	gnl|BL_ORD_ID|98143mrna31001.1-v1.0-hybrid Fragaria vesca|C3H|C3H family protein	98143	7.43141e-58	61.9835	205.297	242	150
c20128_g1_i18	MYB	732	gnl|BL_ORD_ID|217940PH01001506G0290 Phyllostachys heterocycla|MYB_related|MYB_related family protein	217940	4.81913e-29	72.1649	115.931	97	70
c18673_g3_i1	LBD	691	gnl|BL_ORD_ID|149351GSMUA_Achr5P10740_001 Musa acuminata|LBD|LBD family protein	149351	9.24158e-23	65.9574	100.908	94	62
c19732_g1_i5	NAC	676	gnl|BL_ORD_ID|306593Zjn_sc00028.1.g03130.1.am.mk Zoysia japonica|NAC|NAC family protein	306593	1.45721e-22	58.0645	100.138	155	90
c15630_g1_i3	G2-like	529	gnl|BL_ORD_ID|191790OPUNC03G25490.1 Oryza punctata|G2-like|G2-like family protein	191790	6.64364e-21	91.8367	94.3597	49	45
c20394_g4_i2	NAC	646	gnl|BL_ORD_ID|120945KHN21163.1 Glycine soja|NAC|NAC family protein	120945	6.32628e-14	44.6078	73.1738	204	91
c17980_g1_i1	ERF	1402	gnl|BL_ORD_ID|134073Kaladp0839s0004.1.p Kalanchoe laxiflora|ERF|ERF family protein	134073	8.21853e-53	80.7143	194.126	140	113
c20443_g1_i3	M-type_MADS	881	gnl|BL_ORD_ID|281125Sevir.5G438700.1.p Setaria viridis|M-type_MADS|M-type_MADS family protein	281125	2.25723e-85	96.2264	259.61	159	153
c19734_g5_i4	BES1	1103	gnl|BL_ORD_ID|55385Csa09g092790.1 Camelina sativa|BES1|BES1 family protein	55385	1.6951e-44	58.3333	115.161	156	91
c17906_g1_i3	ERF	608	gnl|BL_ORD_ID|294702Tp57577_TGAC_v2_mRNA36754 Trifolium pratense|ERF|ERF family protein	294702	2.77307e-30	77.0115	121.709	87	67
c20008_g2_i4	bHLH	788	gnl|BL_ORD_ID|267897Sp_159490_wski.t1 Spinacia oleracea|bHLH|bHLH family protein	267897	6.06514e-20	57.7236	92.4337	123	71
c20654_g1_i7	WRKY	1032	gnl|BL_ORD_ID|95602462952672 Eragrostis tef|WRKY|WRKY family protein	95602	8.49549e-20	68.8889	93.5893	90	62
c19003_g4_i5	GRAS	456	gnl|BL_ORD_ID|146281Lus10040166 Linum usitatissimum|GRAS|GRAS family protein	146281	6.76225e-34	75	130.954	132	99
c20137_g1_i3	G2-like	1059	gnl|BL_ORD_ID|282941Sevir.3G029700.2.p Setaria viridis|G2-like|G2-like family protein	282941	2.42092e-148	91.1263	432.565	293	267
c17801_g1_i1	NF-YA	860	gnl|BL_ORD_ID|211426CCG030364.1 Populus euphratica|NF-YA|NF-YA family protein	211426	1.33975e-11	54.8077	67.781	208	114
c19817_g3_i1	bHLH	931	gnl|BL_ORD_ID|282667Sevir.9G389000.1.p Setaria viridis|bHLH|bHLH family protein	282667	9.3099e-86	87.7863	191.815	131	115
c19768_g1_i3	Dof	1145	gnl|BL_ORD_ID|29533GSBRNA2T00026537001 Brassica napus|Dof|Dof family protein	29533	1.90867e-09	67.7419	61.2326	62	42
c46310_g1_i1	ERF	201	gnl|BL_ORD_ID|27001Bradi3g42627.5.p Brachypodium distachyon|ERF|ERF family protein	27001	4.85277e-10	63.4615	58.151	52	33
c19836_g4_i8	ERF	860	gnl|BL_ORD_ID|84409Do008687.1 Dichanthelium oligosanthes|ERF|ERF family protein	84409	1.26343e-88	85.5491	261.151	173	148
c19330_g3_i3	MIKC_MADS	886	gnl|BL_ORD_ID|152193MDP0000312382 Malus domestica|MIKC_MADS|MIKC_MADS family protein	152193	8.13717e-18	62.1622	86.2705	111	69
c18057_g2_i3	WRKY	728	gnl|BL_ORD_ID|260965Seita.2G179800.1.p Setaria italica|WRKY|WRKY family protein	260965	2.19321e-102	89.7727	306.605	176	158
c20496_g3_i17	bHLH	418	gnl|BL_ORD_ID|215370Pahal.E00215.1 Panicum hallii|bHLH|bHLH family protein	215370	8.68732e-65	99.0196	203.371	102	101
c20066_g4_i8	Dof	1110	gnl|BL_ORD_ID|67236maker-scaffold18721-augustus-gene-0.3-mRNA-1 Castanea mollissima|Dof|Dof family protein	67236	3.74638e-66	62.963	222.246	270	170
c20252_g1_i2	CAMTA	1280	gnl|BL_ORD_ID|188982ONIVA10G07200.3 Oryza nivara|CAMTA|CAMTA family protein	188982	1.37613e-52	57.2438	195.667	283	162
c18944_g1_i1	Dof	1040	gnl|BL_ORD_ID|219099Peinf101Scf01969g06011.1 Petunia inflata|Dof|Dof family protein	219099	1.98706e-09	60.6557	62.003	61	37
c20806_g3_i5	Nin-like	1464	gnl|BL_ORD_ID|4912Achn272111 Actinidia chinensis|Nin-like|Nin-like family protein	4912	3.41013e-49	94.4444	187.193	108	102
c19782_g2_i1	NAC	782	gnl|BL_ORD_ID|283946TRAES3BF073600100CFD_t1 Triticum aestivum|NAC|NAC family protein	283946	4.11242e-32	72	126.331	125	90
c20407_g3_i1	G2-like	1743	gnl|BL_ORD_ID|191652OPUNC06G18860.1 Oryza punctata|G2-like|G2-like family protein	191652	1.72532e-06	55.7895	53.9138	95	53
c2657_g1_i1	MYB	246	gnl|BL_ORD_ID|264777Sme2.5_05108.1_g00003.1 Solanum melongena|MYB_related|MYB_related family protein	264777	1.71382e-06	54.6667	47.7506	75	41
c18554_g1_i3	FAR1	2344	gnl|BL_ORD_ID|241717Phvul.002G126900.1 Phaseolus vulgaris|FAR1|FAR1 family protein	241717	4.1575e-92	52.1236	320.087	518	270
c20042_g3_i7	NAC	800	gnl|BL_ORD_ID|120945KHN21163.1 Glycine soja|NAC|NAC family protein	120945	1.73477e-09	48.4663	60.8474	163	79
c20589_g4_i7	NF-YC	1418	gnl|BL_ORD_ID|55589Csa13g009080.1 Camelina sativa|NF-YC|NF-YC family protein	55589	1.28206e-132	75.2161	403.675	347	261
c17214_g1_i4	bHLH	913	gnl|BL_ORD_ID|17765Araip.Q7CA9 Arachis ipaensis|bHLH|bHLH family protein	17765	5.65802e-13	60.6061	65.0846	66	40
c17992_g1_i4	B3	889	gnl|BL_ORD_ID|99071mrna17107.1-v1.0-hybrid Fragaria vesca|B3|B3 family protein	99071	4.47501e-40	74.7967	152.91	123	92
c20307_g4_i3	B3	2263	gnl|BL_ORD_ID|213267CCG018340.1 Populus euphratica|B3|B3 family protein	213267	2.74801e-44	54.8043	172.555	281	154
c20459_g1_i14	C2H2	1289	gnl|BL_ORD_ID|282871Sevir.1G116900.1.p Setaria viridis|C2H2|C2H2 family protein	282871	0	95.6522	625.165	322	308
c19782_g2_i2	NAC	790	gnl|BL_ORD_ID|283946TRAES3BF073600100CFD_t1 Triticum aestivum|NAC|NAC family protein	283946	4.58266e-27	71.4286	111.694	112	80
c11681_g1_i1	bHLH	599	gnl|BL_ORD_ID|152138MDP0000253576 Malus domestica|bHLH|bHLH family protein	152138	4.08554e-14	47.7612	73.9442	201	96
c17396_g1_i1	HD-ZIP	892	gnl|BL_ORD_ID|180025OBART01G41950.1 Oryza barthii|HD-ZIP|HD-ZIP family protein	180025	1.32001e-129	88.2812	403.675	256	226
c19805_g1_i7	WRKY	400	gnl|BL_ORD_ID|280500Sevir.2G214500.1.p Setaria viridis|WRKY|WRKY family protein	280500	8.41209e-55	94	180.259	100	94
c20796_g3_i4	ARR-B	661	gnl|BL_ORD_ID|94775462883501 Eragrostis tef|ARR-B|ARR-B family protein	94775	1.40634e-13	51.4493	72.4034	138	71
c20048_g2_i4	B3	708	gnl|BL_ORD_ID|269752Sopen08g002450.1 Solanum pennellii|B3|B3 family protein	269752	1.39251e-07	60	54.299	55	33
c20827_g2_i11	WRKY	1262	gnl|BL_ORD_ID|107386Gh_A08G1256 Gossypium hirsutum|WRKY|WRKY family protein	107386	7.26908e-24	80	107.457	75	60
c9763_g1_i1	MYB	406	gnl|BL_ORD_ID|4373Achn111201 Actinidia chinensis|MYB_related|MYB_related family protein	4373	9.82756e-43	78.3333	154.836	120	94
c20012_g1_i11	HB-other	365	gnl|BL_ORD_ID|311991GRMZM2G021475_P01 Zea mays|HB-other|HB-other family protein	311991	2.8075e-29	70.8333	115.546	120	85
c19502_g4_i6	C2H2	952	gnl|BL_ORD_ID|83006KZV46403.1 Dorcoceras hygrometricum|C2H2|C2H2 family protein	83006	1.37839e-19	49.635	81.2629	137	68
c20861_g6_i5	NAC	713	gnl|BL_ORD_ID|252143Sobic.001G040200.1.p Sorghum bicolor|NAC|NAC family protein	252143	1.01319e-113	99.4475	335.109	181	180
c18835_g2_i9	WRKY	1311	gnl|BL_ORD_ID|185652KN538801.1_FGP004 Oryza longistaminata|WRKY|WRKY family protein	185652	4.56181e-12	66.6667	71.633	69	46
c16304_g1_i2	bHLH	954	gnl|BL_ORD_ID|181549OB04G32400.1 Oryza brachyantha|bHLH|bHLH family protein	181549	2.04238e-07	42.4051	51.2174	158	67
c17690_g1_i1	ERF	417	gnl|BL_ORD_ID|85553Do007954.1 Dichanthelium oligosanthes|ERF|ERF family protein	85553	5.65533e-25	92.7536	99.7525	69	64
c19015_g3_i5	ERF	799	gnl|BL_ORD_ID|216300Pahal.D02524.1 Panicum hallii|ERF|ERF family protein	216300	9.09458e-21	83.1461	65.0846	89	74
c18550_g1_i3	bZIP	582	gnl|BL_ORD_ID|246240RrC2179_p5 Raphanus raphanistrum|bZIP|bZIP family protein	246240	4.96538e-69	77.4566	229.565	173	134
c20858_g2_i9	FAR1	2475	gnl|BL_ORD_ID|84191Do016940.1 Dichanthelium oligosanthes|FAR1|FAR1 family protein	84191	3.22368e-26	45.8733	119.013	521	239
c20368_g1_i6	C3H	687	gnl|BL_ORD_ID|212594CCG001802.1 Populus euphratica|C3H|C3H family protein	212594	7.04265e-09	74.5455	58.151	55	41
c20049_g3_i4	STAT	743	gnl|BL_ORD_ID|258064676709864 Sisymbrium irio|STAT|STAT family protein	258064	5.94806e-18	66.3462	87.0409	104	69
c18204_g1_i4	bHLH	508	gnl|BL_ORD_ID|147027Lus10033562 Linum usitatissimum|bHLH|bHLH family protein	147027	2.5955e-24	86.9565	98.5969	69	60
c19665_g1_i4	MYB	1910	gnl|BL_ORD_ID|31790GSBRNA2T00069970001 Brassica napus|MYB_related|MYB_related family protein	31790	2.19667e-34	54.6559	142.51	247	135
c18914_g3_i1	bHLH	1754	gnl|BL_ORD_ID|266651439190 Selaginella moellendorffii|bHLH|bHLH family protein	266651	2.81202e-21	81.25	101.293	64	52
c19422_g4_i3	ERF	1008	gnl|BL_ORD_ID|296637TRIUR3_31251-P1 Triticum urartu|ERF|ERF family protein	296637	2.94527e-18	53.7975	88.5817	158	85
c19193_g4_i3	WOX	1029	gnl|BL_ORD_ID|99072mrna29786.1-v1.0-hybrid Fragaria vesca|WOX|WOX family protein	99072	1.09997e-26	54.6729	114.39	214	117
c18417_g1_i2	NF-YA	670	gnl|BL_ORD_ID|245735RrC2310_p3 Raphanus raphanistrum|NF-YA|NF-YA family protein	245735	6.31974e-21	75	92.8189	76	57
c20196_g3_i2	NAC	1107	gnl|BL_ORD_ID|220762PSME_00012282-RA Pseudotsuga menziesii|NAC|NAC family protein	220762	1.44924e-11	86.6667	68.1662	45	39
c18909_g5_i1	NAC	1603	gnl|BL_ORD_ID|316209Zmw_sc02343.1.g00060.1 Zoysia matrella|NAC|NAC family protein	316209	1.10557e-105	57.6271	347.821	472	272
c20644_g5_i5	TCP	806	gnl|BL_ORD_ID|263592Sme2.5_07423.1_g00002.1 Solanum melongena|TCP|TCP family protein	263592	1.34488e-07	65.9574	55.4546	47	31
c20175_g1_i11	GRAS	463	gnl|BL_ORD_ID|281434Sevir.3G341100.1.p Setaria viridis|GRAS|GRAS family protein	281434	7.74775e-71	90.7563	231.876	119	108
c18130_g2_i10	bHLH	1323	gnl|BL_ORD_ID|283149Sevir.7G050400.1.p Setaria viridis|bHLH|bHLH family protein	283149	3.60616e-120	74.8408	358.221	314	235
c19245_g4_i8	MYB	1255	gnl|BL_ORD_ID|126833Itr_sc000748.1_g00024.1 Ipomoea trifida|MYB_related|MYB_related family protein	126833	1.11667e-110	70.2065	352.443	339	238
c16246_g1_i1	FAR1	582	gnl|BL_ORD_ID|151361MDP0000318339 Malus domestica|FAR1|FAR1 family protein	151361	4.00802e-06	71.0526	49.2914	38	27
c11821_g1_i1	ARF	232	gnl|BL_ORD_ID|159373XP_010106165.1 Morus notabilis|ARF|ARF family protein	159373	2.38591e-06	63.2653	47.7506	49	31
c19059_g1_i1	GRAS	300	gnl|BL_ORD_ID|146281Lus10040166 Linum usitatissimum|GRAS|GRAS family protein	146281	2.43159e-17	80.7692	80.8777	78	63
c20005_g1_i2	NAC	361	gnl|BL_ORD_ID|142469LPERR01G29910.1 Leersia perrieri|NAC|NAC family protein	142469	9.16616e-09	71.1538	56.225	52	37
c12763_g1_i3	bZIP	852	gnl|BL_ORD_ID|132909Kaladp0020s0147.1.p Kalanchoe laxiflora|bZIP|bZIP family protein	132909	1.40893e-126	79.927	386.341	274	219
c19167_g3_i12	CAMTA	1283	gnl|BL_ORD_ID|259065Seita.2G318600.1.p Setaria italica|CAMTA|CAMTA family protein	259065	1.92729e-158	99.0291	477.248	309	306
c20138_g1_i3	NAC	1131	gnl|BL_ORD_ID|280887Sevir.7G317200.1.p Setaria viridis|NAC|NAC family protein	280887	3.39815e-74	64.5963	240.736	322	208
c18916_g5_i2	WRKY	1380	gnl|BL_ORD_ID|259138Seita.4G197100.1.p Setaria italica|WRKY|WRKY family protein	259138	5.9403e-37	88.764	142.51	89	79
c17443_g1_i2	bHLH	1031	gnl|BL_ORD_ID|246134RrC351_p2 Raphanus raphanistrum|bHLH|bHLH family protein	246134	3.21801e-100	90.9091	229.95	209	190
c19196_g2_i2	G2-like	1034	gnl|BL_ORD_ID|20054XP_011395797.1 Auxenochlorella protothecoides|G2-like|G2-like family protein	20054	3.91356e-116	70.1863	358.607	322	226
c19280_g2_i1	ERF	1273	gnl|BL_ORD_ID|80082DCAR_013815 Daucus carota|ERF|ERF family protein	80082	5.04573e-173	79.7531	517.309	405	323
c19501_g4_i9	YABBY	357	gnl|BL_ORD_ID|147103Lus10043264 Linum usitatissimum|YABBY|YABBY family protein	147103	2.1204e-08	68.4211	54.6842	57	39
c20203_g4_i5	GRAS	1345	gnl|BL_ORD_ID|80464DCAR_002090 Daucus carota|GRAS|GRAS family protein	80464	1.01778e-174	97.0874	529.25	309	300
c20338_g2_i5	NAC	1095	gnl|BL_ORD_ID|319132Zpz_sc02131.1.g00040.1.am.mk Zoysia pacifica|NAC|NAC family protein	319132	5.24331e-22	80.7229	101.293	83	67
c20262_g4_i2	NAC	1365	gnl|BL_ORD_ID|316216Zmw_sc00276.1.g00230.1 Zoysia matrella|NAC|NAC family protein	316216	1.97457e-21	43.0421	100.138	309	133
c20756_g3_i3	bHLH	1074	gnl|BL_ORD_ID|207912Pbr009756.1 Pyrus bretschneideri|bHLH|bHLH family protein	207912	3.37087e-22	50.996	101.293	251	128
c20126_g1_i9	bHLH	370	gnl|BL_ORD_ID|259475Seita.9G310400.1.p Setaria italica|bHLH|bHLH family protein	259475	7.69778e-33	100	125.176	60	60
c17230_g1_i1	LBD	893	gnl|BL_ORD_ID|164120Niben101Scf07709g01012.1 Nicotiana benthamiana|LBD|LBD family protein	164120	2.6644e-07	50.5376	54.299	93	47
c16706_g1_i1	HD-ZIP	1284	gnl|BL_ORD_ID|143498LPERR01G36440.1 Leersia perrieri|HD-ZIP|HD-ZIP family protein	143498	0	86.7965	737.643	462	401
c19572_g3_i7	SBP	2266	gnl|BL_ORD_ID|281653Sevir.6G215800.1.p Setaria viridis|SBP|SBP family protein	281653	0	97.1182	665.996	347	337
c20824_g1_i5	TALE	1735	gnl|BL_ORD_ID|96889FANhyb_rscf00000489.1.g00005.1 Fragaria x ananassa|TALE|TALE family protein	96889	1.00665e-59	52.4548	172.17	387	203
c19632_g3_i7	bHLH	610	gnl|BL_ORD_ID|150961MDP0000254650 Malus domestica|bHLH|bHLH family protein	150961	6.23291e-16	50.8475	79.7221	177	90
c19303_g7_i6	ERF	725	gnl|BL_ORD_ID|294702Tp57577_TGAC_v2_mRNA36754 Trifolium pratense|ERF|ERF family protein	294702	2.56839e-32	72.2222	128.642	126	91
c20284_g1_i12	C2H2	2295	gnl|BL_ORD_ID|165253Niben101Scf08326g00014.1 Nicotiana benthamiana|C2H2|C2H2 family protein	165253	4.16015e-13	79.5918	74.3294	49	39
c20707_g5_i2	MYB	1042	gnl|BL_ORD_ID|307171XP_015886660.1 Ziziphus jujuba|MYB_related|MYB_related family protein	307171	3.09836e-36	62.381	136.346	210	131
c18833_g7_i3	C3H	2112	gnl|BL_ORD_ID|237707Pavir.6KG056200.5.p Panicum virgatum|C3H|C3H family protein	237707	1.39007e-133	97.0443	391.734	203	197
c15967_g2_i1	Trihelix	618	gnl|BL_ORD_ID|213234CCG021324.1 Populus euphratica|Trihelix|Trihelix family protein	213234	6.7181e-36	63.5762	138.272	151	96
c18381_g1_i3	GRAS	1012	gnl|BL_ORD_ID|257585676752178 Sisymbrium irio|GRAS|GRAS family protein	257585	1.9197e-13	55.6604	74.3294	106	59
c20501_g2_i4	FAR1	2094	gnl|BL_ORD_ID|141825Lj4g3v0654370.1 Lotus japonicus|FAR1|FAR1 family protein	141825	5.3048e-16	54.6392	84.7297	194	106
c20613_g1_i5	bZIP	689	gnl|BL_ORD_ID|281081Sevir.1G100300.1.p Setaria viridis|bZIP|bZIP family protein	281081	1.49405e-142	97.7477	409.453	222	217
c20053_g3_i2	MYB	1096	gnl|BL_ORD_ID|315031Zmw_sc06712.1.g00010.1 Zoysia matrella|MYB_related|MYB_related family protein	315031	1.00007e-165	96.3899	503.827	277	267
c19466_g6_i7	ERF	1105	gnl|BL_ORD_ID|196375BGIOSGA029071-PA Oryza sativa subsp. indica|ERF|ERF family protein	196375	1.86583e-07	40	56.225	270	108
c18242_g2_i2	bHLH	1042	gnl|BL_ORD_ID|98859mrna09125.1-v1.0-hybrid Fragaria vesca|bHLH|bHLH family protein	98859	5.04131e-56	66.2162	199.904	222	147
c18629_g1_i2	MYB	1693	gnl|BL_ORD_ID|221398PSME_00034248-RA Pseudotsuga menziesii|MYB_related|MYB_related family protein	221398	2.39186e-07	52.9412	56.9954	85	45
c20636_g3_i3	M-type_MADS	1568	gnl|BL_ORD_ID|97470FANhyb_rscf00000415.1.g00010.1 Fragaria x ananassa|M-type_MADS|M-type_MADS family protein	97470	3.21552e-06	67.1875	53.1434	64	43
c18663_g5_i8	ERF	879	gnl|BL_ORD_ID|257900676725992 Sisymbrium irio|ERF|ERF family protein	257900	1.17562e-08	72.093	58.5362	43	31
c19901_g5_i1	bHLH	683	gnl|BL_ORD_ID|147511GSMUA_Achr11P16630_001 Musa acuminata|bHLH|bHLH family protein	147511	2.62465e-30	68	123.635	125	85
c20540_g1_i2	MIKC_MADS	265	gnl|BL_ORD_ID|298168678301159 Utricularia gibba|MIKC_MADS|MIKC_MADS family protein	298168	2.83234e-07	62.069	50.0618	58	36
c20119_g1_i1	Trihelix	919	gnl|BL_ORD_ID|241275Pavir.7NG215100.3.p Panicum virgatum|Trihelix|Trihelix family protein	241275	6.43826e-45	96.3855	163.31	83	80
c20493_g1_i1	NF-YA	1205	gnl|BL_ORD_ID|185820KN539716.1_FGP007 Oryza longistaminata|NF-YA|NF-YA family protein	185820	1.45522e-10	57.2727	66.2402	110	63
c18527_g1_i5	DBB	2084	gnl|BL_ORD_ID|98849mrna24941.1-v1.0-hybrid Fragaria vesca|DBB|DBB family protein	98849	3.01322e-15	58.1197	83.1889	117	68
c20945_g2_i11	bHLH	963	gnl|BL_ORD_ID|26616Bradi2g44117.9.p Brachypodium distachyon|bHLH|bHLH family protein	26616	1.12329e-43	56.6667	104.76	150	85
c19116_g4_i2	NAC	1079	gnl|BL_ORD_ID|84941Do024028.1 Dichanthelium oligosanthes|NAC|NAC family protein	84941	3.95058e-112	86.9159	350.517	214	186
c19361_g1_i2	Dof	1118	gnl|BL_ORD_ID|67236maker-scaffold18721-augustus-gene-0.3-mRNA-1 Castanea mollissima|Dof|Dof family protein	67236	2.92784e-81	65.1568	261.922	287	187
c19309_g1_i3	C3H	719	gnl|BL_ORD_ID|98143mrna31001.1-v1.0-hybrid Fragaria vesca|C3H|C3H family protein	98143	7.16189e-15	48.7179	48.521	117	57
c14713_g1_i2	bHLH	950	gnl|BL_ORD_ID|79498DCAR_010766 Daucus carota|bHLH|bHLH family protein	79498	7.58175e-15	48.6111	77.7962	144	70
c20942_g1_i4	NAC	391	gnl|BL_ORD_ID|259293Seita.6G055400.1.p Setaria italica|NAC|NAC family protein	259293	1.16345e-56	89.6	191.43	125	112
c20718_g1_i5	DBB	543	gnl|BL_ORD_ID|259097Seita.2G175000.2.p Setaria italica|DBB|DBB family protein	259097	2.09351e-116	98.2143	338.576	168	165
c10665_g1_i1	MYB	331	gnl|BL_ORD_ID|294729Tp57577_TGAC_v2_mRNA33623 Trifolium pratense|MYB|MYB family protein	294729	3.58175e-11	55.8559	63.1586	111	62
c20904_g3_i1	HD-ZIP	2201	gnl|BL_ORD_ID|150525MDP0000229611 Malus domestica|HD-ZIP|HD-ZIP family protein	150525	1.13581e-12	97.3684	73.559	38	37
c20315_g7_i1	HD-ZIP	1093	gnl|BL_ORD_ID|80628DCAR_014738 Daucus carota|HD-ZIP|HD-ZIP family protein	80628	4.67871e-17	53.7313	85.8853	134	72
c19876_g8_i1	ERF	1256	gnl|BL_ORD_ID|257968676774528 Sisymbrium irio|ERF|ERF family protein	257968	5.95092e-16	66.6667	67.0106	123	82
c18943_g1_i15	S1Fa-like	1092	gnl|BL_ORD_ID|27908GSBRNA2T00046376001 Brassica napus|S1Fa-like|S1Fa-like family protein	27908	1.80803e-19	50.3145	92.8189	159	80
c18988_g4_i2	HSF	1374	gnl|BL_ORD_ID|246572RrC2480_p5 Raphanus raphanistrum|HSF|HSF family protein	246572	4.03165e-20	50.7752	96.2857	258	131
c20807_g2_i1	G2-like	1198	gnl|BL_ORD_ID|5288Achn036321 Actinidia chinensis|G2-like|G2-like family protein	5288	6.22706e-10	50.365	64.3142	137	69
c20153_g3_i9	WRKY	1658	gnl|BL_ORD_ID|98347mrna01596.1-v1.0-hybrid Fragaria vesca|WRKY|WRKY family protein	98347	1.55281e-50	85.5932	187.963	118	101
c20011_g2_i2	NAC	1859	gnl|BL_ORD_ID|99160mrna27940.1-v1.0-hybrid Fragaria vesca|NAC|NAC family protein	99160	1.52539e-65	64.7059	235.728	272	176
c19172_g1_i8	ERF	1058	gnl|BL_ORD_ID|296375TRIUR3_04273-P1 Triticum urartu|ERF|ERF family protein	296375	3.88614e-51	62.069	169.859	174	108
c20921_g1_i5	MYB	607	gnl|BL_ORD_ID|310675GRMZM2G048403_P01 Zea mays|MYB_related|MYB_related family protein	310675	1.08483e-48	95.6522	175.252	92	88
c18072_g1_i4	C3H	770	gnl|BL_ORD_ID|283229Sevir.3G049700.1.p Setaria viridis|C3H|C3H family protein	283229	5.01028e-139	95.2381	410.223	252	240
c20503_g1_i2	bZIP	421	gnl|BL_ORD_ID|32355GSBRNA2T00109513001 Brassica napus|bZIP|bZIP family protein	32355	5.48713e-47	98	165.236	100	98
c18985_g1_i20	WRKY	973	gnl|BL_ORD_ID|281900Sevir.9G084000.1.p Setaria viridis|WRKY|WRKY family protein	281900	5.22699e-52	98.4615	144.821	65	64
c20527_g1_i6	NF-YB	2311	gnl|BL_ORD_ID|217176PH01001631G0530 Phyllostachys heterocycla|NF-YB|NF-YB family protein	217176	1.22475e-06	55.4217	55.4546	83	46
c20793_g2_i2	MYB	891	gnl|BL_ORD_ID|259342Seita.8G160000.2.p Setaria italica|MYB_related|MYB_related family protein	259342	2.47633e-167	97.992	501.13	249	244
c18627_g1_i1	bHLH	802	gnl|BL_ORD_ID|267683Sof017300 Saccharum officinarum|bHLH|bHLH family protein	267683	6.58953e-72	85.5263	224.557	152	130
c20330_g6_i1	MYB	883	gnl|BL_ORD_ID|150247GSMUA_Achr7P11320_001 Musa acuminata|MYB|MYB family protein	150247	6.95566e-08	43.7086	56.9954	151	66
c20743_g3_i2	STAT	842	gnl|BL_ORD_ID|264622Sme2.5_01196.1_g00006.1 Solanum melongena|STAT|STAT family protein	264622	1.05092e-38	62.9412	149.443	170	107
c20517_g5_i2	bZIP	674	gnl|BL_ORD_ID|82500Dca57858.1 Dianthus caryophyllus|bZIP|bZIP family protein	82500	1.25644e-22	49.7561	98.5969	205	102
c20275_g2_i6	WRKY	884	gnl|BL_ORD_ID|98347mrna01596.1-v1.0-hybrid Fragaria vesca|WRKY|WRKY family protein	98347	8.3781e-66	77.7108	221.861	166	129
c20088_g6_i3	M-type_MADS	825	gnl|BL_ORD_ID|99404mrna16933.1-v1.0-hybrid Fragaria vesca|M-type_MADS|M-type_MADS family protein	99404	1.09839e-49	74.2188	175.252	128	95
c20045_g3_i6	ARR-B	2449	gnl|BL_ORD_ID|282638Sevir.5G424400.2.p Setaria viridis|ARR-B|ARR-B family protein	282638	0	95.6446	1112.83	574	549
c26241_g1_i1	STAT	308	gnl|BL_ORD_ID|258064676709864 Sisymbrium irio|STAT|STAT family protein	258064	3.65984e-12	52.5253	65.855	99	52
c20672_g3_i1	NAC	679	gnl|BL_ORD_ID|151883MDP0000239596 Malus domestica|NAC|NAC family protein	151883	5.79507e-42	97.3333	151.369	75	73
c18818_g1_i5	Nin-like	1755	gnl|BL_ORD_ID|287755Thecc1EG000070t1 Theobroma cacao|Nin-like|Nin-like family protein	287755	8.25802e-34	56.8421	140.584	190	108
c20933_g6_i3	GRAS	2101	gnl|BL_ORD_ID|282491Sevir.2G354000.1.p Setaria viridis|GRAS|GRAS family protein	282491	0	97.9927	1111.29	548	537
c18962_g3_i7	B3	1701	gnl|BL_ORD_ID|53579Csa09g088800.1 Camelina sativa|B3|B3 family protein	53579	7.96274e-06	60.8108	51.9878	74	45
c19827_g3_i1	C3H	980	gnl|BL_ORD_ID|85351Do009506.1 Dichanthelium oligosanthes|C3H|C3H family protein	85351	9.47663e-154	98.4	450.669	250	246
c18910_g5_i3	NAC	1667	gnl|BL_ORD_ID|186569KN539001.1_FGP003 Oryza longistaminata|NAC|NAC family protein	186569	1.64586e-27	55.4217	119.398	166	92
c18920_g1_i1	MYB	650	gnl|BL_ORD_ID|1478Aan020124 Artemisia annua|MYB|MYB family protein	1478	2.63191e-15	56.4516	77.7962	124	70
c19587_g5_i1	HSF	521	gnl|BL_ORD_ID|246807RrC14701_p1 Raphanus raphanistrum|HSF|HSF family protein	246807	1.49714e-11	86.9565	64.6994	69	60
c20756_g3_i10	bHLH	1158	gnl|BL_ORD_ID|207912Pbr009756.1 Pyrus bretschneideri|bHLH|bHLH family protein	207912	4.32132e-12	48.0583	70.8626	206	99
c18486_g1_i3	bZIP	1857	gnl|BL_ORD_ID|10633Aradu.4WZ75 Arachis duranensis|bZIP|bZIP family protein	10633	3.70062e-17	79.6875	83.1889	64	51
c14809_g1_i1	FAR1	444	gnl|BL_ORD_ID|150835MDP0000247737 Malus domestica|FAR1|FAR1 family protein	150835	6.99412e-07	64.7059	50.8322	85	55
c20556_g1_i4	C3H	785	gnl|BL_ORD_ID|131944kfl00432_0070 Klebsormidium flaccidum|C3H|C3H family protein	131944	1.8368e-18	53.2468	89.3521	154	82
c12021_g1_i1	NAC	430	gnl|BL_ORD_ID|300694Vang0626s00070.1 Vigna angularis|NAC|NAC family protein	300694	4.59442e-11	55.4455	60.4622	101	56
c19801_g1_i3	NF-YC	1208	gnl|BL_ORD_ID|282386Sevir.1G070500.1.p Setaria viridis|NF-YC|NF-YC family protein	282386	1.11476e-94	98.7179	290.812	234	231
c7762_g1_i1	LBD	1242	gnl|BL_ORD_ID|83990KZV23864.1 Dorcoceras hygrometricum|LBD|LBD family protein	83990	6.77792e-100	66.0804	323.939	398	263
c17067_g1_i3	Dof	335	gnl|BL_ORD_ID|97055FANhyb_rscf00000146.1.g00010.1 Fragaria x ananassa|Dof|Dof family protein	97055	7.61075e-12	69.697	64.6994	66	46
c20747_g6_i2	CPP	642	gnl|BL_ORD_ID|186015KN538949.1_FGP013 Oryza longistaminata|CPP|CPP family protein	186015	8.97347e-21	77.8409	94.7449	176	137
c20496_g3_i8	bHLH	1454	gnl|BL_ORD_ID|281043Sevir.5G462400.1.p Setaria viridis|bHLH|bHLH family protein	281043	2.51344e-101	97.9452	289.271	146	143
c20344_g2_i9	Trihelix	1213	gnl|BL_ORD_ID|85549Do027717.1 Dichanthelium oligosanthes|Trihelix|Trihelix family protein	85549	5.05409e-26	51.3966	114.005	179	92
c16771_g1_i1	ERF	992	gnl|BL_ORD_ID|46939Bv5_101120_supk.t1 Beta vulgaris|ERF|ERF family protein	46939	7.15158e-107	77.1875	335.109	320	247
c19157_g1_i1	GeBP protein	971	gnl|BL_ORD_ID|257796676733630 Sisymbrium irio|GeBP|GeBP family protein	257796	4.01152e-08	83.871	57.7658	62	52
c18492_g1_i1	NAC	1361	gnl|BL_ORD_ID|208810PDK_30s1165641g010 Phoenix dactylifera|NAC|NAC family protein	208810	2.98739e-70	66.1538	169.088	195	129
c20182_g6_i3	LBD	738	gnl|BL_ORD_ID|97275FANhyb_rscf00001203.1.g00002.1 Fragaria x ananassa|LBD|LBD family protein	97275	3.87547e-56	66.129	198.364	186	123
c15992_g1_i1	C2H2	1153	gnl|BL_ORD_ID|304842Zjn_sc00096.1.g00310.1.sm.mk Zoysia japonica|C2H2|C2H2 family protein	304842	6.27099e-53	57.1429	188.348	280	160
c18402_g1_i1	Trihelix	846	gnl|BL_ORD_ID|153325MDP0000275412 Malus domestica|Trihelix|Trihelix family protein	153325	3.61736e-60	64.3382	207.994	272	175
c14910_g1_i1	NAC	602	gnl|BL_ORD_ID|146986Lus10030143 Linum usitatissimum|NAC|NAC family protein	146986	4.60149e-33	82.716	125.946	81	67
c19120_g3_i3	bHLH	1741	gnl|BL_ORD_ID|79498DCAR_010766 Daucus carota|bHLH|bHLH family protein	79498	7.42578e-16	51.9685	81.2629	127	66
c20710_g3_i4	S1Fa-like	795	gnl|BL_ORD_ID|27908GSBRNA2T00046376001 Brassica napus|S1Fa-like|S1Fa-like family protein	27908	1.37046e-37	52.5097	144.436	259	136
c17690_g1_i6	ERF	373	gnl|BL_ORD_ID|238513Pavir.1NG421300.1.p Panicum virgatum|ERF|ERF family protein	238513	1.00993e-20	94.7368	88.1965	57	54
c20138_g1_i8	NAC	1069	gnl|BL_ORD_ID|280887Sevir.7G317200.1.p Setaria viridis|NAC|NAC family protein	280887	3.71205e-52	63.4752	182.57	282	179
c15438_g1_i1	FAR1	910	gnl|BL_ORD_ID|82537Dca23924.1 Dianthus caryophyllus|FAR1|FAR1 family protein	82537	6.47832e-24	67.619	103.219	105	71
c18446_g2_i6	NAC	504	gnl|BL_ORD_ID|42493Brast01G380000.1.p Brachypodium stacei|NAC|NAC family protein	42493	3.07653e-35	92.4242	134.035	66	61
c20010_g1_i5	C2H2	918	gnl|BL_ORD_ID|186717KN539488.1_FGP002 Oryza longistaminata|C2H2|C2H2 family protein	186717	3.33211e-26	82.0896	103.605	67	55
c19062_g1_i3	FAR1	436	gnl|BL_ORD_ID|222494XP_008219733.2 Prunus mume|FAR1|FAR1 family protein	222494	6.5394e-11	83.6735	63.1586	49	41
c20252_g5_i3	SBP	698	gnl|BL_ORD_ID|152076MDP0000121221 Malus domestica|SBP|SBP family protein	152076	9.34242e-25	65.1376	102.834	109	71
c20693_g2_i2	bHLH	598	gnl|BL_ORD_ID|267897Sp_159490_wski.t1 Spinacia oleracea|bHLH|bHLH family protein	267897	1.46063e-23	54.3478	101.293	184	100
c19739_g7_i1	C3H	740	gnl|BL_ORD_ID|212911CCG011654.1 Populus euphratica|C3H|C3H family protein	212911	3.24463e-76	76.6129	254.218	248	190
c20271_g4_i5	ARF	1050	gnl|BL_ORD_ID|259291Seita.3G321500.1.p Setaria italica|ARF|ARF family protein	259291	0	95.8944	671.003	341	327
c18130_g3_i2	bHLH	1168	gnl|BL_ORD_ID|98859mrna09125.1-v1.0-hybrid Fragaria vesca|bHLH|bHLH family protein	98859	9.11323e-122	86.7704	379.407	257	223
c9241_g1_i1	NAC	1092	gnl|BL_ORD_ID|42493Brast01G380000.1.p Brachypodium stacei|NAC|NAC family protein	42493	9.97275e-93	94.8387	298.516	155	147
c19043_g3_i2	LBD	1147	gnl|BL_ORD_ID|129776Jcr4S02988.10 Jatropha curcas|LBD|LBD family protein	129776	6.50603e-07	60	53.9138	55	33
c19568_g1_i3	bHLH	745	gnl|BL_ORD_ID|171879XP_016443488.1 Nicotiana tabacum|bHLH|bHLH family protein	171879	1.9289e-27	72.2772	115.161	101	73
c19785_g1_i13	LBD	1494	gnl|BL_ORD_ID|149351GSMUA_Achr5P10740_001 Musa acuminata|LBD|LBD family protein	149351	4.84943e-59	56.5982	213.001	341	193
c16771_g1_i2	ERF	929	gnl|BL_ORD_ID|46939Bv5_101120_supk.t1 Beta vulgaris|ERF|ERF family protein	46939	1.59919e-102	77.3973	322.783	292	226
c14695_g1_i2	bZIP	782	gnl|BL_ORD_ID|107740Gh_D05G0105 Gossypium hirsutum|bZIP|bZIP family protein	107740	1.33944e-42	80.9524	153.68	105	85
c19731_g1_i1	MYB	560	gnl|BL_ORD_ID|126833Itr_sc000748.1_g00024.1 Ipomoea trifida|MYB_related|MYB_related family protein	126833	4.29164e-30	65.0794	120.939	126	82
c18272_g2_i1	C3H	401	gnl|BL_ORD_ID|247566RrC1852_p2 Raphanus raphanistrum|C3H|C3H family protein	247566	1.10749e-57	85	192.586	120	102
c18433_g3_i9	GRAS	1022	gnl|BL_ORD_ID|283127Sevir.3G241300.1.p Setaria viridis|GRAS|GRAS family protein	283127	1.29617e-148	97.4684	437.187	237	231
c19471_g10_i2	bZIP	677	gnl|BL_ORD_ID|279525PGSC0003DMP400027535 Solanum tuberosum|bZIP|bZIP family protein	279525	1.38966e-36	68.4615	137.502	130	89
c19465_g1_i9	bHLH	990	gnl|BL_ORD_ID|5483Achn144111 Actinidia chinensis|bHLH|bHLH family protein	5483	7.30308e-168	91.2088	486.108	273	249
c20589_g4_i3	NF-YC	1367	gnl|BL_ORD_ID|55589Csa13g009080.1 Camelina sativa|NF-YC|NF-YC family protein	55589	2.93527e-133	75.2161	404.831	347	261
c15874_g1_i3	NAC	1067	gnl|BL_ORD_ID|32886GSBRNA2T00136766001 Brassica napus|NAC|NAC family protein	32886	1.21037e-23	49.3213	105.145	221	109
c20401_g1_i4	C3H	1011	gnl|BL_ORD_ID|15752Neem_9897_f_1 Azadirachta indica|C3H|C3H family protein	15752	2.09193e-48	81.1475	174.481	122	99
c20026_g5_i2	ERF	353	gnl|BL_ORD_ID|257900676725992 Sisymbrium irio|ERF|ERF family protein	257900	1.03863e-06	73.5294	49.2914	34	25
c20750_g2_i10	bHLH	1051	gnl|BL_ORD_ID|21410EMT03129 Aegilops tauschii|bHLH|bHLH family protein	21410	0	96.3696	597.045	303	292
c19633_g2_i9	LBD	823	gnl|BL_ORD_ID|28268GSBRNA2T00122110001 Brassica napus|LBD|LBD family protein	28268	7.9065e-151	93.75	441.425	240	225
c20672_g8_i1	bHLH	1225	gnl|BL_ORD_ID|207927Pbr014375.1 Pyrus bretschneideri|bHLH|bHLH family protein	207927	8.56939e-18	58.642	88.5817	162	95
c20546_g3_i6	VOZ	1089	gnl|BL_ORD_ID|310703GRMZM2G062651_P01 Zea mays|VOZ|VOZ family protein	310703	8.41529e-34	59.3583	134.806	187	111
c19412_g2_i1	Trihelix	1255	gnl|BL_ORD_ID|253819Sphfalx0001s0374.1.p Sphagnum fallax|Trihelix|Trihelix family protein	253819	3.52977e-12	44.0171	71.2478	234	103
c20873_g1_i2	ERF	1198	gnl|BL_ORD_ID|4074Achn350331 Actinidia chinensis|ERF|ERF family protein	4074	9.73191e-60	62.5592	206.068	211	132
c17413_g1_i6	TALE	572	gnl|BL_ORD_ID|281067Sevir.9G103100.1.p Setaria viridis|TALE|TALE family protein	281067	1.10048e-08	96.4286	56.9954	56	54
c20006_g1_i6	bZIP	1813	gnl|BL_ORD_ID|202248Oropetium_20150105_17443A Oropetium thomaeum|bZIP|bZIP family protein	202248	1.17105e-146	81.749	342.813	263	215
c19445_g2_i6	NF-YA	1104	gnl|BL_ORD_ID|148143GSMUA_Achr2P12930_001 Musa acuminata|NF-YA|NF-YA family protein	148143	2.04084e-75	87.7778	258.07	180	158
c14327_g2_i1	GRAS	384	gnl|BL_ORD_ID|80464DCAR_002090 Daucus carota|GRAS|GRAS family protein	80464	8.47494e-51	90.678	177.948	118	107
c19066_g6_i3	M-type_MADS	867	gnl|BL_ORD_ID|291167XP_010558909.1 Tarenaya hassleriana|M-type_MADS|M-type_MADS family protein	291167	1.13109e-67	82.0359	218.394	167	137
c18992_g4_i1	MYB	422	gnl|BL_ORD_ID|126833Itr_sc000748.1_g00024.1 Ipomoea trifida|MYB_related|MYB_related family protein	126833	4.53419e-13	56.7901	69.707	81	46
c20557_g2_i1	MIKC_MADS	1144	gnl|BL_ORD_ID|128592Itr_sc000074.1_g00018.1 Ipomoea trifida|MIKC_MADS|MIKC_MADS family protein	128592	2.92093e-72	90.9091	245.743	143	130
c20886_g1_i4	ARF	1274	gnl|BL_ORD_ID|259506Seita.7G108100.1.p Setaria italica|ARF|ARF family protein	259506	0	98.2578	582.408	287	282
c20474_g2_i5	WRKY	545	gnl|BL_ORD_ID|238133Pavir.3KG313200.1.p Panicum virgatum|WRKY|WRKY family protein	238133	3.27582e-24	89.0909	100.138	55	49
c19360_g4_i5	WRKY	1135	gnl|BL_ORD_ID|55431Csa13g050240.1 Camelina sativa|WRKY|WRKY family protein	55431	7.36598e-89	72.093	298.516	258	186
c19029_g1_i1	MYB	1314	gnl|BL_ORD_ID|309402GRMZM2G008647_P02 Zea mays|MYB_related|MYB_related family protein	309402	2.10539e-06	64.9123	50.8322	57	37
c20676_g2_i8	ARF	888	gnl|BL_ORD_ID|212533CCG006186.1 Populus euphratica|ARF|ARF family protein	212533	1.29591e-68	62.5	235.343	248	155
c18918_g2_i5	M-type_MADS	1638	gnl|BL_ORD_ID|53226Csa14g037510.1 Camelina sativa|M-type_MADS|M-type_MADS family protein	53226	4.81291e-06	44	51.9878	150	66
c20322_g2_i3	B3	1006	gnl|BL_ORD_ID|269752Sopen08g002450.1 Solanum pennellii|B3|B3 family protein	269752	2.36721e-44	52.4444	163.31	225	118
c19513_g2_i4	G2-like	1156	gnl|BL_ORD_ID|209949PEQU_01814 Phalaenopsis equestris|G2-like|G2-like family protein	209949	6.48937e-20	59.8291	90.5077	117	70
c19456_g1_i8	WRKY	1206	gnl|BL_ORD_ID|216241Pahal.H01961.1 Panicum hallii|WRKY|WRKY family protein	216241	9.63467e-28	71.5686	120.168	102	73
c16613_g1_i2	M-type_MADS	894	gnl|BL_ORD_ID|186631KN540739.1_FGP003 Oryza longistaminata|M-type_MADS|M-type_MADS family protein	186631	5.71451e-28	59.0278	116.701	144	85
c20477_g2_i1	NF-YB	606	gnl|BL_ORD_ID|130393WALNUT_00030998-RA Juglans regia|NF-YB|NF-YB family protein	130393	1.33044e-29	90	114.39	100	90
c20573_g1_i1	bHLH	3157	gnl|BL_ORD_ID|104034Gh_D05G2531 Gossypium hirsutum|bHLH|bHLH family protein	104034	4.15191e-23	80.7229	107.071	83	67
c20792_g1_i1	YABBY	1693	gnl|BL_ORD_ID|147103Lus10043264 Linum usitatissimum|YABBY|YABBY family protein	147103	7.27681e-138	74.8555	419.468	346	259
c20474_g2_i6	WRKY	563	gnl|BL_ORD_ID|238133Pavir.3KG313200.1.p Panicum virgatum|WRKY|WRKY family protein	238133	3.83979e-24	89.0909	100.138	55	49
c20240_g2_i1	C3H	690	gnl|BL_ORD_ID|55522Csa17g042460.1 Camelina sativa|C3H|C3H family protein	55522	4.51697e-14	73.2558	73.1738	86	63
c19248_g1_i7	AP2	1145	gnl|BL_ORD_ID|106936Gh_D08G2402 Gossypium hirsutum|AP2|AP2 family protein	106936	4.68043e-75	70.4545	256.144	220	155
c19360_g5_i1	NAC	495	gnl|BL_ORD_ID|186569KN539001.1_FGP003 Oryza longistaminata|NAC|NAC family protein	186569	4.20851e-26	64.1026	107.071	117	75
c20803_g2_i7	HD-ZIP	2439	gnl|BL_ORD_ID|294415Tp57577_TGAC_v2_mRNA19483 Trifolium pratense|HD-ZIP|HD-ZIP family protein	294415	4.14943e-28	54.8544	123.25	206	113
c18924_g3_i7	WRKY	1431	gnl|BL_ORD_ID|255933XP_011095229.1 Sesamum indicum|WRKY|WRKY family protein	255933	6.24648e-10	46.1207	65.0846	232	107
c19734_g2_i1	G2-like	1106	gnl|BL_ORD_ID|150892MDP0000241055 Malus domestica|G2-like|G2-like family protein	150892	5.16725e-89	83.0579	284.648	242	201
c20433_g3_i9	MYB	985	gnl|BL_ORD_ID|97511FANhyb_rscf00000065.1.g00001.1 Fragaria x ananassa|MYB_related|MYB_related family protein	97511	3.15029e-12	62.4	69.707	125	78
c20115_g2_i3	MYB	821	gnl|BL_ORD_ID|145285Lus10026142 Linum usitatissimum|MYB|MYB family protein	145285	1.405e-10	57.4324	64.6994	148	85
c19440_g3_i3	TALE	938	gnl|BL_ORD_ID|149826GSMUA_Achr10P22520_001 Musa acuminata|TALE|TALE family protein	149826	1.16191e-48	57.9618	180.259	314	182
c19908_g1_i7	bHLH	1234	gnl|BL_ORD_ID|202356Oropetium_20150105_02254A Oropetium thomaeum|bHLH|bHLH family protein	202356	1.96354e-82	87.037	267.314	162	141
c19740_g1_i2	bHLH	1442	gnl|BL_ORD_ID|98232mrna15187.1-v1.0-hybrid Fragaria vesca|bHLH|bHLH family protein	98232	0	88.491	603.594	391	346
c20160_g6_i1	bHLH	1191	gnl|BL_ORD_ID|5483Achn144111 Actinidia chinensis|bHLH|bHLH family protein	5483	3.0373e-170	91.1765	494.967	272	248
c20644_g3_i2	TCP	901	gnl|BL_ORD_ID|263592Sme2.5_07423.1_g00002.1 Solanum melongena|TCP|TCP family protein	263592	1.13955e-23	63.9053	104.375	169	108
c20102_g1_i2	GATA	1485	gnl|BL_ORD_ID|264508Sme2.5_01230.1_g00009.1 Solanum melongena|GATA|GATA family protein	264508	1.74301e-11	54.9296	69.707	142	78
c19225_g3_i4	TALE	762	gnl|BL_ORD_ID|312158GRMZM2G458728_P01 Zea mays|TALE|TALE family protein	312158	1.79185e-74	99.0476	178.333	105	104
c20589_g1_i7	WRKY	742	gnl|BL_ORD_ID|22606AT4G12020.2 Arabidopsis thaliana|WRKY|WRKY family protein	22606	2.83152e-54	62.5	194.126	168	105
c19283_g1_i3	NAC	1114	gnl|BL_ORD_ID|306593Zjn_sc00028.1.g03130.1.am.mk Zoysia japonica|NAC|NAC family protein	306593	5.63403e-08	48.9933	57.7658	149	73
c20961_g2_i3	MIKC_MADS	1993	gnl|BL_ORD_ID|263347Sme2.5_00886.1_g00016.1 Solanum melongena|MIKC_MADS|MIKC_MADS family protein	263347	5.79354e-10	58.8235	65.4698	68	40
c18993_g4_i6	LBD	1664	gnl|BL_ORD_ID|152921MDP0000280087 Malus domestica|LBD|LBD family protein	152921	0	73.1261	660.603	547	400
c19330_g3_i2	MIKC_MADS	1176	gnl|BL_ORD_ID|152193MDP0000312382 Malus domestica|MIKC_MADS|MIKC_MADS family protein	152193	8.70965e-36	61.9565	140.969	184	114
c28597_g1_i1	GeBP protein	431	gnl|BL_ORD_ID|30603GSBRNA2T00056359001 Brassica napus|GeBP|GeBP family protein	30603	1.57684e-20	61.2245	78.9518	98	60
c18686_g1_i5	HRT-like	750	gnl|BL_ORD_ID|2690AA81G00050 Aethionema arabicum|HRT-like|HRT-like family protein	2690	7.6935e-56	83.4646	194.126	127	106
c20228_g1_i8	GRAS	1044	gnl|BL_ORD_ID|96547462924824 Eragrostis tef|GRAS|GRAS family protein	96547	8.89349e-14	77.5862	75.0998	58	45
c18759_g1_i9	HB-other	909	gnl|BL_ORD_ID|114549Gorai.003G023300.2 Gossypium raimondii|HB-other|HB-other family protein	114549	6.61026e-68	78.2857	215.312	175	137
c17897_g1_i1	HB-other	865	gnl|BL_ORD_ID|98127mrna00537.1-v1.0-hybrid Fragaria vesca|HB-other|HB-other family protein	98127	3.15539e-82	84.7561	263.848	164	139
c20554_g5_i3	bZIP	1847	gnl|BL_ORD_ID|247881RrC9010_p1 Raphanus raphanistrum|bZIP|bZIP family protein	247881	2.0622e-47	62.1622	182.956	296	184
c14179_g1_i1	ERF	500	gnl|BL_ORD_ID|282893Sevir.7G198900.1.p Setaria viridis|ERF|ERF family protein	282893	7.06969e-53	87.5	175.637	112	98
c19665_g1_i7	Whirly	1233	gnl|BL_ORD_ID|212060CCG032954.1 Populus euphratica|Whirly|Whirly family protein	212060	2.01808e-07	56.6667	56.6102	60	34
c12266_g1_i2	bZIP	985	gnl|BL_ORD_ID|6442Aco015974.1 Ananas comosus|bZIP|bZIP family protein	6442	1.03575e-17	58.4746	87.0409	118	69
c18625_g2_i2	ERF	1282	gnl|BL_ORD_ID|158246XP_013899004.1 Monoraphidium neglectum|ERF|ERF family protein	158246	3.43879e-81	72.8033	275.404	239	174
c17116_g1_i2	NAC	1489	gnl|BL_ORD_ID|281671Sevir.8G038000.4.p Setaria viridis|NAC|NAC family protein	281671	2.08796e-29	42.6501	126.331	483	206
c19774_g3_i3	C2H2	1821	gnl|BL_ORD_ID|316653Zmw_sc00532.1.g00310.1 Zoysia matrella|C2H2|C2H2 family protein	316653	7.16476e-55	53.481	202.986	316	169
c20429_g4_i1	C2H2	779	gnl|BL_ORD_ID|167377NNU_024067-RA Nelumbo nucifera|C2H2|C2H2 family protein	167377	1.10078e-94	76.0684	295.434	234	178
c20332_g2_i10	MYB	1607	gnl|BL_ORD_ID|267438Sof011238 Saccharum officinarum|MYB_related|MYB_related family protein	267438	2.94206e-127	92.7602	378.252	221	205
c20528_g1_i1	ERF	420	gnl|BL_ORD_ID|296637TRIUR3_31251-P1 Triticum urartu|ERF|ERF family protein	296637	8.37913e-45	85.5856	158.688	111	95
c19960_g4_i6	EIL	583	gnl|BL_ORD_ID|166607NNU_017667-RA Nelumbo nucifera|EIL|EIL family protein	166607	1.58941e-15	100	76.2554	37	37
c18354_g4_i3	bHLH	363	gnl|BL_ORD_ID|14647Neem_24780_f_1 Azadirachta indica|bHLH|bHLH family protein	14647	1.93885e-08	58.3333	55.0694	60	35
c20724_g4_i4	C3H	1397	gnl|BL_ORD_ID|152511MDP0000285251 Malus domestica|C3H|C3H family protein	152511	1.43555e-90	81.0811	308.145	222	180
c20179_g2_i3	S1Fa-like	1546	gnl|BL_ORD_ID|27908GSBRNA2T00046376001 Brassica napus|S1Fa-like|S1Fa-like family protein	27908	1.65952e-17	53.6	88.9669	125	67
c19993_g2_i6	bHLH	1458	gnl|BL_ORD_ID|282440Sevir.5G004800.1.p Setaria viridis|bHLH|bHLH family protein	282440	0	97.2574	832.017	474	461
c19013_g3_i1	bZIP	660	gnl|BL_ORD_ID|186337KN538720.1_FGP049 Oryza longistaminata|bZIP|bZIP family protein	186337	3.99831e-07	64.4444	52.7582	45	29
c18779_g5_i11	MYB	1044	gnl|BL_ORD_ID|221801PSME_00038587-RA Pseudotsuga menziesii|MYB_related|MYB_related family protein	221801	2.24167e-32	57.3964	129.028	169	97
c17599_g1_i2	NAC	943	gnl|BL_ORD_ID|32176GSBRNA2T00098300001 Brassica napus|NAC|NAC family protein	32176	2.77297e-29	66.4	113.62	125	83
c19757_g1_i1	TALE	535	gnl|BL_ORD_ID|215587Pahal.E00952.1 Panicum hallii|TALE|TALE family protein	215587	2.76672e-26	92.8571	108.612	98	91
c20072_g3_i1	ERF	314	gnl|BL_ORD_ID|27384Bradi3g42627.4.p Brachypodium distachyon|ERF|ERF family protein	27384	4.46151e-18	87.234	82.8037	47	41
c18681_g4_i8	B3	686	gnl|BL_ORD_ID|287133Thecc1EG000515t1 Theobroma cacao|B3|B3 family protein	287133	4.30104e-16	57.5	60.4622	80	46
c19536_g1_i3	B3	1403	gnl|BL_ORD_ID|195093ORUFI01G32450.1 Oryza rufipogon|B3|B3 family protein	195093	2.73507e-127	79.1391	400.593	302	239
c18941_g1_i14	bHLH	1563	gnl|BL_ORD_ID|145623Lus10020727 Linum usitatissimum|bHLH|bHLH family protein	145623	2.99358e-24	54.023	110.538	261	141
c20713_g2_i7	SBP	780	gnl|BL_ORD_ID|281268Sevir.9G022400.1.p Setaria viridis|SBP|SBP family protein	281268	3.79002e-94	98.1481	303.138	162	159
c20955_g3_i9	B3	909	gnl|BL_ORD_ID|192483OPUNC07G09160.1 Oryza punctata|B3|B3 family protein	192483	1.37706e-10	55.0725	65.0846	138	76
c15638_g1_i1	bHLH	623	gnl|BL_ORD_ID|98859mrna09125.1-v1.0-hybrid Fragaria vesca|bHLH|bHLH family protein	98859	1.1674e-89	90.2439	285.804	164	148
c19324_g7_i1	bHLH	1091	gnl|BL_ORD_ID|283242Sevir.2G273500.1.p Setaria viridis|bHLH|bHLH family protein	283242	1.81878e-143	98.5437	421.779	206	203
c19912_g1_i5	WOX	1451	gnl|BL_ORD_ID|212871CCG000179.1 Populus euphratica|WOX|WOX family protein	212871	2.25709e-146	95.1456	386.726	206	196
c19466_g2_i14	C3H	1419	gnl|BL_ORD_ID|282586Sevir.3G306600.1.p Setaria viridis|C3H|C3H family protein	282586	0	98.7277	807.364	393	388
c18911_g1_i4	bHLH	1077	gnl|BL_ORD_ID|260382Seita.9G098200.2.p Setaria italica|bHLH|bHLH family protein	260382	3.40422e-19	79.1667	88.9669	72	57
c19301_g1_i1	STAT	1894	gnl|BL_ORD_ID|2726AA31G00726 Aethionema arabicum|STAT|STAT family protein	2726	4.44666e-55	61.2167	196.823	263	161
c20453_g1_i12	MYB	940	gnl|BL_ORD_ID|191902OPUNC05G25400.1 Oryza punctata|MYB_related|MYB_related family protein	191902	1.47214e-52	93.9394	189.889	99	93
c20678_g1_i7	Dof	1175	gnl|BL_ORD_ID|319209Zpz_sc00083.1.g00290.1.am.mk Zoysia pacifica|Dof|Dof family protein	319209	1.12013e-21	63.964	99.7525	111	71
c20078_g2_i2	MYB	498	gnl|BL_ORD_ID|210044PEQU_09503 Phalaenopsis equestris|MYB|MYB family protein	210044	7.86841e-09	72.549	56.9954	51	37
c11174_g1_i1	GATA	517	gnl|BL_ORD_ID|312172GRMZM2G396451_P01 Zea mays|GATA|GATA family protein	312172	1.44184e-25	63.4921	107.457	126	80
c19678_g3_i4	C3H	1897	gnl|BL_ORD_ID|209193PDK_30s873781g005 Phoenix dactylifera|C3H|C3H family protein	209193	6.8386e-14	44.0476	78.5666	252	111
c20506_g7_i4	STAT	533	gnl|BL_ORD_ID|234KFK43895.1 Arabis alpina|STAT|STAT family protein	234	1.44799e-74	77.7108	246.514	166	129
c18687_g1_i5	MYB	1491	gnl|BL_ORD_ID|84458Do011657.1 Dichanthelium oligosanthes|MYB_related|MYB_related family protein	84458	1.23512e-07	62.7119	54.6842	59	37
c19484_g1_i2	NAC	650	gnl|BL_ORD_ID|316209Zmw_sc02343.1.g00060.1 Zoysia matrella|NAC|NAC family protein	316209	8.95615e-46	61.9792	167.548	192	119
c18998_g3_i2	MYB	868	gnl|BL_ORD_ID|310108GRMZM2G304840_P01 Zea mays|MYB_related|MYB_related family protein	310108	3.58528e-09	74.5455	59.6918	55	41
c20795_g4_i5	M-type_MADS	621	gnl|BL_ORD_ID|97470FANhyb_rscf00000415.1.g00010.1 Fragaria x ananassa|M-type_MADS|M-type_MADS family protein	97470	7.77961e-10	73.0769	60.8474	52	38
c20356_g3_i4	MYB	1278	gnl|BL_ORD_ID|126833Itr_sc000748.1_g00024.1 Ipomoea trifida|MYB_related|MYB_related family protein	126833	2.68483e-69	65.1852	240.736	270	176
c18103_g1_i4	E2F DP	698	gnl|BL_ORD_ID|191089OPUNC10G09700.3 Oryza punctata|E2F/DP|E2F/DP family protein	191089	6.01197e-25	51.2821	107.842	234	120
c20459_g1_i20	CAMTA	1006	gnl|BL_ORD_ID|28566GSBRNA2T00102145001 Brassica napus|CAMTA|CAMTA family protein	28566	2.36724e-22	64.2857	102.064	84	54
c20456_g6_i10	G2-like	1550	gnl|BL_ORD_ID|15227Neem_3139_f_11 Azadirachta indica|G2-like|G2-like family protein	15227	4.65026e-41	80.8333	158.303	120	97
c18989_g1_i3	HSF	1230	gnl|BL_ORD_ID|248487Rsa1.0_00008.1_g00039.1 Raphanus sativus|HSF|HSF family protein	248487	4.78344e-14	80.7692	77.7962	52	42
c20300_g2_i4	CPP	817	gnl|BL_ORD_ID|20018XP_011401860.1 Auxenochlorella protothecoides|CPP|CPP family protein	20018	1.55514e-12	69.863	70.0922	73	51
c20352_g1_i5	MYB	1004	gnl|BL_ORD_ID|251287Sobic.010G025850.4.p Sorghum bicolor|MYB_related|MYB_related family protein	251287	1.00685e-27	100	117.857	54	54
c15949_g1_i1	bHLH	461	gnl|BL_ORD_ID|83476KZV15421.1 Dorcoceras hygrometricum|bHLH|bHLH family protein	83476	7.62517e-07	55.8824	50.447	68	38
c18731_g6_i1	LBD	510	gnl|BL_ORD_ID|79755DCAR_009102 Daucus carota|LBD|LBD family protein	79755	6.06337e-41	64.2857	148.673	168	108
c6077_g1_i1	MYB	745	gnl|BL_ORD_ID|19546311286 Arabidopsis lyrata|MYB_related|MYB_related family protein	19546	2.53301e-06	58.6957	37.3502	138	81
c19428_g5_i1	NAC	794	gnl|BL_ORD_ID|219131Peinf101Scf00562g09013.1 Petunia inflata|NAC|NAC family protein	219131	3.05097e-11	69.3548	65.855	62	43
c20346_g3_i2	Nin-like	941	gnl|BL_ORD_ID|5425Achn138351 Actinidia chinensis|Nin-like|Nin-like family protein	5425	6.35103e-46	69.9248	167.933	133	93
c19745_g4_i4	bZIP	1145	gnl|BL_ORD_ID|281259Sevir.4G155800.1.p Setaria viridis|bZIP|bZIP family protein	281259	3.10699e-131	96.1373	384.415	233	224
c20877_g5_i9	MIKC_MADS	1578	gnl|BL_ORD_ID|304050GSVIVT01019630001 Vitis vinifera|MIKC_MADS|MIKC_MADS family protein	304050	1.30606e-136	76.4526	414.846	327	250
c19698_g2_i8	HB-other	1422	gnl|BL_ORD_ID|184409OGLUM05G28390.1 Oryza glumaepatula|HB-other|HB-other family protein	184409	1.14638e-131	90.0415	399.053	241	217
c17371_g1_i1	MYB	1191	gnl|BL_ORD_ID|218059PH01001490G0340 Phyllostachys heterocycla|MYB_related|MYB_related family protein	218059	6.76456e-92	78.4038	289.271	213	167
c15956_g1_i1	ERF	562	gnl|BL_ORD_ID|53504Csa06g039080.1 Camelina sativa|ERF|ERF family protein	53504	2.67958e-80	85.3659	254.218	164	140
c19909_g5_i4	NF-YB	1174	gnl|BL_ORD_ID|314485Zmw_sc02908.1.g00160.1 Zoysia matrella|NF-YB|NF-YB family protein	314485	1.55338e-11	91.8919	69.3218	37	34
c20264_g4_i9	Nin-like	679	gnl|BL_ORD_ID|316447Zmw_sc06576.1.g00010.1 Zoysia matrella|Nin-like|Nin-like family protein	316447	3.70205e-12	60.2941	63.929	68	41
c18655_g7_i4	WRKY	498	gnl|BL_ORD_ID|318517Zpz_sc01511.1.g00020.1.am.mk Zoysia pacifica|WRKY|WRKY family protein	318517	7.77489e-06	65.9091	47.7506	44	29
c20720_g2_i12	WRKY	1349	gnl|BL_ORD_ID|152320MDP0000322257 Malus domestica|WRKY|WRKY family protein	152320	4.12887e-12	53.2934	71.633	167	89
c20507_g4_i1	B3	1877	gnl|BL_ORD_ID|9360Aradu.T9TSZ Arachis duranensis|B3|B3 family protein	9360	1.42318e-174	86.7052	522.316	346	300
c18013_g1_i2	MYB	903	gnl|BL_ORD_ID|218059PH01001490G0340 Phyllostachys heterocycla|MYB_related|MYB_related family protein	218059	1.18237e-27	55.102	114.39	196	108
c15995_g1_i3	Trihelix	886	gnl|BL_ORD_ID|268521Sp_057020_iign.t1 Spinacia oleracea|Trihelix|Trihelix family protein	268521	3.58226e-22	62.4204	100.908	157	98
c20000_g1_i4	BBR-BPC	345	gnl|BL_ORD_ID|99709Cotton_A_07948_BGI-A2_v1.0 Gossypium arboreum|BBR-BPC|BBR-BPC family protein	99709	1.42937e-13	64.486	70.0922	107	69
c19610_g2_i5	bHLH	1634	gnl|BL_ORD_ID|12483AHYPO_019315-RA Amaranthus hypochondriacus|bHLH|bHLH family protein	12483	5.64617e-130	79.2994	402.134	314	249
c20945_g2_i8	bHLH	1100	gnl|BL_ORD_ID|27510Bradi2g44117.4.p Brachypodium distachyon|bHLH|bHLH family protein	27510	4.21378e-45	52.7778	109.383	180	95
c18331_g1_i3	ARF	2027	gnl|BL_ORD_ID|4927Achn116231 Actinidia chinensis|ARF|ARF family protein	4927	0	67.4663	580.867	667	450
c20052_g2_i5	Trihelix	864	gnl|BL_ORD_ID|230914Psi010992 Picea sitchensis|Trihelix|Trihelix family protein	230914	3.19564e-19	59.6154	90.1225	104	62
c18623_g2_i9	bHLH	1054	gnl|BL_ORD_ID|129676Jcr4S00223.20 Jatropha curcas|bHLH|bHLH family protein	129676	2.83632e-38	62.4277	147.132	173	108
c20148_g1_i5	WRKY	882	gnl|BL_ORD_ID|98347mrna01596.1-v1.0-hybrid Fragaria vesca|WRKY|WRKY family protein	98347	8.40662e-98	77.9167	305.834	240	187
c19857_g1_i7	NAC	774	gnl|BL_ORD_ID|32176GSBRNA2T00098300001 Brassica napus|NAC|NAC family protein	32176	9.71486e-21	64.9123	95.1301	114	74
c20128_g1_i15	MYB	884	gnl|BL_ORD_ID|217940PH01001506G0290 Phyllostachys heterocycla|MYB_related|MYB_related family protein	217940	1.40067e-28	72.1649	115.931	97	70
c20844_g5_i1	CAMTA	1027	gnl|BL_ORD_ID|83201KZV22762.1 Dorcoceras hygrometricum|CAMTA|CAMTA family protein	83201	9.5206e-25	59.5588	100.908	136	81
c19961_g1_i1	NAC	1089	gnl|BL_ORD_ID|4480Achn335281 Actinidia chinensis|NAC|NAC family protein	4480	6.97088e-60	60.0694	213.772	288	173
c20752_g2_i4	ERF	956	gnl|BL_ORD_ID|266594443461 Selaginella moellendorffii|ERF|ERF family protein	266594	3.49841e-25	54.0107	110.538	187	101
c19350_g1_i4	GATA	717	gnl|BL_ORD_ID|151961MDP0000309902 Malus domestica|GATA|GATA family protein	151961	2.11906e-15	76.1194	78.9518	67	51
c20872_g5_i2	C2H2	1653	gnl|BL_ORD_ID|99329mrna03614.1-v1.0-hybrid Fragaria vesca|C2H2|C2H2 family protein	99329	2.27854e-111	81.6327	361.688	245	200
c19323_g1_i4	C2H2	560	gnl|BL_ORD_ID|97500FANhyb_rscf00001142.1.g00004.1 Fragaria x ananassa|C2H2|C2H2 family protein	97500	2.91112e-17	62.8571	83.5741	105	66
c19009_g1_i7	GRF	948	gnl|BL_ORD_ID|84520Do006517.1 Dichanthelium oligosanthes|GRF|GRF family protein	84520	1.23932e-90	98.6207	277.715	145	143
c18919_g1_i2	M-type_MADS	1075	gnl|BL_ORD_ID|205340Peaxi162Scf01312g00064.1 Petunia axillaris|M-type_MADS|M-type_MADS family protein	205340	5.21027e-07	57.6471	53.9138	85	49
c18052_g1_i1	BES1	634	gnl|BL_ORD_ID|221552PSME_00013336-RA Pseudotsuga menziesii|BES1|BES1 family protein	221552	1.2536e-16	68.75	80.4925	80	55
c19045_g4_i14	FAR1	654	gnl|BL_ORD_ID|25631Bradi2g13051.1.p Brachypodium distachyon|FAR1|FAR1 family protein	25631	4.8026e-70	77.5401	228.794	187	145
c17024_g1_i2	NAC	484	gnl|BL_ORD_ID|153054MDP0000428265 Malus domestica|NAC|NAC family protein	153054	4.31289e-23	90.6977	80.8777	43	39
c19013_g3_i7	bZIP	689	gnl|BL_ORD_ID|186337KN538720.1_FGP049 Oryza longistaminata|bZIP|bZIP family protein	186337	4.64811e-07	64.4444	52.7582	45	29
c20383_g1_i5	C2H2	1177	gnl|BL_ORD_ID|273462Spipo12G0053800 Spirodela polyrhiza|C2H2|C2H2 family protein	273462	6.44032e-07	54.2857	54.6842	105	57
c17710_g1_i2	MYB	942	gnl|BL_ORD_ID|250818Rsa1.0_03996.1_g00001.1 Raphanus sativus|MYB_related|MYB_related family protein	250818	1.27797e-08	75	59.3066	116	87
c18982_g1_i3	ZF-HD	972	gnl|BL_ORD_ID|127322Itr_sc000813.1_g00027.1 Ipomoea trifida|ZF-HD|ZF-HD family protein	127322	3.06688e-75	75.2381	254.603	210	158
c14638_g1_i2	SBP	714	gnl|BL_ORD_ID|166663NNU_016191-RA Nelumbo nucifera|SBP|SBP family protein	166663	8.49125e-120	90.4545	378.252	220	199
c18505_g5_i9	bHLH	952	gnl|BL_ORD_ID|215401Pahal.E00426.1 Panicum hallii|bHLH|bHLH family protein	215401	2.41137e-87	94.964	272.322	139	132
c22714_g1_i1	Trihelix	476	gnl|BL_ORD_ID|5767Aco017242.1 Ananas comosus|Trihelix|Trihelix family protein	5767	2.0897e-17	58.8889	83.1889	90	53
c20333_g2_i3	GeBP protein	658	gnl|BL_ORD_ID|221148PSME_00043208-RA Pseudotsuga menziesii|GeBP|GeBP family protein	221148	1.81504e-19	62.8866	90.5077	97	61
c18818_g1_i1	Nin-like	1289	gnl|BL_ORD_ID|287755Thecc1EG000070t1 Theobroma cacao|Nin-like|Nin-like family protein	287755	2.77182e-24	58.3942	108.997	137	80
c20570_g1_i7	NF-YA	1362	gnl|BL_ORD_ID|211426CCG030364.1 Populus euphratica|NF-YA|NF-YA family protein	211426	5.45811e-09	70.7317	61.6178	82	58
c18899_g2_i2	MYB	760	gnl|BL_ORD_ID|83890KZV57651.1 Dorcoceras hygrometricum|MYB_related|MYB_related family protein	83890	3.17026e-129	86.1925	390.578	239	206
c36870_g1_i1	MYB	541	gnl|BL_ORD_ID|296713TRIUR3_30901-P1 Triticum urartu|MYB|MYB family protein	296713	4.77045e-34	65.2174	132.494	138	90
c16818_g1_i1	ARF	1191	gnl|BL_ORD_ID|159373XP_010106165.1 Morus notabilis|ARF|ARF family protein	159373	1.53756e-06	62.7907	36.1946	43	27
c18041_g1_i1	LSD	1028	gnl|BL_ORD_ID|282819Sevir.6G050700.1.p Setaria viridis|LSD|LSD family protein	282819	5.20407e-65	99.2	208.379	125	124
c36637_g1_i1	MYB	966	gnl|BL_ORD_ID|70048cra_locus_5362_iso_4 Catharanthus roseus|MYB_related|MYB_related family protein	70048	9.18415e-156	90.2256	484.182	266	240
c20974_g1_i8	FAR1	938	gnl|BL_ORD_ID|20839EMT05641 Aegilops tauschii|FAR1|FAR1 family protein	20839	4.20044e-17	39.6875	85.1149	320	127
c20504_g1_i2	WRKY	1801	gnl|BL_ORD_ID|3894Achn040601 Actinidia chinensis|WRKY|WRKY family protein	3894	1.08596e-90	65.508	306.605	374	245
c19245_g3_i7	TALE	1004	gnl|BL_ORD_ID|16318Araip.EM5UC Arachis ipaensis|TALE|TALE family protein	16318	4.97845e-33	69.1781	131.339	146	101
c19448_g3_i5	C2H2	991	gnl|BL_ORD_ID|273462Spipo12G0053800 Spirodela polyrhiza|C2H2|C2H2 family protein	273462	7.9521e-07	51.4085	53.5286	142	73
c19855_g1_i4	MYB	778	gnl|BL_ORD_ID|264103Sme2.5_00187.1_g00004.1 Solanum melongena|MYB_related|MYB_related family protein	264103	3.14703e-11	48.0315	65.855	127	61
c20046_g3_i2	bZIP	355	gnl|BL_ORD_ID|159549XP_010103855.1 Morus notabilis|bZIP|bZIP family protein	159549	6.21342e-25	75.3247	102.449	77	58
c19610_g2_i1	bHLH	998	gnl|BL_ORD_ID|12483AHYPO_019315-RA Amaranthus hypochondriacus|bHLH|bHLH family protein	12483	8.10212e-94	76.569	299.671	239	183
c14899_g1_i2	GRAS	401	gnl|BL_ORD_ID|85576Do027693.1 Dichanthelium oligosanthes|GRAS|GRAS family protein	85576	9.45391e-08	68	50.447	50	34
c19402_g6_i2	Dof	1225	gnl|BL_ORD_ID|84021KZV24979.1 Dorcoceras hygrometricum|Dof|Dof family protein	84021	1.11858e-19	50.8876	93.5893	169	86
c19986_g3_i7	bZIP	1099	gnl|BL_ORD_ID|151969MDP0000176747 Malus domestica|bZIP|bZIP family protein	151969	2.61465e-112	88.5246	353.599	244	216
c19404_g5_i7	Nin-like	842	gnl|BL_ORD_ID|20007XP_011400012.1 Auxenochlorella protothecoides|Nin-like|Nin-like family protein	20007	7.6269e-13	52.8846	70.8626	104	55
c19468_g1_i5	WRKY	1577	gnl|BL_ORD_ID|296886TRIUR3_12546-P1 Triticum urartu|WRKY|WRKY family protein	296886	4.09115e-45	85.2174	166.007	115	98
c20881_g2_i2	bZIP	670	gnl|BL_ORD_ID|163315Niben101Scf04608g05035.1 Nicotiana benthamiana|bZIP|bZIP family protein	163315	8.88062e-26	58.5987	109.383	157	92
c20522_g3_i8	MYB	1864	gnl|BL_ORD_ID|246255RrC6748_p2 Raphanus raphanistrum|MYB_related|MYB_related family protein	246255	5.96746e-17	73.2394	87.4261	71	52
c19647_g4_i1	bHLH	206	gnl|BL_ORD_ID|129676Jcr4S00223.20 Jatropha curcas|bHLH|bHLH family protein	129676	8.03018e-08	62.069	51.2174	58	36
c11768_g1_i1	E2F DP	226	gnl|BL_ORD_ID|310269GRMZM2G404769_P02 Zea mays|E2F/DP|E2F/DP family protein	310269	2.13212e-29	84.8485	111.309	66	56
c17809_g1_i6	WRKY	859	gnl|BL_ORD_ID|6295Aco009877.1 Ananas comosus|WRKY|WRKY family protein	6295	4.43825e-31	64.8352	127.487	182	118
c19831_g1_i17	G2-like	1717	gnl|BL_ORD_ID|186210KN538873.1_FGP007 Oryza longistaminata|G2-like|G2-like family protein	186210	1.03929e-35	65.7143	131.339	140	92
c20088_g6_i2	M-type_MADS	988	gnl|BL_ORD_ID|99404mrna16933.1-v1.0-hybrid Fragaria vesca|M-type_MADS|M-type_MADS family protein	99404	5.12406e-49	74.2188	175.252	128	95
c20930_g3_i3	NAC	1118	gnl|BL_ORD_ID|146986Lus10030143 Linum usitatissimum|NAC|NAC family protein	146986	6.14977e-30	55.9783	121.709	184	103
c20594_g3_i9	G2-like	672	gnl|BL_ORD_ID|61425Cc10_g03650 Coffea canephora|G2-like|G2-like family protein	61425	3.42623e-35	61.4458	136.732	166	102
c19727_g8_i1	bHLH	539	gnl|BL_ORD_ID|281509Sevir.1G203600.1.p Setaria viridis|bHLH|bHLH family protein	281509	2.24467e-51	88.3333	177.178	120	106
c20823_g1_i2	GRF	944	gnl|BL_ORD_ID|148748GSMUA_Achr8P26530_001 Musa acuminata|GRF|GRF family protein	148748	0	91.4013	567	314	287
c19989_g4_i4	bHLH	764	gnl|BL_ORD_ID|304949Zjn_sc00002.1.g13080.1.am.mkhc Zoysia japonica|bHLH|bHLH family protein	304949	1.24066e-11	57.3034	67.0106	89	51
c19789_g2_i10	LBD	1593	gnl|BL_ORD_ID|97275FANhyb_rscf00001203.1.g00002.1 Fragaria x ananassa|LBD|LBD family protein	97275	2.85877e-168	75.2887	515.768	433	326
c20203_g5_i1	TCP	1754	gnl|BL_ORD_ID|8337Aqcoe5G339000.3.p Aquilegia coerulea|TCP|TCP family protein	8337	1.5486e-28	50.6276	119.783	239	121
c19647_g6_i1	bHLH	1227	gnl|BL_ORD_ID|129676Jcr4S00223.20 Jatropha curcas|bHLH|bHLH family protein	129676	1.00293e-37	53.1818	147.132	220	117
c18695_g1_i5	MYB	1411	gnl|BL_ORD_ID|21187EMT28005 Aegilops tauschii|MYB_related|MYB_related family protein	21187	1.05815e-08	52.5	58.5362	120	63
c19186_g1_i5	MYB	801	gnl|BL_ORD_ID|21187EMT28005 Aegilops tauschii|MYB_related|MYB_related family protein	21187	4.84273e-15	61.7284	74.7146	81	50
c20371_g6_i3	Trihelix	1003	gnl|BL_ORD_ID|267102420183 Selaginella moellendorffii|Trihelix|Trihelix family protein	267102	3.61272e-27	58.3333	116.701	180	105
c19694_g1_i6	MIKC_MADS	937	gnl|BL_ORD_ID|298168678301159 Utricularia gibba|MIKC_MADS|MIKC_MADS family protein	298168	7.81318e-07	51.6393	53.1434	122	63
c19455_g2_i4	Trihelix	1039	gnl|BL_ORD_ID|268521Sp_057020_iign.t1 Spinacia oleracea|Trihelix|Trihelix family protein	268521	6.234e-35	91.8919	129.798	74	68
c18847_g3_i3	bZIP	1010	gnl|BL_ORD_ID|282368Sevir.1G067500.1.p Setaria viridis|bZIP|bZIP family protein	282368	3.12726e-121	98.1308	358.221	214	210
c20495_g4_i3	CAMTA	830	gnl|BL_ORD_ID|83201KZV22762.1 Dorcoceras hygrometricum|CAMTA|CAMTA family protein	83201	8.21464e-58	75.4902	128.257	102	77
c20619_g4_i3	MYB	487	gnl|BL_ORD_ID|250818Rsa1.0_03996.1_g00001.1 Raphanus sativus|MYB_related|MYB_related family protein	250818	4.14596e-28	76.3441	114.775	93	71
c19407_g2_i10	B3	612	gnl|BL_ORD_ID|298027678360908 Utricularia gibba|B3|B3 family protein	298027	1.55775e-52	93.75	187.578	96	90
c13918_g1_i1	ERF	407	gnl|BL_ORD_ID|207853Pbr002083.1 Pyrus bretschneideri|ERF|ERF family protein	207853	3.37992e-11	64.1791	63.5438	67	43
c20461_g1_i13	CO-like	1358	gnl|BL_ORD_ID|207077Pbr026954.1 Pyrus bretschneideri|CO-like|CO-like family protein	207077	1.99293e-34	51.952	140.584	333	173
c20508_g1_i2	bHLH	945	gnl|BL_ORD_ID|132034kfl00190_0180 Klebsormidium flaccidum|bHLH|bHLH family protein	132034	7.35663e-50	86.2903	180.259	124	107
c19801_g1_i2	NF-YC	970	gnl|BL_ORD_ID|240841Pavir.1NG065700.2.p Panicum virgatum|NF-YC|NF-YC family protein	240841	1.70164e-97	97.5369	295.049	203	198
c19641_g2_i11	bHLH	1240	gnl|BL_ORD_ID|187971OMERI03G34570.3 Oryza meridionalis|bHLH|bHLH family protein	187971	1.62473e-75	89.3491	166.392	169	151
c18404_g2_i4	BBR-BPC	1135	gnl|BL_ORD_ID|213193CCG024729.2 Populus euphratica|BBR-BPC|BBR-BPC family protein	213193	1.66621e-97	86.5385	311.997	208	180
c19774_g2_i4	C2H2	953	gnl|BL_ORD_ID|290053XP_010558920.1 Tarenaya hassleriana|C2H2|C2H2 family protein	290053	2.53617e-16	52.9954	82.0333	217	115
c19194_g5_i2	bZIP	956	gnl|BL_ORD_ID|159549XP_010103855.1 Morus notabilis|bZIP|bZIP family protein	159549	1.24009e-136	90.9502	405.986	221	201
c19663_g1_i12	NAC	782	gnl|BL_ORD_ID|84872Do003868.1 Dichanthelium oligosanthes|NAC|NAC family protein	84872	2.16469e-72	93.7063	247.284	143	134
c20698_g2_i7	ERF	1232	gnl|BL_ORD_ID|296637TRIUR3_31251-P1 Triticum urartu|ERF|ERF family protein	296637	2.16029e-14	94.8718	78.1814	39	37
c20644_g3_i3	TCP	872	gnl|BL_ORD_ID|263592Sme2.5_07423.1_g00002.1 Solanum melongena|TCP|TCP family protein	263592	3.07866e-07	74.3243	54.6842	74	55
c20252_g3_i6	MYB	1202	gnl|BL_ORD_ID|53608Csa11g027640.1 Camelina sativa|MYB|MYB family protein	53608	4.76225e-79	64	268.085	375	240
c20714_g1_i3	NAC	515	gnl|BL_ORD_ID|281062Sevir.5G054100.1.p Setaria viridis|NAC|NAC family protein	281062	2.25729e-66	82.716	216.853	162	134
c19778_g3_i1	NAC	3085	gnl|BL_ORD_ID|269253Sopen07g012150.1 Solanum pennellii|NAC|NAC family protein	269253	1.44194e-26	59.2105	115.931	152	90
c18916_g5_i8	WRKY	1283	gnl|BL_ORD_ID|281716Sevir.4G206700.1.p Setaria viridis|WRKY|WRKY family protein	281716	2.96808e-73	92.0863	238.81	139	128
c18354_g2_i4	NF-X1	859	gnl|BL_ORD_ID|24446627791.m000083 Ricinus communis|NF-X1|NF-X1 family protein	244466	1.30542e-17	79.3103	86.6557	58	46
c18286_g1_i2	B3	924	gnl|BL_ORD_ID|97026FANhyb_rscf00000075.1.g00004.1 Fragaria x ananassa|B3|B3 family protein	97026	4.92064e-12	46.4646	68.9366	198	92
c19679_g2_i4	ERF	3282	gnl|BL_ORD_ID|21095EMT22546 Aegilops tauschii|ERF|ERF family protein	21095	5.8657e-26	45.509	118.627	334	152
c19407_g2_i3	B3	583	gnl|BL_ORD_ID|298027678360908 Utricularia gibba|B3|B3 family protein	298027	2.00387e-52	93.75	186.808	96	90
c19856_g1_i8	B3	1606	gnl|BL_ORD_ID|96998FANhyb_rscf00000052.1.g00021.1 Fragaria x ananassa|B3|B3 family protein	96998	2.48727e-84	74.1758	171.014	182	135
c18644_g2_i4	NAC	1538	gnl|BL_ORD_ID|312147GRMZM2G342647_P01 Zea mays|NAC|NAC family protein	312147	1.40068e-12	92.5	73.1738	40	37
c20371_g7_i1	M-type_MADS	1206	gnl|BL_ORD_ID|297669678320713 Utricularia gibba|M-type_MADS|M-type_MADS family protein	297669	2.85181e-20	58.5586	95.5153	111	65
c20719_g1_i2	WRKY	1489	gnl|BL_ORD_ID|98133mrna31843.1-v1.0-hybrid Fragaria vesca|WRKY|WRKY family protein	98133	1.84035e-44	66.6667	113.62	108	72
c20738_g4_i7	GeBP protein	907	gnl|BL_ORD_ID|188127OMERI02G32430.4 Oryza meridionalis|GeBP|GeBP family protein	188127	2.40694e-09	40.5128	61.2326	195	79
c20851_g1_i5	bZIP	622	gnl|BL_ORD_ID|186773KN539136.1_FGP004 Oryza longistaminata|bZIP|bZIP family protein	186773	2.09889e-27	61.3793	111.694	145	89
c16970_g1_i3	MYB	1202	gnl|BL_ORD_ID|264276Sme2.5_00297.1_g00019.1 Solanum melongena|MYB|MYB family protein	264276	4.86508e-27	50.5	99.7525	200	101
c18967_g4_i5	B3	925	gnl|BL_ORD_ID|269752Sopen08g002450.1 Solanum pennellii|B3|B3 family protein	269752	1.2942e-32	53.5714	129.413	224	120
c20665_g1_i6	ARF	483	gnl|BL_ORD_ID|215258Pahal.H01830.1 Panicum hallii|ARF|ARF family protein	215258	1.86649e-67	93.913	224.172	115	108
c16727_g1_i2	TALE	1182	gnl|BL_ORD_ID|98728mrna32207.1-v1.0-hybrid Fragaria vesca|TALE|TALE family protein	98728	4.89125e-71	72.7273	244.588	220	160
c19361_g2_i8	bHLH	1272	gnl|BL_ORD_ID|207951Pbr011696.1 Pyrus bretschneideri|bHLH|bHLH family protein	207951	1.44749e-10	55.5556	66.6254	81	45
c20410_g3_i3	NAC	1443	gnl|BL_ORD_ID|306593Zjn_sc00028.1.g03130.1.am.mk Zoysia japonica|NAC|NAC family protein	306593	3.51669e-16	56.0606	73.9442	132	74
c20333_g2_i1	GeBP protein	646	gnl|BL_ORD_ID|221148PSME_00043208-RA Pseudotsuga menziesii|GeBP|GeBP family protein	221148	6.94554e-20	62.8866	91.6633	97	61
c19395_g1_i7	CO-like	216	gnl|BL_ORD_ID|83830KZV16017.1 Dorcoceras hygrometricum|CO-like|CO-like family protein	83830	4.11589e-15	77.2727	72.7886	66	51
c18104_g1_i1	bZIP	488	gnl|BL_ORD_ID|295425Tp57577_TGAC_v2_mRNA13379 Trifolium pratense|bZIP|bZIP family protein	295425	2.77502e-11	63.4146	64.3142	82	52
c18894_g2_i2	C3H	600	gnl|BL_ORD_ID|216837PH01000133G1180 Phyllostachys heterocycla|C3H|C3H family protein	216837	3.58345e-20	55.2448	91.6633	143	79
c20728_g3_i2	ERF	699	gnl|BL_ORD_ID|21095EMT22546 Aegilops tauschii|ERF|ERF family protein	21095	1.83506e-12	43.6842	69.3218	190	83
c18681_g4_i4	Trihelix	652	gnl|BL_ORD_ID|5767Aco017242.1 Ananas comosus|Trihelix|Trihelix family protein	5767	1.90967e-13	57.2816	72.4034	103	59
c20011_g2_i3	NAC	1473	gnl|BL_ORD_ID|99160mrna27940.1-v1.0-hybrid Fragaria vesca|NAC|NAC family protein	99160	2.04456e-58	65.8228	211.846	237	156
c20873_g1_i3	ERF	1258	gnl|BL_ORD_ID|4074Achn350331 Actinidia chinensis|ERF|ERF family protein	4074	3.48964e-59	62.5592	205.297	211	132
c20557_g2_i6	C2H2	525	gnl|BL_ORD_ID|240698Pavir.9NG632300.1.p Panicum virgatum|C2H2|C2H2 family protein	240698	1.21202e-31	86.9565	83.1889	69	60
c19502_g4_i1	C2H2	983	gnl|BL_ORD_ID|83006KZV46403.1 Dorcoceras hygrometricum|C2H2|C2H2 family protein	83006	1.20686e-20	49.635	81.6481	137	68
c19385_g5_i1	FAR1	1160	gnl|BL_ORD_ID|128530Itr_sc003902.1_g00001.1 Ipomoea trifida|FAR1|FAR1 family protein	128530	1.67671e-22	45.4829	103.219	321	146
c12769_g2_i1	G2-like	584	gnl|BL_ORD_ID|5288Achn036321 Actinidia chinensis|G2-like|G2-like family protein	5288	9.37288e-07	71.7391	51.2174	46	33
c18478_g1_i1	DBB	882	gnl|BL_ORD_ID|98849mrna24941.1-v1.0-hybrid Fragaria vesca|DBB|DBB family protein	98849	2.70835e-28	65.2778	78.9518	72	47
c16461_g1_i1	SBP	704	gnl|BL_ORD_ID|315046Zmw_sc02447.1.g00040.1 Zoysia matrella|SBP|SBP family protein	315046	1.14187e-13	87.6923	73.1738	65	57
c19290_g4_i6	C3H	1386	gnl|BL_ORD_ID|217492PH01000060G1600 Phyllostachys heterocycla|C3H|C3H family protein	217492	7.51603e-54	71.1679	200.29	274	195
c20921_g1_i6	bHLH	856	gnl|BL_ORD_ID|314440Zmw_sc02382.1.g00020.1 Zoysia matrella|bHLH|bHLH family protein	314440	4.96048e-54	66.0194	191.045	206	136
c16516_g1_i1	C3H	487	gnl|BL_ORD_ID|152278MDP0000304584 Malus domestica|C3H|C3H family protein	152278	4.71413e-07	73.6842	51.6026	38	28
c17941_g1_i6	B3	896	gnl|BL_ORD_ID|213267CCG018340.1 Populus euphratica|B3|B3 family protein	213267	1.45595e-118	85.1695	362.073	236	201
c18535_g1_i4	GRAS	1072	gnl|BL_ORD_ID|296096Tp57577_TGAC_v2_mRNA19884 Trifolium pratense|GRAS|GRAS family protein	296096	1.12017e-71	73.0159	243.047	189	138
c19251_g6_i2	NAC	692	gnl|BL_ORD_ID|306593Zjn_sc00028.1.g03130.1.am.mk Zoysia japonica|NAC|NAC family protein	306593	3.45807e-65	83.3333	206.453	150	125
c19737_g4_i3	MYB	1293	gnl|BL_ORD_ID|5125Achn299211 Actinidia chinensis|MYB_related|MYB_related family protein	5125	8.95838e-57	54.0717	200.675	307	166
c19814_g1_i5	MYB	601	gnl|BL_ORD_ID|260253Seita.1G239400.1.p Setaria italica|MYB|MYB family protein	260253	7.78733e-37	84.6154	134.035	117	99
c18601_g3_i3	B3	643	gnl|BL_ORD_ID|99075mrna20854.1-v1.0-hybrid Fragaria vesca|B3|B3 family protein	99075	1.99641e-74	82.9545	247.284	176	146
c20012_g1_i7	HB-other	345	gnl|BL_ORD_ID|311991GRMZM2G021475_P01 Zea mays|HB-other|HB-other family protein	311991	2.8319e-28	73.0769	112.464	104	76
c19373_g3_i3	bHLH	692	gnl|BL_ORD_ID|74848PK04509.1 Cannabis sativa|bHLH|bHLH family protein	74848	3.95699e-25	96.9697	99.3673	66	64
c19172_g1_i6	ERF	458	gnl|BL_ORD_ID|296375TRIUR3_04273-P1 Triticum urartu|ERF|ERF family protein	296375	2.75621e-40	70.4545	145.206	132	93
c18687_g4_i8	BES1	1599	gnl|BL_ORD_ID|257355676766192 Sisymbrium irio|BES1|BES1 family protein	257355	7.00841e-26	49.6324	115.161	272	135
c19694_g1_i4	MIKC_MADS	904	gnl|BL_ORD_ID|298168678301159 Utricularia gibba|MIKC_MADS|MIKC_MADS family protein	298168	7.00033e-07	51.6393	53.1434	122	63
c19939_g4_i5	G2-like	1490	gnl|BL_ORD_ID|193075OPUNC01G35910.1 Oryza punctata|G2-like|G2-like family protein	193075	0	95.8333	767.689	408	391
c20648_g6_i1	C3H	941	gnl|BL_ORD_ID|201920Oropetium_20150105_23793A Oropetium thomaeum|C3H|C3H family protein	201920	2.67771e-44	80.9524	167.548	147	119
c20389_g1_i5	TCP	1009	gnl|BL_ORD_ID|153197MDP0000247249 Malus domestica|TCP|TCP family protein	153197	1.8717e-162	96.6805	464.151	241	233
c18524_g1_i2	bHLH	1218	gnl|BL_ORD_ID|213096CCG017221.2 Populus euphratica|bHLH|bHLH family protein	213096	3.70863e-96	81.0427	303.908	211	171
c16962_g1_i2	MYB	650	gnl|BL_ORD_ID|268390Sp_073850_ixmz.t1 Spinacia oleracea|MYB_related|MYB_related family protein	268390	5.16823e-09	50	46.2098	114	57
c20490_g5_i5	HB-other	1454	gnl|BL_ORD_ID|145580Lus10016078 Linum usitatissimum|HB-other|HB-other family protein	145580	2.63686e-67	79.2627	240.736	217	172
c19651_g3_i6	bZIP	1153	gnl|BL_ORD_ID|96793FANhyb_rscf00000379.1.g00008.1 Fragaria x ananassa|bZIP|bZIP family protein	96793	3.27432e-39	51.0204	128.642	245	125
c12405_g1_i2	HB-other	373	gnl|BL_ORD_ID|319178Zpz_sc04699.1.g00010.1.am.mk Zoysia pacifica|HB-other|HB-other family protein	319178	5.40998e-15	61.6279	73.559	86	53
c20788_g4_i13	C3H	640	gnl|BL_ORD_ID|245703RrC2946_p1 Raphanus raphanistrum|C3H|C3H family protein	245703	3.47603e-54	84.252	189.504	127	107
c19063_g2_i5	C3H	834	gnl|BL_ORD_ID|35503XP_013629268.1 Brassica oleracea|C3H|C3H family protein	35503	2.47122e-52	82.8125	186.808	128	106
c20507_g1_i3	FAR1	607	gnl|BL_ORD_ID|151361MDP0000318339 Malus domestica|FAR1|FAR1 family protein	151361	1.60739e-84	86.4407	275.018	177	153
c20462_g1_i1	BES1	911	gnl|BL_ORD_ID|5881Aco009314.1 Ananas comosus|BES1|BES1 family protein	5881	8.50193e-87	72.327	191.815	159	115
c20396_g5_i1	MYB	695	gnl|BL_ORD_ID|237764Pavir.J599400.2.p Panicum virgatum|MYB_related|MYB_related family protein	237764	1.05166e-95	94.4444	301.212	180	170
c19053_g7_i11	ERF	251	gnl|BL_ORD_ID|282588Sevir.2G289800.1.p Setaria viridis|ERF|ERF family protein	282588	2.29366e-30	92.0635	112.464	63	58
c20708_g2_i2	HSF	1023	gnl|BL_ORD_ID|246572RrC2480_p5 Raphanus raphanistrum|HSF|HSF family protein	246572	1.64006e-18	51.7949	89.7373	195	101
c19481_g7_i2	FAR1	1244	gnl|BL_ORD_ID|150835MDP0000247737 Malus domestica|FAR1|FAR1 family protein	150835	1.46161e-148	84.3537	464.151	294	248
c18292_g1_i2	ZF-HD	1084	gnl|BL_ORD_ID|56389Csa08g011330.1 Camelina sativa|ZF-HD|ZF-HD family protein	56389	2.58435e-13	67.5	73.559	80	54
c20469_g2_i2	MYB	893	gnl|BL_ORD_ID|264103Sme2.5_00187.1_g00004.1 Solanum melongena|MYB_related|MYB_related family protein	264103	7.71778e-78	62.7986	250.751	293	184
c18847_g3_i5	bZIP	671	gnl|BL_ORD_ID|214986Pahal.A00482.1 Panicum hallii|bZIP|bZIP family protein	214986	7.43918e-103	97.1591	306.605	176	171
c20836_g2_i10	B3	789	gnl|BL_ORD_ID|97026FANhyb_rscf00000075.1.g00004.1 Fragaria x ananassa|B3|B3 family protein	97026	4.05219e-14	53.1469	74.3294	143	76
c19662_g2_i13	WRKY	820	gnl|BL_ORD_ID|158941XP_010103852.1 Morus notabilis|WRKY|WRKY family protein	158941	1.45884e-49	82.3204	178.333	181	149
c19652_g6_i2	MYB	1950	gnl|BL_ORD_ID|70048cra_locus_5362_iso_4 Catharanthus roseus|MYB_related|MYB_related family protein	70048	6.09133e-137	61.8959	445.662	538	333
c20641_g3_i4	ERF	888	gnl|BL_ORD_ID|207853Pbr002083.1 Pyrus bretschneideri|ERF|ERF family protein	207853	8.82555e-23	81.5385	102.064	65	53
c16772_g1_i2	ERF	1089	gnl|BL_ORD_ID|60761Cc01_g03550 Coffea canephora|ERF|ERF family protein	60761	5.87188e-28	53.7459	119.398	307	165
c19087_g1_i5	Trihelix	1290	gnl|BL_ORD_ID|151942MDP0000674040 Malus domestica|Trihelix|Trihelix family protein	151942	2.35892e-14	71.831	77.7962	71	51
c19456_g1_i2	WRKY	1888	gnl|BL_ORD_ID|216241Pahal.H01961.1 Panicum hallii|WRKY|WRKY family protein	216241	1.42241e-80	62.2951	283.493	305	190
c20239_g1_i16	FAR1	1946	gnl|BL_ORD_ID|296661TRIUR3_33125-P1 Triticum urartu|FAR1|FAR1 family protein	296661	0	80.0618	828.55	647	518
c19926_g1_i4	C3H	1002	gnl|BL_ORD_ID|159761Mapoly0012s0190.1.p Marchantia polymorpha|C3H|C3H family protein	159761	1.88518e-12	59.6639	71.633	119	71
c19616_g4_i7	MYB	987	gnl|BL_ORD_ID|264276Sme2.5_00297.1_g00019.1 Solanum melongena|MYB|MYB family protein	264276	4.40937e-47	53.7367	173.326	281	151
c20300_g2_i3	CPP	896	gnl|BL_ORD_ID|20018XP_011401860.1 Auxenochlorella protothecoides|CPP|CPP family protein	20018	1.38794e-12	69.863	70.4774	73	51
c19097_g3_i2	NF-YA	1218	gnl|BL_ORD_ID|281397Sevir.9G525800.4.p Setaria viridis|NF-YA|NF-YA family protein	281397	2.26876e-66	100	216.853	102	102
c18013_g1_i3	MYB	858	gnl|BL_ORD_ID|218059PH01001490G0340 Phyllostachys heterocycla|MYB_related|MYB_related family protein	218059	1.14946e-27	54.5918	114.005	196	107
c640_g1_i2	GATA	737	gnl|BL_ORD_ID|259690Seita.4G234800.1.p Setaria italica|GATA|GATA family protein	259690	5.26427e-17	82.6446	82.0333	121	100
c18086_g1_i1	MYB	1423	gnl|BL_ORD_ID|310036GRMZM2G320305_P01 Zea mays|MYB_related|MYB_related family protein	310036	3.95489e-42	72.4832	160.614	149	108
c18008_g1_i1	bZIP	1094	gnl|BL_ORD_ID|247881RrC9010_p1 Raphanus raphanistrum|bZIP|bZIP family protein	247881	4.50969e-07	41.5966	55.0694	238	99
c19934_g6_i4	Nin-like	1194	gnl|BL_ORD_ID|207716Pbr008254.1 Pyrus bretschneideri|Nin-like|Nin-like family protein	207716	5.13702e-07	52.5862	55.0694	116	61
c18652_g1_i3	MYB	805	gnl|BL_ORD_ID|218059PH01001490G0340 Phyllostachys heterocycla|MYB_related|MYB_related family protein	218059	4.08583e-36	65.1852	137.887	135	88
c17847_g1_i2	bHLH	282	gnl|BL_ORD_ID|147511GSMUA_Achr11P16630_001 Musa acuminata|bHLH|bHLH family protein	147511	1.00185e-14	58.6207	73.1738	87	51
c11950_g1_i2	bHLH	926	gnl|BL_ORD_ID|26616Bradi2g44117.9.p Brachypodium distachyon|bHLH|bHLH family protein	26616	8.46951e-40	59.2593	150.214	216	128
c20457_g1_i6	B3	1216	gnl|BL_ORD_ID|249384Rsa1.0_03642.1_g00002.1 Raphanus sativus|B3|B3 family protein	249384	2.55313e-11	60.2564	67.3958	78	47
c20932_g1_i7	C3H	1952	gnl|BL_ORD_ID|237707Pavir.6KG056200.5.p Panicum virgatum|C3H|C3H family protein	237707	1.94287e-34	67.7852	142.895	149	101
c18103_g1_i3	MYB	472	gnl|BL_ORD_ID|264276Sme2.5_00297.1_g00019.1 Solanum melongena|MYB|MYB family protein	264276	1.01561e-09	51.3333	59.6918	150	77
c18539_g1_i6	Nin-like	673	gnl|BL_ORD_ID|316447Zmw_sc06576.1.g00010.1 Zoysia matrella|Nin-like|Nin-like family protein	316447	1.16559e-38	58.5227	144.436	176	103
c20008_g2_i6	MYB	1096	gnl|BL_ORD_ID|96206462853135 Eragrostis tef|MYB_related|MYB_related family protein	96206	1.45111e-107	86.1635	267.314	159	137
c20019_g3_i2	bZIP	1632	gnl|BL_ORD_ID|271780Sopim08g074860.0.1 Solanum pimpinellifolium|bZIP|bZIP family protein	271780	4.66197e-06	59.4595	51.9878	74	44
c20119_g1_i4	Trihelix	918	gnl|BL_ORD_ID|241275Pavir.7NG215100.3.p Panicum virgatum|Trihelix|Trihelix family protein	241275	6.43826e-45	96.3855	163.31	83	80
c19949_g1_i1	G2-like	1664	gnl|BL_ORD_ID|295248Tp57577_TGAC_v2_mRNA34790 Trifolium pratense|G2-like|G2-like family protein	295248	4.8372e-20	77.9412	95.1301	68	53
c20738_g4_i9	GeBP protein	1014	gnl|BL_ORD_ID|188127OMERI02G32430.4 Oryza meridionalis|GeBP|GeBP family protein	188127	3.4841e-09	40.5128	61.2326	195	79
c20248_g1_i9	GRAS	1541	gnl|BL_ORD_ID|146281Lus10040166 Linum usitatissimum|GRAS|GRAS family protein	146281	6.85801e-22	47.7941	103.219	272	130
c20600_g1_i3	ERF	1118	gnl|BL_ORD_ID|21095EMT22546 Aegilops tauschii|ERF|ERF family protein	21095	4.69313e-07	53.3981	55.0694	103	55
c19932_g1_i1	NAC	580	gnl|BL_ORD_ID|4480Achn335281 Actinidia chinensis|NAC|NAC family protein	4480	1.1115e-27	53.1915	114.39	188	100
c19712_g2_i8	C3H	526	gnl|BL_ORD_ID|80131DCAR_019739 Daucus carota|C3H|C3H family protein	80131	1.84997e-36	63.8158	139.043	152	97
c19801_g1_i1	NF-YC	1176	gnl|BL_ORD_ID|282386Sevir.1G070500.1.p Setaria viridis|NF-YC|NF-YC family protein	282386	4.22702e-95	98.7179	291.582	234	231
c20177_g6_i3	HD-ZIP	480	gnl|BL_ORD_ID|281226Sevir.1G257900.1.p Setaria viridis|HD-ZIP|HD-ZIP family protein	281226	3.50794e-85	90.625	256.144	160	145
c20265_g5_i6	WRKY	555	gnl|BL_ORD_ID|55431Csa13g050240.1 Camelina sativa|WRKY|WRKY family protein	55431	5.38611e-52	75.8621	184.496	145	110
c18551_g4_i2	C2H2	1238	gnl|BL_ORD_ID|280691Sevir.2G379600.1.p Setaria viridis|C2H2|C2H2 family protein	280691	0	95.2128	603.208	376	358
c20631_g6_i3	GRAS	1456	gnl|BL_ORD_ID|152883MDP0000263576 Malus domestica|GRAS|GRAS family protein	152883	2.47346e-56	58.194	204.142	299	174
c19154_g1_i6	C3H	1136	gnl|BL_ORD_ID|184948OGLUM01G10890.2 Oryza glumaepatula|C3H|C3H family protein	184948	6.09656e-10	43.0693	63.929	202	87
c20240_g1_i2	Trihelix	698	gnl|BL_ORD_ID|281831Sevir.5G270200.1.p Setaria viridis|Trihelix|Trihelix family protein	281831	3.63278e-36	98.5075	134.806	67	66
c19587_g2_i4	TCP	1000	gnl|BL_ORD_ID|270237Sopen12g015990.1 Solanum pennellii|TCP|TCP family protein	270237	5.73927e-17	49.7925	85.1149	241	120
c20687_g3_i3	MYB	1695	gnl|BL_ORD_ID|310108GRMZM2G304840_P01 Zea mays|MYB_related|MYB_related family protein	310108	2.00244e-27	94.8276	115.931	58	55
c18952_g1_i2	Trihelix	1179	gnl|BL_ORD_ID|282672Sevir.7G305500.4.p Setaria viridis|Trihelix|Trihelix family protein	282672	0	91.9771	630.558	349	321
c19617_g4_i9	MYB	663	gnl|BL_ORD_ID|4373Achn111201 Actinidia chinensis|MYB_related|MYB_related family protein	4373	4.11232e-07	69.7674	53.1434	43	30
c19792_g2_i4	bHLH	740	gnl|BL_ORD_ID|152761MDP0000606021 Malus domestica|bHLH|bHLH family protein	152761	1.71412e-27	50.6977	115.161	215	109
c20136_g1_i3	bHLH	1042	gnl|BL_ORD_ID|191102OPUNC07G16850.2 Oryza punctata|bHLH|bHLH family protein	191102	0	94.2492	576.244	313	295
c19222_g8_i13	BBR-BPC	713	gnl|BL_ORD_ID|99289mrna00620.1-v1.0-hybrid Fragaria vesca|BBR-BPC|BBR-BPC family protein	99289	3.22597e-50	72.1854	179.874	151	109
c20443_g1_i1	M-type_MADS	769	gnl|BL_ORD_ID|281125Sevir.5G438700.1.p Setaria viridis|M-type_MADS|M-type_MADS family protein	281125	5.99705e-71	95.6835	221.476	139	133
c20767_g4_i7	C3H	1562	gnl|BL_ORD_ID|152278MDP0000304584 Malus domestica|C3H|C3H family protein	152278	1.91991e-43	68.9873	169.088	158	109
c19871_g2_i2	CAMTA	888	gnl|BL_ORD_ID|257412676752474 Sisymbrium irio|CAMTA|CAMTA family protein	257412	1.86759e-08	54.0541	58.5362	111	60
c19798_g3_i1	M-type_MADS	997	gnl|BL_ORD_ID|220729PSME_00046752-RA Pseudotsuga menziesii|M-type_MADS|M-type_MADS family protein	220729	2.18581e-37	84.2697	140.969	89	75
c19072_g1_i4	ARF	1799	gnl|BL_ORD_ID|216643PH01000845G0410 Phyllostachys heterocycla|ARF|ARF family protein	216643	9.03748e-48	88.4615	184.882	130	115
c19668_g5_i2	ARR-B	2154	gnl|BL_ORD_ID|60752Cc11_g07710 Coffea canephora|ARR-B|ARR-B family protein	60752	2.41343e-23	56.7073	105.145	164	93
c18725_g3_i1	BBR-BPC	1502	gnl|BL_ORD_ID|97717FANhyb_rscf00000253.1.g00010.1 Fragaria x ananassa|BBR-BPC|BBR-BPC family protein	97717	2.35156e-11	45.4128	69.3218	218	99
c20360_g2_i1	NF-YA	786	gnl|BL_ORD_ID|146364Lus10031505 Linum usitatissimum|NF-YA|NF-YA family protein	146364	1.92263e-27	57.9365	98.9821	126	73
c20619_g4_i7	MYB	1351	gnl|BL_ORD_ID|250818Rsa1.0_03996.1_g00001.1 Raphanus sativus|MYB_related|MYB_related family protein	250818	5.60472e-167	77.0883	519.235	419	323
c19481_g7_i3	FAR1	1214	gnl|BL_ORD_ID|150835MDP0000247737 Malus domestica|FAR1|FAR1 family protein	150835	1.38418e-141	84.7826	444.891	276	234
c20186_g4_i1	HB-other	1439	gnl|BL_ORD_ID|83255KZV22500.1 Dorcoceras hygrometricum|HB-other|HB-other family protein	83255	2.92273e-156	95.4023	340.117	174	166
c17024_g1_i3	NAC	270	gnl|BL_ORD_ID|153054MDP0000428265 Malus domestica|NAC|NAC family protein	153054	1.61042e-20	89.4737	71.633	38	34
c14338_g1_i1	MYB	987	gnl|BL_ORD_ID|74021PK12308.1 Cannabis sativa|MYB_related|MYB_related family protein	74021	5.42645e-25	85.5072	106.301	69	59
c19185_g2_i4	MYB	1209	gnl|BL_ORD_ID|149254GSMUA_Achr9P07000_001 Musa acuminata|MYB|MYB family protein	149254	6.4842e-06	52.9412	51.6026	85	45
c17629_g1_i2	bHLH	757	gnl|BL_ORD_ID|221441PSME_00050119-RA Pseudotsuga menziesii|bHLH|bHLH family protein	221441	6.18249e-16	68.6747	79.7221	83	57
c18500_g1_i9	C2H2	557	gnl|BL_ORD_ID|149941GSMUA_Achr10P03980_001 Musa acuminata|C2H2|C2H2 family protein	149941	7.25589e-06	67.3469	48.521	49	33
c17750_g1_i1	E2F DP	1412	gnl|BL_ORD_ID|194544ORUFI02G33610.1 Oryza rufipogon|E2F/DP|E2F/DP family protein	194544	1.34647e-74	57.3134	255.373	335	192
c16629_g1_i1	bZIP	696	gnl|BL_ORD_ID|281269Sevir.3G197600.1.p Setaria viridis|bZIP|bZIP family protein	281269	8.85016e-64	94.3662	204.142	142	134
c18819_g1_i2	NF-YA	1389	gnl|BL_ORD_ID|146364Lus10031505 Linum usitatissimum|NF-YA|NF-YA family protein	146364	4.87205e-29	57.8947	124.405	152	88
c19117_g1_i1	G2-like	1187	gnl|BL_ORD_ID|282308Sevir.9G078400.1.p Setaria viridis|G2-like|G2-like family protein	282308	7.36552e-104	94.8718	211.46	156	148
c18408_g1_i2	HD-ZIP	479	gnl|BL_ORD_ID|281675Sevir.2G294300.1.p Setaria viridis|HD-ZIP|HD-ZIP family protein	281675	2.5021e-38	66.4062	135.961	128	85
c18446_g2_i3	NAC	935	gnl|BL_ORD_ID|42493Brast01G380000.1.p Brachypodium stacei|NAC|NAC family protein	42493	1.13936e-71	82.1192	240.736	151	124
c18907_g5_i1	C2H2	1709	gnl|BL_ORD_ID|273462Spipo12G0053800 Spirodela polyrhiza|C2H2|C2H2 family protein	273462	2.11625e-07	41.7722	56.9954	316	132
c19220_g3_i12	bHLH	1738	gnl|BL_ORD_ID|152761MDP0000606021 Malus domestica|bHLH|bHLH family protein	152761	2.06793e-50	47.7322	190.66	463	221
c18136_g1_i1	MYB	746	gnl|BL_ORD_ID|81876Dca61157.1 Dianthus caryophyllus|MYB_related|MYB_related family protein	81876	3.18541e-10	49.6403	62.7734	139	69
c20502_g1_i5	FAR1	1007	gnl|BL_ORD_ID|196381BGIOSGA009723-PA Oryza sativa subsp. indica|FAR1|FAR1 family protein	196381	3.74545e-08	62.8571	58.151	70	44
c20231_g5_i7	ERF	985	gnl|BL_ORD_ID|83486KZV57940.1 Dorcoceras hygrometricum|ERF|ERF family protein	83486	4.21735e-12	57.8947	70.0922	133	77
c19337_g3_i5	B3	965	gnl|BL_ORD_ID|257914676727980 Sisymbrium irio|B3|B3 family protein	257914	3.09853e-76	83.6957	257.684	184	154
c20543_g4_i6	Trihelix	1473	gnl|BL_ORD_ID|84194Do000072.1 Dichanthelium oligosanthes|Trihelix|Trihelix family protein	84194	2.82802e-73	89.1156	252.677	147	131
c20557_g3_i3	MIKC_MADS	879	gnl|BL_ORD_ID|128592Itr_sc000074.1_g00018.1 Ipomoea trifida|MIKC_MADS|MIKC_MADS family protein	128592	7.73748e-98	91.0615	310.457	179	163
c19422_g4_i1	ERF	1013	gnl|BL_ORD_ID|296637TRIUR3_31251-P1 Triticum urartu|ERF|ERF family protein	296637	2.84893e-18	53.7975	88.5817	158	85
c20589_g1_i5	WRKY	894	gnl|BL_ORD_ID|22015AT4G12020.1 Arabidopsis thaliana|WRKY|WRKY family protein	22015	9.64564e-14	58.209	74.7146	67	39
c19930_g4_i3	MYB	340	gnl|BL_ORD_ID|315307Zmw_sc03046.1.g00130.1 Zoysia matrella|MYB|MYB family protein	315307	1.26532e-25	76.9231	105.531	78	60
c18284_g2_i7	M-type_MADS	940	gnl|BL_ORD_ID|55771Csa04g009800.1 Camelina sativa|M-type_MADS|M-type_MADS family protein	55771	3.69877e-12	55.0847	69.707	118	65
c18576_g1_i5	HB-other	850	gnl|BL_ORD_ID|84397Do020981.1 Dichanthelium oligosanthes|HB-other|HB-other family protein	84397	3.57071e-58	97.0297	194.897	101	98
c20618_g3_i6	BES1	1381	gnl|BL_ORD_ID|257355676766192 Sisymbrium irio|BES1|BES1 family protein	257355	2.22484e-17	50.3546	88.1965	141	71
c18933_g3_i3	MYB	997	gnl|BL_ORD_ID|247677RrC309_p2 Raphanus raphanistrum|MYB|MYB family protein	247677	3.48011e-107	84.0909	339.347	220	185
c20819_g2_i1	HB-other	929	gnl|BL_ORD_ID|184409OGLUM05G28390.1 Oryza glumaepatula|HB-other|HB-other family protein	184409	3.3256e-26	80.198	107.071	101	81
c20212_g5_i1	NF-YA	264	gnl|BL_ORD_ID|313996Zmw_sc00055.1.g00420.1 Zoysia matrella|NF-YA|NF-YA family protein	313996	1.92524e-07	59.4203	51.2174	69	41
c17809_g1_i4	M-type_MADS	649	gnl|BL_ORD_ID|299368Vang0913s00010.1 Vigna angularis|M-type_MADS|M-type_MADS family protein	299368	1.77303e-15	57.7982	75.0998	109	63
c19756_g5_i5	AP2	1722	gnl|BL_ORD_ID|281756Sevir.1G325900.1.p Setaria viridis|AP2|AP2 family protein	281756	0	91.5989	608.216	369	338
c18655_g1_i4	NAC	728	gnl|BL_ORD_ID|306593Zjn_sc00028.1.g03130.1.am.mk Zoysia japonica|NAC|NAC family protein	306593	6.0631e-45	73.5294	165.236	136	100
c19302_g1_i7	ERF	296	gnl|BL_ORD_ID|27001Bradi3g42627.5.p Brachypodium distachyon|ERF|ERF family protein	27001	1.15463e-57	97.9381	193.356	97	95
c19531_g1_i3	FAR1	889	gnl|BL_ORD_ID|206736Pbr032279.2 Pyrus bretschneideri|FAR1|FAR1 family protein	206736	5.27183e-56	65.4054	188.348	185	121
c16051_g1_i1	ERF	573	gnl|BL_ORD_ID|296738TRIUR3_11943-P1 Triticum urartu|ERF|ERF family protein	296738	2.53271e-31	79.0123	123.25	81	64
c19270_g4_i8	GRAS	1411	gnl|BL_ORD_ID|21269EMT21260 Aegilops tauschii|GRAS|GRAS family protein	21269	1.04114e-36	64.1892	148.673	148	95
c19761_g6_i1	C2H2	1039	gnl|BL_ORD_ID|230963Psi011812 Picea sitchensis|C2H2|C2H2 family protein	230963	2.8534e-13	85.7143	73.559	49	42
c16210_g1_i1	HD-ZIP	347	gnl|BL_ORD_ID|319581Zpz_sc03896.1.g00010.1.sm.mk Zoysia pacifica|HD-ZIP|HD-ZIP family protein	319581	1.30019e-25	60.5263	104.375	114	69
c19955_g1_i10	MIKC_MADS	966	gnl|BL_ORD_ID|98319mrna13356.1-v1.0-hybrid Fragaria vesca|MIKC_MADS|MIKC_MADS family protein	98319	8.16945e-58	69.685	204.142	254	177
c19410_g3_i1	bHLH	590	gnl|BL_ORD_ID|180678OB06G28840.1 Oryza brachyantha|bHLH|bHLH family protein	180678	4.31374e-36	56.0606	135.961	198	111
c20160_g5_i3	bHLH	1075	gnl|BL_ORD_ID|5483Achn144111 Actinidia chinensis|bHLH|bHLH family protein	5483	1.39258e-20	92	95.9005	50	46
c13267_g1_i2	C2H2	465	gnl|BL_ORD_ID|147186Lus10009218 Linum usitatissimum|C2H2|C2H2 family protein	147186	6.12475e-36	67.7686	137.117	121	82
c17760_g1_i4	NF-X1	774	gnl|BL_ORD_ID|153833Manes.06G003200.1.p Manihot esculenta|NF-X1|NF-X1 family protein	153833	7.54781e-42	60.1036	158.303	193	116
c20969_g1_i5	ARR-B	3595	gnl|BL_ORD_ID|206659Pbr032760.1 Pyrus bretschneideri|ARR-B|ARR-B family protein	206659	8.39001e-09	47.5862	62.3882	145	69
c19218_g1_i4	WRKY	904	gnl|BL_ORD_ID|296886TRIUR3_12546-P1 Triticum urartu|WRKY|WRKY family protein	296886	1.73962e-16	61.6071	80.8777	112	69
c12412_g1_i1	GRAS	752	gnl|BL_ORD_ID|83179KZV34808.1 Dorcoceras hygrometricum|GRAS|GRAS family protein	83179	2.85456e-107	78.4	336.65	250	196
c23708_g1_i1	BBR-BPC	308	gnl|BL_ORD_ID|99709Cotton_A_07948_BGI-A2_v1.0 Gossypium arboreum|BBR-BPC|BBR-BPC family protein	99709	1.17325e-49	95.098	172.94	102	97
c19616_g4_i2	B3	686	gnl|BL_ORD_ID|287133Thecc1EG000515t1 Theobroma cacao|B3|B3 family protein	287133	1.15708e-41	55.7604	153.68	217	121
c19883_g5_i3	MYB	1963	gnl|BL_ORD_ID|79671DCAR_007584 Daucus carota|MYB_related|MYB_related family protein	79671	0	89.9777	696.812	449	404
c20556_g1_i7	bZIP	720	gnl|BL_ORD_ID|282964Sevir.1G338300.1.p Setaria viridis|bZIP|bZIP family protein	282964	1.92298e-81	91.195	254.218	159	145
c19232_g2_i5	ERF	634	gnl|BL_ORD_ID|301846Vradi02g06710.1 Vigna radiata|ERF|ERF family protein	301846	2.85903e-23	69.0722	98.2117	97	67
c19221_g4_i5	HRT-like	543	gnl|BL_ORD_ID|2690AA81G00050 Aethionema arabicum|HRT-like|HRT-like family protein	2690	2.73488e-30	72.381	120.168	105	76
c19836_g3_i1	C3H	836	gnl|BL_ORD_ID|98260mrna31023.1-v1.0-hybrid Fragaria vesca|C3H|C3H family protein	98260	1.21502e-48	68.559	177.948	229	157
c18940_g2_i5	bZIP	580	gnl|BL_ORD_ID|315719Zmw_sc01683.1.g00130.1 Zoysia matrella|bZIP|bZIP family protein	315719	6.18741e-42	97.8723	144.05	94	92
c20968_g7_i5	ARF	378	gnl|BL_ORD_ID|4927Achn116231 Actinidia chinensis|ARF|ARF family protein	4927	6.24936e-47	98.8235	167.548	85	84
c19994_g4_i3	bZIP	1036	gnl|BL_ORD_ID|245942RrC1264_p3 Raphanus raphanistrum|bZIP|bZIP family protein	245942	8.21782e-32	70.3704	108.227	135	95
c19567_g1_i5	WOX	1503	gnl|BL_ORD_ID|297855678313126 Utricularia gibba|WOX|WOX family protein	297855	7.22797e-18	70.5882	87.0409	85	60
c19004_g3_i5	Trihelix	421	gnl|BL_ORD_ID|153325MDP0000275412 Malus domestica|Trihelix|Trihelix family protein	153325	4.11772e-49	94.1748	171.014	103	97
c18778_g1_i2	C3H	613	gnl|BL_ORD_ID|152278MDP0000304584 Malus domestica|C3H|C3H family protein	152278	3.04671e-68	74.1935	228.794	186	138
c19197_g1_i2	MYB	737	gnl|BL_ORD_ID|150247GSMUA_Achr7P11320_001 Musa acuminata|MYB|MYB family protein	150247	4.35997e-18	52.795	87.4261	161	85
c19053_g7_i3	C2H2	602	gnl|BL_ORD_ID|85381Do003946.1 Dichanthelium oligosanthes|C2H2|C2H2 family protein	85381	1.58197e-06	52.459	50.447	61	32
c16923_g1_i2	HB-other	1211	gnl|BL_ORD_ID|319178Zpz_sc04699.1.g00010.1.am.mk Zoysia pacifica|HB-other|HB-other family protein	319178	6.57988e-19	71.2644	90.8929	87	62
c19874_g1_i8	GATA	699	gnl|BL_ORD_ID|186206KN540155.1_FGP001 Oryza longistaminata|GATA|GATA family protein	186206	2.02482e-34	69.3548	135.961	124	86
c20540_g2_i3	STAT	572	gnl|BL_ORD_ID|264622Sme2.5_01196.1_g00006.1 Solanum melongena|STAT|STAT family protein	264622	5.19783e-61	93.6937	209.92	111	104
c17647_g1_i2	bHLH	1128	gnl|BL_ORD_ID|15287Neem_16119_f_2 Azadirachta indica|bHLH|bHLH family protein	15287	8.22986e-10	46.9231	63.1586	130	61
c18905_g1_i7	bZIP	703	gnl|BL_ORD_ID|261352Seita.5G191600.1.p Setaria italica|bZIP|bZIP family protein	261352	1.32666e-27	91.8033	107.457	61	56
c20219_g1_i4	GeBP protein	1924	gnl|BL_ORD_ID|228665Prupe.3G046700.1.p Prunus persica|GeBP|GeBP family protein	228665	4.78526e-43	89.6907	164.081	97	87
c20448_g1_i1	SBP	793	gnl|BL_ORD_ID|1549Aan021243 Artemisia annua|SBP|SBP family protein	1549	2.1953e-39	87.5	139.043	80	70
c19465_g1_i1	bHLH	620	gnl|BL_ORD_ID|5483Achn144111 Actinidia chinensis|bHLH|bHLH family protein	5483	6.5196e-125	93.9394	370.933	198	186
c16990_g1_i2	NAC	419	gnl|BL_ORD_ID|290773XP_010536267.1 Tarenaya hassleriana|NAC|NAC family protein	290773	1.49743e-17	63.9175	82.4185	97	62
c20522_g3_i9	MYB	956	gnl|BL_ORD_ID|20654EMT08992 Aegilops tauschii|MYB_related|MYB_related family protein	20654	1.03244e-14	86.0465	77.411	43	37
c20177_g1_i8	HD-ZIP	1140	gnl|BL_ORD_ID|259337Seita.7G184600.1.p Setaria italica|HD-ZIP|HD-ZIP family protein	259337	2.00378e-100	94.2308	304.679	208	196
c19785_g1_i22	LBD	1524	gnl|BL_ORD_ID|149351GSMUA_Achr5P10740_001 Musa acuminata|LBD|LBD family protein	149351	6.06935e-59	56.5982	213.001	341	193
c20449_g1_i5	NF-YC	1564	gnl|BL_ORD_ID|29992GSBRNA2T00081075001 Brassica napus|NF-YC|NF-YC family protein	29992	2.82169e-133	75.0943	307.375	265	199
c19883_g7_i1	MYB	1254	gnl|BL_ORD_ID|79671DCAR_007584 Daucus carota|MYB_related|MYB_related family protein	79671	8.34339e-137	89.3491	258.07	169	151
c16916_g1_i2	Trihelix	600	gnl|BL_ORD_ID|184188OGLUM12G04560.2 Oryza glumaepatula|Trihelix|Trihelix family protein	184188	2.16058e-26	81.25	110.538	80	65
c21147_g1_i1	bZIP	562	gnl|BL_ORD_ID|107740Gh_D05G0105 Gossypium hirsutum|bZIP|bZIP family protein	107740	4.19088e-14	64.7059	72.0182	68	44
c19425_g2_i1	C3H	758	gnl|BL_ORD_ID|248295Rsa1.0_03182.1_g00005.1 Raphanus sativus|C3H|C3H family protein	248295	1.27591e-23	90	101.679	60	54
c18761_g1_i11	B3	1536	gnl|BL_ORD_ID|283898Traes_5DS_675BEBC7B.2 Triticum aestivum|B3|B3 family protein	283898	1.30166e-73	66.1491	256.529	322	213
c17490_g1_i1	bHLH	571	gnl|BL_ORD_ID|5483Achn144111 Actinidia chinensis|bHLH|bHLH family protein	5483	4.13105e-98	98.6111	301.597	144	142
c20138_g1_i2	NAC	937	gnl|BL_ORD_ID|240132Pavir.8NG018500.1.p Panicum virgatum|NAC|NAC family protein	240132	1.66467e-36	57.1429	139.043	259	148
c18544_g4_i5	WRKY	543	gnl|BL_ORD_ID|190294ONIVA02G36110.1 Oryza nivara|WRKY|WRKY family protein	190294	4.49793e-35	92.3077	135.191	104	96
c20605_g6_i1	bHLH	436	gnl|BL_ORD_ID|29627GSBRNA2T00090396001 Brassica napus|bHLH|bHLH family protein	29627	2.08723e-21	68.0851	93.2041	94	64
c19741_g1_i2	NF-YB	833	gnl|BL_ORD_ID|295020Tp57577_TGAC_v2_mRNA24946 Trifolium pratense|NF-YB|NF-YB family protein	295020	2.48618e-58	58.0882	202.601	272	158
c20921_g1_i3	C2H2	997	gnl|BL_ORD_ID|273462Spipo12G0053800 Spirodela polyrhiza|C2H2|C2H2 family protein	273462	1.52508e-76	64.7059	253.062	306	198
c16461_g1_i2	SBP	520	gnl|BL_ORD_ID|315046Zmw_sc02447.1.g00040.1 Zoysia matrella|SBP|SBP family protein	315046	6.63573e-11	85.7143	63.929	56	48
c4714_g1_i1	NF-YA	639	gnl|BL_ORD_ID|245735RrC2310_p3 Raphanus raphanistrum|NF-YA|NF-YA family protein	245735	5.39798e-16	71.0145	78.9518	69	49
c17768_g1_i1	NAC	1400	gnl|BL_ORD_ID|85628Do008886.1 Dichanthelium oligosanthes|NAC|NAC family protein	85628	1.18789e-86	90.2439	280.796	205	185
c17920_g1_i2	ERF	644	gnl|BL_ORD_ID|257900676725992 Sisymbrium irio|ERF|ERF family protein	257900	2.6399e-08	51.2821	56.225	78	40
c18952_g1_i8	Trihelix	1110	gnl|BL_ORD_ID|282672Sevir.7G305500.4.p Setaria viridis|Trihelix|Trihelix family protein	282672	0	95.625	613.609	320	306
c19882_g5_i8	MYB	265	gnl|BL_ORD_ID|4587Achn077281 Actinidia chinensis|MYB_related|MYB_related family protein	4587	3.55312e-38	90.1235	136.346	81	73
c20527_g1_i9	ERF	1702	gnl|BL_ORD_ID|258938676725400 Sisymbrium irio|ERF|ERF family protein	258938	7.26673e-08	71.4286	58.9214	56	40
c18444_g2_i1	GRAS	849	gnl|BL_ORD_ID|275787SapurV1A.0362s0380.1.p Salix purpurea|GRAS|GRAS family protein	275787	9.77326e-24	52.3256	90.1225	172	90
c19373_g1_i5	bHLH	524	gnl|BL_ORD_ID|74848PK04509.1 Cannabis sativa|bHLH|bHLH family protein	74848	1.8616e-20	98.3051	85.5001	59	58
c16242_g1_i2	MIKC_MADS	690	gnl|BL_ORD_ID|121423KHN16216.1 Glycine soja|MIKC_MADS|MIKC_MADS family protein	121423	1.56025e-14	82	71.2478	50	41
c19953_g3_i4	CO-like	903	gnl|BL_ORD_ID|152403MDP0000302297 Malus domestica|CO-like|CO-like family protein	152403	1.89176e-31	78.1818	128.642	110	86
c12609_g1_i1	MYB	787	gnl|BL_ORD_ID|294729Tp57577_TGAC_v2_mRNA33623 Trifolium pratense|MYB|MYB family protein	294729	4.91471e-36	51.1628	140.969	258	132
c19500_g1_i7	MYB	830	gnl|BL_ORD_ID|3617Achn050491 Actinidia chinensis|MYB_related|MYB_related family protein	3617	7.21155e-86	92.8177	275.789	181	168
c20551_g1_i4	MYB	1984	gnl|BL_ORD_ID|281496Sevir.3G114200.1.p Setaria viridis|MYB_related|MYB_related family protein	281496	1.10776e-143	89.8693	427.172	306	275
c20033_g2_i5	MYB	1782	gnl|BL_ORD_ID|189838ONIVA02G03520.1 Oryza nivara|MYB_related|MYB_related family protein	189838	1.31326e-16	46.0317	86.2705	252	116
c19127_g3_i4	MYB	1281	gnl|BL_ORD_ID|5502Achn366911 Actinidia chinensis|MYB_related|MYB_related family protein	5502	1.34956e-39	81.4433	129.413	97	79
c18924_g3_i4	WRKY	1474	gnl|BL_ORD_ID|255933XP_011095229.1 Sesamum indicum|WRKY|WRKY family protein	255933	6.64862e-10	46.1207	65.0846	232	107
c19939_g4_i3	G2-like	1305	gnl|BL_ORD_ID|193075OPUNC01G35910.1 Oryza punctata|G2-like|G2-like family protein	193075	0	97.151	704.516	351	341
c18923_g4_i1	M-type_MADS	590	gnl|BL_ORD_ID|153332MDP0000449389 Malus domestica|M-type_MADS|M-type_MADS family protein	153332	1.81088e-15	61.2903	77.0258	93	57
c20182_g6_i2	LBD	710	gnl|BL_ORD_ID|97275FANhyb_rscf00001203.1.g00002.1 Fragaria x ananassa|LBD|LBD family protein	97275	2.01015e-56	80.1527	198.749	131	105
c19665_g1_i6	MYB	1844	gnl|BL_ORD_ID|31790GSBRNA2T00069970001 Brassica napus|MYB_related|MYB_related family protein	31790	1.73304e-34	54.6559	142.51	247	135
c20203_g5_i6	TCP	1884	gnl|BL_ORD_ID|8337Aqcoe5G339000.3.p Aquilegia coerulea|TCP|TCP family protein	8337	2.30703e-28	50.6276	119.783	239	121
c20072_g1_i2	C2H2	815	gnl|BL_ORD_ID|105731Gh_A02G0818 Gossypium hirsutum|C2H2|C2H2 family protein	105731	5.29618e-25	80	105.145	75	60
c19818_g5_i1	HD-ZIP	589	gnl|BL_ORD_ID|264451Sme2.5_00572.1_g00001.1 Solanum melongena|HD-ZIP|HD-ZIP family protein	264451	7.62511e-11	71.1111	63.929	45	32
c12912_g1_i1	BBR-BPC	659	gnl|BL_ORD_ID|99709Cotton_A_07948_BGI-A2_v1.0 Gossypium arboreum|BBR-BPC|BBR-BPC family protein	99709	2.53077e-89	88.9423	288.5	208	185
c19827_g3_i3	C3H	883	gnl|BL_ORD_ID|85351Do009506.1 Dichanthelium oligosanthes|C3H|C3H family protein	85351	2.06218e-146	98.3264	430.639	239	235
c16401_g1_i3	Trihelix	575	gnl|BL_ORD_ID|5767Aco017242.1 Ananas comosus|Trihelix|Trihelix family protein	5767	1.92717e-14	55.3333	75.0998	150	83
c17897_g1_i6	HB-other	1182	gnl|BL_ORD_ID|98127mrna00537.1-v1.0-hybrid Fragaria vesca|HB-other|HB-other family protein	98127	1.02297e-80	84.7561	263.848	164	139
c19477_g2_i10	C3H	971	gnl|BL_ORD_ID|240576Pavir.5KG639300.1.p Panicum virgatum|C3H|C3H family protein	240576	1.27969e-28	96.6387	117.087	119	115
c20870_g3_i3	NAC	804	gnl|BL_ORD_ID|129934Jcr4S00282.90 Jatropha curcas|NAC|NAC family protein	129934	1.74917e-71	68.6747	237.654	249	171
c20166_g6_i4	LSD	1091	gnl|BL_ORD_ID|256428XP_011085606.1 Sesamum indicum|LSD|LSD family protein	256428	1.35076e-37	69.4915	144.05	177	123
c18872_g7_i2	WRKY	954	gnl|BL_ORD_ID|281452Sevir.8G011700.1.p Setaria viridis|WRKY|WRKY family protein	281452	2.60727e-06	75.4386	50.8322	57	43
c20252_g3_i2	MYB	1707	gnl|BL_ORD_ID|53608Csa11g027640.1 Camelina sativa|MYB|MYB family protein	53608	4.49288e-89	64.1509	266.929	371	238
c19210_g4_i3	GRAS	625	gnl|BL_ORD_ID|306013Zjn_sc00031.1.g00520.1.am.mk Zoysia japonica|GRAS|GRAS family protein	306013	8.4877e-22	84.8485	97.4413	66	56
c17499_g1_i3	TCP	794	gnl|BL_ORD_ID|315193Zmw_sc02201.1.g00090.1 Zoysia matrella|TCP|TCP family protein	315193	1.5873e-17	67.0886	85.1149	79	53
c19152_g6_i5	G2-like	637	gnl|BL_ORD_ID|160581Medtr6g005650.1 Medicago truncatula|G2-like|G2-like family protein	160581	3.42215e-28	76.4706	112.079	85	65
c19747_g1_i3	FAR1	1060	gnl|BL_ORD_ID|17562Araip.5HG5J Arachis ipaensis|FAR1|FAR1 family protein	17562	2.49781e-12	59.4595	68.9366	74	44
c18496_g2_i4	Nin-like	544	gnl|BL_ORD_ID|259937Seita.6G248300.1.p Setaria italica|Nin-like|Nin-like family protein	259937	1.14028e-100	93.6416	318.546	173	162
c20001_g4_i3	MYB	1281	gnl|BL_ORD_ID|221801PSME_00038587-RA Pseudotsuga menziesii|MYB_related|MYB_related family protein	221801	1.69225e-24	48.6726	107.071	226	110
c17440_g2_i1	Nin-like	772	gnl|BL_ORD_ID|20007XP_011400012.1 Auxenochlorella protothecoides|Nin-like|Nin-like family protein	20007	3.19841e-09	44.2308	59.6918	156	69
c20252_g1_i4	CAMTA	1223	gnl|BL_ORD_ID|189444ONIVA10G07200.4 Oryza nivara|CAMTA|CAMTA family protein	189444	2.42177e-49	57.197	185.267	264	151
c20527_g1_i2	ERF	2347	gnl|BL_ORD_ID|258938676725400 Sisymbrium irio|ERF|ERF family protein	258938	1.56614e-07	71.4286	58.5362	56	40
c20477_g2_i3	NF-YB	466	gnl|BL_ORD_ID|130393WALNUT_00030998-RA Juglans regia|NF-YB|NF-YB family protein	130393	1.2288e-09	93.617	57.3806	47	44
c15716_g1_i2	GRAS	422	gnl|BL_ORD_ID|260905Seita.7G100800.1.p Setaria italica|GRAS|GRAS family protein	260905	1.65945e-15	95	75.8702	40	38
c18808_g1_i5	bHLH	1345	gnl|BL_ORD_ID|250384Rsa1.0_01740.1_g00003.1 Raphanus sativus|bHLH|bHLH family protein	250384	2.52451e-32	58.2418	132.494	182	106
c20208_g1_i1	HSF	1589	gnl|BL_ORD_ID|248487Rsa1.0_00008.1_g00039.1 Raphanus sativus|HSF|HSF family protein	248487	4.2031e-16	73.0769	72.4034	52	38
c19274_g4_i2	M-type_MADS	1266	gnl|BL_ORD_ID|5776Aco027629.1 Ananas comosus|M-type_MADS|M-type_MADS family protein	5776	9.49471e-53	49.2958	195.667	497	245
c19694_g1_i5	MIKC_MADS	1093	gnl|BL_ORD_ID|298168678301159 Utricularia gibba|MIKC_MADS|MIKC_MADS family protein	298168	1.23644e-06	51.6393	52.7582	122	63
c17299_g1_i1	BES1	904	gnl|BL_ORD_ID|190264ONIVA01G08700.1 Oryza nivara|BES1|BES1 family protein	190264	1.37161e-12	51.7483	70.8626	143	74
c2355_g1_i1	NAC	467	gnl|BL_ORD_ID|195713BGIOSGA036980-PA Oryza sativa subsp. indica|NAC|NAC family protein	195713	1.22838e-06	51	49.6766	100	51
c20169_g5_i3	GATA	1505	gnl|BL_ORD_ID|97107FANhyb_rscf00000233.1.g00002.1 Fragaria x ananassa|GATA|GATA family protein	97107	7.92385e-07	67.6923	55.0694	65	44
c20005_g8_i1	SRS	1705	gnl|BL_ORD_ID|4653Achn233011 Actinidia chinensis|SRS|SRS family protein	4653	0	82.8767	691.419	438	363
c19377_g6_i6	Dof	708	gnl|BL_ORD_ID|463KFK34490.1 Arabis alpina|Dof|Dof family protein	463	3.3139e-30	50.6912	122.094	217	110
c18497_g2_i5	ERF	1661	gnl|BL_ORD_ID|60761Cc01_g03550 Coffea canephora|ERF|ERF family protein	60761	1.02908e-21	50.9554	65.855	157	80
c20061_g1_i5	bHLH	1438	gnl|BL_ORD_ID|265511SMil_00011498-RA_Salv Salvia miltiorrhiza|bHLH|bHLH family protein	265511	3.22165e-124	73.1988	392.119	347	254
c20569_g3_i9	NAC	806	gnl|BL_ORD_ID|3311Achn212001 Actinidia chinensis|NAC|NAC family protein	3311	4.52876e-19	69.8795	85.8853	83	58
c19087_g1_i9	Trihelix	1273	gnl|BL_ORD_ID|151942MDP0000674040 Malus domestica|Trihelix|Trihelix family protein	151942	2.27603e-14	71.831	77.7962	71	51
c19737_g3_i3	DBB	1330	gnl|BL_ORD_ID|98849mrna24941.1-v1.0-hybrid Fragaria vesca|DBB|DBB family protein	98849	1.38344e-21	56.25	100.908	192	108
c20011_g4_i1	NF-YA	1092	gnl|BL_ORD_ID|128212Itr_sc000843.1_g00006.1 Ipomoea trifida|NF-YA|NF-YA family protein	128212	9.24623e-80	72.6236	257.299	263	191
c20594_g3_i3	G2-like	728	gnl|BL_ORD_ID|61425Cc10_g03650 Coffea canephora|G2-like|G2-like family protein	61425	2.96018e-36	60.4651	140.584	172	104
c19945_g2_i6	ERF	1281	gnl|BL_ORD_ID|134073Kaladp0839s0004.1.p Kalanchoe laxiflora|ERF|ERF family protein	134073	1.64086e-90	77.0213	296.975	235	181
c19979_g4_i2	NAC	748	gnl|BL_ORD_ID|188590OMERI04G25580.3 Oryza meridionalis|NAC|NAC family protein	188590	5.32277e-08	49.6454	56.225	141	70
c19356_g6_i1	Trihelix	1372	gnl|BL_ORD_ID|153325MDP0000275412 Malus domestica|Trihelix|Trihelix family protein	153325	2.36865e-81	67.1875	271.552	320	215
c20054_g2_i3	C2H2	524	gnl|BL_ORD_ID|258546676752188 Sisymbrium irio|C2H2|C2H2 family protein	258546	7.35147e-19	60.6838	87.8113	117	71
c20383_g1_i25	C2H2	1084	gnl|BL_ORD_ID|273462Spipo12G0053800 Spirodela polyrhiza|C2H2|C2H2 family protein	273462	5.41725e-07	54.2857	54.6842	105	57
c19397_g2_i1	C3H	1616	gnl|BL_ORD_ID|216837PH01000133G1180 Phyllostachys heterocycla|C3H|C3H family protein	216837	1.08515e-23	51.5504	108.227	258	133
c18876_g5_i3	B3	978	gnl|BL_ORD_ID|99071mrna17107.1-v1.0-hybrid Fragaria vesca|B3|B3 family protein	99071	1.18919e-43	63.0435	132.88	184	116
c19242_g4_i2	WRKY	607	gnl|BL_ORD_ID|98347mrna01596.1-v1.0-hybrid Fragaria vesca|WRKY|WRKY family protein	98347	5.60891e-84	86.9565	266.159	161	140
c6692_g1_i1	bHLH	253	gnl|BL_ORD_ID|258360676732396 Sisymbrium irio|bHLH|bHLH family protein	258360	1.18102e-30	77.5281	115.931	89	69
c20239_g1_i10	FAR1	756	gnl|BL_ORD_ID|296661TRIUR3_33125-P1 Triticum urartu|FAR1|FAR1 family protein	296661	2.35757e-61	70.4453	214.542	247	174
c17359_g1_i1	TCP	786	gnl|BL_ORD_ID|150428MDP0000304904 Malus domestica|TCP|TCP family protein	150428	6.19673e-22	60.2941	99.3673	136	82
c19926_g1_i1	C3H	1581	gnl|BL_ORD_ID|159761Mapoly0012s0190.1.p Marchantia polymorpha|C3H|C3H family protein	159761	9.87387e-12	59.6639	71.2478	119	71
c17997_g3_i5	NAC	1017	gnl|BL_ORD_ID|318711Zpz_sc00130.1.g00590.1.am.mk Zoysia pacifica|NAC|NAC family protein	318711	2.22189e-12	84.8485	70.8626	66	56
c20080_g2_i3	bZIP	562	gnl|BL_ORD_ID|215541Pahal.E00814.2 Panicum hallii|bZIP|bZIP family protein	215541	5.61718e-36	98.9362	131.724	94	93
c19623_g1_i3	ERF	1562	gnl|BL_ORD_ID|311193GRMZM2G114820_P01 Zea mays|ERF|ERF family protein	311193	2.98726e-11	86.4865	68.5514	37	32
c18201_g2_i4	NF-YC	723	gnl|BL_ORD_ID|281089Sevir.4G280800.1.p Setaria viridis|NF-YC|NF-YC family protein	281089	2.45725e-63	90.2597	204.527	154	139
c20694_g3_i6	NAC	2132	gnl|BL_ORD_ID|281581Sevir.2G268900.2.p Setaria viridis|NAC|NAC family protein	281581	0	93.5583	566.229	326	305
c18505_g5_i8	bHLH	1040	gnl|BL_ORD_ID|215401Pahal.E00426.1 Panicum hallii|bHLH|bHLH family protein	215401	1.03468e-86	94.964	271.552	139	132
c19046_g2_i1	MYB	1545	gnl|BL_ORD_ID|84934Do009061.1 Dichanthelium oligosanthes|MYB_related|MYB_related family protein	84934	5.60057e-19	54.717	93.9745	159	87
c18590_g2_i1	MIKC_MADS	401	gnl|BL_ORD_ID|98278mrna24978.1-v1.0-hybrid Fragaria vesca|MIKC_MADS|MIKC_MADS family protein	98278	9.44903e-22	92.4528	93.2041	53	49
c19005_g1_i3	NAC	579	gnl|BL_ORD_ID|304198GSVIVT01033372001 Vitis vinifera|NAC|NAC family protein	304198	1.32667e-31	86.5854	124.405	82	71
c17704_g1_i1	bHLH	1582	gnl|BL_ORD_ID|26616Bradi2g44117.9.p Brachypodium distachyon|bHLH|bHLH family protein	26616	3.6428e-165	72.7463	486.108	477	347
c19311_g5_i2	GATA	902	gnl|BL_ORD_ID|312172GRMZM2G396451_P01 Zea mays|GATA|GATA family protein	312172	1.08256e-07	52.8846	56.225	104	55
c20052_g2_i4	Trihelix	907	gnl|BL_ORD_ID|230914Psi010992 Picea sitchensis|Trihelix|Trihelix family protein	230914	1.89747e-19	59.6154	91.2781	104	62
c19775_g5_i1	TCP	963	gnl|BL_ORD_ID|151826MDP0000534647 Malus domestica|TCP|TCP family protein	151826	5.04152e-22	53.9877	97.8265	163	88
c20461_g1_i12	CO-like	1418	gnl|BL_ORD_ID|207077Pbr026954.1 Pyrus bretschneideri|CO-like|CO-like family protein	207077	4.33747e-34	51.952	139.813	333	173
c18552_g5_i3	MYB	659	gnl|BL_ORD_ID|53608Csa11g027640.1 Camelina sativa|MYB|MYB family protein	53608	1.52749e-19	83.3333	81.6481	60	50
c19409_g1_i2	WRKY	877	gnl|BL_ORD_ID|81293DCAR_014957 Daucus carota|WRKY|WRKY family protein	81293	2.66047e-40	81.3084	152.91	107	87
c20793_g2_i4	MYB	921	gnl|BL_ORD_ID|259342Seita.8G160000.2.p Setaria italica|MYB_related|MYB_related family protein	259342	3.66702e-167	97.992	501.13	249	244
c20569_g3_i3	NAC	1061	gnl|BL_ORD_ID|306593Zjn_sc00028.1.g03130.1.am.mk Zoysia japonica|NAC|NAC family protein	306593	2.30862e-12	51.3393	71.2478	224	115
c20509_g5_i1	GRAS	1223	gnl|BL_ORD_ID|148364GSMUA_Achr4P19750_001 Musa acuminata|GRAS|GRAS family protein	148364	3.34496e-32	76	132.88	100	76
c18699_g2_i2	MYB	214	gnl|BL_ORD_ID|292721Tp3g07810 Thellungiella parvula|MYB_related|MYB_related family protein	292721	2.5605e-17	81.1321	78.5666	53	43
c18701_g2_i7	HB-other	1559	gnl|BL_ORD_ID|259193Seita.5G265800.1.p Setaria italica|HB-other|HB-other family protein	259193	1.08893e-125	96.7972	408.683	281	272
c20896_g4_i4	GATA	1565	gnl|BL_ORD_ID|4521Achn226221 Actinidia chinensis|GATA|GATA family protein	4521	1.46721e-129	81.8841	399.053	276	226
c20767_g4_i2	C3H	1392	gnl|BL_ORD_ID|152278MDP0000304584 Malus domestica|C3H|C3H family protein	152278	1.52778e-36	65.2174	147.132	161	105
c19729_g4_i5	C3H	635	gnl|BL_ORD_ID|253373Sobic.007G050300.1.p Sorghum bicolor|C3H|C3H family protein	253373	4.06154e-101	95.7672	303.908	189	181
c18960_g5_i3	B3	819	gnl|BL_ORD_ID|6923Aqcoe7G121400.1.p Aquilegia coerulea|B3|B3 family protein	6923	1.97495e-16	81.6667	80.1073	60	49
c19871_g2_i1	CAMTA	882	gnl|BL_ORD_ID|257412676752474 Sisymbrium irio|CAMTA|CAMTA family protein	257412	1.8212e-08	54.0541	58.5362	111	60
c17768_g1_i3	NAC	1224	gnl|BL_ORD_ID|85628Do008886.1 Dichanthelium oligosanthes|NAC|NAC family protein	85628	3.95877e-87	90.2439	280.026	205	185
c18623_g4_i1	HB-other	1069	gnl|BL_ORD_ID|196875BGIOSGA013634-PA Oryza sativa subsp. indica|HB-other|HB-other family protein	196875	5.73702e-69	84.5679	226.868	162	137
c20033_g4_i1	MYB	548	gnl|BL_ORD_ID|280550Sevir.5G134200.1.p Setaria viridis|MYB_related|MYB_related family protein	280550	1.40282e-19	82.7586	83.1889	58	48
c20818_g2_i1	G2-like	717	gnl|BL_ORD_ID|106442Gh_A02G0666 Gossypium hirsutum|G2-like|G2-like family protein	106442	8.43912e-32	54.0773	127.102	233	126
c18660_g6_i2	MYB	1496	gnl|BL_ORD_ID|206798Pbr038199.1 Pyrus bretschneideri|MYB_related|MYB_related family protein	206798	1.10137e-121	74.2331	386.726	326	242
c17009_g1_i1	MIKC_MADS	1109	gnl|BL_ORD_ID|32847GSBRNA2T00056321001 Brassica napus|MIKC_MADS|MIKC_MADS family protein	32847	3.81757e-37	65.7143	146.362	175	115
c20748_g9_i4	WRKY	463	gnl|BL_ORD_ID|248470Rsa1.0_01894.1_g00003.1 Raphanus sativus|WRKY|WRKY family protein	248470	8.78672e-14	66.6667	63.1586	57	38
c20823_g2_i2	GRF	982	gnl|BL_ORD_ID|148748GSMUA_Achr8P26530_001 Musa acuminata|GRF|GRF family protein	148748	9.09535e-87	83.5	289.271	200	167
c19625_g4_i2	NAC	1111	gnl|BL_ORD_ID|186275KN538701.1_FGP009 Oryza longistaminata|NAC|NAC family protein	186275	5.96538e-11	48.7342	67.0106	158	77
c20300_g2_i2	CPP	926	gnl|BL_ORD_ID|20018XP_011401860.1 Auxenochlorella protothecoides|CPP|CPP family protein	20018	2.01224e-12	67.9012	70.4774	81	55
c19461_g2_i6	ARF	1746	gnl|BL_ORD_ID|259281Seita.6G212000.1.p Setaria italica|ARF|ARF family protein	259281	0	98.6696	875.93	451	445
c19647_g2_i1	MYB	473	gnl|BL_ORD_ID|70048cra_locus_5362_iso_4 Catharanthus roseus|MYB_related|MYB_related family protein	70048	2.06061e-86	90.4459	281.952	157	142
c19524_g2_i7	FAR1	1015	gnl|BL_ORD_ID|298726678329443 Utricularia gibba|FAR1|FAR1 family protein	298726	8.00622e-132	91.5179	393.275	224	205
c18946_g1_i2	C3H	739	gnl|BL_ORD_ID|249608Rsa1.0_00156.1_g00008.1 Raphanus sativus|C3H|C3H family protein	249608	3.08456e-22	55.3191	98.2117	141	78
c20811_g2_i6	WRKY	614	gnl|BL_ORD_ID|184563OGLUM09G04670.1 Oryza glumaepatula|WRKY|WRKY family protein	184563	6.49098e-10	47.9042	60.8474	167	80
c19137_g2_i3	CPP	1272	gnl|BL_ORD_ID|31647GSBRNA2T00123125001 Brassica napus|CPP|CPP family protein	31647	9.99526e-06	62.2222	51.2174	45	28
c20442_g4_i1	S1Fa-like	594	gnl|BL_ORD_ID|27908GSBRNA2T00046376001 Brassica napus|S1Fa-like|S1Fa-like family protein	27908	4.14196e-08	58.2278	55.4546	79	46
c20896_g4_i3	GATA	1619	gnl|BL_ORD_ID|4521Achn226221 Actinidia chinensis|GATA|GATA family protein	4521	2.63436e-129	81.8841	399.053	276	226
c13860_g1_i1	MYB	1034	gnl|BL_ORD_ID|4373Achn111201 Actinidia chinensis|MYB_related|MYB_related family protein	4373	5.45663e-95	74.216	308.916	287	213
c19816_g5_i7	G2-like	1074	gnl|BL_ORD_ID|24471828582.m000318 Ricinus communis|G2-like|G2-like family protein	244718	8.10607e-09	57.3171	60.077	82	47
c15688_g1_i1	CPP	1393	gnl|BL_ORD_ID|31488GSBRNA2T00142012001 Brassica napus|CPP|CPP family protein	31488	3.50681e-158	72.0779	488.034	462	333
c18054_g1_i3	bHLH	1591	gnl|BL_ORD_ID|145623Lus10020727 Linum usitatissimum|bHLH|bHLH family protein	145623	5.18454e-30	54.8544	128.642	206	113
c20619_g4_i5	MYB	1040	gnl|BL_ORD_ID|250818Rsa1.0_03996.1_g00001.1 Raphanus sativus|MYB_related|MYB_related family protein	250818	2.04524e-121	81.9398	388.652	299	245
c9904_g1_i2	bHLH	867	gnl|BL_ORD_ID|241401Pavir.4NG215000.1.p Panicum virgatum|bHLH|bHLH family protein	241401	6.88982e-08	74.5098	56.6102	51	38
c19737_g4_i4	MYB	1124	gnl|BL_ORD_ID|5125Achn299211 Actinidia chinensis|MYB_related|MYB_related family protein	5125	2.04914e-57	54.0717	200.675	307	166
c14913_g1_i3	bHLH	503	gnl|BL_ORD_ID|307280XP_015876987.1 Ziziphus jujuba|bHLH|bHLH family protein	307280	5.14025e-16	88.6792	77.0258	53	47
c20899_g1_i3	bHLH	1083	gnl|BL_ORD_ID|239651Pavir.9NG540900.1.p Panicum virgatum|bHLH|bHLH family protein	239651	5.85207e-57	93.6937	193.741	111	104
c19222_g8_i8	Nin-like	1392	gnl|BL_ORD_ID|20007XP_011400012.1 Auxenochlorella protothecoides|Nin-like|Nin-like family protein	20007	4.14638e-18	53.5484	89.3521	155	83
c20222_g6_i3	NAC	1110	gnl|BL_ORD_ID|28747GSBRNA2T00075489001 Brassica napus|NAC|NAC family protein	28747	2.09889e-18	59.1304	89.3521	115	68
c20143_g5_i8	B3	416	gnl|BL_ORD_ID|258865676713104 Sisymbrium irio|B3|B3 family protein	258865	5.9181e-34	67.4603	130.954	126	85
c19589_g5_i1	MYB	651	gnl|BL_ORD_ID|142015LPERR05G16930.1 Leersia perrieri|MYB|MYB family protein	142015	4.55567e-13	88.0952	71.2478	42	37
c12655_g1_i1	HD-ZIP	859	gnl|BL_ORD_ID|14789Neem_1512_f_1 Azadirachta indica|HD-ZIP|HD-ZIP family protein	14789	1.05134e-20	57.3171	96.2857	164	94
c20723_g2_i6	NAC	594	gnl|BL_ORD_ID|257715676775032 Sisymbrium irio|NAC|NAC family protein	257715	6.21102e-14	61.3208	73.1738	106	65
c16062_g1_i1	GATA	489	gnl|BL_ORD_ID|106717Gh_D13G2412 Gossypium hirsutum|GATA|GATA family protein	106717	1.05225e-20	70.6667	92.8189	75	53
c20806_g3_i2	Nin-like	1644	gnl|BL_ORD_ID|4912Achn272111 Actinidia chinensis|Nin-like|Nin-like family protein	4912	1.39803e-48	93.578	186.808	109	102
c18655_g3_i5	YABBY	686	gnl|BL_ORD_ID|257835676743472 Sisymbrium irio|YABBY|YABBY family protein	257835	9.08993e-52	66.8478	180.259	184	123
c20095_g3_i3	CPP	1363	gnl|BL_ORD_ID|180384OBART01G22520.1 Oryza barthii|CPP|CPP family protein	180384	2.09084e-25	58.7302	110.153	126	74
c13085_g1_i1	C3H	979	gnl|BL_ORD_ID|281073Sevir.5G055700.1.p Setaria viridis|C3H|C3H family protein	281073	3.29248e-120	97.8261	280.796	138	135
c18444_g2_i4	GRAS	900	gnl|BL_ORD_ID|275787SapurV1A.0362s0380.1.p Salix purpurea|GRAS|GRAS family protein	275787	6.49488e-24	52.3256	90.1225	172	90
c19755_g2_i1	bZIP	956	gnl|BL_ORD_ID|281349Sevir.2G174000.1.p Setaria viridis|bZIP|bZIP family protein	281349	1.73446e-58	97.1014	191.43	138	134
c20946_g1_i4	CAMTA	278	gnl|BL_ORD_ID|317656Zmw_sc03263.1.g00150.1 Zoysia matrella|CAMTA|CAMTA family protein	317656	5.22297e-27	96.3636	108.227	55	53
c18567_g1_i2	FAR1	793	gnl|BL_ORD_ID|274055SapurV1A.0196s0200.1.p Salix purpurea|FAR1|FAR1 family protein	274055	1.45859e-21	56.2791	96.6709	215	121
c18199_g1_i2	bZIP	597	gnl|BL_ORD_ID|281207Sevir.3G349900.1.p Setaria viridis|bZIP|bZIP family protein	281207	2.50024e-35	96.7742	127.102	62	60
c20028_g3_i3	MYB	1284	gnl|BL_ORD_ID|250818Rsa1.0_03996.1_g00001.1 Raphanus sativus|MYB_related|MYB_related family protein	250818	5.17938e-88	65.4762	298.13	336	220
c19243_g3_i4	ARR-B	1392	gnl|BL_ORD_ID|250760Rsa1.0_02727.1_g00004.1 Raphanus sativus|ARR-B|ARR-B family protein	250760	7.69532e-13	47.9167	73.9442	144	69
c20658_g6_i2	NAC	977	gnl|BL_ORD_ID|174909XP_016506045.1 Nicotiana tabacum|NAC|NAC family protein	174909	7.1726e-21	64.5161	92.8189	93	60
c19705_g3_i6	bZIP	1113	gnl|BL_ORD_ID|128167Itr_sc000455.1_g00007.1 Ipomoea trifida|bZIP|bZIP family protein	128167	2.17896e-116	100	357.066	178	178
c20873_g1_i1	ERF	1251	gnl|BL_ORD_ID|4074Achn350331 Actinidia chinensis|ERF|ERF family protein	4074	3.23168e-59	62.5592	205.297	211	132
c18479_g3_i1	WRKY	760	gnl|BL_ORD_ID|21135EMT26167 Aegilops tauschii|WRKY|WRKY family protein	21135	1.19671e-28	58.2524	119.013	206	120
c20949_g1_i2	G2-like	950	gnl|BL_ORD_ID|152855MDP0000266040 Malus domestica|G2-like|G2-like family protein	152855	1.1474e-19	69.4118	91.2781	85	59
c19167_g6_i1	ERF	800	gnl|BL_ORD_ID|27384Bradi3g42627.4.p Brachypodium distachyon|ERF|ERF family protein	27384	1.20567e-19	53.8961	92.0485	154	83
c20908_g1_i5	MYB	2373	gnl|BL_ORD_ID|196789BGIOSGA027652-PA Oryza sativa subsp. indica|MYB_related|MYB_related family protein	196789	7.15896e-59	86.8056	204.142	144	125
c20899_g1_i13	bHLH	1060	gnl|BL_ORD_ID|239651Pavir.9NG540900.1.p Panicum virgatum|bHLH|bHLH family protein	239651	3.89434e-49	92	172.94	100	92
c20731_g1_i11	WRKY	1576	gnl|BL_ORD_ID|302444Vradi06g11150.1 Vigna radiata|WRKY|WRKY family protein	302444	1.89651e-37	84.2105	142.124	95	80
c20233_g1_i11	BBR-BPC	517	gnl|BL_ORD_ID|99289mrna00620.1-v1.0-hybrid Fragaria vesca|BBR-BPC|BBR-BPC family protein	99289	2.04917e-28	72.1649	115.546	97	70
c20684_g1_i8	ZF-HD	2393	gnl|BL_ORD_ID|318310Zpz_sc00928.1.g00170.1.am.mk Zoysia pacifica|ZF-HD|ZF-HD family protein	318310	1.94488e-37	92.6829	153.295	82	76
c19466_g2_i5	C3H	1457	gnl|BL_ORD_ID|282586Sevir.3G306600.1.p Setaria viridis|C3H|C3H family protein	282586	0	99.4975	822.772	398	396
c18855_g1_i7	C3H	1019	gnl|BL_ORD_ID|283169Sevir.4G176700.3.p Setaria viridis|C3H|C3H family protein	283169	6.46368e-101	98.0132	308.531	151	148
c20120_g1_i7	bHLH	1095	gnl|BL_ORD_ID|294356Tp57577_TGAC_v2_mRNA26222 Trifolium pratense|bHLH|bHLH family protein	294356	7.52947e-61	64.794	213.772	267	173
c18340_g1_i2	bHLH	608	gnl|BL_ORD_ID|3324Achn182291 Actinidia chinensis|bHLH|bHLH family protein	3324	9.58382e-15	50.3448	75.0998	145	73
c19434_g1_i13	Trihelix	699	gnl|BL_ORD_ID|264147Sme2.5_04709.1_g00010.1 Solanum melongena|Trihelix|Trihelix family protein	264147	1.79397e-13	55.5556	72.4034	117	65
c20764_g6_i1	LBD	720	gnl|BL_ORD_ID|219235Peinf101Scf01921g00008.1 Petunia inflata|LBD|LBD family protein	219235	4.76208e-71	76.9663	227.254	178	137
c17925_g1_i1	MIKC_MADS	675	gnl|BL_ORD_ID|307007Zjn_sc00034.1.g05040.1.am.mk Zoysia japonica|MIKC_MADS|MIKC_MADS family protein	307007	1.18245e-88	95.8333	276.944	144	138
c18360_g1_i3	C2H2	1055	gnl|BL_ORD_ID|316278Zmw_sc06582.1.g00020.1 Zoysia matrella|C2H2|C2H2 family protein	316278	2.79308e-20	51.2953	95.9005	193	99
c20188_g2_i1	bZIP	694	gnl|BL_ORD_ID|143293LPERR11G02130.2 Leersia perrieri|bZIP|bZIP family protein	143293	4.29948e-64	74.8744	216.468	199	149
c16797_g1_i1	GeBP protein	426	gnl|BL_ORD_ID|221148PSME_00043208-RA Pseudotsuga menziesii|GeBP|GeBP family protein	221148	1.53471e-07	53.6082	52.7582	97	52
c18417_g2_i4	Trihelix	1348	gnl|BL_ORD_ID|153480MDP0000574910 Malus domestica|Trihelix|Trihelix family protein	153480	4.7057e-11	52.4476	68.1662	143	75
c19942_g1_i11	C2H2	858	gnl|BL_ORD_ID|316653Zmw_sc00532.1.g00310.1 Zoysia matrella|C2H2|C2H2 family protein	316653	5.90562e-34	50.365	134.806	274	138
c18524_g1_i1	MYB	971	gnl|BL_ORD_ID|143705LPERR01G31650.2 Leersia perrieri|MYB|MYB family protein	143705	2.50792e-75	78.5047	149.443	107	84
c20453_g1_i9	MYB	2138	gnl|BL_ORD_ID|191902OPUNC05G25400.1 Oryza punctata|MYB_related|MYB_related family protein	191902	2.85649e-49	93.9394	189.889	99	93
c20824_g1_i2	MYB	2379	gnl|BL_ORD_ID|80847DCAR_011771 Daucus carota|MYB_related|MYB_related family protein	80847	2.54488e-57	51.0582	172.555	378	193
c19651_g3_i11	Trihelix	1087	gnl|BL_ORD_ID|189024ONIVA09G06790.3 Oryza nivara|Trihelix|Trihelix family protein	189024	5.48891e-41	52.9605	159.073	304	161
c19276_g3_i5	bHLH	895	gnl|BL_ORD_ID|265415SMil_00027756-RA_Salv Salvia miltiorrhiza|bHLH|bHLH family protein	265415	1.12673e-12	66.1765	66.6254	68	45
c18584_g1_i1	C3H	1369	gnl|BL_ORD_ID|241415Pavir.5KG053700.1.p Panicum virgatum|C3H|C3H family protein	241415	3.90934e-20	97.6744	94.7449	86	84
c16443_g1_i1	GeBP protein	916	gnl|BL_ORD_ID|188127OMERI02G32430.4 Oryza meridionalis|GeBP|GeBP family protein	188127	1.36137e-154	97.8632	461.455	234	229
c19833_g1_i4	C2H2	1143	gnl|BL_ORD_ID|316653Zmw_sc00532.1.g00310.1 Zoysia matrella|C2H2|C2H2 family protein	316653	9.67148e-29	47.3684	121.709	342	162
c19448_g3_i4	C2H2	1218	gnl|BL_ORD_ID|273462Spipo12G0053800 Spirodela polyrhiza|C2H2|C2H2 family protein	273462	2.93056e-12	43.1507	71.633	292	126
c19409_g4_i3	bHLH	898	gnl|BL_ORD_ID|206566Pbr038274.1 Pyrus bretschneideri|bHLH|bHLH family protein	206566	3.09637e-46	72.1805	162.54	133	96
c19049_g1_i4	WRKY	1168	gnl|BL_ORD_ID|239501Pavir.6KG188400.1.p Panicum virgatum|WRKY|WRKY family protein	239501	8.46789e-35	98.4127	134.806	63	62
c20466_g10_i4	SRS	1474	gnl|BL_ORD_ID|4653Achn233011 Actinidia chinensis|SRS|SRS family protein	4653	1.61972e-137	78.4053	416.772	301	236
c16498_g1_i1	MYB	847	gnl|BL_ORD_ID|70048cra_locus_5362_iso_4 Catharanthus roseus|MYB_related|MYB_related family protein	70048	1.2565e-71	76.4706	236.498	187	143
c19009_g1_i5	GRF	1109	gnl|BL_ORD_ID|214637Pahal.B03870.1 Panicum hallii|GRF|GRF family protein	214637	2.54149e-112	95.5665	335.109	203	194
c18957_g5_i3	ARF	1257	gnl|BL_ORD_ID|4786Achn273801 Actinidia chinensis|ARF|ARF family protein	4786	5.59075e-117	87.6543	376.711	243	213
c17964_g1_i1	ARR-B	2591	gnl|BL_ORD_ID|283071Sevir.9G489200.1.p Setaria viridis|ARR-B|ARR-B family protein	283071	0	97.0179	971.459	503	488
c20209_g1_i4	ARF	656	gnl|BL_ORD_ID|17504Araip.108MH Arachis ipaensis|ARF|ARF family protein	17504	1.3929e-17	63.0137	84.7297	73	46
c19945_g2_i2	MYB	897	gnl|BL_ORD_ID|126833Itr_sc000748.1_g00024.1 Ipomoea trifida|MYB_related|MYB_related family protein	126833	2.60994e-29	70.5882	122.094	102	72
c18979_g2_i14	C2H2	801	gnl|BL_ORD_ID|273462Spipo12G0053800 Spirodela polyrhiza|C2H2|C2H2 family protein	273462	9.60995e-77	88.7574	251.136	169	150
c19994_g4_i4	bZIP	506	gnl|BL_ORD_ID|245942RrC1264_p3 Raphanus raphanistrum|bZIP|bZIP family protein	245942	3.12226e-19	94.4444	87.0409	54	51
c20062_g2_i3	WRKY	1171	gnl|BL_ORD_ID|3335Achn350681 Actinidia chinensis|WRKY|WRKY family protein	3335	2.66818e-16	63.1068	60.077	103	65
c20449_g1_i8	NF-YC	1229	gnl|BL_ORD_ID|29992GSBRNA2T00081075001 Brassica napus|NF-YC|NF-YC family protein	29992	1.66335e-108	73.7864	340.502	309	228
c19297_g1_i1	C3H	485	gnl|BL_ORD_ID|260379Seita.1G079200.1.p Setaria italica|C3H|C3H family protein	260379	7.29903e-26	85.4839	105.145	62	53
c20886_g1_i5	ARF	1539	gnl|BL_ORD_ID|259506Seita.7G108100.1.p Setaria italica|ARF|ARF family protein	259506	0	97.1831	937.947	497	483
c19246_g1_i9	ERF	273	gnl|BL_ORD_ID|80082DCAR_013815 Daucus carota|ERF|ERF family protein	80082	2.73337e-29	96.4286	114.775	56	54
c15294_g1_i1	MYB	1152	gnl|BL_ORD_ID|1478Aan020124 Artemisia annua|MYB|MYB family protein	1478	2.85355e-45	56.4784	169.088	301	170
c20760_g1_i2	G2-like	2424	gnl|BL_ORD_ID|186633KN539461.1_FGP012 Oryza longistaminata|G2-like|G2-like family protein	186633	9.41238e-15	47.7193	82.0333	285	136
c19407_g4_i1	B3	581	gnl|BL_ORD_ID|298027678360908 Utricularia gibba|B3|B3 family protein	298027	4.17353e-52	93.75	185.652	96	90
c19547_g1_i18	NAC	996	gnl|BL_ORD_ID|120945KHN21163.1 Glycine soja|NAC|NAC family protein	120945	5.3531e-54	65.8768	189.504	211	139
c18501_g1_i5	FAR1	1532	gnl|BL_ORD_ID|97763FANhyb_rscf00000068.1.g00012.1 Fragaria x ananassa|FAR1|FAR1 family protein	97763	0	95.7576	600.127	330	316
c20343_g3_i2	Nin-like	1756	gnl|BL_ORD_ID|151904MDP0000265619 Malus domestica|Nin-like|Nin-like family protein	151904	2.93977e-49	47.9592	189.504	490	235
c20792_g3_i3	E2F DP	739	gnl|BL_ORD_ID|310788GRMZM5G829408_P01 Zea mays|E2F/DP|E2F/DP family protein	310788	1.2781e-14	58.6667	75.8702	75	44
c18919_g1_i4	M-type_MADS	1004	gnl|BL_ORD_ID|205340Peaxi162Scf01312g00064.1 Petunia axillaris|M-type_MADS|M-type_MADS family protein	205340	4.5928e-07	57.6471	53.9138	85	49
c18999_g1_i4	bZIP	668	gnl|BL_ORD_ID|314528Zmw_sc02027.1.g00100.1 Zoysia matrella|bZIP|bZIP family protein	314528	4.2847e-16	90	80.4925	40	36
c19194_g1_i1	bZIP	305	gnl|BL_ORD_ID|159549XP_010103855.1 Morus notabilis|bZIP|bZIP family protein	159549	7.59028e-55	93.75	184.111	96	90
c19304_g6_i3	G2-like	1248	gnl|BL_ORD_ID|81674Dca22548.1 Dianthus caryophyllus|G2-like|G2-like family protein	81674	2.0429e-19	63.7363	93.5893	91	58
c20394_g4_i3	NAC	820	gnl|BL_ORD_ID|120945KHN21163.1 Glycine soja|NAC|NAC family protein	120945	5.64903e-30	48.3146	120.553	267	129
c18446_g2_i4	NAC	687	gnl|BL_ORD_ID|42493Brast01G380000.1.p Brachypodium stacei|NAC|NAC family protein	42493	3.62714e-39	89.4737	147.132	76	68
c19602_g3_i3	FAR1	1755	gnl|BL_ORD_ID|217374PH01001215G0380 Phyllostachys heterocycla|FAR1|FAR1 family protein	217374	4.81149e-72	61.9231	216.853	260	161
c18963_g6_i16	MYB	665	gnl|BL_ORD_ID|196789BGIOSGA027652-PA Oryza sativa subsp. indica|MYB_related|MYB_related family protein	196789	1.2666e-39	92.3077	141.354	78	72
c19732_g1_i4	NAC	943	gnl|BL_ORD_ID|306593Zjn_sc00028.1.g03130.1.am.mk Zoysia japonica|NAC|NAC family protein	306593	4.04559e-50	59.5506	182.57	267	159
c19162_g1_i2	LBD	886	gnl|BL_ORD_ID|82935KZV46390.1 Dorcoceras hygrometricum|LBD|LBD family protein	82935	1.87018e-62	64.7059	216.083	255	165
c18927_g1_i14	FAR1	722	gnl|BL_ORD_ID|151776MDP0000300795 Malus domestica|FAR1|FAR1 family protein	151776	1.11619e-28	74.7573	119.398	103	77
c19059_g2_i2	AP2	1155	gnl|BL_ORD_ID|186140KN538845.1_FGP012 Oryza longistaminata|AP2|AP2 family protein	186140	1.08631e-72	83.6364	243.047	165	138
c18204_g1_i1	C3H	787	gnl|BL_ORD_ID|221680PSME_00041800-RA Pseudotsuga menziesii|C3H|C3H family protein	221680	1.45421e-24	75	105.145	88	66
c20362_g1_i1	MYB	327	gnl|BL_ORD_ID|80847DCAR_011771 Daucus carota|MYB_related|MYB_related family protein	80847	2.18515e-21	72.5275	92.0485	91	66
c20254_g4_i2	B3	1348	gnl|BL_ORD_ID|99075mrna20854.1-v1.0-hybrid Fragaria vesca|B3|B3 family protein	99075	3.02339e-127	82.0946	399.823	296	243
c18761_g1_i2	B3	2030	gnl|BL_ORD_ID|283898Traes_5DS_675BEBC7B.2 Triticum aestivum|B3|B3 family protein	283898	5.87317e-72	66.1491	256.529	322	213
c5461_g1_i2	ERF	353	gnl|BL_ORD_ID|258165676708970 Sisymbrium irio|ERF|ERF family protein	258165	8.56871e-13	83.6735	67.781	49	41
c20943_g2_i2	ARF	1321	gnl|BL_ORD_ID|29078GSBRNA2T00086041001 Brassica napus|ARF|ARF family protein	29078	1.58133e-32	69.6429	134.42	112	78
c17792_g1_i1	C3H	653	gnl|BL_ORD_ID|52159Csa20g026940.1 Camelina sativa|C3H|C3H family protein	52159	9.15556e-11	46.2121	63.929	132	61
c15045_g1_i2	WRKY	1378	gnl|BL_ORD_ID|2602AA10G00404 Aethionema arabicum|WRKY|WRKY family protein	2602	4.63543e-95	62.6536	320.857	407	255
c19601_g1_i1	FAR1	802	gnl|BL_ORD_ID|128460Itr_sc004833.1_g00001.1 Ipomoea trifida|FAR1|FAR1 family protein	128460	1.03629e-58	62.4454	199.134	229	143
c20457_g1_i5	B3	1269	gnl|BL_ORD_ID|249384Rsa1.0_03642.1_g00002.1 Raphanus sativus|B3|B3 family protein	249384	3.18503e-11	59.7561	67.0106	82	49
c19645_g3_i2	FAR1	1153	gnl|BL_ORD_ID|21478EMT26392 Aegilops tauschii|FAR1|FAR1 family protein	21478	7.50516e-51	64.2857	188.348	210	135
c20506_g7_i2	STAT	855	gnl|BL_ORD_ID|234KFK43895.1 Arabis alpina|STAT|STAT family protein	234	3.60408e-109	78.8889	273.863	180	142
c18576_g1_i4	HB-other	841	gnl|BL_ORD_ID|84397Do020981.1 Dichanthelium oligosanthes|HB-other|HB-other family protein	84397	3.2507e-58	97.0297	194.897	101	98
c20624_g5_i1	WRKY	676	gnl|BL_ORD_ID|181232OB11G10730.1 Oryza brachyantha|WRKY|WRKY family protein	181232	6.99306e-44	71.0345	161.77	145	103
c20699_g3_i1	WRKY	1113	gnl|BL_ORD_ID|314932Zmw_sc01880.1.g00070.1 Zoysia matrella|WRKY|WRKY family protein	314932	6.87725e-35	82.9545	140.584	88	73
c20187_g3_i5	GRAS	1005	gnl|BL_ORD_ID|287927Thecc1EG019956t1 Theobroma cacao|GRAS|GRAS family protein	287927	5.59084e-23	51.3369	103.99	187	96
c19699_g3_i5	FAR1	526	gnl|BL_ORD_ID|152581MDP0000408462 Malus domestica|FAR1|FAR1 family protein	152581	1.06798e-06	87.5	50.447	48	42
c19647_g6_i3	bHLH	1798	gnl|BL_ORD_ID|129676Jcr4S00223.20 Jatropha curcas|bHLH|bHLH family protein	129676	1.1478e-34	54.7264	140.969	201	110
c18404_g2_i2	BBR-BPC	1019	gnl|BL_ORD_ID|213193CCG024729.2 Populus euphratica|BBR-BPC|BBR-BPC family protein	213193	9.83675e-75	84.5714	249.98	175	148
c16938_g1_i1	HSF	534	gnl|BL_ORD_ID|213195CCG019201.1 Populus euphratica|HSF|HSF family protein	213195	1.29616e-14	61.6822	75.0998	107	66
c15688_g1_i2	CPP	1622	gnl|BL_ORD_ID|31488GSBRNA2T00142012001 Brassica napus|CPP|CPP family protein	31488	8.29149e-173	72.9124	529.635	491	358
c19456_g4_i3	BBR-BPC	667	gnl|BL_ORD_ID|97717FANhyb_rscf00000253.1.g00010.1 Fragaria x ananassa|BBR-BPC|BBR-BPC family protein	97717	1.56368e-95	85.0267	299.671	187	159
c20543_g4_i2	Trihelix	1549	gnl|BL_ORD_ID|84194Do000072.1 Dichanthelium oligosanthes|Trihelix|Trihelix family protein	84194	5.89407e-75	90.5405	258.07	148	134
c19303_g3_i2	ERF	625	gnl|BL_ORD_ID|215805Pahal.B03554.1 Panicum hallii|ERF|ERF family protein	215805	1.81955e-32	98.6842	122.094	76	75
c19665_g1_i5	MYB	1000	gnl|BL_ORD_ID|31790GSBRNA2T00069970001 Brassica napus|MYB_related|MYB_related family protein	31790	2.45468e-29	55.8376	122.479	197	110
c20046_g3_i4	ERF	1382	gnl|BL_ORD_ID|281950Sevir.4G039400.3.p Setaria viridis|ERF|ERF family protein	281950	1.78555e-171	93.6306	491.115	314	294
c18755_g1_i1	NAC	1245	gnl|BL_ORD_ID|150097GSMUA_Achr6P31580_001 Musa acuminata|NAC|NAC family protein	150097	7.33725e-130	82.1818	394.815	275	226
c18623_g4_i4	HB-other	764	gnl|BL_ORD_ID|196875BGIOSGA013634-PA Oryza sativa subsp. indica|HB-other|HB-other family protein	196875	3.55819e-70	84.5679	226.483	162	137
c18575_g6_i1	WRKY	1618	gnl|BL_ORD_ID|21135EMT26167 Aegilops tauschii|WRKY|WRKY family protein	21135	9.58918e-105	62.0991	259.61	343	213
c19892_g1_i2	ERF	1249	gnl|BL_ORD_ID|104614Gh_A09G0861 Gossypium hirsutum|ERF|ERF family protein	104614	6.93814e-156	81.9079	463.381	304	249
c19848_g3_i2	TALE	1231	gnl|BL_ORD_ID|212699CCG015645.1 Populus euphratica|TALE|TALE family protein	212699	1.16077e-85	58.6022	288.5	372	218
c18292_g1_i6	ZF-HD	1206	gnl|BL_ORD_ID|56389Csa08g011330.1 Camelina sativa|ZF-HD|ZF-HD family protein	56389	3.52497e-13	67.5	73.559	80	54
c19134_g2_i2	HD-ZIP	674	gnl|BL_ORD_ID|282550Sevir.1G312000.1.p Setaria viridis|HD-ZIP|HD-ZIP family protein	282550	1.04145e-53	88.6957	181.03	115	102
c20723_g2_i1	GeBP protein	1012	gnl|BL_ORD_ID|51795Csa00441s040.1 Camelina sativa|GeBP|GeBP family protein	51795	1.18962e-14	59.7938	67.0106	97	58
c19963_g4_i1	Dof	2456	gnl|BL_ORD_ID|144439Lsa000376 Lactuca sativa|Dof|Dof family protein	144439	4.34338e-65	58.804	228.794	301	177
c19412_g2_i10	Trihelix	1286	gnl|BL_ORD_ID|253819Sphfalx0001s0374.1.p Sphagnum fallax|Trihelix|Trihelix family protein	253819	2.46692e-11	44.0171	68.5514	234	103
c20395_g4_i1	BBR-BPC	272	gnl|BL_ORD_ID|186339KN538979.1_FGP004 Oryza longistaminata|BBR-BPC|BBR-BPC family protein	186339	2.1803e-29	100	113.235	57	57
c20756_g3_i9	bHLH	859	gnl|BL_ORD_ID|207912Pbr009756.1 Pyrus bretschneideri|bHLH|bHLH family protein	207912	9.40073e-34	54.2484	134.035	306	166
c19931_g2_i3	FAR1	533	gnl|BL_ORD_ID|162596Medtr7g113010.1 Medicago truncatula|FAR1|FAR1 family protein	162596	4.76045e-48	67.0732	169.088	164	110
c10579_g1_i1	G2-like	327	gnl|BL_ORD_ID|246142RrC12045_p1 Raphanus raphanistrum|G2-like|G2-like family protein	246142	4.31513e-09	50	56.6102	86	43
c19080_g3_i1	ERF	1198	gnl|BL_ORD_ID|21429EMT28879 Aegilops tauschii|ERF|ERF family protein	21429	8.89575e-52	68.6391	186.422	169	116
c19883_g5_i1	MYB	500	gnl|BL_ORD_ID|79671DCAR_007584 Daucus carota|MYB_related|MYB_related family protein	79671	8.96643e-24	95	102.064	60	57
c18432_g3_i2	GeBP protein	1154	gnl|BL_ORD_ID|12033Araha.7890s0002.1.p Arabidopsis halleri|GeBP|GeBP family protein	12033	5.10589e-26	81.9672	97.4413	61	50
c19484_g1_i4	NAC	203	gnl|BL_ORD_ID|316209Zmw_sc02343.1.g00060.1 Zoysia matrella|NAC|NAC family protein	316209	3.75346e-08	64.1509	52.7582	53	34
c20399_g1_i5	C2H2	2105	gnl|BL_ORD_ID|132005kfl00029_0340 Klebsormidium flaccidum|C2H2|C2H2 family protein	132005	1.42451e-06	61.0169	55.0694	59	36
c37850_g1_i1	bHLH	469	gnl|BL_ORD_ID|152138MDP0000253576 Malus domestica|bHLH|bHLH family protein	152138	1.99813e-07	50.4348	52.373	115	58
c16673_g1_i1	bZIP	1050	gnl|BL_ORD_ID|150514MDP0000275309 Malus domestica|bZIP|bZIP family protein	150514	1.9311e-104	80.8	330.487	250	202
c19179_g1_i4	CO-like	1102	gnl|BL_ORD_ID|259926Seita.6G226200.1.p Setaria italica|CO-like|CO-like family protein	259926	5.60433e-143	96.9697	421.779	231	224
[truncated: 75 more rows]

## Sheet: (RC, LC)
Blast hits of identified transcription factors in millet transcriptome
[truncated: 2,827 more rows]

## Sheet: (RT, LT)
Blast hits of identified transcription factors in millet transcriptome
[truncated: 1,958 more rows]
