# Supplementary material for: Transcriptomic signature of drought response in pearl millet (Pennisetum glaucum (L.) and development of web-genomic resources
Source: Sci Rep. 2018 Feb 21;8:3382. doi: 10.1038/s41598-018-21560-1 (PMC5821703; doi:10.1038/s41598-018-21560-1)
Supplement: Supplementary file 5 — Additional file 4 [file 41598_2018_21560_MOESM5_ESM.xlsx]

## Sheet: (RC, RT)
Blast results of identified miRNA with their targets in millet transcriptome
miRNA_Acc.	Target_Acc.	Expectation	UPE$	miRNA_start	miRNA_end	Target_start	Target_end	miRNA_aligned_fragment	Target_aligned_fragment	Inhibition
ata-miR160a-5p	c19600_g2_i8	0	-1	1	21	505	525	UGCCUGGCUCCCUGUAUGCCA	AGGCAUACAGGGAGCCAGGCA	Cleavage
ata-miR160a-5p	c19600_g2_i5	0	-1	1	21	505	525	UGCCUGGCUCCCUGUAUGCCA	AGGCAUACAGGGAGCCAGGCA	Cleavage
ata-miR160b-5p	c19600_g2_i8	0	-1	1	21	505	525	UGCCUGGCUCCCUGUAUGCCA	AGGCAUACAGGGAGCCAGGCA	Cleavage
ata-miR160b-5p	c19600_g2_i5	0	-1	1	21	505	525	UGCCUGGCUCCCUGUAUGCCA	AGGCAUACAGGGAGCCAGGCA	Cleavage
ata-miR160c-5p	c19600_g2_i8	0	-1	1	21	505	525	UGCCUGGCUCCCUGUAUGCCA	AGGCAUACAGGGAGCCAGGCA	Cleavage
ata-miR160c-5p	c19600_g2_i5	0	-1	1	21	505	525	UGCCUGGCUCCCUGUAUGCCA	AGGCAUACAGGGAGCCAGGCA	Cleavage
ata-miR394-5p	c20567_g3_i5	0	-1	1	20	1166	1185	UUGGCAUUCUGUCCACCUCC	GGAGGUGGACAGAAUGCCAA	Cleavage
ata-miR394-5p	c20567_g3_i2	0	-1	1	20	1712	1731	UUGGCAUUCUGUCCACCUCC	GGAGGUGGACAGAAUGCCAA	Cleavage
bdi-miR160a-5p	c19600_g2_i8	0	-1	1	21	505	525	UGCCUGGCUCCCUGUAUGCCA	AGGCAUACAGGGAGCCAGGCA	Cleavage
bdi-miR160a-5p	c19600_g2_i5	0	-1	1	21	505	525	UGCCUGGCUCCCUGUAUGCCA	AGGCAUACAGGGAGCCAGGCA	Cleavage
bdi-miR160b-5p	c19600_g2_i8	0	-1	1	21	505	525	UGCCUGGCUCCCUGUAUGCCA	AGGCAUACAGGGAGCCAGGCA	Cleavage
bdi-miR160b-5p	c19600_g2_i5	0	-1	1	21	505	525	UGCCUGGCUCCCUGUAUGCCA	AGGCAUACAGGGAGCCAGGCA	Cleavage
bdi-miR160c-5p	c19600_g2_i8	0	-1	1	21	505	525	UGCCUGGCUCCCUGUAUGCCA	AGGCAUACAGGGAGCCAGGCA	Cleavage
bdi-miR160c-5p	c19600_g2_i5	0	-1	1	21	505	525	UGCCUGGCUCCCUGUAUGCCA	AGGCAUACAGGGAGCCAGGCA	Cleavage
bdi-miR160d-5p	c19600_g2_i8	0	-1	1	21	505	525	UGCCUGGCUCCCUGUAUGCCA	AGGCAUACAGGGAGCCAGGCA	Cleavage
bdi-miR160d-5p	c19600_g2_i5	0	-1	1	21	505	525	UGCCUGGCUCCCUGUAUGCCA	AGGCAUACAGGGAGCCAGGCA	Cleavage
bdi-miR160f	c19600_g2_i5	0	-1	1	20	506	525	UGCCUGGCUCCCUGUAUGCC	GGCAUACAGGGAGCCAGGCA	Cleavage
bdi-miR160f	c19600_g2_i8	0	-1	1	20	506	525	UGCCUGGCUCCCUGUAUGCC	GGCAUACAGGGAGCCAGGCA	Cleavage
bdi-miR394	c20567_g3_i5	0	-1	1	20	1166	1185	UUGGCAUUCUGUCCACCUCC	GGAGGUGGACAGAAUGCCAA	Cleavage
bdi-miR394	c20567_g3_i2	0	-1	1	20	1712	1731	UUGGCAUUCUGUCCACCUCC	GGAGGUGGACAGAAUGCCAA	Cleavage
far-miR160	c19600_g2_i8	0	-1	1	21	505	525	UGCCUGGCUCCCUGUAUGCCA	AGGCAUACAGGGAGCCAGGCA	Cleavage
far-miR160	c19600_g2_i5	0	-1	1	21	505	525	UGCCUGGCUCCCUGUAUGCCA	AGGCAUACAGGGAGCCAGGCA	Cleavage
osa-miR160a-5p	c19600_g2_i8	0	-1	1	21	505	525	UGCCUGGCUCCCUGUAUGCCA	AGGCAUACAGGGAGCCAGGCA	Cleavage
osa-miR160a-5p	c19600_g2_i5	0	-1	1	21	505	525	UGCCUGGCUCCCUGUAUGCCA	AGGCAUACAGGGAGCCAGGCA	Cleavage
osa-miR160b-5p	c19600_g2_i8	0	-1	1	21	505	525	UGCCUGGCUCCCUGUAUGCCA	AGGCAUACAGGGAGCCAGGCA	Cleavage
osa-miR160b-5p	c19600_g2_i5	0	-1	1	21	505	525	UGCCUGGCUCCCUGUAUGCCA	AGGCAUACAGGGAGCCAGGCA	Cleavage
osa-miR160c-5p	c19600_g2_i8	0	-1	1	21	505	525	UGCCUGGCUCCCUGUAUGCCA	AGGCAUACAGGGAGCCAGGCA	Cleavage
osa-miR160c-5p	c19600_g2_i5	0	-1	1	21	505	525	UGCCUGGCUCCCUGUAUGCCA	AGGCAUACAGGGAGCCAGGCA	Cleavage
osa-miR160d-5p	c19600_g2_i8	0	-1	1	21	505	525	UGCCUGGCUCCCUGUAUGCCA	AGGCAUACAGGGAGCCAGGCA	Cleavage
osa-miR160d-5p	c19600_g2_i5	0	-1	1	21	505	525	UGCCUGGCUCCCUGUAUGCCA	AGGCAUACAGGGAGCCAGGCA	Cleavage
osa-miR160e-5p	c19600_g2_i5	0	-1	1	21	505	525	UGCCUGGCUCCCUGUAUGCCG	AGGCAUACAGGGAGCCAGGCA	Cleavage
osa-miR160e-5p	c19600_g2_i8	0	-1	1	21	505	525	UGCCUGGCUCCCUGUAUGCCG	AGGCAUACAGGGAGCCAGGCA	Cleavage
osa-miR394	c20567_g3_i5	0	-1	1	20	1166	1185	UUGGCAUUCUGUCCACCUCC	GGAGGUGGACAGAAUGCCAA	Cleavage
osa-miR394	c20567_g3_i2	0	-1	1	20	1712	1731	UUGGCAUUCUGUCCACCUCC	GGAGGUGGACAGAAUGCCAA	Cleavage
sbi-miR160a	c19600_g2_i8	0	-1	1	21	505	525	UGCCUGGCUCCCUGUAUGCCA	AGGCAUACAGGGAGCCAGGCA	Cleavage
sbi-miR160a	c19600_g2_i5	0	-1	1	21	505	525	UGCCUGGCUCCCUGUAUGCCA	AGGCAUACAGGGAGCCAGGCA	Cleavage
sbi-miR160b	c19600_g2_i8	0	-1	1	21	505	525	UGCCUGGCUCCCUGUAUGCCA	AGGCAUACAGGGAGCCAGGCA	Cleavage
sbi-miR160b	c19600_g2_i5	0	-1	1	21	505	525	UGCCUGGCUCCCUGUAUGCCA	AGGCAUACAGGGAGCCAGGCA	Cleavage
sbi-miR160c	c19600_g2_i8	0	-1	1	21	505	525	UGCCUGGCUCCCUGUAUGCCA	AGGCAUACAGGGAGCCAGGCA	Cleavage
sbi-miR160c	c19600_g2_i5	0	-1	1	21	505	525	UGCCUGGCUCCCUGUAUGCCA	AGGCAUACAGGGAGCCAGGCA	Cleavage
sbi-miR160d	c19600_g2_i8	0	-1	1	21	505	525	UGCCUGGCUCCCUGUAUGCCA	AGGCAUACAGGGAGCCAGGCA	Cleavage
sbi-miR160d	c19600_g2_i5	0	-1	1	21	505	525	UGCCUGGCUCCCUGUAUGCCA	AGGCAUACAGGGAGCCAGGCA	Cleavage
sbi-miR160e	c19600_g2_i8	0	-1	1	21	505	525	UGCCUGGCUCCCUGUAUGCCA	AGGCAUACAGGGAGCCAGGCA	Cleavage
sbi-miR160e	c19600_g2_i5	0	-1	1	21	505	525	UGCCUGGCUCCCUGUAUGCCA	AGGCAUACAGGGAGCCAGGCA	Cleavage
sbi-miR394a	c20567_g3_i5	0	-1	1	20	1166	1185	UUGGCAUUCUGUCCACCUCC	GGAGGUGGACAGAAUGCCAA	Cleavage
sbi-miR394a	c20567_g3_i2	0	-1	1	20	1712	1731	UUGGCAUUCUGUCCACCUCC	GGAGGUGGACAGAAUGCCAA	Cleavage
sbi-miR394b	c20567_g3_i5	0	-1	1	20	1166	1185	UUGGCAUUCUGUCCACCUCC	GGAGGUGGACAGAAUGCCAA	Cleavage
sbi-miR394b	c20567_g3_i2	0	-1	1	20	1712	1731	UUGGCAUUCUGUCCACCUCC	GGAGGUGGACAGAAUGCCAA	Cleavage
tae-miR160	c19600_g2_i8	0	-1	1	21	505	525	UGCCUGGCUCCCUGUAUGCCA	AGGCAUACAGGGAGCCAGGCA	Cleavage
tae-miR160	c19600_g2_i5	0	-1	1	21	505	525	UGCCUGGCUCCCUGUAUGCCA	AGGCAUACAGGGAGCCAGGCA	Cleavage
ttu-miR160	c19600_g2_i8	0	-1	1	21	505	525	UGCCUGGCUCCCUGUAUGCCA	AGGCAUACAGGGAGCCAGGCA	Cleavage
ttu-miR160	c19600_g2_i5	0	-1	1	21	505	525	UGCCUGGCUCCCUGUAUGCCA	AGGCAUACAGGGAGCCAGGCA	Cleavage
zma-miR160a-5p	c19600_g2_i8	0	-1	1	21	505	525	UGCCUGGCUCCCUGUAUGCCA	AGGCAUACAGGGAGCCAGGCA	Cleavage
zma-miR160a-5p	c19600_g2_i5	0	-1	1	21	505	525	UGCCUGGCUCCCUGUAUGCCA	AGGCAUACAGGGAGCCAGGCA	Cleavage
zma-miR160b-5p	c19600_g2_i8	0	-1	1	21	505	525	UGCCUGGCUCCCUGUAUGCCA	AGGCAUACAGGGAGCCAGGCA	Cleavage
zma-miR160b-5p	c19600_g2_i5	0	-1	1	21	505	525	UGCCUGGCUCCCUGUAUGCCA	AGGCAUACAGGGAGCCAGGCA	Cleavage
zma-miR160c-5p	c19600_g2_i8	0	-1	1	21	505	525	UGCCUGGCUCCCUGUAUGCCA	AGGCAUACAGGGAGCCAGGCA	Cleavage
zma-miR160c-5p	c19600_g2_i5	0	-1	1	21	505	525	UGCCUGGCUCCCUGUAUGCCA	AGGCAUACAGGGAGCCAGGCA	Cleavage
zma-miR160d-5p	c19600_g2_i8	0	-1	1	21	505	525	UGCCUGGCUCCCUGUAUGCCA	AGGCAUACAGGGAGCCAGGCA	Cleavage
zma-miR160d-5p	c19600_g2_i5	0	-1	1	21	505	525	UGCCUGGCUCCCUGUAUGCCA	AGGCAUACAGGGAGCCAGGCA	Cleavage
zma-miR160e	c19600_g2_i8	0	-1	1	21	505	525	UGCCUGGCUCCCUGUAUGCCA	AGGCAUACAGGGAGCCAGGCA	Cleavage
zma-miR160e	c19600_g2_i5	0	-1	1	21	505	525	UGCCUGGCUCCCUGUAUGCCA	AGGCAUACAGGGAGCCAGGCA	Cleavage
zma-miR160f-5p	c19600_g2_i5	0	-1	1	21	505	525	UGCCUGGCUCCCUGUAUGCCG	AGGCAUACAGGGAGCCAGGCA	Cleavage
zma-miR160f-5p	c19600_g2_i8	0	-1	1	21	505	525	UGCCUGGCUCCCUGUAUGCCG	AGGCAUACAGGGAGCCAGGCA	Cleavage
zma-miR160g-5p	c19600_g2_i8	0	-1	1	21	505	525	UGCCUGGCUCCCUGUAUGCCA	AGGCAUACAGGGAGCCAGGCA	Cleavage
zma-miR160g-5p	c19600_g2_i5	0	-1	1	21	505	525	UGCCUGGCUCCCUGUAUGCCA	AGGCAUACAGGGAGCCAGGCA	Cleavage
zma-miR394a-5p	c20567_g3_i5	0	-1	1	20	1166	1185	UUGGCAUUCUGUCCACCUCC	GGAGGUGGACAGAAUGCCAA	Cleavage
zma-miR394a-5p	c20567_g3_i2	0	-1	1	20	1712	1731	UUGGCAUUCUGUCCACCUCC	GGAGGUGGACAGAAUGCCAA	Cleavage
zma-miR394b-5p	c20567_g3_i5	0	-1	1	20	1166	1185	UUGGCAUUCUGUCCACCUCC	GGAGGUGGACAGAAUGCCAA	Cleavage
zma-miR394b-5p	c20567_g3_i2	0	-1	1	20	1712	1731	UUGGCAUUCUGUCCACCUCC	GGAGGUGGACAGAAUGCCAA	Cleavage
ata-miR164a-5p	c20363_g4_i2	1	-1	1	21	330	350	UGGAGAAGCAGGGCACGUGCU	AGCAGGUGCCCUGCUUCUCCA	Cleavage
ata-miR164b-5p	c20363_g4_i2	1	-1	1	21	330	350	UGGAGAAGCAGGGCACGUGCA	AGCAGGUGCCCUGCUUCUCCA	Cleavage
ata-miR164c-5p	c20363_g4_i2	1	-1	1	21	330	350	UGGAGAAGCAGGGCACGUGCA	AGCAGGUGCCCUGCUUCUCCA	Cleavage
ata-miR393-5p	c20891_g4_i4	1	-1	1	21	1518	1538	UUCCAAAGGGAUCGCAUUGAU	GACAAUGCGAUCCCUUUGGAU	Cleavage
bdi-miR160e-5p	c19600_g2_i8	1	-1	1	21	505	525	UGCCUGGCUCCCUGAAUGCCA	AGGCAUACAGGGAGCCAGGCA	Cleavage
bdi-miR160e-5p	c19600_g2_i5	1	-1	1	21	505	525	UGCCUGGCUCCCUGAAUGCCA	AGGCAUACAGGGAGCCAGGCA	Cleavage
bdi-miR164a-5p	c20363_g4_i2	1	-1	1	21	330	350	UGGAGAAGCAGGGCACGUGCA	AGCAGGUGCCCUGCUUCUCCA	Cleavage
bdi-miR164b	c20363_g4_i2	1	-1	1	21	330	350	UGGAGAAGCAGGGCACGUGCA	AGCAGGUGCCCUGCUUCUCCA	Cleavage
bdi-miR164c-5p	c20363_g4_i2	1	-1	1	21	330	350	UGGAGAAGCAGGGCACGUGCU	AGCAGGUGCCCUGCUUCUCCA	Cleavage
bdi-miR164e	c20363_g4_i2	1	-1	1	21	330	350	UGGAGAAGCAGGGCACGUGCA	AGCAGGUGCCCUGCUUCUCCA	Cleavage
far-miR164a	c20363_g4_i2	1	-1	1	21	330	350	UGGAGAAGCAGGGCACUUGCU	AGCAGGUGCCCUGCUUCUCCA	Cleavage
far-miR164b	c20363_g4_i2	1	-1	1	21	330	350	UGGAGAAGCAGGGCACUUGCU	AGCAGGUGCCCUGCUUCUCCA	Cleavage
osa-miR160f-5p	c19600_g2_i8	1	-1	1	21	505	525	UGCCUGGCUCCCUGAAUGCCA	AGGCAUACAGGGAGCCAGGCA	Cleavage
osa-miR160f-5p	c19600_g2_i5	1	-1	1	21	505	525	UGCCUGGCUCCCUGAAUGCCA	AGGCAUACAGGGAGCCAGGCA	Cleavage
osa-miR164a	c20363_g4_i2	1	-1	1	21	330	350	UGGAGAAGCAGGGCACGUGCA	AGCAGGUGCCCUGCUUCUCCA	Cleavage
osa-miR164b	c20363_g4_i2	1	-1	1	21	330	350	UGGAGAAGCAGGGCACGUGCA	AGCAGGUGCCCUGCUUCUCCA	Cleavage
osa-miR164d	c20363_g4_i2	1	-1	1	21	330	350	UGGAGAAGCAGGGCACGUGCU	AGCAGGUGCCCUGCUUCUCCA	Cleavage
osa-miR164e	c20363_g4_i2	1	-1	1	21	330	350	UGGAGAAGCAGGGCACGUGAG	AGCAGGUGCCCUGCUUCUCCA	Cleavage
osa-miR164f	c20363_g4_i2	1	-1	1	21	330	350	UGGAGAAGCAGGGCACGUGCA	AGCAGGUGCCCUGCUUCUCCA	Cleavage
osa-miR168b	c20975_g3_i4	1	-1	1	21	329	349	AGGCUUGGUGCAGCUCGGGAA	UUCCCGAGCUGCACCAAGCCC	Cleavage
osa-miR414	c12655_g1_i1	1	-1	1	21	642	662	UCAUCCUCAUCAUCAUCGUCC	GGACUAUGAUGAUGAGGAUGA	Cleavage
osa-miR414	c19995_g1_i10	1	-1	1	21	552	572	UCAUCCUCAUCAUCAUCGUCC	UGAAGAUGAUGAUGAGGAUGA	Cleavage
sbi-miR160f	c19600_g2_i8	1	-1	1	21	505	525	UGCCUGGCUCCCUGAAUGCCA	AGGCAUACAGGGAGCCAGGCA	Cleavage
sbi-miR160f	c19600_g2_i5	1	-1	1	21	505	525	UGCCUGGCUCCCUGAAUGCCA	AGGCAUACAGGGAGCCAGGCA	Cleavage
sbi-miR164a	c20363_g4_i2	1	-1	1	21	330	350	UGGAGAAGCAGGGCACGUGCA	AGCAGGUGCCCUGCUUCUCCA	Cleavage
sbi-miR164b	c20363_g4_i2	1	-1	1	21	330	350	UGGAGAAGCAGGGCACGUGCU	AGCAGGUGCCCUGCUUCUCCA	Cleavage
sbi-miR164d	c20363_g4_i2	1	-1	1	21	330	350	UGGAGAAGCAGGGCACGUGCA	AGCAGGUGCCCUGCUUCUCCA	Cleavage
sbi-miR164e	c20363_g4_i2	1	-1	1	21	330	350	UGGAGAAGCAGGGCACGUGCA	AGCAGGUGCCCUGCUUCUCCA	Cleavage
tae-miR164	c20363_g4_i2	1	-1	1	21	330	350	UGGAGAAGCAGGGCACGUGCA	AGCAGGUGCCCUGCUUCUCCA	Cleavage
zma-miR164a-5p	c20363_g4_i2	1	-1	1	21	330	350	UGGAGAAGCAGGGCACGUGCA	AGCAGGUGCCCUGCUUCUCCA	Cleavage
zma-miR164b-5p	c20363_g4_i2	1	-1	1	21	330	350	UGGAGAAGCAGGGCACGUGCA	AGCAGGUGCCCUGCUUCUCCA	Cleavage
zma-miR164c-5p	c20363_g4_i2	1	-1	1	21	330	350	UGGAGAAGCAGGGCACGUGCA	AGCAGGUGCCCUGCUUCUCCA	Cleavage
zma-miR164d-5p	c20363_g4_i2	1	-1	1	21	330	350	UGGAGAAGCAGGGCACGUGCA	AGCAGGUGCCCUGCUUCUCCA	Cleavage
zma-miR164f-5p	c20363_g4_i2	1	-1	1	21	330	350	UGGAGAAGCAGGGCACGUGCU	AGCAGGUGCCCUGCUUCUCCA	Cleavage
zma-miR164g-5p	c20363_g4_i2	1	-1	1	21	330	350	UGGAGAAGCAGGGCACGUGCA	AGCAGGUGCCCUGCUUCUCCA	Cleavage
zma-miR164h-5p	c20363_g4_i2	1	-1	1	21	330	350	UGGAGAAGCAGGGCACGUGUG	AGCAGGUGCCCUGCUUCUCCA	Cleavage
ata-miR164a-5p	c18255_g2_i6	1.5	-1	1	21	73	93	UGGAGAAGCAGGGCACGUGCU	AACACGUGACCUGCUUCUCCA	Cleavage
ata-miR164b-5p	c18255_g2_i6	1.5	-1	1	21	73	93	UGGAGAAGCAGGGCACGUGCA	AACACGUGACCUGCUUCUCCA	Cleavage
ata-miR164c-5p	c18255_g2_i6	1.5	-1	1	21	73	93	UGGAGAAGCAGGGCACGUGCA	AACACGUGACCUGCUUCUCCA	Cleavage
bdi-miR164a-5p	c18255_g2_i6	1.5	-1	1	21	73	93	UGGAGAAGCAGGGCACGUGCA	AACACGUGACCUGCUUCUCCA	Cleavage
bdi-miR164b	c18255_g2_i6	1.5	-1	1	21	73	93	UGGAGAAGCAGGGCACGUGCA	AACACGUGACCUGCUUCUCCA	Cleavage
bdi-miR164c-5p	c18255_g2_i6	1.5	-1	1	21	73	93	UGGAGAAGCAGGGCACGUGCU	AACACGUGACCUGCUUCUCCA	Cleavage
bdi-miR164e	c18255_g2_i6	1.5	-1	1	21	73	93	UGGAGAAGCAGGGCACGUGCA	AACACGUGACCUGCUUCUCCA	Cleavage
bdi-miR164f	c9874_g1_i3	1.5	-1	1	21	228	248	UGGAGAAGAAGGGCACAUGCA	UUCAUGUGCCCAUCUUCUCCA	Translation
osa-miR164a	c18255_g2_i6	1.5	-1	1	21	73	93	UGGAGAAGCAGGGCACGUGCA	AACACGUGACCUGCUUCUCCA	Cleavage
osa-miR164b	c18255_g2_i6	1.5	-1	1	21	73	93	UGGAGAAGCAGGGCACGUGCA	AACACGUGACCUGCUUCUCCA	Cleavage
osa-miR164d	c18255_g2_i6	1.5	-1	1	21	73	93	UGGAGAAGCAGGGCACGUGCU	AACACGUGACCUGCUUCUCCA	Cleavage
osa-miR164e	c18255_g2_i6	1.5	-1	1	21	73	93	UGGAGAAGCAGGGCACGUGAG	AACACGUGACCUGCUUCUCCA	Cleavage
osa-miR164f	c18255_g2_i6	1.5	-1	1	21	73	93	UGGAGAAGCAGGGCACGUGCA	AACACGUGACCUGCUUCUCCA	Cleavage
sbi-miR164a	c18255_g2_i6	1.5	-1	1	21	73	93	UGGAGAAGCAGGGCACGUGCA	AACACGUGACCUGCUUCUCCA	Cleavage
sbi-miR164b	c18255_g2_i6	1.5	-1	1	21	73	93	UGGAGAAGCAGGGCACGUGCU	AACACGUGACCUGCUUCUCCA	Cleavage
sbi-miR164c	c18255_g2_i6	1.5	-1	1	21	73	93	UGGAGAAGCAGGACACGUGAG	AACACGUGACCUGCUUCUCCA	Cleavage
sbi-miR164d	c18255_g2_i6	1.5	-1	1	21	73	93	UGGAGAAGCAGGGCACGUGCA	AACACGUGACCUGCUUCUCCA	Cleavage
sbi-miR164e	c18255_g2_i6	1.5	-1	1	21	73	93	UGGAGAAGCAGGGCACGUGCA	AACACGUGACCUGCUUCUCCA	Cleavage
tae-miR164	c18255_g2_i6	1.5	-1	1	21	73	93	UGGAGAAGCAGGGCACGUGCA	AACACGUGACCUGCUUCUCCA	Cleavage
zma-miR164a-5p	c18255_g2_i6	1.5	-1	1	21	73	93	UGGAGAAGCAGGGCACGUGCA	AACACGUGACCUGCUUCUCCA	Cleavage
zma-miR164b-5p	c18255_g2_i6	1.5	-1	1	21	73	93	UGGAGAAGCAGGGCACGUGCA	AACACGUGACCUGCUUCUCCA	Cleavage
zma-miR164c-5p	c18255_g2_i6	1.5	-1	1	21	73	93	UGGAGAAGCAGGGCACGUGCA	AACACGUGACCUGCUUCUCCA	Cleavage
zma-miR164d-5p	c18255_g2_i6	1.5	-1	1	21	73	93	UGGAGAAGCAGGGCACGUGCA	AACACGUGACCUGCUUCUCCA	Cleavage
zma-miR164e-5p	c18255_g2_i6	1.5	-1	1	21	73	93	UGGAGAAGCAGGACACGUGAG	AACACGUGACCUGCUUCUCCA	Cleavage
zma-miR164f-5p	c18255_g2_i6	1.5	-1	1	21	73	93	UGGAGAAGCAGGGCACGUGCU	AACACGUGACCUGCUUCUCCA	Cleavage
zma-miR164g-5p	c18255_g2_i6	1.5	-1	1	21	73	93	UGGAGAAGCAGGGCACGUGCA	AACACGUGACCUGCUUCUCCA	Cleavage
zma-miR164h-5p	c18255_g2_i6	1.5	-1	1	21	73	93	UGGAGAAGCAGGGCACGUGUG	AACACGUGACCUGCUUCUCCA	Cleavage
bdi-miR169d	c20174_g1_i1	2	-1	1	21	733	753	UAGCCAAGAAUGACUUGCCUA	CAGGCAAUUCAUUCUUGGCUU	Cleavage
bdi-miR5185a-5p	c19097_g3_i7	2	-1	1	21	195	215	UUCUAGUUCAUUUUUCAAAUC	GCAUUGAGAAAUGAACUAGAA	Cleavage
bdi-miR5185b-5p	c19097_g3_i7	2	-1	1	21	195	215	UUCUAGUUCAUUUUUCAAAUC	GCAUUGAGAAAUGAACUAGAA	Cleavage
bdi-miR5185c-5p	c19097_g3_i7	2	-1	1	21	195	215	UUCUAGUUCAUUUUUCAAAUC	GCAUUGAGAAAUGAACUAGAA	Cleavage
bdi-miR5185d-5p	c19097_g3_i7	2	-1	1	21	195	215	UUCUAGUUCAUUUUUCAAAUC	GCAUUGAGAAAUGAACUAGAA	Cleavage
bdi-miR5185e-5p	c19097_g3_i7	2	-1	1	21	195	215	UUCUAGUUCAUUUUUCAAAUC	GCAUUGAGAAAUGAACUAGAA	Cleavage
bdi-miR5185f-5p	c19097_g3_i7	2	-1	1	21	195	215	UUCUAGUUCAUUUUUCAAAUC	GCAUUGAGAAAUGAACUAGAA	Cleavage
bdi-miR5185g-5p	c19097_g3_i7	2	-1	1	21	195	215	UUCUAGUUCAUUUUUCAAAUC	GCAUUGAGAAAUGAACUAGAA	Cleavage
bdi-miR5185h-5p	c19097_g3_i7	2	-1	1	21	195	215	UUCUAGUUCAUUUUUCAAAUC	GCAUUGAGAAAUGAACUAGAA	Cleavage
bdi-miR5185i-5p	c19097_g3_i7	2	-1	1	21	195	215	UUCUAGUUCAUUUUUCAAAUC	GCAUUGAGAAAUGAACUAGAA	Cleavage
bdi-miR5185j-5p	c19097_g3_i7	2	-1	1	21	195	215	UUCUAGUUCAUUUUUCAAAUC	GCAUUGAGAAAUGAACUAGAA	Cleavage
bdi-miR5185k-5p	c19097_g3_i7	2	-1	1	21	195	215	UUCUAGUUCAUUUUUCAAAUC	GCAUUGAGAAAUGAACUAGAA	Cleavage
hvu-miR6214	c20599_g2_i2	2	-1	1	20	204	223	CGACGACGACGAGCACGACA	CAUCGCGCUCGUCGUCGUCG	Cleavage
hvu-miR6214	c9766_g1_i1	2	-1	1	20	296	315	CGACGACGACGAGCACGACA	GGGCGAGCUCGUCGUCGUCG	Cleavage
osa-miR164c	c20363_g4_i2	2	-1	1	21	330	350	UGGAGAAGCAGGGUACGUGCA	AGCAGGUGCCCUGCUUCUCCA	Cleavage
osa-miR169n	c20174_g1_i1	2	-1	1	21	733	753	UAGCCAAGAAUGACUUGCCUA	CAGGCAAUUCAUUCUUGGCUU	Cleavage
osa-miR169o	c20174_g1_i1	2	-1	1	21	733	753	UAGCCAAGAAUGACUUGCCUA	CAGGCAAUUCAUUCUUGGCUU	Cleavage
osa-miR414	c15084_g1_i1	2	-1	1	21	190	210	UCAUCCUCAUCAUCAUCGUCC	CAAUGAUGAUGAUGAGGAUGU	Cleavage
sbi-miR169i	c20174_g1_i1	2	-1	1	21	733	753	UAGCCAAGAAUGACUUGCCUA	CAGGCAAUUCAUUCUUGGCUU	Cleavage
sbi-miR5387a	c17451_g1_i4	2	-1	1	25	456	480	UAACACGAACCGGUGCUAAAGGAUC	AACCCAUCAGCUCCGGUUCGUGUUA	Cleavage
sbi-miR5568c-5p	c18223_g1_i2	2	-1	1	21	1055	1075	UCUGUUCCAAAUUGUAAGUCG	CGACCUAUAAUUUGGAACAGA	Cleavage
sbi-miR6222-3p	c19989_g4_i5	2	-1	1	21	884	904	CUAGCUGAUCCAAACAGGCCC	AUGUUUGUUUGGAUCAGCUAG	Cleavage
tae-miR167b	c19553_g5_i1	2	-1	1	21	544	564	UGAAGCUGACAGCAUGAUCUA	CCGACCAGGCUGUCAGCUUCA	Cleavage
tae-miR9659-3p	c19115_g4_i2	2	-1	1	22	522	543	UCCAAUGGUUGUUCACGGCAUC	AAGAACGUGAACAACCAUUGGA	Cleavage
tae-miR9659-3p	c19115_g4_i4	2	-1	1	22	457	478	UCCAAUGGUUGUUCACGGCAUC	AAGAACGUGAACAACCAUUGGA	Cleavage
zma-miR169f-3p	c20017_g1_i7	2	-1	1	21	141	161	GGCAUGUCUUCCUUGGCUACU	CUUGUCCAAGGAAGACAUGCC	Cleavage
zma-miR169f-3p	c20017_g1_i4	2	-1	1	21	162	182	GGCAUGUCUUCCUUGGCUACU	CUUGUCCAAGGAAGACAUGCC	Cleavage
zma-miR169o-5p	c20174_g1_i1	2	-1	1	21	733	753	UAGCCAAGAAUGACUUGCCUA	CAGGCAAUUCAUUCUUGGCUU	Cleavage
bdi-miR164f	c20363_g4_i2	2.5	-1	1	21	330	350	UGGAGAAGAAGGGCACAUGCA	AGCAGGUGCCCUGCUUCUCCA	Cleavage
bdi-miR169l	c20174_g1_i1	2.5	-1	1	21	733	753	UAGCCAAGGAUGAAUUGCCGG	CAGGCAAUUCAUUCUUGGCUU	Cleavage
bdi-miR444b	c19669_g2_i7	2.5	-1	1	21	1314	1334	UGCAGUUGCUGCCUCAAGCUU	GAGCCUGAGGCAGCAGCUGCA	Cleavage
bdi-miR444b	c19669_g2_i14	2.5	-1	1	21	1065	1085	UGCAGUUGCUGCCUCAAGCUU	GAGCCUGAGGCAGCAGCUGCA	Cleavage
bdi-miR7757-5p.1	c19599_g2_i6	2.5	-1	1	21	225	245	CACAAAACCUUCAGCUACCCA	GUAGUAGCUUAAGGUUUUGUG	Cleavage
bdi-miR7757-5p.1	c19599_g2_i7	2.5	-1	1	21	727	747	CACAAAACCUUCAGCUACCCA	GUAGUAGCUUAAGGUUUUGUG	Cleavage
bdi-miR7768a-3p	c20462_g1_i8	2.5	-1	1	22	400	421	CGGCGCCGUCCUCGACCGGGAG	UCCCCGUUCGAGGACGCCGCCG	Cleavage
bdi-miR7768b-3p	c20462_g1_i8	2.5	-1	1	22	400	421	CGGCGCCGUCCUCGACCGGGAG	UCCCCGUUCGAGGACGCCGCCG	Cleavage
far-miR164a	c18255_g2_i6	2.5	-1	1	21	73	93	UGGAGAAGCAGGGCACUUGCU	AACACGUGACCUGCUUCUCCA	Cleavage
far-miR164b	c18255_g2_i6	2.5	-1	1	21	73	93	UGGAGAAGCAGGGCACUUGCU	AACACGUGACCUGCUUCUCCA	Cleavage
hvu-miR169	c20174_g1_i1	2.5	-1	1	21	733	753	AAGCCAAGGAUGAGUUGCCUG	CAGGCAAUUCAUUCUUGGCUU	Cleavage
hvu-miR6214	c20433_g3_i13	2.5	-1	1	20	143	162	CGACGACGACGAGCACGACA	GUUCGUGCUCGGCGUCGUCG	Cleavage
hvu-miR6214	c19454_g2_i1	2.5	-1	1	20	67	86	CGACGACGACGAGCACGACA	CGUCGAGCUCGUCGUCUUCG	Cleavage
osa-miR164c	c18255_g2_i6	2.5	-1	1	21	73	93	UGGAGAAGCAGGGUACGUGCA	AACACGUGACCUGCUUCUCCA	Cleavage
osa-miR169d	c20174_g1_i1	2.5	-1	1	21	733	753	UAGCCAAGGAUGAAUUGCCGG	CAGGCAAUUCAUUCUUGGCUU	Cleavage
osa-miR2927	c19830_g4_i2	2.5	-1	1	23	43	65	UGUCGUCGUCGAUGGAGCCCAUG	CAUGGGGUCCAUCAACGACGACA	Translation
osa-miR399i	c20093_g6_i4	2.5	-1	1	21	889	909	UGCCAAAGGAGAGCUGCCCUG	GAGGGUAGCUUUCCUUUGGCA	Translation
osa-miR399i	c20093_g6_i1	2.5	-1	1	21	1148	1168	UGCCAAAGGAGAGCUGCCCUG	GAGGGUAGCUUUCCUUUGGCA	Translation
osa-miR414	c20015_g3_i2	2.5	-1	1	21	93	113	UCAUCCUCAUCAUCAUCGUCC	GUACGGUGGUGAUGAGGAUGA	Cleavage
osa-miR414	c19193_g6_i1	2.5	-1	1	21	116	136	UCAUCCUCAUCAUCAUCGUCC	UGACGAUGAUGAUGAUGAUGG	Cleavage
osa-miR414	c20952_g2_i12	2.5	-1	1	21	663	683	UCAUCCUCAUCAUCAUCGUCC	CAAUGAUGAUGAUGAGGAGGA	Cleavage
osa-miR414	c20952_g2_i6	2.5	-1	1	21	663	683	UCAUCCUCAUCAUCAUCGUCC	CAAUGAUGAUGAUGAGGAGGA	Cleavage
osa-miR414	c20255_g2_i7	2.5	-1	1	21	343	363	UCAUCCUCAUCAUCAUCGUCC	CGACAAUGAUGAUGAUGAUGA	Cleavage
osa-miR414	c20255_g2_i6	2.5	-1	1	21	463	483	UCAUCCUCAUCAUCAUCGUCC	CGACAAUGAUGAUGAUGAUGA	Cleavage
osa-miR444a-3p.2	c19669_g2_i7	2.5	-1	1	21	1314	1334	UGCAGUUGCUGCCUCAAGCUU	GAGCCUGAGGCAGCAGCUGCA	Cleavage
osa-miR444a-3p.2	c19669_g2_i14	2.5	-1	1	21	1065	1085	UGCAGUUGCUGCCUCAAGCUU	GAGCCUGAGGCAGCAGCUGCA	Cleavage
osa-miR444d.2	c19669_g2_i7	2.5	-1	1	21	1314	1334	UGCAGUUGCUGCCUCAAGCUU	GAGCCUGAGGCAGCAGCUGCA	Cleavage
osa-miR444d.2	c19669_g2_i14	2.5	-1	1	21	1065	1085	UGCAGUUGCUGCCUCAAGCUU	GAGCCUGAGGCAGCAGCUGCA	Cleavage
osa-miR444e	c19669_g2_i7	2.5	-1	1	21	1314	1334	UGCAGUUGCUGCCUCAAGCUU	GAGCCUGAGGCAGCAGCUGCA	Cleavage
osa-miR444e	c19669_g2_i14	2.5	-1	1	21	1065	1085	UGCAGUUGCUGCCUCAAGCUU	GAGCCUGAGGCAGCAGCUGCA	Cleavage
osa-miR444f	c19342_g2_i2	2.5	-1	1	21	464	484	UGCAGUUGUUGCCUCAAGCUU	CAGCAUGAGGAAACAACUGCA	Translation
osa-miR5071	c20265_g5_i2	2.5	-1	1	21	1541	1561	UCAAGCAUCAUAUCGUGGACA	UUUCCACUAUAUGAUGCUUUA	Cleavage
osa-miR5531	c17418_g1_i4	2.5	-1	1	22	255	276	ACUGACUGCCUUGAGCUCCGGG	GUUGAAGCUCAAGGCAGUCAAU	Cleavage
sbi-miR164c	c20363_g4_i2	2.5	-1	1	21	330	350	UGGAGAAGCAGGACACGUGAG	AGCAGGUGCCCUGCUUCUCCA	Cleavage
sbi-miR399b	c20093_g6_i4	2.5	-1	1	21	889	909	UGCCAAAGGAGAGCUGCCCUG	GAGGGUAGCUUUCCUUUGGCA	Translation
sbi-miR399b	c20093_g6_i1	2.5	-1	1	21	1148	1168	UGCCAAAGGAGAGCUGCCCUG	GAGGGUAGCUUUCCUUUGGCA	Translation
sbi-miR6225-3p	c14691_g1_i2	2.5	-1	1	24	455	476	GAAACGAAUCUUUUAAGUCUAAUU	CAU--GACCUAAAAGAUUCGUGUC	Cleavage
sbi-miR6233-3p	c18813_g1_i9	2.5	-1	1	24	132	157	CAAGUUUGGUUUUGGUAAUUAA--UG	CAAUUUAAAUACCAAAACCACACUUG	Cleavage
sbi-miR6234a-5p	c20159_g4_i6	2.5	-1	1	24	299	322	AAGUGUGUUCCUCUAUUUGACGCU	AGAAACAAGUAGAGGAACUCACUU	Cleavage
sbi-miR6234b-5p	c20159_g4_i6	2.5	-1	1	24	299	322	AAGUGUGUUCCUCUAUUUGACGCU	AGAAACAAGUAGAGGAACUCACUU	Cleavage
ssp-miR444a	c19342_g2_i2	2.5	-1	1	21	464	484	UGCAGUUGUUGCCUCAAGCUU	CAGCAUGAGGAAACAACUGCA	Translation
ssp-miR444b.2	c19342_g2_i2	2.5	-1	1	21	464	484	UGCAGUUGUUGCCUCAAGCUU	CAGCAUGAGGAAACAACUGCA	Translation
zma-miR156k-3p	c19167_g3_i12	2.5	-1	1	22	518	539	GCUCGCUUCUCUUUCUGUCAGC	ACAGAAAGAAAGAGAUGCGAGC	Cleavage
zma-miR164e-5p	c20363_g4_i2	2.5	-1	1	21	330	350	UGGAGAAGCAGGACACGUGAG	AGCAGGUGCCCUGCUUCUCCA	Cleavage
zma-miR171f-5p	c20346_g4_i6	2.5	-1	1	21	35	55	CGAUGUUGGCAUGGCUCAAUC	ACUUGAACCGUGCCAACAUCG	Cleavage
zma-miR399d-3p	c20093_g6_i4	2.5	-1	1	21	889	909	UGCCAAAGGAGAGCUGCCCUG	GAGGGUAGCUUUCCUUUGGCA	Translation
zma-miR399d-3p	c20093_g6_i1	2.5	-1	1	21	1148	1168	UGCCAAAGGAGAGCUGCCCUG	GAGGGUAGCUUUCCUUUGGCA	Translation
ata-miR164c-3p	c20182_g2_i2	3	-1	1	21	397	417	CACGUGUUCUUCUCCUCCAUC	CCCGGUUGAGAAGAACACGUG	Cleavage
ata-miR167a-5p	c19802_g1_i8	3	-1	1	21	260	280	UGAAGCUGCCAGCAUGAUCUA	UGGAUGCUGCUGGCAGCUUCG	Cleavage
ata-miR167b-5p	c19802_g1_i8	3	-1	1	22	259	280	UGAAGCUGCCAGCAUGAUCUGA	AUGGAUGCUGCUGGCAGCUUCG	Cleavage
ata-miR167c-5p	c19802_g1_i8	3	-1	1	21	260	280	UGAAGCUGCCAGCAUGAUCUA	UGGAUGCUGCUGGCAGCUUCG	Cleavage
ata-miR167d-5p	c19802_g1_i8	3	-1	1	22	259	280	UGAAGCUGCCAGCAUGAUCUGA	AUGGAUGCUGCUGGCAGCUUCG	Cleavage
ata-miR167e-5p	c19802_g1_i8	3	-1	1	21	260	280	UGAAGCUGCCAGCAUGAUCUA	UGGAUGCUGCUGGCAGCUUCG	Cleavage
ata-miR167f-5p	c19802_g1_i8	3	-1	1	22	259	280	UGAAGCUGCCAGCAUGAUCUGC	AUGGAUGCUGCUGGCAGCUUCG	Cleavage
bdi-miR167a	c19802_g1_i8	3	-1	1	21	260	280	UGAAGCUGCCAGCAUGAUCUA	UGGAUGCUGCUGGCAGCUUCG	Cleavage
bdi-miR167b	c19802_g1_i8	3	-1	1	21	260	280	UGAAGCUGCCAGCAUGAUCUA	UGGAUGCUGCUGGCAGCUUCG	Cleavage
bdi-miR167c-5p	c19802_g1_i8	3	-1	1	22	259	280	UGAAGCUGCCAGCAUGAUCUGA	AUGGAUGCUGCUGGCAGCUUCG	Cleavage
bdi-miR167d-5p	c19802_g1_i8	3	-1	1	22	259	280	UGAAGCUGCCAGCAUGAUCUGA	AUGGAUGCUGCUGGCAGCUUCG	Cleavage
bdi-miR167e-5p	c19802_g1_i8	3	-1	1	22	259	280	UGAAGCUGCCAGCAUGAUCUGA	AUGGAUGCUGCUGGCAGCUUCG	Cleavage
bdi-miR167f	c19802_g1_i8	3	-1	1	21	260	280	UGAAGCUGCCAGCAUGAUCUA	UGGAUGCUGCUGGCAGCUUCG	Cleavage
bdi-miR167g	c19802_g1_i8	3	-1	1	22	259	280	UGAAGCUGCCAGCAUGAUCUGA	AUGGAUGCUGCUGGCAGCUUCG	Cleavage
bdi-miR169i	c20249_g1_i1	3	-1	1	22	362	383	CCAGCCAAGAAUGGCUUGCCUA	UCAUCAAAUCAUUCUUGGCUGG	Cleavage
bdi-miR5057	c20861_g4_i1	3	-1	1	21	21	41	AAAUUUCAAAUCAUUUUGACA	AGUAACAGUGAUUUGAAAUUU	Cleavage
bdi-miR5170	c13114_g1_i1	3	-1	1	21	408	428	UCAUCAAGUUGAGUGACCGUA	CGCGACCCCUCAACUUGAUGA	Cleavage
bdi-miR5172-5p	c19568_g4_i1	3	-1	1	21	68	88	CGAGGAGCUAGUAGAUCGGGA	GACCAAGCUACUAGCUCCUCA	Cleavage
bdi-miR845	c20589_g1_i4	3	-1	1	21	115	135	UGCUCUGAUACCAAUUGUUGG	CUAACAUCUGGUAUCAGAGCC	Cleavage
osa-miR167a-5p	c19802_g1_i8	3	-1	1	21	260	280	UGAAGCUGCCAGCAUGAUCUA	UGGAUGCUGCUGGCAGCUUCG	Cleavage
osa-miR167b	c19802_g1_i8	3	-1	1	21	260	280	UGAAGCUGCCAGCAUGAUCUA	UGGAUGCUGCUGGCAGCUUCG	Cleavage
osa-miR167c-5p	c19802_g1_i8	3	-1	1	21	260	280	UGAAGCUGCCAGCAUGAUCUA	UGGAUGCUGCUGGCAGCUUCG	Cleavage
osa-miR167d-5p	c19802_g1_i8	3	-1	1	21	260	280	UGAAGCUGCCAGCAUGAUCUG	UGGAUGCUGCUGGCAGCUUCG	Cleavage
osa-miR167e-5p	c19802_g1_i8	3	-1	1	21	260	280	UGAAGCUGCCAGCAUGAUCUG	UGGAUGCUGCUGGCAGCUUCG	Cleavage
osa-miR167f	c19802_g1_i8	3	-1	1	21	260	280	UGAAGCUGCCAGCAUGAUCUG	UGGAUGCUGCUGGCAGCUUCG	Cleavage
osa-miR167g	c19802_g1_i8	3	-1	1	21	260	280	UGAAGCUGCCAGCAUGAUCUG	UGGAUGCUGCUGGCAGCUUCG	Cleavage
osa-miR167h-5p	c19802_g1_i8	3	-1	1	21	260	280	UGAAGCUGCCAGCAUGAUCUG	UGGAUGCUGCUGGCAGCUUCG	Cleavage
osa-miR167i-5p	c19802_g1_i8	3	-1	1	21	260	280	UGAAGCUGCCAGCAUGAUCUG	UGGAUGCUGCUGGCAGCUUCG	Cleavage
osa-miR167j	c19802_g1_i8	3	-1	1	21	260	280	UGAAGCUGCCAGCAUGAUCUG	UGGAUGCUGCUGGCAGCUUCG	Cleavage
osa-miR414	c18383_g1_i6	3	-1	1	21	294	315	UCAUCCUCAUCAUCAU-CGUCC	UGAUGGAUGAUGAUGAGGAUGA	Cleavage
osa-miR5809	c18371_g2_i5	3	-1	1	20	293	312	UCGUCGCCGGCGACCACAGC	CCUUUUAUCGCCGGCGACGA	Cleavage
sbi-miR167a	c19802_g1_i8	3	-1	1	21	260	280	UGAAGCUGCCAGCAUGAUCUA	UGGAUGCUGCUGGCAGCUUCG	Cleavage
sbi-miR167b	c19802_g1_i8	3	-1	1	21	260	280	UGAAGCUGCCAGCAUGAUCUA	UGGAUGCUGCUGGCAGCUUCG	Cleavage
sbi-miR167c	c19802_g1_i8	3	-1	1	21	260	280	UGAAGCUGCCAGCAUGAUCUG	UGGAUGCUGCUGGCAGCUUCG	Cleavage
sbi-miR167d	c19802_g1_i8	3	-1	1	21	260	280	UGAAGCUGCCAGCAUGAUCUG	UGGAUGCUGCUGGCAGCUUCG	Cleavage
sbi-miR167e	c19802_g1_i8	3	-1	1	21	260	280	UGAAGCUGCCAGCAUGAUCUG	UGGAUGCUGCUGGCAGCUUCG	Cleavage
sbi-miR167f	c19802_g1_i8	3	-1	1	21	260	280	UGAAGCUGCCAGCAUGAUCUG	UGGAUGCUGCUGGCAGCUUCG	Cleavage
sbi-miR167g	c19802_g1_i8	3	-1	1	21	260	280	UGAAGCUGCCAGCAUGAUCUG	UGGAUGCUGCUGGCAGCUUCG	Cleavage
sbi-miR167h	c19802_g1_i8	3	-1	1	21	260	280	UGAAGCUGCCAGCAUGAUCUG	UGGAUGCUGCUGGCAGCUUCG	Cleavage
sbi-miR167i	c19802_g1_i8	3	-1	1	21	260	280	UGAAGCUGCCAGCAUGAUCUA	UGGAUGCUGCUGGCAGCUUCG	Cleavage
sbi-miR5564c-5p	c20239_g3_i2	3	-1	1	21	977	997	AAUUCGUCGAACAGCUGCAGC	ACAUCAGGUGUUCGACGAAUU	Cleavage
sof-miR167a	c19802_g1_i8	3	-1	1	21	260	280	UGAAGCUGCCAGCAUGAUCUG	UGGAUGCUGCUGGCAGCUUCG	Cleavage
sof-miR167b	c19802_g1_i8	3	-1	1	21	260	280	UGAAGCUGCCAGCAUGAUCUG	UGGAUGCUGCUGGCAGCUUCG	Cleavage
ssp-miR167b	c19802_g1_i8	3	-1	1	21	260	280	UGAAGCUGCCAGCAUGAUCUG	UGGAUGCUGCUGGCAGCUUCG	Cleavage
tae-miR167a	c19802_g1_i8	3	-1	1	21	260	280	UGAAGCUGCCAGCAUGAUCUA	UGGAUGCUGCUGGCAGCUUCG	Cleavage
tae-miR167c-5p	c19802_g1_i8	3	-1	1	22	259	280	UGAAGCUGCCAGCAUGAUCUGC	AUGGAUGCUGCUGGCAGCUUCG	Cleavage
zma-miR159e-5p	c20038_g4_i5	3	-1	1	21	768	788	CAGCUCCUGCAGCAUCUGUUC	CAACCGGUGCUGCAGGAGCUA	Cleavage
zma-miR167a-5p	c19802_g1_i8	3	-1	1	21	260	280	UGAAGCUGCCAGCAUGAUCUA	UGGAUGCUGCUGGCAGCUUCG	Cleavage
zma-miR167b-5p	c19802_g1_i8	3	-1	1	21	260	280	UGAAGCUGCCAGCAUGAUCUA	UGGAUGCUGCUGGCAGCUUCG	Cleavage
zma-miR167c-5p	c19802_g1_i8	3	-1	1	21	260	280	UGAAGCUGCCAGCAUGAUCUA	UGGAUGCUGCUGGCAGCUUCG	Cleavage
zma-miR167d-5p	c19802_g1_i8	3	-1	1	21	260	280	UGAAGCUGCCAGCAUGAUCUA	UGGAUGCUGCUGGCAGCUUCG	Cleavage
zma-miR167e-5p	c19802_g1_i8	3	-1	1	21	260	280	UGAAGCUGCCAGCAUGAUCUG	UGGAUGCUGCUGGCAGCUUCG	Cleavage
zma-miR167f-5p	c19802_g1_i8	3	-1	1	21	260	280	UGAAGCUGCCAGCAUGAUCUG	UGGAUGCUGCUGGCAGCUUCG	Cleavage
zma-miR167g-5p	c19802_g1_i8	3	-1	1	21	260	280	UGAAGCUGCCAGCAUGAUCUG	UGGAUGCUGCUGGCAGCUUCG	Cleavage
zma-miR167h-5p	c19802_g1_i8	3	-1	1	21	260	280	UGAAGCUGCCAGCAUGAUCUG	UGGAUGCUGCUGGCAGCUUCG	Cleavage
zma-miR167i-5p	c19802_g1_i8	3	-1	1	21	260	280	UGAAGCUGCCAGCAUGAUCUG	UGGAUGCUGCUGGCAGCUUCG	Cleavage
zma-miR167j-5p	c19802_g1_i8	3	-1	1	21	260	280	UGAAGCUGCCAGCAUGAUCUG	UGGAUGCUGCUGGCAGCUUCG	Cleavage
zma-miR169n-3p	c20853_g1_i1	3	-1	1	20	697	716	GGCAGGCCUUCUUGGCUAAG	GUUCUCCAAGAAGGCCUGCG	Cleavage
zma-miR2275a-3p	c16397_g1_i5	3	-1	1	22	313	334	UUUGUUUUCCUCCAAUAUCUCA	ACUGGUACCGGAGGAAAACAAA	Cleavage

## Sheet: (LC, LT)
Blast results of identified miRNA with their targets in millet transcriptome
miRNA_Acc.	Target_Acc.	Expectation	UPE$	miRNA_start	miRNA_end	Target_start	Target_end	miRNA_aligned_fragment	Target_aligned_fragment	Inhibition
osa-miR414	c12655_g1_i1	1	-1	1	21	642	662	UCAUCCUCAUCAUCAUCGUCC	GGACUAUGAUGAUGAGGAUGA	Cleavage
osa-miR5503	c19569_g6_i3	1.5	-1	1	22	790	811	UUCGGAUCUUUCUAGAGGCAUU	AAUGCCUCUAGAAAGAUCAGAA	Cleavage
ata-miR169a-5p	c19097_g3_i2	2	-1	1	23	897	919	UAGCCAAGGAUGAUUUGCCUGUG	CACUGGCAACUCAUCCUUGGCUU	Cleavage
ata-miR169b-5p	c19097_g3_i2	2	-1	1	23	897	919	UAGCCAAGGAUGAUUUGCCUGUG	CACUGGCAACUCAUCCUUGGCUU	Cleavage
ata-miR169c-5p	c19097_g3_i2	2	-1	1	21	899	919	UAGCCAAGGAUGACUUGCCUA	CUGGCAACUCAUCCUUGGCUU	Cleavage
ata-miR169d-5p	c19097_g3_i2	2	-1	1	21	899	919	CAGCCAAGGAUGACUUGCCGG	CUGGCAACUCAUCCUUGGCUU	Cleavage
ata-miR169e-5p	c19097_g3_i2	2	-1	1	21	899	919	CAGCCAAGGAUGACUUGCCGA	CUGGCAACUCAUCCUUGGCUU	Cleavage
ata-miR169f-5p	c19097_g3_i2	2	-1	1	21	899	919	CAGCCAAGGAUGACUUGCCGA	CUGGCAACUCAUCCUUGGCUU	Cleavage
ata-miR169g-5p	c19097_g3_i2	2	-1	1	21	899	919	CAGCCAAGGAUGACUUGCCGA	CUGGCAACUCAUCCUUGGCUU	Cleavage
ata-miR169h-5p	c19097_g3_i2	2	-1	1	21	899	919	UAGCCAAGGAUGACUUGCCGG	CUGGCAACUCAUCCUUGGCUU	Cleavage
ata-miR169j-5p	c19097_g3_i2	2	-1	1	23	897	919	UAGCCAAGGAUGAUUUGCCUGUG	CACUGGCAACUCAUCCUUGGCUU	Cleavage
bdi-miR169a-5p	c19097_g3_i2	2	-1	1	21	899	919	CAGCCAAGGAUGACUUGCCGA	CUGGCAACUCAUCCUUGGCUU	Cleavage
bdi-miR169b	c19097_g3_i2	2	-1	1	21	899	919	UAGCCAAGGAUGACUUGCCGG	CUGGCAACUCAUCCUUGGCUU	Cleavage
bdi-miR169c-5p	c19097_g3_i2	2	-1	1	21	899	919	CAGCCAAGGAUGACUUGCCGG	CUGGCAACUCAUCCUUGGCUU	Cleavage
bdi-miR169f	c19097_g3_i2	2	-1	1	21	899	919	CAGCCAAGGAUGACUUGCCGG	CUGGCAACUCAUCCUUGGCUU	Cleavage
bdi-miR169h-5p	c19097_g3_i2	2	-1	1	21	899	919	UAGCCAAGGAUGACUUGCCUA	CUGGCAACUCAUCCUUGGCUU	Cleavage
bdi-miR169k-5p	c19097_g3_i2	2	-1	1	22	898	919	UAGCCAAGGAUGAUUUGCCUGU	ACUGGCAACUCAUCCUUGGCUU	Cleavage
bdi-miR169l	c19097_g3_i2	2	-1	1	21	899	919	UAGCCAAGGAUGAAUUGCCGG	CUGGCAACUCAUCCUUGGCUU	Cleavage
bdi-miR169m	c19097_g3_i2	2	-1	1	20	900	919	UAGCCAAGGAUGACUUGCCG	UGGCAACUCAUCCUUGGCUU	Cleavage
bdi-miR169n	c19097_g3_i2	2	-1	1	21	899	919	UAGCCAAGGAUGACUUGCCUA	CUGGCAACUCAUCCUUGGCUU	Cleavage
bdi-miR9494	c18763_g3_i6	2	-1	1	21	350	370	UUCAUCACCUUCGUCUCCGUC	GUCGUAGCCGAAGGUGAUGAA	Cleavage
far-miR169	c19097_g3_i2	2	-1	1	21	899	919	UAGCCAAGGAUGACUUGCCUA	CUGGCAACUCAUCCUUGGCUU	Cleavage
osa-miR169a	c19097_g3_i2	2	-1	1	21	899	919	CAGCCAAGGAUGACUUGCCGA	CUGGCAACUCAUCCUUGGCUU	Cleavage
osa-miR169b	c19097_g3_i2	2	-1	1	21	899	919	CAGCCAAGGAUGACUUGCCGG	CUGGCAACUCAUCCUUGGCUU	Cleavage
osa-miR169c	c19097_g3_i2	2	-1	1	21	899	919	CAGCCAAGGAUGACUUGCCGG	CUGGCAACUCAUCCUUGGCUU	Cleavage
osa-miR169d	c19097_g3_i2	2	-1	1	21	899	919	UAGCCAAGGAUGAAUUGCCGG	CUGGCAACUCAUCCUUGGCUU	Cleavage
osa-miR169e	c19097_g3_i2	2	-1	1	21	899	919	UAGCCAAGGAUGACUUGCCGG	CUGGCAACUCAUCCUUGGCUU	Cleavage
osa-miR169f.1	c19097_g3_i2	2	-1	1	21	899	919	UAGCCAAGGAUGACUUGCCUA	CUGGCAACUCAUCCUUGGCUU	Cleavage
osa-miR169g	c19097_g3_i2	2	-1	1	21	899	919	UAGCCAAGGAUGACUUGCCUA	CUGGCAACUCAUCCUUGGCUU	Cleavage
sbi-miR169a	c19097_g3_i2	2	-1	1	21	899	919	CAGCCAAGGAUGACUUGCCGA	CUGGCAACUCAUCCUUGGCUU	Cleavage
sbi-miR169b	c19097_g3_i2	2	-1	1	21	899	919	CAGCCAAGGAUGACUUGCCGG	CUGGCAACUCAUCCUUGGCUU	Cleavage
sbi-miR169c	c19097_g3_i2	2	-1	1	21	899	919	UAGCCAAGGAUGACUUGCCUA	CUGGCAACUCAUCCUUGGCUU	Cleavage
sbi-miR169d-5p	c19097_g3_i2	2	-1	1	20	900	919	UAGCCAAGGAUGACUUGCCU	UGGCAACUCAUCCUUGGCUU	Cleavage
sbi-miR169e	c19097_g3_i2	2	-1	1	21	899	919	UAGCCAAGGAUGACUUGCCGG	CUGGCAACUCAUCCUUGGCUU	Cleavage
sbi-miR169h	c19097_g3_i2	2	-1	1	21	899	919	UAGCCAAGGAUGACUUGCCUA	CUGGCAACUCAUCCUUGGCUU	Cleavage
sbi-miR169j	c19097_g3_i2	2	-1	1	21	899	919	UAGCCAAGGAUGACUUGCCGG	CUGGCAACUCAUCCUUGGCUU	Cleavage
sbi-miR169k	c19097_g3_i2	2	-1	1	21	899	919	CAGCCAAGGAUGACUUGCCGG	CUGGCAACUCAUCCUUGGCUU	Cleavage
sbi-miR169m	c19097_g3_i2	2	-1	1	21	899	919	UAGCCAAGGAUGACUUGCCUA	CUGGCAACUCAUCCUUGGCUU	Cleavage
sbi-miR169n	c19097_g3_i2	2	-1	1	21	899	919	UAGCCAAGGAUGACUUGCCUA	CUGGCAACUCAUCCUUGGCUU	Cleavage
sbi-miR5568c-5p	c18223_g1_i3	2	-1	1	21	1093	1113	UCUGUUCCAAAUUGUAAGUCG	CGACCUAUAAUUUGGAACAGA	Cleavage
ssp-miR169	c19097_g3_i2	2	-1	1	21	899	919	UAGCCAAGGAUGACUUGCCGG	CUGGCAACUCAUCCUUGGCUU	Cleavage
zma-miR169a-5p	c19097_g3_i2	2	-1	1	21	899	919	CAGCCAAGGAUGACUUGCCGA	CUGGCAACUCAUCCUUGGCUU	Cleavage
zma-miR169b-5p	c19097_g3_i2	2	-1	1	21	899	919	CAGCCAAGGAUGACUUGCCGA	CUGGCAACUCAUCCUUGGCUU	Cleavage
zma-miR169c-5p	c19097_g3_i2	2	-1	1	21	899	919	CAGCCAAGGAUGACUUGCCGG	CUGGCAACUCAUCCUUGGCUU	Cleavage
zma-miR169f-5p	c19097_g3_i2	2	-1	1	21	899	919	UAGCCAAGGAUGACUUGCCUA	CUGGCAACUCAUCCUUGGCUU	Cleavage
zma-miR169g	c19097_g3_i2	2	-1	1	21	899	919	UAGCCAAGGAUGACUUGCCUA	CUGGCAACUCAUCCUUGGCUU	Cleavage
zma-miR169h	c19097_g3_i2	2	-1	1	21	899	919	UAGCCAAGGAUGACUUGCCUA	CUGGCAACUCAUCCUUGGCUU	Cleavage
zma-miR169p-5p	c19097_g3_i2	2	-1	1	21	899	919	UAGCCAAGGAUGACUUGCCGG	CUGGCAACUCAUCCUUGGCUU	Cleavage
zma-miR169r-5p	c19097_g3_i2	2	-1	1	21	899	919	CAGCCAAGGAUGACUUGCCGG	CUGGCAACUCAUCCUUGGCUU	Cleavage
bdi-miR5167b-3p	c19963_g4_i1	2.5	-1	1	22	1216	1237	UGUGAAUUGCCUUAACGAGAGC	UGUCUCUUUAUGGCAAUUCACA	Cleavage
bdi-miR7730-3p	c19871_g2_i1	2.5	-1	1	24	52	74	AACUUUCUCCCGCAGCUGUUCUGU	AC-GAGCAGCUGCGGGAGAAAGCU	Cleavage
bdi-miR7730-3p	c19871_g2_i2	2.5	-1	1	24	52	74	AACUUUCUCCCGCAGCUGUUCUGU	AC-GAGCAGCUGCGGGAGAAAGCU	Cleavage
bdi-miR7757-5p.1	c19599_g2_i7	2.5	-1	1	21	727	747	CACAAAACCUUCAGCUACCCA	GUAGUAGCUUAAGGUUUUGUG	Cleavage
hvu-miR169	c19097_g3_i2	2.5	-1	1	21	897	919	AAGCCAAGGAUGAGUUGCC--UG	CACUGGCAACUCAUCCUUGGCUU	Cleavage
osa-miR1846c-3p	c18837_g2_i5	2.5	-1	1	21	380	400	UGACCCCGGUCUGCUCGCUGG	CGGGCGAGCAGCCCGGGGUCA	Translation
osa-miR414	c18903_g1_i2	2.5	-1	1	21	357	377	UCAUCCUCAUCAUCAUCGUCC	GGAUGAUGAUGAUGAUGAUGA	Cleavage
osa-miR414	c20015_g3_i2	2.5	-1	1	21	93	113	UCAUCCUCAUCAUCAUCGUCC	GUACGGUGGUGAUGAGGAUGA	Cleavage
osa-miR414	c20338_g2_i5	2.5	-1	1	21	773	793	UCAUCCUCAUCAUCAUCGUCC	CCUCGAUGAUGAUGAGGAGGA	Cleavage
osa-miR444f	c19342_g2_i9	2.5	-1	1	21	462	482	UGCAGUUGUUGCCUCAAGCUU	CAGCAUGAGGAAACAACUGCA	Translation
osa-miR5157a-5p	c20838_g2_i6	2.5	-1	1	24	26	49	AACUUUUUAAUAGCUACAACUUCU	ACCCCUUGCAGAUAUUAAAAAGUU	Cleavage
osa-miR5157b-5p	c20838_g2_i6	2.5	-1	1	24	26	49	AACUUUUUAAUAGCUACAACUUCU	ACCCCUUGCAGAUAUUAAAAAGUU	Cleavage
osa-miR6248	c19097_g3_i8	2.5	-1	1	21	459	479	UAUUUGAGGAUGGAGGUAGUA	UACUAGCUCCAUACUCAAAUA	Cleavage
sbi-miR5565e	c18988_g4_i2	2.5	-1	1	19	884	902	UUGUUUGGAUGUUGUCGGA	UCAGACAACGUCCAAACAA	Translation
sbi-miR5568b-5p	c18272_g3_i1	2.5	-1	1	21	596	616	UUUCUAGGUACAUAGCUUUUG	CAAAAUCUAUGUAACUAGAAA	Cleavage
sbi-miR5568g-5p	c18272_g3_i1	2.5	-1	1	21	618	638	CAAAUUAUAAGAUGUUUUGGC	CUCAAAACAACUUAUAAUUUA	Cleavage
sbi-miR6235-5p	c19045_g4_i18	2.5	-1	1	23	1	23	UUGUGAGAGAAAAAUACUGUUGG	CCAGCAGUACUUUUCUCUCAGAA	Cleavage
sbi-miR6235-5p	c19045_g4_i14	2.5	-1	1	23	1	23	UUGUGAGAGAAAAAUACUGUUGG	CCAGCAGUACUUUUCUCUCAGAA	Cleavage
ssp-miR444a	c19342_g2_i9	2.5	-1	1	21	462	482	UGCAGUUGUUGCCUCAAGCUU	CAGCAUGAGGAAACAACUGCA	Translation
ssp-miR444b.2	c19342_g2_i9	2.5	-1	1	21	462	482	UGCAGUUGUUGCCUCAAGCUU	CAGCAUGAGGAAACAACUGCA	Translation
tae-miR9666a-3p	c20283_g2_i8	2.5	-1	1	22	21	42	CGGUAGGGCUGUAUGAUGGCGA	UCACCAUCAUACAGUCCUACCU	Cleavage
zma-miR156k-3p	c19167_g3_i12	2.5	-1	1	22	518	539	GCUCGCUUCUCUUUCUGUCAGC	ACAGAAAGAAAGAGAUGCGAGC	Cleavage
ata-miR156b-3p	c19817_g3_i1	3	-1	1	22	105	126	GCUCAUUUCUCUCUCUGUCAGC	GUUGCAAUAGAGAGAAAUGAGC	Cleavage
ata-miR160b-3p	c19918_g1_i6	3	-1	1	21	260	280	GCGUGCACGGAUCCAAGCAUA	AGAGCUUCGAUCCGUGCACGG	Cleavage
bdi-miR159a-5p	c19826_g1_i8	3	-1	1	19	185	204	AGCUCCCU-UCGAUCCAAUC	GAUUGGAUCGAGAGGGAGCU	Cleavage
bdi-miR5172-3p	c19505_g4_i1	3	-1	1	21	528	548	UGAUCUACUAGCUCCUCGGCA	AACAGAAAAGCUAGUAGAUCA	Cleavage
osa-miR2926	c18585_g1_i2	3	-1	1	20	227	246	AGGUCGUCGACGUUGGUGCU	GACUCCUACGUCGACGACCU	Cleavage
osa-miR2926	c18585_g1_i1	3	-1	1	20	227	246	AGGUCGUCGACGUUGGUGCU	GACUCCUACGUCGACGACCU	Cleavage
osa-miR414	c18383_g1_i4	3	-1	1	21	293	314	UCAUCCUCAUCAUCAU-CGUCC	UGAUGGAUGAUGAUGAGGAUGA	Cleavage
osa-miR528-3p	c12228_g1_i2	3	-1	1	21	1052	1072	CCUGUGCUUGCCUCUUCCAUU	AGUUGAAAAGGCAAGCACAGA	Cleavage
osa-miR5516a	c20962_g3_i5	3	-1	1	21	686	706	CUCAUUGCUUCGGUAGGCUGG	AUAGCUUGCCGAAGCAAUGAU	Cleavage
osa-miR5516b	c20962_g3_i5	3	-1	1	21	686	706	CUCAUUGCUUCGGUAGGCUGG	AUAGCUUGCCGAAGCAAUGAU	Cleavage
osa-miR5809	c18371_g2_i5	3	-1	1	20	293	312	UCGUCGCCGGCGACCACAGC	CCUUUUAUCGCCGGCGACGA	Cleavage
sbi-miR5564c-5p	c20239_g3_i2	3	-1	1	21	977	997	AAUUCGUCGAACAGCUGCAGC	ACAUCAGGUGUUCGACGAAUU	Cleavage
tae-miR1130a	c19290_g2_i18	3	-1	1	23	1177	1198	CCUCCGUCUCGUAAUGUAAGACG	CG-CUUCAAGUACGAGACGGAGG	Cleavage
tae-miR9666a-3p	c20283_g2_i8	3	-1	1	22	63	84	CGGUAGGGCUGUAUGAUGGCGA	UCACCUGCAUACAGCCCUACCU	Cleavage
tae-miR9773	c19061_g1_i5	3	-1	1	24	617	640	UUUGUUUUUAUGUUAUUUUGUGAA	UUCAAAUAAAGACAUAAAAACAAA	Cleavage
zma-miR159c-5p	c19826_g1_i8	3	-1	1	21	184	205	GAGCUCCCU-UCGAUCCAAUCC	UGAUUGGAUCGAGAGGGAGCUC	Cleavage
zma-miR159d-5p	c19826_g1_i8	3	-1	1	21	184	205	GAGCUCCCU-UCGAUCCAAUCC	UGAUUGGAUCGAGAGGGAGCUC	Cleavage
zma-miR159e-5p	c20038_g4_i2	3	-1	1	21	831	851	CAGCUCCUGCAGCAUCUGUUC	CAACCGGUGCUGCAGGAGCUA	Cleavage
zma-miR2118g	c19647_g6_i3	3	-1	1	22	616	637	UUCCUGAUGCCUCCUAUUCCUA	AAAAAAGAGGAGGCAUCAGGAG	Cleavage

## Sheet: (RC, LC)
Blast results of identified miRNA with their targets in millet transcriptome
miRNA_Acc.	Target_Acc.	Expectation	UPE$	miRNA_start	miRNA_end	Target_start	Target_end	miRNA_aligned_fragment	Target_aligned_fragment	Inhibition
ata-miR156a-5p	c16969_g1_i1	0	-1	1	20	939	958	UGACAGAAGAGAGUGAGCAC	AUGCUCACUCUCUUCUGUCA	Cleavage
ata-miR156b-5p	c16969_g1_i1	0	-1	1	20	939	958	UGACAGAAGAGAGUGAGCAC	AUGCUCACUCUCUUCUGUCA	Cleavage
ata-miR156c-5p	c16969_g1_i1	0	-1	1	20	939	958	UGACAGAAGAGAGUGAGCAC	AUGCUCACUCUCUUCUGUCA	Cleavage
ata-miR156d-5p	c16969_g1_i1	0	-1	1	20	939	958	UGACAGAAGAGAGUGAGCAC	AUGCUCACUCUCUUCUGUCA	Cleavage
ata-miR156e-5p	c16969_g1_i1	0	-1	1	20	939	958	UGACAGAAGAGAGUGAGCAC	AUGCUCACUCUCUUCUGUCA	Cleavage
ata-miR394-5p	c20567_g3_i2	0	-1	1	20	1712	1731	UUGGCAUUCUGUCCACCUCC	GGAGGUGGACAGAAUGCCAA	Cleavage
bdi-miR156b-5p	c16969_g1_i1	0	-1	1	20	939	958	UGACAGAAGAGAGUGAGCAC	AUGCUCACUCUCUUCUGUCA	Cleavage
bdi-miR156c	c16969_g1_i1	0	-1	1	20	939	958	UGACAGAAGAGAGUGAGCAC	AUGCUCACUCUCUUCUGUCA	Cleavage
bdi-miR156d-5p	c16969_g1_i1	0	-1	1	20	939	958	UGACAGAAGAGAGUGAGCAC	AUGCUCACUCUCUUCUGUCA	Cleavage
bdi-miR156e-5p	c16969_g1_i1	0	-1	1	20	939	958	UGACAGAAGAGAGUGAGCAC	AUGCUCACUCUCUUCUGUCA	Cleavage
bdi-miR156f-5p	c16969_g1_i1	0	-1	1	20	939	958	UGACAGAAGAGAGUGAGCAC	AUGCUCACUCUCUUCUGUCA	Cleavage
bdi-miR156g-5p	c16969_g1_i1	0	-1	1	20	939	958	UGACAGAAGAGAGUGAGCAC	AUGCUCACUCUCUUCUGUCA	Cleavage
bdi-miR156h-5p	c16969_g1_i1	0	-1	1	20	939	958	UGACAGAAGAGAGUGAGCAC	AUGCUCACUCUCUUCUGUCA	Cleavage
bdi-miR156i-5p	c16969_g1_i1	0	-1	1	20	939	958	UGACAGAAGAGAGUGAGCAC	AUGCUCACUCUCUUCUGUCA	Cleavage
bdi-miR172d	c18447_g1_i2	0	-1	1	21	490	510	AGAAUCCUGAUGAUGCUGCAG	CUGCAGCAUCAUCAGGAUUCU	Cleavage
bdi-miR394	c20567_g3_i2	0	-1	1	20	1712	1731	UUGGCAUUCUGUCCACCUCC	GGAGGUGGACAGAAUGCCAA	Cleavage
bdi-miR399a	c20981_g1_i3	0	-1	1	21	872	892	UGCCAAAGGAGAAUUACCCUG	CAGGGUAAUUCUCCUUUGGCA	Cleavage
bdi-miR399d	c20981_g1_i3	0	-1	1	21	657	677	UGCCAAAGGAGAUUUGCCCGG	CUGGGCAAAUCUCCUUUGGCA	Cleavage
bdi-miR399d	c20981_g1_i3	0	-1	1	21	694	714	UGCCAAAGGAGAUUUGCCCGG	UUGGGCAAAUCUCCUUUGGCA	Cleavage
bdi-miR399d	c20981_g1_i3	0	-1	1	21	786	806	UGCCAAAGGAGAUUUGCCCGG	UUGGGCAAAUCUCCUUUGGCA	Cleavage
bdi-miR399d	c20981_g1_i3	0	-1	1	21	729	749	UGCCAAAGGAGAUUUGCCCGG	GUGGGCAAAUCUCCUUUGGCA	Cleavage
bdi-miR399d	c20981_g1_i3	0	-1	1	21	479	499	UGCCAAAGGAGAUUUGCCCGG	UAGGGCAAAUCUCCUUUGGCA	Cleavage
far-miR166	c19612_g1_i6	0	-1	1	21	22	42	CCGGACCAGGCUUCAUCCCAG	AUGGGAUGAAGCCUGGUCCGG	Cleavage
far-miR166	c19612_g1_i8	0	-1	1	21	22	42	CCGGACCAGGCUUCAUCCCAG	AUGGGAUGAAGCCUGGUCCGG	Cleavage
far-miR166	c19612_g1_i7	0	-1	1	21	22	42	CCGGACCAGGCUUCAUCCCAG	AUGGGAUGAAGCCUGGUCCGG	Cleavage
hvu-miR156a	c16969_g1_i1	0	-1	1	21	938	958	UGACAGAAGAGAGUGAGCACA	CAUGCUCACUCUCUUCUGUCA	Cleavage
hvu-miR156b	c16969_g1_i1	0	-1	1	21	938	958	UGACAGAAGAGAGUGAGCACA	CAUGCUCACUCUCUUCUGUCA	Cleavage
hvu-miR399	c20981_g1_i3	0	-1	1	21	657	677	UGCCAAAGGAGAUUUGCCCCG	CUGGGCAAAUCUCCUUUGGCA	Cleavage
hvu-miR399	c20981_g1_i3	0	-1	1	21	479	499	UGCCAAAGGAGAUUUGCCCCG	UAGGGCAAAUCUCCUUUGGCA	Cleavage
hvu-miR399	c20981_g1_i3	0	-1	1	21	694	714	UGCCAAAGGAGAUUUGCCCCG	UUGGGCAAAUCUCCUUUGGCA	Cleavage
hvu-miR399	c20981_g1_i3	0	-1	1	21	729	749	UGCCAAAGGAGAUUUGCCCCG	GUGGGCAAAUCUCCUUUGGCA	Cleavage
hvu-miR399	c20981_g1_i3	0	-1	1	21	786	806	UGCCAAAGGAGAUUUGCCCCG	UUGGGCAAAUCUCCUUUGGCA	Cleavage
osa-miR156a	c16969_g1_i1	0	-1	1	20	939	958	UGACAGAAGAGAGUGAGCAC	AUGCUCACUCUCUUCUGUCA	Cleavage
osa-miR156b-5p	c16969_g1_i1	0	-1	1	20	939	958	UGACAGAAGAGAGUGAGCAC	AUGCUCACUCUCUUCUGUCA	Cleavage
osa-miR156c-5p	c16969_g1_i1	0	-1	1	20	939	958	UGACAGAAGAGAGUGAGCAC	AUGCUCACUCUCUUCUGUCA	Cleavage
osa-miR156d	c16969_g1_i1	0	-1	1	20	939	958	UGACAGAAGAGAGUGAGCAC	AUGCUCACUCUCUUCUGUCA	Cleavage
osa-miR156e	c16969_g1_i1	0	-1	1	20	939	958	UGACAGAAGAGAGUGAGCAC	AUGCUCACUCUCUUCUGUCA	Cleavage
osa-miR156f-5p	c16969_g1_i1	0	-1	1	20	939	958	UGACAGAAGAGAGUGAGCAC	AUGCUCACUCUCUUCUGUCA	Cleavage
osa-miR156g-5p	c16969_g1_i1	0	-1	1	20	939	958	UGACAGAAGAGAGUGAGCAC	AUGCUCACUCUCUUCUGUCA	Cleavage
osa-miR156h-5p	c16969_g1_i1	0	-1	1	20	939	958	UGACAGAAGAGAGUGAGCAC	AUGCUCACUCUCUUCUGUCA	Cleavage
osa-miR156i	c16969_g1_i1	0	-1	1	20	939	958	UGACAGAAGAGAGUGAGCAC	AUGCUCACUCUCUUCUGUCA	Cleavage
osa-miR156j-5p	c16969_g1_i1	0	-1	1	20	939	958	UGACAGAAGAGAGUGAGCAC	AUGCUCACUCUCUUCUGUCA	Cleavage
osa-miR394	c20567_g3_i2	0	-1	1	20	1712	1731	UUGGCAUUCUGUCCACCUCC	GGAGGUGGACAGAAUGCCAA	Cleavage
osa-miR399e	c20981_g1_i3	0	-1	1	21	657	677	UGCCAAAGGAGAUUUGCCCAG	CUGGGCAAAUCUCCUUUGGCA	Cleavage
osa-miR399e	c20981_g1_i3	0	-1	1	21	694	714	UGCCAAAGGAGAUUUGCCCAG	UUGGGCAAAUCUCCUUUGGCA	Cleavage
osa-miR399e	c20981_g1_i3	0	-1	1	21	786	806	UGCCAAAGGAGAUUUGCCCAG	UUGGGCAAAUCUCCUUUGGCA	Cleavage
osa-miR399e	c20981_g1_i3	0	-1	1	21	729	749	UGCCAAAGGAGAUUUGCCCAG	GUGGGCAAAUCUCCUUUGGCA	Cleavage
osa-miR399e	c20981_g1_i3	0	-1	1	21	479	499	UGCCAAAGGAGAUUUGCCCAG	UAGGGCAAAUCUCCUUUGGCA	Cleavage
osa-miR399f	c20981_g1_i3	0	-1	1	21	657	677	UGCCAAAGGAGAUUUGCCCAG	CUGGGCAAAUCUCCUUUGGCA	Cleavage
osa-miR399f	c20981_g1_i3	0	-1	1	21	694	714	UGCCAAAGGAGAUUUGCCCAG	UUGGGCAAAUCUCCUUUGGCA	Cleavage
osa-miR399f	c20981_g1_i3	0	-1	1	21	786	806	UGCCAAAGGAGAUUUGCCCAG	UUGGGCAAAUCUCCUUUGGCA	Cleavage
osa-miR399f	c20981_g1_i3	0	-1	1	21	729	749	UGCCAAAGGAGAUUUGCCCAG	GUGGGCAAAUCUCCUUUGGCA	Cleavage
osa-miR399f	c20981_g1_i3	0	-1	1	21	479	499	UGCCAAAGGAGAUUUGCCCAG	UAGGGCAAAUCUCCUUUGGCA	Cleavage
osa-miR399g	c20981_g1_i3	0	-1	1	21	657	677	UGCCAAAGGAGAUUUGCCCAG	CUGGGCAAAUCUCCUUUGGCA	Cleavage
osa-miR399g	c20981_g1_i3	0	-1	1	21	694	714	UGCCAAAGGAGAUUUGCCCAG	UUGGGCAAAUCUCCUUUGGCA	Cleavage
osa-miR399g	c20981_g1_i3	0	-1	1	21	786	806	UGCCAAAGGAGAUUUGCCCAG	UUGGGCAAAUCUCCUUUGGCA	Cleavage
osa-miR399g	c20981_g1_i3	0	-1	1	21	729	749	UGCCAAAGGAGAUUUGCCCAG	GUGGGCAAAUCUCCUUUGGCA	Cleavage
osa-miR399g	c20981_g1_i3	0	-1	1	21	479	499	UGCCAAAGGAGAUUUGCCCAG	UAGGGCAAAUCUCCUUUGGCA	Cleavage
sbi-miR156a	c16969_g1_i1	0	-1	1	20	939	958	UGACAGAAGAGAGUGAGCAC	AUGCUCACUCUCUUCUGUCA	Cleavage
sbi-miR156b	c16969_g1_i1	0	-1	1	20	939	958	UGACAGAAGAGAGUGAGCAC	AUGCUCACUCUCUUCUGUCA	Cleavage
sbi-miR156c	c16969_g1_i1	0	-1	1	20	939	958	UGACAGAAGAGAGUGAGCAC	AUGCUCACUCUCUUCUGUCA	Cleavage
sbi-miR156f	c16969_g1_i1	0	-1	1	20	939	958	UGACAGAAGAGAGUGAGCAC	AUGCUCACUCUCUUCUGUCA	Cleavage
sbi-miR156g	c16969_g1_i1	0	-1	1	20	939	958	UGACAGAAGAGAGUGAGCAC	AUGCUCACUCUCUUCUGUCA	Cleavage
sbi-miR156h	c16969_g1_i1	0	-1	1	20	939	958	UGACAGAAGAGAGUGAGCAC	AUGCUCACUCUCUUCUGUCA	Cleavage
sbi-miR156i	c16969_g1_i1	0	-1	1	20	939	958	UGACAGAAGAGAGUGAGCAC	AUGCUCACUCUCUUCUGUCA	Cleavage
sbi-miR172f	c18447_g1_i2	0	-1	1	21	490	510	AGAAUCCUGAUGAUGCUGCAC	CUGCAGCAUCAUCAGGAUUCU	Cleavage
sbi-miR394a	c20567_g3_i2	0	-1	1	20	1712	1731	UUGGCAUUCUGUCCACCUCC	GGAGGUGGACAGAAUGCCAA	Cleavage
sbi-miR394b	c20567_g3_i2	0	-1	1	20	1712	1731	UUGGCAUUCUGUCCACCUCC	GGAGGUGGACAGAAUGCCAA	Cleavage
sbi-miR399e	c20981_g1_i3	0	-1	1	21	657	677	UGCCAAAGGAGAUUUGCCCAG	CUGGGCAAAUCUCCUUUGGCA	Cleavage
sbi-miR399e	c20981_g1_i3	0	-1	1	21	694	714	UGCCAAAGGAGAUUUGCCCAG	UUGGGCAAAUCUCCUUUGGCA	Cleavage
sbi-miR399e	c20981_g1_i3	0	-1	1	21	786	806	UGCCAAAGGAGAUUUGCCCAG	UUGGGCAAAUCUCCUUUGGCA	Cleavage
sbi-miR399e	c20981_g1_i3	0	-1	1	21	729	749	UGCCAAAGGAGAUUUGCCCAG	GUGGGCAAAUCUCCUUUGGCA	Cleavage
sbi-miR399e	c20981_g1_i3	0	-1	1	21	479	499	UGCCAAAGGAGAUUUGCCCAG	UAGGGCAAAUCUCCUUUGGCA	Cleavage
sbi-miR399f	c20981_g1_i3	0	-1	1	21	657	677	UGCCAAAGGAGAUUUGCCCAG	CUGGGCAAAUCUCCUUUGGCA	Cleavage
sbi-miR399f	c20981_g1_i3	0	-1	1	21	694	714	UGCCAAAGGAGAUUUGCCCAG	UUGGGCAAAUCUCCUUUGGCA	Cleavage
sbi-miR399f	c20981_g1_i3	0	-1	1	21	786	806	UGCCAAAGGAGAUUUGCCCAG	UUGGGCAAAUCUCCUUUGGCA	Cleavage
sbi-miR399f	c20981_g1_i3	0	-1	1	21	729	749	UGCCAAAGGAGAUUUGCCCAG	GUGGGCAAAUCUCCUUUGGCA	Cleavage
sbi-miR399f	c20981_g1_i3	0	-1	1	21	479	499	UGCCAAAGGAGAUUUGCCCAG	UAGGGCAAAUCUCCUUUGGCA	Cleavage
sof-miR156	c16969_g1_i1	0	-1	1	20	939	958	UGACAGAAGAGAGUGAGCAC	AUGCUCACUCUCUUCUGUCA	Cleavage
ssp-miR156	c16969_g1_i1	0	-1	1	21	938	958	UGACAGAAGAGAGUGAGCACA	CAUGCUCACUCUCUUCUGUCA	Cleavage
tae-miR156	c16969_g1_i1	0	-1	1	21	938	958	UGACAGAAGAGAGUGAGCACA	CAUGCUCACUCUCUUCUGUCA	Cleavage
zma-miR156a-5p	c16969_g1_i1	0	-1	1	20	939	958	UGACAGAAGAGAGUGAGCAC	AUGCUCACUCUCUUCUGUCA	Cleavage
zma-miR156b-5p	c16969_g1_i1	0	-1	1	20	939	958	UGACAGAAGAGAGUGAGCAC	AUGCUCACUCUCUUCUGUCA	Cleavage
zma-miR156c	c16969_g1_i1	0	-1	1	20	939	958	UGACAGAAGAGAGUGAGCAC	AUGCUCACUCUCUUCUGUCA	Cleavage
zma-miR156d-5p	c16969_g1_i1	0	-1	1	20	939	958	UGACAGAAGAGAGUGAGCAC	AUGCUCACUCUCUUCUGUCA	Cleavage
zma-miR156e-5p	c16969_g1_i1	0	-1	1	20	939	958	UGACAGAAGAGAGUGAGCAC	AUGCUCACUCUCUUCUGUCA	Cleavage
zma-miR156f-5p	c16969_g1_i1	0	-1	1	20	939	958	UGACAGAAGAGAGUGAGCAC	AUGCUCACUCUCUUCUGUCA	Cleavage
zma-miR156g-5p	c16969_g1_i1	0	-1	1	20	939	958	UGACAGAAGAGAGUGAGCAC	AUGCUCACUCUCUUCUGUCA	Cleavage
zma-miR156h-5p	c16969_g1_i1	0	-1	1	20	939	958	UGACAGAAGAGAGUGAGCAC	AUGCUCACUCUCUUCUGUCA	Cleavage
zma-miR156i-5p	c16969_g1_i1	0	-1	1	20	939	958	UGACAGAAGAGAGUGAGCAC	AUGCUCACUCUCUUCUGUCA	Cleavage
zma-miR156l-5p	c16969_g1_i1	0	-1	1	20	939	958	UGACAGAAGAGAGUGAGCAC	AUGCUCACUCUCUUCUGUCA	Cleavage
zma-miR394a-5p	c20567_g3_i2	0	-1	1	20	1712	1731	UUGGCAUUCUGUCCACCUCC	GGAGGUGGACAGAAUGCCAA	Cleavage
zma-miR394b-5p	c20567_g3_i2	0	-1	1	20	1712	1731	UUGGCAUUCUGUCCACCUCC	GGAGGUGGACAGAAUGCCAA	Cleavage
ata-miR164a-5p	c20363_g4_i2	1	-1	1	21	330	350	UGGAGAAGCAGGGCACGUGCU	AGCAGGUGCCCUGCUUCUCCA	Cleavage
ata-miR164b-5p	c20363_g4_i2	1	-1	1	21	330	350	UGGAGAAGCAGGGCACGUGCA	AGCAGGUGCCCUGCUUCUCCA	Cleavage
ata-miR164c-5p	c20363_g4_i2	1	-1	1	21	330	350	UGGAGAAGCAGGGCACGUGCA	AGCAGGUGCCCUGCUUCUCCA	Cleavage
ata-miR393-5p	c16994_g1_i1	1	-1	1	21	1	21	UUCCAAAGGGAUCGCAUUGAU	GACAAUGCGAUCCCUUUGGAU	Cleavage
ata-miR393-5p	c20891_g4_i8	1	-1	1	21	1518	1538	UUCCAAAGGGAUCGCAUUGAU	GACAAUGCGAUCCCUUUGGAU	Cleavage
ata-miR399a-3p	c20981_g1_i3	1	-1	1	21	872	892	UGCCAAAGGAGAAUUGCCCUG	CAGGGUAAUUCUCCUUUGGCA	Cleavage
ata-miR399b-3p	c20981_g1_i3	1	-1	1	21	872	892	UGCCAAAGGAGAAUUGCCCUG	CAGGGUAAUUCUCCUUUGGCA	Cleavage
bdi-miR156a	c16969_g1_i1	1	-1	1	21	938	958	UGACAGAAGAGAGAGAGCACA	CAUGCUCACUCUCUUCUGUCA	Cleavage
bdi-miR156j	c16969_g1_i1	1	-1	1	20	939	958	UGACAGAAGAGAGAGAGCAC	AUGCUCACUCUCUUCUGUCA	Cleavage
bdi-miR164a-5p	c20363_g4_i2	1	-1	1	21	330	350	UGGAGAAGCAGGGCACGUGCA	AGCAGGUGCCCUGCUUCUCCA	Cleavage
bdi-miR164b	c20363_g4_i2	1	-1	1	21	330	350	UGGAGAAGCAGGGCACGUGCA	AGCAGGUGCCCUGCUUCUCCA	Cleavage
bdi-miR164c-5p	c20363_g4_i2	1	-1	1	21	330	350	UGGAGAAGCAGGGCACGUGCU	AGCAGGUGCCCUGCUUCUCCA	Cleavage
bdi-miR164e	c20363_g4_i2	1	-1	1	21	330	350	UGGAGAAGCAGGGCACGUGCA	AGCAGGUGCCCUGCUUCUCCA	Cleavage
bdi-miR169l	c19458_g8_i2	1	-1	1	21	1098	1118	UAGCCAAGGAUGAAUUGCCGG	GUGGCAAUUCAUCCUUGGCUU	Cleavage
bdi-miR399b	c20981_g1_i3	1	-1	1	21	872	892	UGCCAAAGGAGAAUUGCCCUG	CAGGGUAAUUCUCCUUUGGCA	Cleavage
bdi-miR399c	c20981_g1_i3	1	-1	1	21	872	892	UGCCAAAGGAGAAUUGCCCUG	CAGGGUAAUUCUCCUUUGGCA	Cleavage
far-miR156a	c16969_g1_i1	1	-1	1	21	938	958	UGACAGAAGAGAGAGAGCACA	CAUGCUCACUCUCUUCUGUCA	Cleavage
far-miR156b	c16969_g1_i1	1	-1	1	21	939	959	UUGACAGAAGAGAGAGAGCAC	AUGCUCACUCUCUUCUGUCAA	Cleavage
far-miR164a	c20363_g4_i2	1	-1	1	21	330	350	UGGAGAAGCAGGGCACUUGCU	AGCAGGUGCCCUGCUUCUCCA	Cleavage
far-miR164b	c20363_g4_i2	1	-1	1	21	330	350	UGGAGAAGCAGGGCACUUGCU	AGCAGGUGCCCUGCUUCUCCA	Cleavage
hvu-miR169	c19458_g8_i2	1	-1	1	21	1098	1118	AAGCCAAGGAUGAGUUGCCUG	GUGGCAAUUCAUCCUUGGCUU	Cleavage
osa-miR156k	c16969_g1_i1	1	-1	1	21	938	958	UGACAGAAGAGAGAGAGCACA	CAUGCUCACUCUCUUCUGUCA	Cleavage
osa-miR156l-5p	c16969_g1_i1	1	-1	1	21	938	958	CGACAGAAGAGAGUGAGCAUA	CAUGCUCACUCUCUUCUGUCA	Cleavage
osa-miR164a	c20363_g4_i2	1	-1	1	21	330	350	UGGAGAAGCAGGGCACGUGCA	AGCAGGUGCCCUGCUUCUCCA	Cleavage
osa-miR164b	c20363_g4_i2	1	-1	1	21	330	350	UGGAGAAGCAGGGCACGUGCA	AGCAGGUGCCCUGCUUCUCCA	Cleavage
osa-miR164d	c20363_g4_i2	1	-1	1	21	330	350	UGGAGAAGCAGGGCACGUGCU	AGCAGGUGCCCUGCUUCUCCA	Cleavage
osa-miR164e	c20363_g4_i2	1	-1	1	21	330	350	UGGAGAAGCAGGGCACGUGAG	AGCAGGUGCCCUGCUUCUCCA	Cleavage
osa-miR164f	c20363_g4_i2	1	-1	1	21	330	350	UGGAGAAGCAGGGCACGUGCA	AGCAGGUGCCCUGCUUCUCCA	Cleavage
osa-miR169d	c19458_g8_i2	1	-1	1	21	1098	1118	UAGCCAAGGAUGAAUUGCCGG	GUGGCAAUUCAUCCUUGGCUU	Cleavage
osa-miR399a	c20981_g1_i3	1	-1	1	21	872	892	UGCCAAAGGAGAAUUGCCCUG	CAGGGUAAUUCUCCUUUGGCA	Cleavage
osa-miR399b	c20981_g1_i3	1	-1	1	21	872	892	UGCCAAAGGAGAAUUGCCCUG	CAGGGUAAUUCUCCUUUGGCA	Cleavage
osa-miR399c	c20981_g1_i3	1	-1	1	21	872	892	UGCCAAAGGAGAAUUGCCCUG	CAGGGUAAUUCUCCUUUGGCA	Cleavage
osa-miR414	c13859_g1_i2	1	-1	1	21	743	763	UCAUCCUCAUCAUCAUCGUCC	GUAUGAUGAUGAUGAGGAUGA	Cleavage
osa-miR414	c19995_g1_i10	1	-1	1	21	552	572	UCAUCCUCAUCAUCAUCGUCC	UGAAGAUGAUGAUGAGGAUGA	Cleavage
osa-miR414	c19995_g1_i1	1	-1	1	21	569	589	UCAUCCUCAUCAUCAUCGUCC	UGAAGAUGAUGAUGAGGAUGA	Cleavage
sbi-miR156d	c16969_g1_i1	1	-1	1	21	938	958	UGACAGAAGAGAGAGAGCACA	CAUGCUCACUCUCUUCUGUCA	Cleavage
sbi-miR156e	c16969_g1_i1	1	-1	1	20	939	958	UGACAGAAGAGAGCGAGCAC	AUGCUCACUCUCUUCUGUCA	Cleavage
sbi-miR164a	c20363_g4_i2	1	-1	1	21	330	350	UGGAGAAGCAGGGCACGUGCA	AGCAGGUGCCCUGCUUCUCCA	Cleavage
sbi-miR164b	c20363_g4_i2	1	-1	1	21	330	350	UGGAGAAGCAGGGCACGUGCU	AGCAGGUGCCCUGCUUCUCCA	Cleavage
sbi-miR164d	c20363_g4_i2	1	-1	1	21	330	350	UGGAGAAGCAGGGCACGUGCA	AGCAGGUGCCCUGCUUCUCCA	Cleavage
sbi-miR164e	c20363_g4_i2	1	-1	1	21	330	350	UGGAGAAGCAGGGCACGUGCA	AGCAGGUGCCCUGCUUCUCCA	Cleavage
sbi-miR399a	c20981_g1_i3	1	-1	1	21	872	892	UGCCAAAGGAGAAUUGCCCUG	CAGGGUAAUUCUCCUUUGGCA	Cleavage
sbi-miR399c	c20981_g1_i3	1	-1	1	21	872	892	UGCCAAAGGAGAAUUGCCCUG	CAGGGUAAUUCUCCUUUGGCA	Cleavage
sbi-miR399h	c20981_g1_i3	1	-1	1	21	872	892	UGCCAAAGGAGAAUUGCCCUG	CAGGGUAAUUCUCCUUUGGCA	Cleavage
sbi-miR399j	c20981_g1_i3	1	-1	1	21	872	892	UGCCAAAGGAGAAUUGCCCUG	CAGGGUAAUUCUCCUUUGGCA	Cleavage
sbi-miR6235-5p	c17676_g2_i1	1	-1	1	24	1058	1081	UUGUGAGAGAAAAAUACUGUUGGC	GUCAGCAGUACUUUUCUCUCACAA	Cleavage
tae-miR164	c20363_g4_i2	1	-1	1	21	330	350	UGGAGAAGCAGGGCACGUGCA	AGCAGGUGCCCUGCUUCUCCA	Cleavage
tae-miR399	c20981_g1_i3	1	-1	1	19	874	892	UGCCAAAGGAGAAUUGCCC	GGGUAAUUCUCCUUUGGCA	Cleavage
zma-miR156j-5p	c16969_g1_i1	1	-1	1	21	938	958	UGACAGAAGAGAGAGAGCACA	CAUGCUCACUCUCUUCUGUCA	Cleavage
zma-miR156k-5p	c16969_g1_i1	1	-1	1	20	939	958	UGACAGAAGAGAGCGAGCAC	AUGCUCACUCUCUUCUGUCA	Cleavage
zma-miR164a-5p	c20363_g4_i2	1	-1	1	21	330	350	UGGAGAAGCAGGGCACGUGCA	AGCAGGUGCCCUGCUUCUCCA	Cleavage
zma-miR164b-5p	c20363_g4_i2	1	-1	1	21	330	350	UGGAGAAGCAGGGCACGUGCA	AGCAGGUGCCCUGCUUCUCCA	Cleavage
zma-miR164c-5p	c20363_g4_i2	1	-1	1	21	330	350	UGGAGAAGCAGGGCACGUGCA	AGCAGGUGCCCUGCUUCUCCA	Cleavage
zma-miR164d-5p	c20363_g4_i2	1	-1	1	21	330	350	UGGAGAAGCAGGGCACGUGCA	AGCAGGUGCCCUGCUUCUCCA	Cleavage
zma-miR164f-5p	c20363_g4_i2	1	-1	1	21	330	350	UGGAGAAGCAGGGCACGUGCU	AGCAGGUGCCCUGCUUCUCCA	Cleavage
zma-miR164g-5p	c20363_g4_i2	1	-1	1	21	330	350	UGGAGAAGCAGGGCACGUGCA	AGCAGGUGCCCUGCUUCUCCA	Cleavage
zma-miR164h-5p	c20363_g4_i2	1	-1	1	21	330	350	UGGAGAAGCAGGGCACGUGUG	AGCAGGUGCCCUGCUUCUCCA	Cleavage
zma-miR399a-3p	c20981_g1_i3	1	-1	1	21	872	892	UGCCAAAGGAGAAUUGCCCUG	CAGGGUAAUUCUCCUUUGGCA	Cleavage
zma-miR399c-3p	c20981_g1_i3	1	-1	1	21	872	892	UGCCAAAGGAGAAUUGCCCUG	CAGGGUAAUUCUCCUUUGGCA	Cleavage
zma-miR399h-3p	c20981_g1_i3	1	-1	1	21	872	892	UGCCAAAGGAGAAUUGCCCUG	CAGGGUAAUUCUCCUUUGGCA	Cleavage
ata-miR172a-3p	c18447_g1_i2	1.5	-1	1	21	490	510	AGAAUCUUGAUGAUGCUGCGU	CUGCAGCAUCAUCAGGAUUCU	Cleavage
ata-miR172b-3p	c18447_g1_i2	1.5	-1	1	21	490	510	AGAAUCUUGAUGAUGCUGCAU	CUGCAGCAUCAUCAGGAUUCU	Cleavage
ata-miR399a-3p	c20981_g1_i3	1.5	-1	1	21	479	499	UGCCAAAGGAGAAUUGCCCUG	UAGGGCAAAUCUCCUUUGGCA	Cleavage
ata-miR399a-3p	c20981_g1_i3	1.5	-1	1	21	657	677	UGCCAAAGGAGAAUUGCCCUG	CUGGGCAAAUCUCCUUUGGCA	Cleavage
ata-miR399a-3p	c20981_g1_i3	1.5	-1	1	21	694	714	UGCCAAAGGAGAAUUGCCCUG	UUGGGCAAAUCUCCUUUGGCA	Cleavage
ata-miR399a-3p	c20981_g1_i3	1.5	-1	1	21	729	749	UGCCAAAGGAGAAUUGCCCUG	GUGGGCAAAUCUCCUUUGGCA	Cleavage
ata-miR399a-3p	c20981_g1_i3	1.5	-1	1	21	786	806	UGCCAAAGGAGAAUUGCCCUG	UUGGGCAAAUCUCCUUUGGCA	Cleavage
ata-miR399b-3p	c20981_g1_i3	1.5	-1	1	21	479	499	UGCCAAAGGAGAAUUGCCCUG	UAGGGCAAAUCUCCUUUGGCA	Cleavage
ata-miR399b-3p	c20981_g1_i3	1.5	-1	1	21	657	677	UGCCAAAGGAGAAUUGCCCUG	CUGGGCAAAUCUCCUUUGGCA	Cleavage
ata-miR399b-3p	c20981_g1_i3	1.5	-1	1	21	694	714	UGCCAAAGGAGAAUUGCCCUG	UUGGGCAAAUCUCCUUUGGCA	Cleavage
ata-miR399b-3p	c20981_g1_i3	1.5	-1	1	21	729	749	UGCCAAAGGAGAAUUGCCCUG	GUGGGCAAAUCUCCUUUGGCA	Cleavage
ata-miR399b-3p	c20981_g1_i3	1.5	-1	1	21	786	806	UGCCAAAGGAGAAUUGCCCUG	UUGGGCAAAUCUCCUUUGGCA	Cleavage
ata-miR5062a-5p	c36094_g1_i1	1.5	-1	1	23	320	342	UGAACCUUAGGGAAAAGCCGCAU	ACGAGGCUUUUCCCUGAGGUUCA	Cleavage
ata-miR5062b-3p	c36094_g1_i1	1.5	-1	1	23	320	342	UGAACCUUAGGGAAAAGCCGCAU	ACGAGGCUUUUCCCUGAGGUUCA	Cleavage
bdi-miR164f	c9874_g1_i3	1.5	-1	1	21	228	248	UGGAGAAGAAGGGCACAUGCA	UUCAUGUGCCCAUCUUCUCCA	Translation
bdi-miR172a-3p	c18447_g1_i2	1.5	-1	1	21	490	510	AGAAUCUUGAUGAUGCUGCAU	CUGCAGCAUCAUCAGGAUUCU	Cleavage
bdi-miR395p-3p	c19207_g1_i6	1.5	-1	1	20	101	120	UGAAGUGUUUGGAGGAACUC	GAGUUCCUCCAAGCACUUCA	Cleavage
bdi-miR399b	c20981_g1_i3	1.5	-1	1	21	479	499	UGCCAAAGGAGAAUUGCCCUG	UAGGGCAAAUCUCCUUUGGCA	Cleavage
bdi-miR399b	c20981_g1_i3	1.5	-1	1	21	657	677	UGCCAAAGGAGAAUUGCCCUG	CUGGGCAAAUCUCCUUUGGCA	Cleavage
bdi-miR399b	c20981_g1_i3	1.5	-1	1	21	694	714	UGCCAAAGGAGAAUUGCCCUG	UUGGGCAAAUCUCCUUUGGCA	Cleavage
bdi-miR399b	c20981_g1_i3	1.5	-1	1	21	729	749	UGCCAAAGGAGAAUUGCCCUG	GUGGGCAAAUCUCCUUUGGCA	Cleavage
bdi-miR399b	c20981_g1_i3	1.5	-1	1	21	786	806	UGCCAAAGGAGAAUUGCCCUG	UUGGGCAAAUCUCCUUUGGCA	Cleavage
bdi-miR399c	c20981_g1_i3	1.5	-1	1	21	479	499	UGCCAAAGGAGAAUUGCCCUG	UAGGGCAAAUCUCCUUUGGCA	Cleavage
bdi-miR399c	c20981_g1_i3	1.5	-1	1	21	657	677	UGCCAAAGGAGAAUUGCCCUG	CUGGGCAAAUCUCCUUUGGCA	Cleavage
bdi-miR399c	c20981_g1_i3	1.5	-1	1	21	694	714	UGCCAAAGGAGAAUUGCCCUG	UUGGGCAAAUCUCCUUUGGCA	Cleavage
bdi-miR399c	c20981_g1_i3	1.5	-1	1	21	729	749	UGCCAAAGGAGAAUUGCCCUG	GUGGGCAAAUCUCCUUUGGCA	Cleavage
bdi-miR399c	c20981_g1_i3	1.5	-1	1	21	786	806	UGCCAAAGGAGAAUUGCCCUG	UUGGGCAAAUCUCCUUUGGCA	Cleavage
egu-miR172a	c18447_g1_i2	1.5	-1	1	21	490	510	AGAAUCUUGAUGAUGCUGCAU	CUGCAGCAUCAUCAGGAUUCU	Cleavage
egu-miR172b	c18447_g1_i2	1.5	-1	1	21	490	510	AGAAUCUUGAUGAUGCUGCAU	CUGCAGCAUCAUCAGGAUUCU	Cleavage
egu-miR172c	c18447_g1_i2	1.5	-1	1	21	490	510	AGAAUCUUGAUGAUGCUGCAU	CUGCAGCAUCAUCAGGAUUCU	Cleavage
osa-miR172a	c18447_g1_i2	1.5	-1	1	21	490	510	AGAAUCUUGAUGAUGCUGCAU	CUGCAGCAUCAUCAGGAUUCU	Cleavage
osa-miR172d-3p	c18447_g1_i2	1.5	-1	1	21	490	510	AGAAUCUUGAUGAUGCUGCAU	CUGCAGCAUCAUCAGGAUUCU	Cleavage
osa-miR395o	c19207_g1_i6	1.5	-1	1	21	101	121	AUGAAGUGUUUGGAGGAACUC	GAGUUCCUCCAAGCACUUCAU	Cleavage
osa-miR399a	c20981_g1_i3	1.5	-1	1	21	479	499	UGCCAAAGGAGAAUUGCCCUG	UAGGGCAAAUCUCCUUUGGCA	Cleavage
osa-miR399a	c20981_g1_i3	1.5	-1	1	21	657	677	UGCCAAAGGAGAAUUGCCCUG	CUGGGCAAAUCUCCUUUGGCA	Cleavage
osa-miR399a	c20981_g1_i3	1.5	-1	1	21	694	714	UGCCAAAGGAGAAUUGCCCUG	UUGGGCAAAUCUCCUUUGGCA	Cleavage
osa-miR399a	c20981_g1_i3	1.5	-1	1	21	729	749	UGCCAAAGGAGAAUUGCCCUG	GUGGGCAAAUCUCCUUUGGCA	Cleavage
osa-miR399a	c20981_g1_i3	1.5	-1	1	21	786	806	UGCCAAAGGAGAAUUGCCCUG	UUGGGCAAAUCUCCUUUGGCA	Cleavage
osa-miR399b	c20981_g1_i3	1.5	-1	1	21	479	499	UGCCAAAGGAGAAUUGCCCUG	UAGGGCAAAUCUCCUUUGGCA	Cleavage
osa-miR399b	c20981_g1_i3	1.5	-1	1	21	657	677	UGCCAAAGGAGAAUUGCCCUG	CUGGGCAAAUCUCCUUUGGCA	Cleavage
osa-miR399b	c20981_g1_i3	1.5	-1	1	21	694	714	UGCCAAAGGAGAAUUGCCCUG	UUGGGCAAAUCUCCUUUGGCA	Cleavage
osa-miR399b	c20981_g1_i3	1.5	-1	1	21	729	749	UGCCAAAGGAGAAUUGCCCUG	GUGGGCAAAUCUCCUUUGGCA	Cleavage
osa-miR399b	c20981_g1_i3	1.5	-1	1	21	786	806	UGCCAAAGGAGAAUUGCCCUG	UUGGGCAAAUCUCCUUUGGCA	Cleavage
osa-miR399c	c20981_g1_i3	1.5	-1	1	21	479	499	UGCCAAAGGAGAAUUGCCCUG	UAGGGCAAAUCUCCUUUGGCA	Cleavage
osa-miR399c	c20981_g1_i3	1.5	-1	1	21	657	677	UGCCAAAGGAGAAUUGCCCUG	CUGGGCAAAUCUCCUUUGGCA	Cleavage
osa-miR399c	c20981_g1_i3	1.5	-1	1	21	694	714	UGCCAAAGGAGAAUUGCCCUG	UUGGGCAAAUCUCCUUUGGCA	Cleavage
osa-miR399c	c20981_g1_i3	1.5	-1	1	21	729	749	UGCCAAAGGAGAAUUGCCCUG	GUGGGCAAAUCUCCUUUGGCA	Cleavage
osa-miR399c	c20981_g1_i3	1.5	-1	1	21	786	806	UGCCAAAGGAGAAUUGCCCUG	UUGGGCAAAUCUCCUUUGGCA	Cleavage
osa-miR399d	c20981_g1_i3	1.5	-1	1	21	479	499	UGCCAAAGGAGAGUUGCCCUG	UAGGGCAAAUCUCCUUUGGCA	Cleavage
osa-miR399d	c20981_g1_i3	1.5	-1	1	21	657	677	UGCCAAAGGAGAGUUGCCCUG	CUGGGCAAAUCUCCUUUGGCA	Cleavage
osa-miR399d	c20981_g1_i3	1.5	-1	1	21	694	714	UGCCAAAGGAGAGUUGCCCUG	UUGGGCAAAUCUCCUUUGGCA	Cleavage
osa-miR399d	c20981_g1_i3	1.5	-1	1	21	729	749	UGCCAAAGGAGAGUUGCCCUG	GUGGGCAAAUCUCCUUUGGCA	Cleavage
osa-miR399d	c20981_g1_i3	1.5	-1	1	21	786	806	UGCCAAAGGAGAGUUGCCCUG	UUGGGCAAAUCUCCUUUGGCA	Cleavage
osa-miR399h	c20981_g1_i3	1.5	-1	1	21	657	677	UGCCAAAGGAGACUUGCCCAG	CUGGGCAAAUCUCCUUUGGCA	Cleavage
osa-miR399h	c20981_g1_i3	1.5	-1	1	21	694	714	UGCCAAAGGAGACUUGCCCAG	UUGGGCAAAUCUCCUUUGGCA	Cleavage
osa-miR399h	c20981_g1_i3	1.5	-1	1	21	786	806	UGCCAAAGGAGACUUGCCCAG	UUGGGCAAAUCUCCUUUGGCA	Cleavage
osa-miR399h	c20981_g1_i3	1.5	-1	1	21	729	749	UGCCAAAGGAGACUUGCCCAG	GUGGGCAAAUCUCCUUUGGCA	Cleavage
osa-miR399h	c20981_g1_i3	1.5	-1	1	21	479	499	UGCCAAAGGAGACUUGCCCAG	UAGGGCAAAUCUCCUUUGGCA	Cleavage
osa-miR399j	c20981_g1_i3	1.5	-1	1	21	479	499	UGCCAAAGGAGAGUUGCCCUA	UAGGGCAAAUCUCCUUUGGCA	Cleavage
osa-miR399j	c20981_g1_i3	1.5	-1	1	21	694	714	UGCCAAAGGAGAGUUGCCCUA	UUGGGCAAAUCUCCUUUGGCA	Cleavage
osa-miR399j	c20981_g1_i3	1.5	-1	1	21	786	806	UGCCAAAGGAGAGUUGCCCUA	UUGGGCAAAUCUCCUUUGGCA	Cleavage
osa-miR399j	c20981_g1_i3	1.5	-1	1	21	729	749	UGCCAAAGGAGAGUUGCCCUA	GUGGGCAAAUCUCCUUUGGCA	Cleavage
osa-miR399j	c20981_g1_i3	1.5	-1	1	21	657	677	UGCCAAAGGAGAGUUGCCCUA	CUGGGCAAAUCUCCUUUGGCA	Cleavage
osa-miR399k	c20981_g1_i3	1.5	-1	1	21	657	677	UGCCAAAGGAAAUUUGCCCCG	CUGGGCAAAUCUCCUUUGGCA	Translation
osa-miR399k	c20981_g1_i3	1.5	-1	1	21	479	499	UGCCAAAGGAAAUUUGCCCCG	UAGGGCAAAUCUCCUUUGGCA	Translation
osa-miR399k	c20981_g1_i3	1.5	-1	1	21	694	714	UGCCAAAGGAAAUUUGCCCCG	UUGGGCAAAUCUCCUUUGGCA	Translation
osa-miR399k	c20981_g1_i3	1.5	-1	1	21	729	749	UGCCAAAGGAAAUUUGCCCCG	GUGGGCAAAUCUCCUUUGGCA	Translation
osa-miR399k	c20981_g1_i3	1.5	-1	1	21	786	806	UGCCAAAGGAAAUUUGCCCCG	UUGGGCAAAUCUCCUUUGGCA	Translation
sbi-miR172a	c18447_g1_i2	1.5	-1	1	20	491	510	AGAAUCUUGAUGAUGCUGCA	UGCAGCAUCAUCAGGAUUCU	Cleavage
sbi-miR172c	c18447_g1_i2	1.5	-1	1	20	491	510	AGAAUCUUGAUGAUGCUGCA	UGCAGCAUCAUCAGGAUUCU	Cleavage
sbi-miR172d	c18447_g1_i2	1.5	-1	1	20	491	510	AGAAUCUUGAUGAUGCUGCA	UGCAGCAUCAUCAGGAUUCU	Cleavage
sbi-miR399a	c20981_g1_i3	1.5	-1	1	21	479	499	UGCCAAAGGAGAAUUGCCCUG	UAGGGCAAAUCUCCUUUGGCA	Cleavage
sbi-miR399a	c20981_g1_i3	1.5	-1	1	21	657	677	UGCCAAAGGAGAAUUGCCCUG	CUGGGCAAAUCUCCUUUGGCA	Cleavage
sbi-miR399a	c20981_g1_i3	1.5	-1	1	21	694	714	UGCCAAAGGAGAAUUGCCCUG	UUGGGCAAAUCUCCUUUGGCA	Cleavage
sbi-miR399a	c20981_g1_i3	1.5	-1	1	21	729	749	UGCCAAAGGAGAAUUGCCCUG	GUGGGCAAAUCUCCUUUGGCA	Cleavage
sbi-miR399a	c20981_g1_i3	1.5	-1	1	21	786	806	UGCCAAAGGAGAAUUGCCCUG	UUGGGCAAAUCUCCUUUGGCA	Cleavage
sbi-miR399c	c20981_g1_i3	1.5	-1	1	21	479	499	UGCCAAAGGAGAAUUGCCCUG	UAGGGCAAAUCUCCUUUGGCA	Cleavage
sbi-miR399c	c20981_g1_i3	1.5	-1	1	21	657	677	UGCCAAAGGAGAAUUGCCCUG	CUGGGCAAAUCUCCUUUGGCA	Cleavage
sbi-miR399c	c20981_g1_i3	1.5	-1	1	21	694	714	UGCCAAAGGAGAAUUGCCCUG	UUGGGCAAAUCUCCUUUGGCA	Cleavage
sbi-miR399c	c20981_g1_i3	1.5	-1	1	21	729	749	UGCCAAAGGAGAAUUGCCCUG	GUGGGCAAAUCUCCUUUGGCA	Cleavage
sbi-miR399c	c20981_g1_i3	1.5	-1	1	21	786	806	UGCCAAAGGAGAAUUGCCCUG	UUGGGCAAAUCUCCUUUGGCA	Cleavage
sbi-miR399d	c20981_g1_i3	1.5	-1	1	21	479	499	UGCCAAAGGAGAGUUGCCCUG	UAGGGCAAAUCUCCUUUGGCA	Cleavage
sbi-miR399d	c20981_g1_i3	1.5	-1	1	21	657	677	UGCCAAAGGAGAGUUGCCCUG	CUGGGCAAAUCUCCUUUGGCA	Cleavage
sbi-miR399d	c20981_g1_i3	1.5	-1	1	21	694	714	UGCCAAAGGAGAGUUGCCCUG	UUGGGCAAAUCUCCUUUGGCA	Cleavage
sbi-miR399d	c20981_g1_i3	1.5	-1	1	21	729	749	UGCCAAAGGAGAGUUGCCCUG	GUGGGCAAAUCUCCUUUGGCA	Cleavage
sbi-miR399d	c20981_g1_i3	1.5	-1	1	21	786	806	UGCCAAAGGAGAGUUGCCCUG	UUGGGCAAAUCUCCUUUGGCA	Cleavage
sbi-miR399g	c20981_g1_i3	1.5	-1	1	21	657	677	UGCCAAAGGAAAUUUGCCCCG	CUGGGCAAAUCUCCUUUGGCA	Translation
sbi-miR399g	c20981_g1_i3	1.5	-1	1	21	479	499	UGCCAAAGGAAAUUUGCCCCG	UAGGGCAAAUCUCCUUUGGCA	Translation
sbi-miR399g	c20981_g1_i3	1.5	-1	1	21	694	714	UGCCAAAGGAAAUUUGCCCCG	UUGGGCAAAUCUCCUUUGGCA	Translation
sbi-miR399g	c20981_g1_i3	1.5	-1	1	21	729	749	UGCCAAAGGAAAUUUGCCCCG	GUGGGCAAAUCUCCUUUGGCA	Translation
sbi-miR399g	c20981_g1_i3	1.5	-1	1	21	786	806	UGCCAAAGGAAAUUUGCCCCG	UUGGGCAAAUCUCCUUUGGCA	Translation
sbi-miR399h	c20981_g1_i3	1.5	-1	1	21	479	499	UGCCAAAGGAGAAUUGCCCUG	UAGGGCAAAUCUCCUUUGGCA	Cleavage
sbi-miR399h	c20981_g1_i3	1.5	-1	1	21	657	677	UGCCAAAGGAGAAUUGCCCUG	CUGGGCAAAUCUCCUUUGGCA	Cleavage
sbi-miR399h	c20981_g1_i3	1.5	-1	1	21	694	714	UGCCAAAGGAGAAUUGCCCUG	UUGGGCAAAUCUCCUUUGGCA	Cleavage
sbi-miR399h	c20981_g1_i3	1.5	-1	1	21	729	749	UGCCAAAGGAGAAUUGCCCUG	GUGGGCAAAUCUCCUUUGGCA	Cleavage
sbi-miR399h	c20981_g1_i3	1.5	-1	1	21	786	806	UGCCAAAGGAGAAUUGCCCUG	UUGGGCAAAUCUCCUUUGGCA	Cleavage
sbi-miR399i	c20981_g1_i3	1.5	-1	1	21	479	499	UGCCAAAGGAGAGUUGCCCUG	UAGGGCAAAUCUCCUUUGGCA	Cleavage
sbi-miR399i	c20981_g1_i3	1.5	-1	1	21	657	677	UGCCAAAGGAGAGUUGCCCUG	CUGGGCAAAUCUCCUUUGGCA	Cleavage
sbi-miR399i	c20981_g1_i3	1.5	-1	1	21	694	714	UGCCAAAGGAGAGUUGCCCUG	UUGGGCAAAUCUCCUUUGGCA	Cleavage
sbi-miR399i	c20981_g1_i3	1.5	-1	1	21	729	749	UGCCAAAGGAGAGUUGCCCUG	GUGGGCAAAUCUCCUUUGGCA	Cleavage
sbi-miR399i	c20981_g1_i3	1.5	-1	1	21	786	806	UGCCAAAGGAGAGUUGCCCUG	UUGGGCAAAUCUCCUUUGGCA	Cleavage
sbi-miR399j	c20981_g1_i3	1.5	-1	1	21	479	499	UGCCAAAGGAGAAUUGCCCUG	UAGGGCAAAUCUCCUUUGGCA	Cleavage
sbi-miR399j	c20981_g1_i3	1.5	-1	1	21	657	677	UGCCAAAGGAGAAUUGCCCUG	CUGGGCAAAUCUCCUUUGGCA	Cleavage
sbi-miR399j	c20981_g1_i3	1.5	-1	1	21	694	714	UGCCAAAGGAGAAUUGCCCUG	UUGGGCAAAUCUCCUUUGGCA	Cleavage
sbi-miR399j	c20981_g1_i3	1.5	-1	1	21	729	749	UGCCAAAGGAGAAUUGCCCUG	GUGGGCAAAUCUCCUUUGGCA	Cleavage
sbi-miR399j	c20981_g1_i3	1.5	-1	1	21	786	806	UGCCAAAGGAGAAUUGCCCUG	UUGGGCAAAUCUCCUUUGGCA	Cleavage
sbi-miR399k	c20981_g1_i3	1.5	-1	1	21	657	677	UGCCAAAGGGGAUUUGCCCGG	CUGGGCAAAUCUCCUUUGGCA	Translation
sbi-miR399k	c20981_g1_i3	1.5	-1	1	21	694	714	UGCCAAAGGGGAUUUGCCCGG	UUGGGCAAAUCUCCUUUGGCA	Translation
sbi-miR399k	c20981_g1_i3	1.5	-1	1	21	786	806	UGCCAAAGGGGAUUUGCCCGG	UUGGGCAAAUCUCCUUUGGCA	Translation
sbi-miR399k	c20981_g1_i3	1.5	-1	1	21	729	749	UGCCAAAGGGGAUUUGCCCGG	GUGGGCAAAUCUCCUUUGGCA	Translation
sbi-miR399k	c20981_g1_i3	1.5	-1	1	21	479	499	UGCCAAAGGGGAUUUGCCCGG	UAGGGCAAAUCUCCUUUGGCA	Translation
tae-miR399	c20981_g1_i3	1.5	-1	1	19	481	499	UGCCAAAGGAGAAUUGCCC	GGGCAAAUCUCCUUUGGCA	Cleavage
tae-miR399	c20981_g1_i3	1.5	-1	1	19	659	677	UGCCAAAGGAGAAUUGCCC	GGGCAAAUCUCCUUUGGCA	Cleavage
tae-miR399	c20981_g1_i3	1.5	-1	1	19	696	714	UGCCAAAGGAGAAUUGCCC	GGGCAAAUCUCCUUUGGCA	Cleavage
tae-miR399	c20981_g1_i3	1.5	-1	1	19	731	749	UGCCAAAGGAGAAUUGCCC	GGGCAAAUCUCCUUUGGCA	Cleavage
tae-miR399	c20981_g1_i3	1.5	-1	1	19	788	806	UGCCAAAGGAGAAUUGCCC	GGGCAAAUCUCCUUUGGCA	Cleavage
zma-miR172a	c18447_g1_i2	1.5	-1	1	20	491	510	AGAAUCUUGAUGAUGCUGCA	UGCAGCAUCAUCAGGAUUCU	Cleavage
zma-miR172b-3p	c18447_g1_i2	1.5	-1	1	20	491	510	AGAAUCUUGAUGAUGCUGCA	UGCAGCAUCAUCAGGAUUCU	Cleavage
zma-miR172c-3p	c18447_g1_i2	1.5	-1	1	20	491	510	AGAAUCUUGAUGAUGCUGCA	UGCAGCAUCAUCAGGAUUCU	Cleavage
zma-miR172d-3p	c18447_g1_i2	1.5	-1	1	20	491	510	AGAAUCUUGAUGAUGCUGCA	UGCAGCAUCAUCAGGAUUCU	Cleavage
zma-miR399a-3p	c20981_g1_i3	1.5	-1	1	21	479	499	UGCCAAAGGAGAAUUGCCCUG	UAGGGCAAAUCUCCUUUGGCA	Cleavage
zma-miR399a-3p	c20981_g1_i3	1.5	-1	1	21	657	677	UGCCAAAGGAGAAUUGCCCUG	CUGGGCAAAUCUCCUUUGGCA	Cleavage
zma-miR399a-3p	c20981_g1_i3	1.5	-1	1	21	694	714	UGCCAAAGGAGAAUUGCCCUG	UUGGGCAAAUCUCCUUUGGCA	Cleavage
zma-miR399a-3p	c20981_g1_i3	1.5	-1	1	21	729	749	UGCCAAAGGAGAAUUGCCCUG	GUGGGCAAAUCUCCUUUGGCA	Cleavage
zma-miR399a-3p	c20981_g1_i3	1.5	-1	1	21	786	806	UGCCAAAGGAGAAUUGCCCUG	UUGGGCAAAUCUCCUUUGGCA	Cleavage
zma-miR399c-3p	c20981_g1_i3	1.5	-1	1	21	479	499	UGCCAAAGGAGAAUUGCCCUG	UAGGGCAAAUCUCCUUUGGCA	Cleavage
zma-miR399c-3p	c20981_g1_i3	1.5	-1	1	21	657	677	UGCCAAAGGAGAAUUGCCCUG	CUGGGCAAAUCUCCUUUGGCA	Cleavage
zma-miR399c-3p	c20981_g1_i3	1.5	-1	1	21	694	714	UGCCAAAGGAGAAUUGCCCUG	UUGGGCAAAUCUCCUUUGGCA	Cleavage
zma-miR399c-3p	c20981_g1_i3	1.5	-1	1	21	729	749	UGCCAAAGGAGAAUUGCCCUG	GUGGGCAAAUCUCCUUUGGCA	Cleavage
zma-miR399c-3p	c20981_g1_i3	1.5	-1	1	21	786	806	UGCCAAAGGAGAAUUGCCCUG	UUGGGCAAAUCUCCUUUGGCA	Cleavage
zma-miR399e-3p	c20981_g1_i3	1.5	-1	1	21	479	499	UGCCAAAGGAGAGUUGCCCUG	UAGGGCAAAUCUCCUUUGGCA	Cleavage
zma-miR399e-3p	c20981_g1_i3	1.5	-1	1	21	657	677	UGCCAAAGGAGAGUUGCCCUG	CUGGGCAAAUCUCCUUUGGCA	Cleavage
zma-miR399e-3p	c20981_g1_i3	1.5	-1	1	21	694	714	UGCCAAAGGAGAGUUGCCCUG	UUGGGCAAAUCUCCUUUGGCA	Cleavage
zma-miR399e-3p	c20981_g1_i3	1.5	-1	1	21	729	749	UGCCAAAGGAGAGUUGCCCUG	GUGGGCAAAUCUCCUUUGGCA	Cleavage
zma-miR399e-3p	c20981_g1_i3	1.5	-1	1	21	786	806	UGCCAAAGGAGAGUUGCCCUG	UUGGGCAAAUCUCCUUUGGCA	Cleavage
zma-miR399f-3p	c20981_g1_i3	1.5	-1	1	21	657	677	UGCCAAAGGAAAUUUGCCCCG	CUGGGCAAAUCUCCUUUGGCA	Translation
zma-miR399f-3p	c20981_g1_i3	1.5	-1	1	21	479	499	UGCCAAAGGAAAUUUGCCCCG	UAGGGCAAAUCUCCUUUGGCA	Translation
zma-miR399f-3p	c20981_g1_i3	1.5	-1	1	21	694	714	UGCCAAAGGAAAUUUGCCCCG	UUGGGCAAAUCUCCUUUGGCA	Translation
zma-miR399f-3p	c20981_g1_i3	1.5	-1	1	21	729	749	UGCCAAAGGAAAUUUGCCCCG	GUGGGCAAAUCUCCUUUGGCA	Translation
zma-miR399f-3p	c20981_g1_i3	1.5	-1	1	21	786	806	UGCCAAAGGAAAUUUGCCCCG	UUGGGCAAAUCUCCUUUGGCA	Translation
zma-miR399g-3p	c20981_g1_i3	1.5	-1	1	21	657	677	UGCCAAAGGGGAUUUGCCCGG	CUGGGCAAAUCUCCUUUGGCA	Translation
zma-miR399g-3p	c20981_g1_i3	1.5	-1	1	21	694	714	UGCCAAAGGGGAUUUGCCCGG	UUGGGCAAAUCUCCUUUGGCA	Translation
zma-miR399g-3p	c20981_g1_i3	1.5	-1	1	21	786	806	UGCCAAAGGGGAUUUGCCCGG	UUGGGCAAAUCUCCUUUGGCA	Translation
zma-miR399g-3p	c20981_g1_i3	1.5	-1	1	21	729	749	UGCCAAAGGGGAUUUGCCCGG	GUGGGCAAAUCUCCUUUGGCA	Translation
zma-miR399g-3p	c20981_g1_i3	1.5	-1	1	21	479	499	UGCCAAAGGGGAUUUGCCCGG	UAGGGCAAAUCUCCUUUGGCA	Translation
zma-miR399h-3p	c20981_g1_i3	1.5	-1	1	21	479	499	UGCCAAAGGAGAAUUGCCCUG	UAGGGCAAAUCUCCUUUGGCA	Cleavage
zma-miR399h-3p	c20981_g1_i3	1.5	-1	1	21	657	677	UGCCAAAGGAGAAUUGCCCUG	CUGGGCAAAUCUCCUUUGGCA	Cleavage
zma-miR399h-3p	c20981_g1_i3	1.5	-1	1	21	694	714	UGCCAAAGGAGAAUUGCCCUG	UUGGGCAAAUCUCCUUUGGCA	Cleavage
zma-miR399h-3p	c20981_g1_i3	1.5	-1	1	21	729	749	UGCCAAAGGAGAAUUGCCCUG	GUGGGCAAAUCUCCUUUGGCA	Cleavage
zma-miR399h-3p	c20981_g1_i3	1.5	-1	1	21	786	806	UGCCAAAGGAGAAUUGCCCUG	UUGGGCAAAUCUCCUUUGGCA	Cleavage
zma-miR399i-3p	c20981_g1_i3	1.5	-1	1	21	479	499	UGCCAAAGGAGAGUUGCCCUG	UAGGGCAAAUCUCCUUUGGCA	Cleavage
zma-miR399i-3p	c20981_g1_i3	1.5	-1	1	21	657	677	UGCCAAAGGAGAGUUGCCCUG	CUGGGCAAAUCUCCUUUGGCA	Cleavage
zma-miR399i-3p	c20981_g1_i3	1.5	-1	1	21	694	714	UGCCAAAGGAGAGUUGCCCUG	UUGGGCAAAUCUCCUUUGGCA	Cleavage
zma-miR399i-3p	c20981_g1_i3	1.5	-1	1	21	729	749	UGCCAAAGGAGAGUUGCCCUG	GUGGGCAAAUCUCCUUUGGCA	Cleavage
zma-miR399i-3p	c20981_g1_i3	1.5	-1	1	21	786	806	UGCCAAAGGAGAGUUGCCCUG	UUGGGCAAAUCUCCUUUGGCA	Cleavage
zma-miR399j-3p	c20981_g1_i3	1.5	-1	1	21	479	499	UGCCAAAGGAGAGUUGCCCUG	UAGGGCAAAUCUCCUUUGGCA	Cleavage
zma-miR399j-3p	c20981_g1_i3	1.5	-1	1	21	657	677	UGCCAAAGGAGAGUUGCCCUG	CUGGGCAAAUCUCCUUUGGCA	Cleavage
zma-miR399j-3p	c20981_g1_i3	1.5	-1	1	21	694	714	UGCCAAAGGAGAGUUGCCCUG	UUGGGCAAAUCUCCUUUGGCA	Cleavage
zma-miR399j-3p	c20981_g1_i3	1.5	-1	1	21	729	749	UGCCAAAGGAGAGUUGCCCUG	GUGGGCAAAUCUCCUUUGGCA	Cleavage
zma-miR399j-3p	c20981_g1_i3	1.5	-1	1	21	786	806	UGCCAAAGGAGAGUUGCCCUG	UUGGGCAAAUCUCCUUUGGCA	Cleavage
ata-miR166a-3p	c19612_g1_i6	2	-1	1	21	22	42	UCGGACCAGGCUUCAUUCCCC	AUGGGAUGAAGCCUGGUCCGG	Cleavage
ata-miR166a-3p	c19612_g1_i8	2	-1	1	21	22	42	UCGGACCAGGCUUCAUUCCCC	AUGGGAUGAAGCCUGGUCCGG	Cleavage
ata-miR166a-3p	c19612_g1_i7	2	-1	1	21	22	42	UCGGACCAGGCUUCAUUCCCC	AUGGGAUGAAGCCUGGUCCGG	Cleavage
ata-miR166b-3p	c19612_g1_i6	2	-1	1	21	22	42	UCGGACCAGGCUUCAUUCCCC	AUGGGAUGAAGCCUGGUCCGG	Cleavage
ata-miR166b-3p	c19612_g1_i8	2	-1	1	21	22	42	UCGGACCAGGCUUCAUUCCCC	AUGGGAUGAAGCCUGGUCCGG	Cleavage
ata-miR166b-3p	c19612_g1_i7	2	-1	1	21	22	42	UCGGACCAGGCUUCAUUCCCC	AUGGGAUGAAGCCUGGUCCGG	Cleavage
ata-miR166c-3p	c19612_g1_i6	2	-1	1	21	22	42	UCGGACCAGGCUUCAUUCCUU	AUGGGAUGAAGCCUGGUCCGG	Cleavage
ata-miR166c-3p	c19612_g1_i8	2	-1	1	21	22	42	UCGGACCAGGCUUCAUUCCUU	AUGGGAUGAAGCCUGGUCCGG	Cleavage
ata-miR166c-3p	c19612_g1_i7	2	-1	1	21	22	42	UCGGACCAGGCUUCAUUCCUU	AUGGGAUGAAGCCUGGUCCGG	Cleavage
ata-miR166d-3p	c19612_g1_i6	2	-1	1	21	22	42	UCGGACCAGGCUUCAUUCCCC	AUGGGAUGAAGCCUGGUCCGG	Cleavage
ata-miR166d-3p	c19612_g1_i8	2	-1	1	21	22	42	UCGGACCAGGCUUCAUUCCCC	AUGGGAUGAAGCCUGGUCCGG	Cleavage
ata-miR166d-3p	c19612_g1_i7	2	-1	1	21	22	42	UCGGACCAGGCUUCAUUCCCC	AUGGGAUGAAGCCUGGUCCGG	Cleavage
ata-miR166e-3p	c19612_g1_i6	2	-1	1	21	22	42	UCGGACCAGGCUUCAUUCCCC	AUGGGAUGAAGCCUGGUCCGG	Cleavage
ata-miR166e-3p	c19612_g1_i8	2	-1	1	21	22	42	UCGGACCAGGCUUCAUUCCCC	AUGGGAUGAAGCCUGGUCCGG	Cleavage
ata-miR166e-3p	c19612_g1_i7	2	-1	1	21	22	42	UCGGACCAGGCUUCAUUCCCC	AUGGGAUGAAGCCUGGUCCGG	Cleavage
ata-miR169a-5p	c19097_g3_i2	2	-1	1	23	897	919	UAGCCAAGGAUGAUUUGCCUGUG	CACUGGCAACUCAUCCUUGGCUU	Cleavage
ata-miR169a-5p	c19458_g8_i2	2	-1	1	23	1097	1118	UAGCCAAGGAUGAUUUGCCUGUG	CGU-GGCAAUUCAUCCUUGGCUU	Cleavage
ata-miR169b-5p	c19097_g3_i2	2	-1	1	23	897	919	UAGCCAAGGAUGAUUUGCCUGUG	CACUGGCAACUCAUCCUUGGCUU	Cleavage
ata-miR169b-5p	c19458_g8_i2	2	-1	1	23	1097	1118	UAGCCAAGGAUGAUUUGCCUGUG	CGU-GGCAAUUCAUCCUUGGCUU	Cleavage
ata-miR169c-5p	c19097_g3_i2	2	-1	1	21	899	919	UAGCCAAGGAUGACUUGCCUA	CUGGCAACUCAUCCUUGGCUU	Cleavage
ata-miR169c-5p	c19458_g8_i2	2	-1	1	21	1098	1118	UAGCCAAGGAUGACUUGCCUA	GUGGCAAUUCAUCCUUGGCUU	Cleavage
ata-miR169d-5p	c19097_g3_i2	2	-1	1	21	899	919	CAGCCAAGGAUGACUUGCCGG	CUGGCAACUCAUCCUUGGCUU	Cleavage
ata-miR169d-5p	c19458_g8_i2	2	-1	1	21	1098	1118	CAGCCAAGGAUGACUUGCCGG	GUGGCAAUUCAUCCUUGGCUU	Cleavage
ata-miR169e-5p	c19097_g3_i2	2	-1	1	21	899	919	CAGCCAAGGAUGACUUGCCGA	CUGGCAACUCAUCCUUGGCUU	Cleavage
ata-miR169e-5p	c19458_g8_i2	2	-1	1	21	1098	1118	CAGCCAAGGAUGACUUGCCGA	GUGGCAAUUCAUCCUUGGCUU	Cleavage
ata-miR169f-5p	c19097_g3_i2	2	-1	1	21	899	919	CAGCCAAGGAUGACUUGCCGA	CUGGCAACUCAUCCUUGGCUU	Cleavage
ata-miR169f-5p	c19458_g8_i2	2	-1	1	21	1098	1118	CAGCCAAGGAUGACUUGCCGA	GUGGCAAUUCAUCCUUGGCUU	Cleavage
ata-miR169g-5p	c19097_g3_i2	2	-1	1	21	899	919	CAGCCAAGGAUGACUUGCCGA	CUGGCAACUCAUCCUUGGCUU	Cleavage
ata-miR169g-5p	c19458_g8_i2	2	-1	1	21	1098	1118	CAGCCAAGGAUGACUUGCCGA	GUGGCAAUUCAUCCUUGGCUU	Cleavage
ata-miR169h-5p	c19097_g3_i2	2	-1	1	21	899	919	UAGCCAAGGAUGACUUGCCGG	CUGGCAACUCAUCCUUGGCUU	Cleavage
ata-miR169h-5p	c19458_g8_i2	2	-1	1	21	1098	1118	UAGCCAAGGAUGACUUGCCGG	GUGGCAAUUCAUCCUUGGCUU	Cleavage
ata-miR169i-5p	c19458_g8_i2	2	-1	1	21	1098	1118	UAGCCAAGGAUGACUUGCCUG	GUGGCAAUUCAUCCUUGGCUU	Cleavage
ata-miR169j-5p	c19097_g3_i2	2	-1	1	23	897	919	UAGCCAAGGAUGAUUUGCCUGUG	CACUGGCAACUCAUCCUUGGCUU	Cleavage
ata-miR169j-5p	c19458_g8_i2	2	-1	1	23	1097	1118	UAGCCAAGGAUGAUUUGCCUGUG	CGU-GGCAAUUCAUCCUUGGCUU	Cleavage
bdi-miR166a-3p	c19612_g1_i6	2	-1	1	21	22	42	UCGGACCAGGCUUCAUUCCCC	AUGGGAUGAAGCCUGGUCCGG	Cleavage
bdi-miR166a-3p	c19612_g1_i8	2	-1	1	21	22	42	UCGGACCAGGCUUCAUUCCCC	AUGGGAUGAAGCCUGGUCCGG	Cleavage
bdi-miR166a-3p	c19612_g1_i7	2	-1	1	21	22	42	UCGGACCAGGCUUCAUUCCCC	AUGGGAUGAAGCCUGGUCCGG	Cleavage
bdi-miR166b-3p	c19612_g1_i6	2	-1	1	21	22	42	UCGGACCAGGCUUCAUUCCCC	AUGGGAUGAAGCCUGGUCCGG	Cleavage
bdi-miR166b-3p	c19612_g1_i8	2	-1	1	21	22	42	UCGGACCAGGCUUCAUUCCCC	AUGGGAUGAAGCCUGGUCCGG	Cleavage
bdi-miR166b-3p	c19612_g1_i7	2	-1	1	21	22	42	UCGGACCAGGCUUCAUUCCCC	AUGGGAUGAAGCCUGGUCCGG	Cleavage
bdi-miR166c-3p	c19612_g1_i6	2	-1	1	21	22	42	UCGGACCAGGCUUCAUUCCCC	AUGGGAUGAAGCCUGGUCCGG	Cleavage
bdi-miR166c-3p	c19612_g1_i8	2	-1	1	21	22	42	UCGGACCAGGCUUCAUUCCCC	AUGGGAUGAAGCCUGGUCCGG	Cleavage
bdi-miR166c-3p	c19612_g1_i7	2	-1	1	21	22	42	UCGGACCAGGCUUCAUUCCCC	AUGGGAUGAAGCCUGGUCCGG	Cleavage
bdi-miR166d-3p	c19612_g1_i6	2	-1	1	21	22	42	UCGGACCAGGCUUCAUUCCCC	AUGGGAUGAAGCCUGGUCCGG	Cleavage
bdi-miR166d-3p	c19612_g1_i8	2	-1	1	21	22	42	UCGGACCAGGCUUCAUUCCCC	AUGGGAUGAAGCCUGGUCCGG	Cleavage
bdi-miR166d-3p	c19612_g1_i7	2	-1	1	21	22	42	UCGGACCAGGCUUCAUUCCCC	AUGGGAUGAAGCCUGGUCCGG	Cleavage
bdi-miR166i-3p	c19612_g1_i6	2	-1	1	21	22	42	UCGGACCAGGCUUCAUUCCCC	AUGGGAUGAAGCCUGGUCCGG	Cleavage
bdi-miR166i-3p	c19612_g1_i8	2	-1	1	21	22	42	UCGGACCAGGCUUCAUUCCCC	AUGGGAUGAAGCCUGGUCCGG	Cleavage
bdi-miR166i-3p	c19612_g1_i7	2	-1	1	21	22	42	UCGGACCAGGCUUCAUUCCCC	AUGGGAUGAAGCCUGGUCCGG	Cleavage
bdi-miR166j	c19612_g1_i6	2	-1	1	21	22	42	UCGGACCAGGCUUCAUUCCUU	AUGGGAUGAAGCCUGGUCCGG	Cleavage
bdi-miR166j	c19612_g1_i8	2	-1	1	21	22	42	UCGGACCAGGCUUCAUUCCUU	AUGGGAUGAAGCCUGGUCCGG	Cleavage
bdi-miR166j	c19612_g1_i7	2	-1	1	21	22	42	UCGGACCAGGCUUCAUUCCUU	AUGGGAUGAAGCCUGGUCCGG	Cleavage
bdi-miR169a-5p	c19097_g3_i2	2	-1	1	21	899	919	CAGCCAAGGAUGACUUGCCGA	CUGGCAACUCAUCCUUGGCUU	Cleavage
bdi-miR169a-5p	c19458_g8_i2	2	-1	1	21	1098	1118	CAGCCAAGGAUGACUUGCCGA	GUGGCAAUUCAUCCUUGGCUU	Cleavage
bdi-miR169b	c19097_g3_i2	2	-1	1	21	899	919	UAGCCAAGGAUGACUUGCCGG	CUGGCAACUCAUCCUUGGCUU	Cleavage
bdi-miR169b	c19458_g8_i2	2	-1	1	21	1098	1118	UAGCCAAGGAUGACUUGCCGG	GUGGCAAUUCAUCCUUGGCUU	Cleavage
bdi-miR169c-5p	c19097_g3_i2	2	-1	1	21	899	919	CAGCCAAGGAUGACUUGCCGG	CUGGCAACUCAUCCUUGGCUU	Cleavage
bdi-miR169c-5p	c19458_g8_i2	2	-1	1	21	1098	1118	CAGCCAAGGAUGACUUGCCGG	GUGGCAAUUCAUCCUUGGCUU	Cleavage
bdi-miR169e-5p	c19458_g8_i2	2	-1	1	21	1098	1118	UAGCCAAGGAUGACUUGCCUG	GUGGCAAUUCAUCCUUGGCUU	Cleavage
bdi-miR169f	c19097_g3_i2	2	-1	1	21	899	919	CAGCCAAGGAUGACUUGCCGG	CUGGCAACUCAUCCUUGGCUU	Cleavage
bdi-miR169f	c19458_g8_i2	2	-1	1	21	1098	1118	CAGCCAAGGAUGACUUGCCGG	GUGGCAAUUCAUCCUUGGCUU	Cleavage
bdi-miR169g	c19458_g8_i2	2	-1	1	21	1098	1118	UAGCCAAGGAUGACUUGCCUG	GUGGCAAUUCAUCCUUGGCUU	Cleavage
bdi-miR169h-5p	c19097_g3_i2	2	-1	1	21	899	919	UAGCCAAGGAUGACUUGCCUA	CUGGCAACUCAUCCUUGGCUU	Cleavage
bdi-miR169h-5p	c19458_g8_i2	2	-1	1	21	1098	1118	UAGCCAAGGAUGACUUGCCUA	GUGGCAAUUCAUCCUUGGCUU	Cleavage
bdi-miR169k-5p	c19097_g3_i2	2	-1	1	22	898	919	UAGCCAAGGAUGAUUUGCCUGU	ACUGGCAACUCAUCCUUGGCUU	Cleavage
bdi-miR169k-5p	c19458_g8_i2	2	-1	1	22	1097	1118	UAGCCAAGGAUGAUUUGCCUGU	CGUGGCAAUUCAUCCUUGGCUU	Cleavage
bdi-miR169l	c19097_g3_i2	2	-1	1	21	899	919	UAGCCAAGGAUGAAUUGCCGG	CUGGCAACUCAUCCUUGGCUU	Cleavage
bdi-miR169m	c19097_g3_i2	2	-1	1	20	900	919	UAGCCAAGGAUGACUUGCCG	UGGCAACUCAUCCUUGGCUU	Cleavage
bdi-miR169m	c19458_g8_i2	2	-1	1	20	1099	1118	UAGCCAAGGAUGACUUGCCG	UGGCAAUUCAUCCUUGGCUU	Cleavage
bdi-miR169n	c19097_g3_i2	2	-1	1	21	899	919	UAGCCAAGGAUGACUUGCCUA	CUGGCAACUCAUCCUUGGCUU	Cleavage
bdi-miR169n	c19458_g8_i2	2	-1	1	21	1098	1118	UAGCCAAGGAUGACUUGCCUA	GUGGCAAUUCAUCCUUGGCUU	Cleavage
bdi-miR408-3p	c20672_g2_i1	2	-1	1	21	131	151	CUGCACUGCCUCUUCCCUGGC	GCGAGGGUAGAGGCAGUGCAG	Cleavage
bdi-miR444b	c11150_g1_i1	2	-1	1	21	188	208	UGCAGUUGCUGCCUCAAGCUU	UUUCUCGAGGCAGCAACUGCA	Cleavage
bdi-miR5163a-5p	c15886_g1_i2	2	-1	1	21	625	645	CCUAGCCUAAAAUAUUUAAAA	GUUAAAACAUUUUAGGCUAGG	Cleavage
bdi-miR7762-5p	c19203_g4_i2	2	-1	1	24	333	356	CAGUUGAUGACCAAGUUCUCGAGA	UCUCAAAAAGUUGGUCAUCAACUG	Cleavage
far-miR169	c19097_g3_i2	2	-1	1	21	899	919	UAGCCAAGGAUGACUUGCCUA	CUGGCAACUCAUCCUUGGCUU	Cleavage
far-miR169	c19458_g8_i2	2	-1	1	21	1098	1118	UAGCCAAGGAUGACUUGCCUA	GUGGCAAUUCAUCCUUGGCUU	Cleavage
hvu-miR166a	c19612_g1_i6	2	-1	1	21	22	42	UCGGACCAGGCUUCAUUCCCC	AUGGGAUGAAGCCUGGUCCGG	Cleavage
hvu-miR166a	c19612_g1_i8	2	-1	1	21	22	42	UCGGACCAGGCUUCAUUCCCC	AUGGGAUGAAGCCUGGUCCGG	Cleavage
hvu-miR166a	c19612_g1_i7	2	-1	1	21	22	42	UCGGACCAGGCUUCAUUCCCC	AUGGGAUGAAGCCUGGUCCGG	Cleavage
hvu-miR166b	c19612_g1_i6	2	-1	1	21	22	42	UCGGACCAGGCUUCAUUCCCC	AUGGGAUGAAGCCUGGUCCGG	Cleavage
hvu-miR166b	c19612_g1_i8	2	-1	1	21	22	42	UCGGACCAGGCUUCAUUCCCC	AUGGGAUGAAGCCUGGUCCGG	Cleavage
hvu-miR166b	c19612_g1_i7	2	-1	1	21	22	42	UCGGACCAGGCUUCAUUCCCC	AUGGGAUGAAGCCUGGUCCGG	Cleavage
hvu-miR166c	c19612_g1_i6	2	-1	1	21	22	42	UCGGACCAGGCUUCAUUCCCC	AUGGGAUGAAGCCUGGUCCGG	Cleavage
hvu-miR166c	c19612_g1_i8	2	-1	1	21	22	42	UCGGACCAGGCUUCAUUCCCC	AUGGGAUGAAGCCUGGUCCGG	Cleavage
hvu-miR166c	c19612_g1_i7	2	-1	1	21	22	42	UCGGACCAGGCUUCAUUCCCC	AUGGGAUGAAGCCUGGUCCGG	Cleavage
hvu-miR6214	c20599_g2_i1	2	-1	1	20	204	223	CGACGACGACGAGCACGACA	CAUCGCGCUCGUCGUCGUCG	Cleavage
hvu-miR6214	c20599_g2_i4	2	-1	1	20	204	223	CGACGACGACGAGCACGACA	CAUCGCGCUCGUCGUCGUCG	Cleavage
hvu-miR6214	c20599_g2_i2	2	-1	1	20	204	223	CGACGACGACGAGCACGACA	CAUCGCGCUCGUCGUCGUCG	Cleavage
osa-miR164c	c20363_g4_i2	2	-1	1	21	330	350	UGGAGAAGCAGGGUACGUGCA	AGCAGGUGCCCUGCUUCUCCA	Cleavage
osa-miR166a-3p	c19612_g1_i6	2	-1	1	21	22	42	UCGGACCAGGCUUCAUUCCCC	AUGGGAUGAAGCCUGGUCCGG	Cleavage
osa-miR166a-3p	c19612_g1_i8	2	-1	1	21	22	42	UCGGACCAGGCUUCAUUCCCC	AUGGGAUGAAGCCUGGUCCGG	Cleavage
osa-miR166a-3p	c19612_g1_i7	2	-1	1	21	22	42	UCGGACCAGGCUUCAUUCCCC	AUGGGAUGAAGCCUGGUCCGG	Cleavage
osa-miR166b-3p	c19612_g1_i6	2	-1	1	21	22	42	UCGGACCAGGCUUCAUUCCCC	AUGGGAUGAAGCCUGGUCCGG	Cleavage
osa-miR166b-3p	c19612_g1_i8	2	-1	1	21	22	42	UCGGACCAGGCUUCAUUCCCC	AUGGGAUGAAGCCUGGUCCGG	Cleavage
osa-miR166b-3p	c19612_g1_i7	2	-1	1	21	22	42	UCGGACCAGGCUUCAUUCCCC	AUGGGAUGAAGCCUGGUCCGG	Cleavage
osa-miR166c-3p	c19612_g1_i6	2	-1	1	21	22	42	UCGGACCAGGCUUCAUUCCCC	AUGGGAUGAAGCCUGGUCCGG	Cleavage
osa-miR166c-3p	c19612_g1_i8	2	-1	1	21	22	42	UCGGACCAGGCUUCAUUCCCC	AUGGGAUGAAGCCUGGUCCGG	Cleavage
osa-miR166c-3p	c19612_g1_i7	2	-1	1	21	22	42	UCGGACCAGGCUUCAUUCCCC	AUGGGAUGAAGCCUGGUCCGG	Cleavage
osa-miR166d-3p	c19612_g1_i6	2	-1	1	21	22	42	UCGGACCAGGCUUCAUUCCCC	AUGGGAUGAAGCCUGGUCCGG	Cleavage
osa-miR166d-3p	c19612_g1_i8	2	-1	1	21	22	42	UCGGACCAGGCUUCAUUCCCC	AUGGGAUGAAGCCUGGUCCGG	Cleavage
osa-miR166d-3p	c19612_g1_i7	2	-1	1	21	22	42	UCGGACCAGGCUUCAUUCCCC	AUGGGAUGAAGCCUGGUCCGG	Cleavage
osa-miR166f	c19612_g1_i6	2	-1	1	21	22	42	UCGGACCAGGCUUCAUUCCCC	AUGGGAUGAAGCCUGGUCCGG	Cleavage
osa-miR166f	c19612_g1_i8	2	-1	1	21	22	42	UCGGACCAGGCUUCAUUCCCC	AUGGGAUGAAGCCUGGUCCGG	Cleavage
osa-miR166f	c19612_g1_i7	2	-1	1	21	22	42	UCGGACCAGGCUUCAUUCCCC	AUGGGAUGAAGCCUGGUCCGG	Cleavage
osa-miR166g-3p	c19612_g1_i6	2	-1	1	21	22	42	UCGGACCAGGCUUCAUUCCUC	AUGGGAUGAAGCCUGGUCCGG	Cleavage
osa-miR166g-3p	c19612_g1_i8	2	-1	1	21	22	42	UCGGACCAGGCUUCAUUCCUC	AUGGGAUGAAGCCUGGUCCGG	Cleavage
osa-miR166g-3p	c19612_g1_i7	2	-1	1	21	22	42	UCGGACCAGGCUUCAUUCCUC	AUGGGAUGAAGCCUGGUCCGG	Cleavage
osa-miR166h-3p	c19612_g1_i6	2	-1	1	21	22	42	UCGGACCAGGCUUCAUUCCUC	AUGGGAUGAAGCCUGGUCCGG	Cleavage
osa-miR166h-3p	c19612_g1_i8	2	-1	1	21	22	42	UCGGACCAGGCUUCAUUCCUC	AUGGGAUGAAGCCUGGUCCGG	Cleavage
osa-miR166h-3p	c19612_g1_i7	2	-1	1	21	22	42	UCGGACCAGGCUUCAUUCCUC	AUGGGAUGAAGCCUGGUCCGG	Cleavage
osa-miR166j-3p	c19612_g1_i6	2	-1	1	21	22	42	UCGGACCAGGCUUCAUUCCCC	AUGGGAUGAAGCCUGGUCCGG	Cleavage
osa-miR166j-3p	c19612_g1_i8	2	-1	1	21	22	42	UCGGACCAGGCUUCAUUCCCC	AUGGGAUGAAGCCUGGUCCGG	Cleavage
osa-miR166j-3p	c19612_g1_i7	2	-1	1	21	22	42	UCGGACCAGGCUUCAUUCCCC	AUGGGAUGAAGCCUGGUCCGG	Cleavage
osa-miR166m	c19612_g1_i6	2	-1	1	21	22	42	UCGGACCAGGCUUCAUUCCCU	AUGGGAUGAAGCCUGGUCCGG	Cleavage
osa-miR166m	c19612_g1_i8	2	-1	1	21	22	42	UCGGACCAGGCUUCAUUCCCU	AUGGGAUGAAGCCUGGUCCGG	Cleavage
osa-miR166m	c19612_g1_i7	2	-1	1	21	22	42	UCGGACCAGGCUUCAUUCCCU	AUGGGAUGAAGCCUGGUCCGG	Cleavage
osa-miR169a	c19097_g3_i2	2	-1	1	21	899	919	CAGCCAAGGAUGACUUGCCGA	CUGGCAACUCAUCCUUGGCUU	Cleavage
osa-miR169a	c19458_g8_i2	2	-1	1	21	1098	1118	CAGCCAAGGAUGACUUGCCGA	GUGGCAAUUCAUCCUUGGCUU	Cleavage
osa-miR169b	c19097_g3_i2	2	-1	1	21	899	919	CAGCCAAGGAUGACUUGCCGG	CUGGCAACUCAUCCUUGGCUU	Cleavage
osa-miR169b	c19458_g8_i2	2	-1	1	21	1098	1118	CAGCCAAGGAUGACUUGCCGG	GUGGCAAUUCAUCCUUGGCUU	Cleavage
osa-miR169c	c19097_g3_i2	2	-1	1	21	899	919	CAGCCAAGGAUGACUUGCCGG	CUGGCAACUCAUCCUUGGCUU	Cleavage
osa-miR169c	c19458_g8_i2	2	-1	1	21	1098	1118	CAGCCAAGGAUGACUUGCCGG	GUGGCAAUUCAUCCUUGGCUU	Cleavage
osa-miR169d	c19097_g3_i2	2	-1	1	21	899	919	UAGCCAAGGAUGAAUUGCCGG	CUGGCAACUCAUCCUUGGCUU	Cleavage
osa-miR169e	c19097_g3_i2	2	-1	1	21	899	919	UAGCCAAGGAUGACUUGCCGG	CUGGCAACUCAUCCUUGGCUU	Cleavage
osa-miR169e	c19458_g8_i2	2	-1	1	21	1098	1118	UAGCCAAGGAUGACUUGCCGG	GUGGCAAUUCAUCCUUGGCUU	Cleavage
osa-miR169f.1	c19097_g3_i2	2	-1	1	21	899	919	UAGCCAAGGAUGACUUGCCUA	CUGGCAACUCAUCCUUGGCUU	Cleavage
osa-miR169f.1	c19458_g8_i2	2	-1	1	21	1098	1118	UAGCCAAGGAUGACUUGCCUA	GUGGCAAUUCAUCCUUGGCUU	Cleavage
osa-miR169g	c19097_g3_i2	2	-1	1	21	899	919	UAGCCAAGGAUGACUUGCCUA	CUGGCAACUCAUCCUUGGCUU	Cleavage
osa-miR169g	c19458_g8_i2	2	-1	1	21	1098	1118	UAGCCAAGGAUGACUUGCCUA	GUGGCAAUUCAUCCUUGGCUU	Cleavage
osa-miR169h	c19458_g8_i2	2	-1	1	21	1098	1118	UAGCCAAGGAUGACUUGCCUG	GUGGCAAUUCAUCCUUGGCUU	Cleavage
osa-miR169i-5p.1	c19458_g8_i2	2	-1	1	21	1098	1118	UAGCCAAGGAUGACUUGCCUG	GUGGCAAUUCAUCCUUGGCUU	Cleavage
osa-miR169j	c19458_g8_i2	2	-1	1	21	1098	1118	UAGCCAAGGAUGACUUGCCUG	GUGGCAAUUCAUCCUUGGCUU	Cleavage
osa-miR169k	c19458_g8_i2	2	-1	1	21	1098	1118	UAGCCAAGGAUGACUUGCCUG	GUGGCAAUUCAUCCUUGGCUU	Cleavage
osa-miR169l	c19458_g8_i2	2	-1	1	21	1098	1118	UAGCCAAGGAUGACUUGCCUG	GUGGCAAUUCAUCCUUGGCUU	Cleavage
osa-miR169m	c19458_g8_i2	2	-1	1	21	1098	1118	UAGCCAAGGAUGACUUGCCUG	GUGGCAAUUCAUCCUUGGCUU	Cleavage
osa-miR169r-5p	c19458_g8_i2	2	-1	1	21	1098	1118	UAGCCAAGGAUGAUUUGCCUG	GUGGCAAUUCAUCCUUGGCUU	Cleavage
osa-miR395a	c19207_g1_i6	2	-1	1	21	101	121	GUGAAGUGCUUGGGGGAACUC	GAGUUCCUCCAAGCACUUCAU	Cleavage
osa-miR408-3p	c20672_g2_i1	2	-1	1	21	131	151	CUGCACUGCCUCUUCCCUGGC	GCGAGGGUAGAGGCAGUGCAG	Cleavage
osa-miR444a-3p.2	c11150_g1_i1	2	-1	1	21	188	208	UGCAGUUGCUGCCUCAAGCUU	UUUCUCGAGGCAGCAACUGCA	Cleavage
osa-miR444d.2	c11150_g1_i1	2	-1	1	21	188	208	UGCAGUUGCUGCCUCAAGCUU	UUUCUCGAGGCAGCAACUGCA	Cleavage
osa-miR444e	c11150_g1_i1	2	-1	1	21	188	208	UGCAGUUGCUGCCUCAAGCUU	UUUCUCGAGGCAGCAACUGCA	Cleavage
sbi-miR166a	c19612_g1_i6	2	-1	1	20	23	42	UCGGACCAGGCUUCAUUCCC	UGGGAUGAAGCCUGGUCCGG	Cleavage
sbi-miR166a	c19612_g1_i8	2	-1	1	20	23	42	UCGGACCAGGCUUCAUUCCC	UGGGAUGAAGCCUGGUCCGG	Cleavage
sbi-miR166a	c19612_g1_i7	2	-1	1	20	23	42	UCGGACCAGGCUUCAUUCCC	UGGGAUGAAGCCUGGUCCGG	Cleavage
sbi-miR166b	c19612_g1_i6	2	-1	1	20	23	42	UCGGACCAGGCUUCAUUCCC	UGGGAUGAAGCCUGGUCCGG	Cleavage
sbi-miR166b	c19612_g1_i8	2	-1	1	20	23	42	UCGGACCAGGCUUCAUUCCC	UGGGAUGAAGCCUGGUCCGG	Cleavage
sbi-miR166b	c19612_g1_i7	2	-1	1	20	23	42	UCGGACCAGGCUUCAUUCCC	UGGGAUGAAGCCUGGUCCGG	Cleavage
sbi-miR166c	c19612_g1_i6	2	-1	1	20	23	42	UCGGACCAGGCUUCAUUCCC	UGGGAUGAAGCCUGGUCCGG	Cleavage
sbi-miR166c	c19612_g1_i8	2	-1	1	20	23	42	UCGGACCAGGCUUCAUUCCC	UGGGAUGAAGCCUGGUCCGG	Cleavage
sbi-miR166c	c19612_g1_i7	2	-1	1	20	23	42	UCGGACCAGGCUUCAUUCCC	UGGGAUGAAGCCUGGUCCGG	Cleavage
sbi-miR166d	c19612_g1_i6	2	-1	1	20	23	42	UCGGACCAGGCUUCAUUCCC	UGGGAUGAAGCCUGGUCCGG	Cleavage
sbi-miR166d	c19612_g1_i8	2	-1	1	20	23	42	UCGGACCAGGCUUCAUUCCC	UGGGAUGAAGCCUGGUCCGG	Cleavage
sbi-miR166d	c19612_g1_i7	2	-1	1	20	23	42	UCGGACCAGGCUUCAUUCCC	UGGGAUGAAGCCUGGUCCGG	Cleavage
sbi-miR166f	c19612_g1_i6	2	-1	1	21	22	42	UCGGACCAGGCUUCAUUCCUC	AUGGGAUGAAGCCUGGUCCGG	Cleavage
sbi-miR166f	c19612_g1_i8	2	-1	1	21	22	42	UCGGACCAGGCUUCAUUCCUC	AUGGGAUGAAGCCUGGUCCGG	Cleavage
sbi-miR166f	c19612_g1_i7	2	-1	1	21	22	42	UCGGACCAGGCUUCAUUCCUC	AUGGGAUGAAGCCUGGUCCGG	Cleavage
sbi-miR166h	c19612_g1_i6	2	-1	1	20	23	42	UCGGACCAGGCUUCAUUCCC	UGGGAUGAAGCCUGGUCCGG	Cleavage
sbi-miR166h	c19612_g1_i8	2	-1	1	20	23	42	UCGGACCAGGCUUCAUUCCC	UGGGAUGAAGCCUGGUCCGG	Cleavage
sbi-miR166h	c19612_g1_i7	2	-1	1	20	23	42	UCGGACCAGGCUUCAUUCCC	UGGGAUGAAGCCUGGUCCGG	Cleavage
sbi-miR166i	c19612_g1_i6	2	-1	1	20	23	42	UCGGACCAGGCUUCAUUCCC	UGGGAUGAAGCCUGGUCCGG	Cleavage
sbi-miR166i	c19612_g1_i8	2	-1	1	20	23	42	UCGGACCAGGCUUCAUUCCC	UGGGAUGAAGCCUGGUCCGG	Cleavage
sbi-miR166i	c19612_g1_i7	2	-1	1	20	23	42	UCGGACCAGGCUUCAUUCCC	UGGGAUGAAGCCUGGUCCGG	Cleavage
sbi-miR166j	c19612_g1_i6	2	-1	1	20	23	42	UCGGACCAGGCUUCAUUCCC	UGGGAUGAAGCCUGGUCCGG	Cleavage
sbi-miR166j	c19612_g1_i8	2	-1	1	20	23	42	UCGGACCAGGCUUCAUUCCC	UGGGAUGAAGCCUGGUCCGG	Cleavage
sbi-miR166j	c19612_g1_i7	2	-1	1	20	23	42	UCGGACCAGGCUUCAUUCCC	UGGGAUGAAGCCUGGUCCGG	Cleavage
sbi-miR166k	c19612_g1_i6	2	-1	1	20	23	42	UCGGACCAGGCUUCAUUCCU	UGGGAUGAAGCCUGGUCCGG	Cleavage
sbi-miR166k	c19612_g1_i8	2	-1	1	20	23	42	UCGGACCAGGCUUCAUUCCU	UGGGAUGAAGCCUGGUCCGG	Cleavage
sbi-miR166k	c19612_g1_i7	2	-1	1	20	23	42	UCGGACCAGGCUUCAUUCCU	UGGGAUGAAGCCUGGUCCGG	Cleavage
sbi-miR169a	c19097_g3_i2	2	-1	1	21	899	919	CAGCCAAGGAUGACUUGCCGA	CUGGCAACUCAUCCUUGGCUU	Cleavage
sbi-miR169a	c19458_g8_i2	2	-1	1	21	1098	1118	CAGCCAAGGAUGACUUGCCGA	GUGGCAAUUCAUCCUUGGCUU	Cleavage
sbi-miR169b	c19097_g3_i2	2	-1	1	21	899	919	CAGCCAAGGAUGACUUGCCGG	CUGGCAACUCAUCCUUGGCUU	Cleavage
sbi-miR169b	c19458_g8_i2	2	-1	1	21	1098	1118	CAGCCAAGGAUGACUUGCCGG	GUGGCAAUUCAUCCUUGGCUU	Cleavage
sbi-miR169c	c19097_g3_i2	2	-1	1	21	899	919	UAGCCAAGGAUGACUUGCCUA	CUGGCAACUCAUCCUUGGCUU	Cleavage
sbi-miR169c	c19458_g8_i2	2	-1	1	21	1098	1118	UAGCCAAGGAUGACUUGCCUA	GUGGCAAUUCAUCCUUGGCUU	Cleavage
sbi-miR169d-5p	c19097_g3_i2	2	-1	1	20	900	919	UAGCCAAGGAUGACUUGCCU	UGGCAACUCAUCCUUGGCUU	Cleavage
sbi-miR169d-5p	c19458_g8_i2	2	-1	1	20	1099	1118	UAGCCAAGGAUGACUUGCCU	UGGCAAUUCAUCCUUGGCUU	Cleavage
sbi-miR169e	c19097_g3_i2	2	-1	1	21	899	919	UAGCCAAGGAUGACUUGCCGG	CUGGCAACUCAUCCUUGGCUU	Cleavage
sbi-miR169e	c19458_g8_i2	2	-1	1	21	1098	1118	UAGCCAAGGAUGACUUGCCGG	GUGGCAAUUCAUCCUUGGCUU	Cleavage
sbi-miR169f	c19458_g8_i2	2	-1	1	21	1098	1118	UAGCCAAGGAUGACUUGCCUG	GUGGCAAUUCAUCCUUGGCUU	Cleavage
sbi-miR169g	c19458_g8_i2	2	-1	1	21	1098	1118	UAGCCAAGGAUGACUUGCCUG	GUGGCAAUUCAUCCUUGGCUU	Cleavage
sbi-miR169h	c19097_g3_i2	2	-1	1	21	899	919	UAGCCAAGGAUGACUUGCCUA	CUGGCAACUCAUCCUUGGCUU	Cleavage
sbi-miR169h	c19458_g8_i2	2	-1	1	21	1098	1118	UAGCCAAGGAUGACUUGCCUA	GUGGCAAUUCAUCCUUGGCUU	Cleavage
sbi-miR169j	c19097_g3_i2	2	-1	1	21	899	919	UAGCCAAGGAUGACUUGCCGG	CUGGCAACUCAUCCUUGGCUU	Cleavage
sbi-miR169j	c19458_g8_i2	2	-1	1	21	1098	1118	UAGCCAAGGAUGACUUGCCGG	GUGGCAAUUCAUCCUUGGCUU	Cleavage
sbi-miR169k	c19097_g3_i2	2	-1	1	21	899	919	CAGCCAAGGAUGACUUGCCGG	CUGGCAACUCAUCCUUGGCUU	Cleavage
sbi-miR169k	c19458_g8_i2	2	-1	1	21	1098	1118	CAGCCAAGGAUGACUUGCCGG	GUGGCAAUUCAUCCUUGGCUU	Cleavage
sbi-miR169l	c19458_g8_i2	2	-1	1	21	1098	1118	UAGCCAAGGAUGACUUGCCUG	GUGGCAAUUCAUCCUUGGCUU	Cleavage
sbi-miR169m	c19097_g3_i2	2	-1	1	21	899	919	UAGCCAAGGAUGACUUGCCUA	CUGGCAACUCAUCCUUGGCUU	Cleavage
sbi-miR169m	c19458_g8_i2	2	-1	1	21	1098	1118	UAGCCAAGGAUGACUUGCCUA	GUGGCAAUUCAUCCUUGGCUU	Cleavage
sbi-miR169n	c19097_g3_i2	2	-1	1	21	899	919	UAGCCAAGGAUGACUUGCCUA	CUGGCAACUCAUCCUUGGCUU	Cleavage
sbi-miR169n	c19458_g8_i2	2	-1	1	21	1098	1118	UAGCCAAGGAUGACUUGCCUA	GUGGCAAUUCAUCCUUGGCUU	Cleavage
sbi-miR169o	c19458_g8_i2	2	-1	1	21	1098	1118	UAGCCAAGGAUGAUUUGCCUG	GUGGCAAUUCAUCCUUGGCUU	Cleavage
sbi-miR395l	c19207_g1_i6	2	-1	1	21	101	121	GUGAAGUGCUUGGGGGAACUC	GAGUUCCUCCAAGCACUUCAU	Cleavage
sbi-miR408	c20672_g2_i1	2	-1	1	21	131	151	CUGCACUGCCUCUUCCCUGGC	GCGAGGGUAGAGGCAGUGCAG	Cleavage
sbi-miR5387a	c17451_g1_i4	2	-1	1	25	456	480	UAACACGAACCGGUGCUAAAGGAUC	AACCCAUCAGCUCCGGUUCGUGUUA	Cleavage
sbi-miR5568c-5p	c18223_g1_i2	2	-1	1	21	1055	1075	UCUGUUCCAAAUUGUAAGUCG	CGACCUAUAAUUUGGAACAGA	Cleavage
sbi-miR6222-3p	c19989_g4_i5	2	-1	1	21	884	904	CUAGCUGAUCCAAACAGGCCC	AUGUUUGUUUGGAUCAGCUAG	Cleavage
sof-miR408a	c20672_g2_i1	2	-1	1	21	131	151	CUGCACUGCCUCUUCCCUGGC	GCGAGGGUAGAGGCAGUGCAG	Cleavage
sof-miR408b	c20672_g2_i1	2	-1	1	21	131	151	CUGCACUGCCUCUUCCCUGGC	GCGAGGGUAGAGGCAGUGCAG	Cleavage
sof-miR408c	c20672_g2_i1	2	-1	1	21	131	151	CUGCACUGCCUCUUCCCUGGC	GCGAGGGUAGAGGCAGUGCAG	Cleavage
sof-miR408d	c20672_g2_i1	2	-1	1	21	131	151	CUGCACUGCCUCUUCCCUGGC	GCGAGGGUAGAGGCAGUGCAG	Cleavage
ssp-miR166	c19612_g1_i6	2	-1	1	21	22	42	UCGGACCAGGCUUCAUUCCCC	AUGGGAUGAAGCCUGGUCCGG	Cleavage
ssp-miR166	c19612_g1_i8	2	-1	1	21	22	42	UCGGACCAGGCUUCAUUCCCC	AUGGGAUGAAGCCUGGUCCGG	Cleavage
ssp-miR166	c19612_g1_i7	2	-1	1	21	22	42	UCGGACCAGGCUUCAUUCCCC	AUGGGAUGAAGCCUGGUCCGG	Cleavage
ssp-miR169	c19097_g3_i2	2	-1	1	21	899	919	UAGCCAAGGAUGACUUGCCGG	CUGGCAACUCAUCCUUGGCUU	Cleavage
ssp-miR169	c19458_g8_i2	2	-1	1	21	1098	1118	UAGCCAAGGAUGACUUGCCGG	GUGGCAAUUCAUCCUUGGCUU	Cleavage
ssp-miR408a	c20672_g2_i1	2	-1	1	21	131	151	CUGCACUGCCUCUUCCCUGGC	GCGAGGGUAGAGGCAGUGCAG	Cleavage
ssp-miR408d	c20672_g2_i1	2	-1	1	21	131	151	CUGCACUGCCUCUUCCCUGGC	GCGAGGGUAGAGGCAGUGCAG	Cleavage
tae-miR1133	c19189_g4_i1	2	-1	1	22	106	127	CAUAUACUCCCUCCGUCCGAAA	AGAGGGACAGAGGGAGUAUAUG	Cleavage
tae-miR408	c20672_g2_i1	2	-1	1	21	131	151	CUGCACUGCCUCUUCCCUGGC	GCGAGGGUAGAGGCAGUGCAG	Cleavage
tae-miR9659-3p	c19115_g4_i4	2	-1	1	22	457	478	UCCAAUGGUUGUUCACGGCAUC	AAGAACGUGAACAACCAUUGGA	Cleavage
zma-miR166a-3p	c19612_g1_i6	2	-1	1	21	22	42	UCGGACCAGGCUUCAUUCCCC	AUGGGAUGAAGCCUGGUCCGG	Cleavage
zma-miR166a-3p	c19612_g1_i8	2	-1	1	21	22	42	UCGGACCAGGCUUCAUUCCCC	AUGGGAUGAAGCCUGGUCCGG	Cleavage
zma-miR166a-3p	c19612_g1_i7	2	-1	1	21	22	42	UCGGACCAGGCUUCAUUCCCC	AUGGGAUGAAGCCUGGUCCGG	Cleavage
zma-miR166b-3p	c19612_g1_i6	2	-1	1	20	23	42	UCGGACCAGGCUUCAUUCCC	UGGGAUGAAGCCUGGUCCGG	Cleavage
zma-miR166b-3p	c19612_g1_i8	2	-1	1	20	23	42	UCGGACCAGGCUUCAUUCCC	UGGGAUGAAGCCUGGUCCGG	Cleavage
zma-miR166b-3p	c19612_g1_i7	2	-1	1	20	23	42	UCGGACCAGGCUUCAUUCCC	UGGGAUGAAGCCUGGUCCGG	Cleavage
zma-miR166c-3p	c19612_g1_i6	2	-1	1	20	23	42	UCGGACCAGGCUUCAUUCCC	UGGGAUGAAGCCUGGUCCGG	Cleavage
zma-miR166c-3p	c19612_g1_i8	2	-1	1	20	23	42	UCGGACCAGGCUUCAUUCCC	UGGGAUGAAGCCUGGUCCGG	Cleavage
zma-miR166c-3p	c19612_g1_i7	2	-1	1	20	23	42	UCGGACCAGGCUUCAUUCCC	UGGGAUGAAGCCUGGUCCGG	Cleavage
zma-miR166d-3p	c19612_g1_i6	2	-1	1	20	23	42	UCGGACCAGGCUUCAUUCCC	UGGGAUGAAGCCUGGUCCGG	Cleavage
zma-miR166d-3p	c19612_g1_i8	2	-1	1	20	23	42	UCGGACCAGGCUUCAUUCCC	UGGGAUGAAGCCUGGUCCGG	Cleavage
zma-miR166d-3p	c19612_g1_i7	2	-1	1	20	23	42	UCGGACCAGGCUUCAUUCCC	UGGGAUGAAGCCUGGUCCGG	Cleavage
zma-miR166e	c19612_g1_i6	2	-1	1	20	23	42	UCGGACCAGGCUUCAUUCCC	UGGGAUGAAGCCUGGUCCGG	Cleavage
zma-miR166e	c19612_g1_i8	2	-1	1	20	23	42	UCGGACCAGGCUUCAUUCCC	UGGGAUGAAGCCUGGUCCGG	Cleavage
zma-miR166e	c19612_g1_i7	2	-1	1	20	23	42	UCGGACCAGGCUUCAUUCCC	UGGGAUGAAGCCUGGUCCGG	Cleavage
zma-miR166f	c19612_g1_i6	2	-1	1	20	23	42	UCGGACCAGGCUUCAUUCCC	UGGGAUGAAGCCUGGUCCGG	Cleavage
zma-miR166f	c19612_g1_i8	2	-1	1	20	23	42	UCGGACCAGGCUUCAUUCCC	UGGGAUGAAGCCUGGUCCGG	Cleavage
zma-miR166f	c19612_g1_i7	2	-1	1	20	23	42	UCGGACCAGGCUUCAUUCCC	UGGGAUGAAGCCUGGUCCGG	Cleavage
zma-miR166g-3p	c19612_g1_i6	2	-1	1	20	23	42	UCGGACCAGGCUUCAUUCCC	UGGGAUGAAGCCUGGUCCGG	Cleavage
zma-miR166g-3p	c19612_g1_i8	2	-1	1	20	23	42	UCGGACCAGGCUUCAUUCCC	UGGGAUGAAGCCUGGUCCGG	Cleavage
zma-miR166g-3p	c19612_g1_i7	2	-1	1	20	23	42	UCGGACCAGGCUUCAUUCCC	UGGGAUGAAGCCUGGUCCGG	Cleavage
zma-miR166h-3p	c19612_g1_i6	2	-1	1	20	23	42	UCGGACCAGGCUUCAUUCCC	UGGGAUGAAGCCUGGUCCGG	Cleavage
zma-miR166h-3p	c19612_g1_i8	2	-1	1	20	23	42	UCGGACCAGGCUUCAUUCCC	UGGGAUGAAGCCUGGUCCGG	Cleavage
zma-miR166h-3p	c19612_g1_i7	2	-1	1	20	23	42	UCGGACCAGGCUUCAUUCCC	UGGGAUGAAGCCUGGUCCGG	Cleavage
zma-miR166i-3p	c19612_g1_i6	2	-1	1	20	23	42	UCGGACCAGGCUUCAUUCCC	UGGGAUGAAGCCUGGUCCGG	Cleavage
zma-miR166i-3p	c19612_g1_i8	2	-1	1	20	23	42	UCGGACCAGGCUUCAUUCCC	UGGGAUGAAGCCUGGUCCGG	Cleavage
zma-miR166i-3p	c19612_g1_i7	2	-1	1	20	23	42	UCGGACCAGGCUUCAUUCCC	UGGGAUGAAGCCUGGUCCGG	Cleavage
zma-miR166l-3p	c19612_g1_i6	2	-1	1	21	22	42	UCGGACCAGGCUUCAUUCCUC	AUGGGAUGAAGCCUGGUCCGG	Cleavage
zma-miR166l-3p	c19612_g1_i8	2	-1	1	21	22	42	UCGGACCAGGCUUCAUUCCUC	AUGGGAUGAAGCCUGGUCCGG	Cleavage
zma-miR166l-3p	c19612_g1_i7	2	-1	1	21	22	42	UCGGACCAGGCUUCAUUCCUC	AUGGGAUGAAGCCUGGUCCGG	Cleavage
zma-miR166m-3p	c19612_g1_i6	2	-1	1	21	22	42	UCGGACCAGGCUUCAUUCCUC	AUGGGAUGAAGCCUGGUCCGG	Cleavage
zma-miR166m-3p	c19612_g1_i8	2	-1	1	21	22	42	UCGGACCAGGCUUCAUUCCUC	AUGGGAUGAAGCCUGGUCCGG	Cleavage
zma-miR166m-3p	c19612_g1_i7	2	-1	1	21	22	42	UCGGACCAGGCUUCAUUCCUC	AUGGGAUGAAGCCUGGUCCGG	Cleavage
zma-miR169a-5p	c19097_g3_i2	2	-1	1	21	899	919	CAGCCAAGGAUGACUUGCCGA	CUGGCAACUCAUCCUUGGCUU	Cleavage
zma-miR169a-5p	c19458_g8_i2	2	-1	1	21	1098	1118	CAGCCAAGGAUGACUUGCCGA	GUGGCAAUUCAUCCUUGGCUU	Cleavage
zma-miR169b-5p	c19097_g3_i2	2	-1	1	21	899	919	CAGCCAAGGAUGACUUGCCGA	CUGGCAACUCAUCCUUGGCUU	Cleavage
zma-miR169b-5p	c19458_g8_i2	2	-1	1	21	1098	1118	CAGCCAAGGAUGACUUGCCGA	GUGGCAAUUCAUCCUUGGCUU	Cleavage
zma-miR169c-5p	c19097_g3_i2	2	-1	1	21	899	919	CAGCCAAGGAUGACUUGCCGG	CUGGCAACUCAUCCUUGGCUU	Cleavage
zma-miR169c-5p	c19458_g8_i2	2	-1	1	21	1098	1118	CAGCCAAGGAUGACUUGCCGG	GUGGCAAUUCAUCCUUGGCUU	Cleavage
zma-miR169f-3p	c20017_g1_i4	2	-1	1	21	162	182	GGCAUGUCUUCCUUGGCUACU	CUUGUCCAAGGAAGACAUGCC	Cleavage
zma-miR169f-5p	c19097_g3_i2	2	-1	1	21	899	919	UAGCCAAGGAUGACUUGCCUA	CUGGCAACUCAUCCUUGGCUU	Cleavage
zma-miR169f-5p	c19458_g8_i2	2	-1	1	21	1098	1118	UAGCCAAGGAUGACUUGCCUA	GUGGCAAUUCAUCCUUGGCUU	Cleavage
zma-miR169g	c19097_g3_i2	2	-1	1	21	899	919	UAGCCAAGGAUGACUUGCCUA	CUGGCAACUCAUCCUUGGCUU	Cleavage
zma-miR169g	c19458_g8_i2	2	-1	1	21	1098	1118	UAGCCAAGGAUGACUUGCCUA	GUGGCAAUUCAUCCUUGGCUU	Cleavage
zma-miR169h	c19097_g3_i2	2	-1	1	21	899	919	UAGCCAAGGAUGACUUGCCUA	CUGGCAACUCAUCCUUGGCUU	Cleavage
zma-miR169h	c19458_g8_i2	2	-1	1	21	1098	1118	UAGCCAAGGAUGACUUGCCUA	GUGGCAAUUCAUCCUUGGCUU	Cleavage
zma-miR169i-5p	c19458_g8_i2	2	-1	1	21	1098	1118	UAGCCAAGGAUGACUUGCCUG	GUGGCAAUUCAUCCUUGGCUU	Cleavage
zma-miR169j-5p	c19458_g8_i2	2	-1	1	21	1098	1118	UAGCCAAGGAUGACUUGCCUG	GUGGCAAUUCAUCCUUGGCUU	Cleavage
zma-miR169k-5p	c19458_g8_i2	2	-1	1	21	1098	1118	UAGCCAAGGAUGACUUGCCUG	GUGGCAAUUCAUCCUUGGCUU	Cleavage
zma-miR169p-5p	c19097_g3_i2	2	-1	1	21	899	919	UAGCCAAGGAUGACUUGCCGG	CUGGCAACUCAUCCUUGGCUU	Cleavage
zma-miR169p-5p	c19458_g8_i2	2	-1	1	21	1098	1118	UAGCCAAGGAUGACUUGCCGG	GUGGCAAUUCAUCCUUGGCUU	Cleavage
zma-miR169r-5p	c19097_g3_i2	2	-1	1	21	899	919	CAGCCAAGGAUGACUUGCCGG	CUGGCAACUCAUCCUUGGCUU	Cleavage
zma-miR169r-5p	c19458_g8_i2	2	-1	1	21	1098	1118	CAGCCAAGGAUGACUUGCCGG	GUGGCAAUUCAUCCUUGGCUU	Cleavage
zma-miR408a	c20672_g2_i1	2	-1	1	21	131	151	CUGCACUGCCUCUUCCCUGGC	GCGAGGGUAGAGGCAGUGCAG	Cleavage
zma-miR408b-3p	c20672_g2_i1	2	-1	1	21	131	151	CUGCACUGCCUCUUCCCUGGC	GCGAGGGUAGAGGCAGUGCAG	Cleavage
ata-miR172c-3p	c18447_g1_i2	2.5	-1	1	21	490	510	GGAAUCUUGAUGAUGCUGCAU	CUGCAGCAUCAUCAGGAUUCU	Cleavage
ata-miR9674b-3p	c19403_g3_i5	2.5	-1	1	21	65	85	UGAAUUUGUCCAUAGCAUCAG	UGGAUGAUAUGGACAUAUUCA	Cleavage
ata-miR9776-3p	c20609_g2_i4	2.5	-1	1	21	1176	1196	GCACAUCCAUGUCCAAGCUCU	ACAGCUUGGACAUUGAUGUGG	Cleavage
bdi-miR1432	c20161_g6_i1	2.5	-1	1	22	382	402	UUCAGGAGAGAUGACACCGACA	UG-CGGUGGCAUCCCUCCUGAA	Cleavage
bdi-miR164f	c20363_g4_i2	2.5	-1	1	21	330	350	UGGAGAAGAAGGGCACAUGCA	AGCAGGUGCCCUGCUUCUCCA	Cleavage
bdi-miR172b	c18447_g1_i2	2.5	-1	1	21	490	510	GGAAUCUUGAUGAUGCUGCAU	CUGCAGCAUCAUCAGGAUUCU	Cleavage
bdi-miR319b-3p	c16137_g2_i1	2.5	-1	1	21	235	255	UUGGACUGAAGGGUGCUCCCU	CCGGGGCACACUUCAGUCCAA	Cleavage
bdi-miR399a	c20981_g1_i3	2.5	-1	1	21	479	499	UGCCAAAGGAGAAUUACCCUG	UAGGGCAAAUCUCCUUUGGCA	Cleavage
bdi-miR399a	c20981_g1_i3	2.5	-1	1	21	657	677	UGCCAAAGGAGAAUUACCCUG	CUGGGCAAAUCUCCUUUGGCA	Cleavage
bdi-miR399a	c20981_g1_i3	2.5	-1	1	21	694	714	UGCCAAAGGAGAAUUACCCUG	UUGGGCAAAUCUCCUUUGGCA	Cleavage
bdi-miR399a	c20981_g1_i3	2.5	-1	1	21	729	749	UGCCAAAGGAGAAUUACCCUG	GUGGGCAAAUCUCCUUUGGCA	Cleavage
bdi-miR399a	c20981_g1_i3	2.5	-1	1	21	786	806	UGCCAAAGGAGAAUUACCCUG	UUGGGCAAAUCUCCUUUGGCA	Cleavage
bdi-miR399d	c20981_g1_i3	2.5	-1	1	21	872	892	UGCCAAAGGAGAUUUGCCCGG	CAGGGUAAUUCUCCUUUGGCA	Cleavage
bdi-miR7752-5p	c19833_g5_i6	2.5	-1	1	24	178	201	AUGCUCUUCCCACUGUCAUUUUCC	UGUAUAUGACUGUGGGAAGAGCUU	Cleavage
bdi-miR7752-5p	c19833_g5_i5	2.5	-1	1	24	178	201	AUGCUCUUCCCACUGUCAUUUUCC	UGUAUAUGACUGUGGGAAGAGCUU	Cleavage
bdi-miR7767-3p	c19598_g1_i2	2.5	-1	1	21	1062	1082	AGGAGCAAGCAGCUUGAAGGU	UUGUUCAAGCUGUUUGCUCCU	Cleavage
bdi-miR7768a-3p	c20462_g1_i8	2.5	-1	1	22	400	421	CGGCGCCGUCCUCGACCGGGAG	UCCCCGUUCGAGGACGCCGCCG	Cleavage
bdi-miR7768a-3p	c16700_g1_i1	2.5	-1	1	21	1	21	CGGCGCCGUCCUCGACCGGGA	GGUCGGUCGAGGACGGCGGCG	Cleavage
bdi-miR7768b-3p	c20462_g1_i8	2.5	-1	1	22	400	421	CGGCGCCGUCCUCGACCGGGAG	UCCCCGUUCGAGGACGCCGCCG	Cleavage
bdi-miR7768b-3p	c16700_g1_i1	2.5	-1	1	21	1	21	CGGCGCCGUCCUCGACCGGGA	GGUCGGUCGAGGACGGCGGCG	Cleavage
egu-miR172d	c18447_g1_i2	2.5	-1	1	21	490	510	UGAAUCUUGAUGAUGCUGCAC	CUGCAGCAUCAUCAGGAUUCU	Cleavage
egu-miR172e	c18447_g1_i2	2.5	-1	1	21	490	510	UGAAUCUUGAUGAUGCUGCAC	CUGCAGCAUCAUCAGGAUUCU	Cleavage
egu-miR172f	c18447_g1_i2	2.5	-1	1	21	490	510	UGAAUCUUGAUGAUGCUGCAC	CUGCAGCAUCAUCAGGAUUCU	Cleavage
hvu-miR169	c19097_g3_i2	2.5	-1	1	21	897	919	AAGCCAAGGAUGAGUUGCC--UG	CACUGGCAACUCAUCCUUGGCUU	Cleavage
hvu-miR399	c20981_g1_i3	2.5	-1	1	21	872	892	UGCCAAAGGAGAUUUGCCCCG	CAGGGUAAUUCUCCUUUGGCA	Cleavage
hvu-miR6189	c20072_g2_i2	2.5	-1	1	20	918	937	AGGUGAUGCUGUGGUGAUCU	CUAUCACCAUAGCAUCACCU	Translation
hvu-miR6196	c17974_g1_i1	2.5	-1	1	21	99	119	AGGACGAGGAGAUGGAGAGGA	GCCUCUCCAUCUCCUCGUCUC	Cleavage
hvu-miR6214	c17929_g2_i1	2.5	-1	1	20	26	45	CGACGACGACGAGCACGACA	CCUCGUGCUCGUCGGCGUCG	Cleavage
hvu-miR6214	c19454_g2_i1	2.5	-1	1	20	67	86	CGACGACGACGAGCACGACA	CGUCGAGCUCGUCGUCUUCG	Cleavage
hvu-miR6214	c18088_g1_i1	2.5	-1	1	20	173	192	CGACGACGACGAGCACGACA	CGUCGUCGUCGUCGUCGUCG	Cleavage
osa-miR164c	c12319_g1_i1	2.5	-1	1	21	463	483	UGGAGAAGCAGGGUACGUGCA	ACCACGCACCCUUCUUCUCCA	Cleavage
osa-miR172b	c18447_g1_i2	2.5	-1	1	21	490	510	GGAAUCUUGAUGAUGCUGCAU	CUGCAGCAUCAUCAGGAUUCU	Cleavage
osa-miR172c	c18447_g1_i2	2.5	-1	1	21	490	510	UGAAUCUUGAUGAUGCUGCAC	CUGCAGCAUCAUCAGGAUUCU	Cleavage
osa-miR1862e	c20072_g1_i3	2.5	-1	1	24	1303	1326	CUAGAUUUGUUUAUUUUGGGACGG	GGAAACCAAAAUAAACAAAUCCAU	Cleavage
osa-miR2868	c20434_g3_i1	2.5	-1	1	20	475	494	UUGGUUUUGUGUAGUAGAAA	UUUCUCCUAAACAAAACCAA	Translation
osa-miR319a-3p.2-3p	c16137_g2_i1	2.5	-1	1	20	236	255	UUGGACUGAAGGGUGCUCCC	CGGGGCACACUUCAGUCCAA	Cleavage
osa-miR319b	c16137_g2_i1	2.5	-1	1	20	236	255	UUGGACUGAAGGGUGCUCCC	CGGGGCACACUUCAGUCCAA	Cleavage
osa-miR395c	c19207_g1_i6	2.5	-1	1	21	101	121	GUGAAGUGUUUGGAGGAACUC	GAGUUCCUCCAAGCACUUCAU	Cleavage
osa-miR399d	c20981_g1_i3	2.5	-1	1	21	872	892	UGCCAAAGGAGAGUUGCCCUG	CAGGGUAAUUCUCCUUUGGCA	Cleavage
osa-miR399e	c20981_g1_i3	2.5	-1	1	21	872	892	UGCCAAAGGAGAUUUGCCCAG	CAGGGUAAUUCUCCUUUGGCA	Cleavage
osa-miR399f	c20981_g1_i3	2.5	-1	1	21	872	892	UGCCAAAGGAGAUUUGCCCAG	CAGGGUAAUUCUCCUUUGGCA	Cleavage
osa-miR399g	c20981_g1_i3	2.5	-1	1	21	872	892	UGCCAAAGGAGAUUUGCCCAG	CAGGGUAAUUCUCCUUUGGCA	Cleavage
osa-miR399h	c20981_g1_i3	2.5	-1	1	21	872	892	UGCCAAAGGAGACUUGCCCAG	CAGGGUAAUUCUCCUUUGGCA	Cleavage
osa-miR399i	c20093_g6_i4	2.5	-1	1	21	889	909	UGCCAAAGGAGAGCUGCCCUG	GAGGGUAGCUUUCCUUUGGCA	Translation
osa-miR399i	c20093_g6_i1	2.5	-1	1	21	1148	1168	UGCCAAAGGAGAGCUGCCCUG	GAGGGUAGCUUUCCUUUGGCA	Translation
osa-miR399i	c20981_g1_i3	2.5	-1	1	21	479	499	UGCCAAAGGAGAGCUGCCCUG	UAGGGCAAAUCUCCUUUGGCA	Cleavage
osa-miR399i	c20981_g1_i3	2.5	-1	1	21	657	677	UGCCAAAGGAGAGCUGCCCUG	CUGGGCAAAUCUCCUUUGGCA	Cleavage
osa-miR399i	c20981_g1_i3	2.5	-1	1	21	694	714	UGCCAAAGGAGAGCUGCCCUG	UUGGGCAAAUCUCCUUUGGCA	Cleavage
osa-miR399i	c20981_g1_i3	2.5	-1	1	21	729	749	UGCCAAAGGAGAGCUGCCCUG	GUGGGCAAAUCUCCUUUGGCA	Cleavage
osa-miR399i	c20981_g1_i3	2.5	-1	1	21	786	806	UGCCAAAGGAGAGCUGCCCUG	UUGGGCAAAUCUCCUUUGGCA	Cleavage
osa-miR399j	c20981_g1_i3	2.5	-1	1	21	872	892	UGCCAAAGGAGAGUUGCCCUA	CAGGGUAAUUCUCCUUUGGCA	Cleavage
osa-miR414	c19582_g1_i1	2.5	-1	1	21	154	174	UCAUCCUCAUCAUCAUCGUCC	GGAUGAUGAUGAUGAUGAUGA	Cleavage
osa-miR414	c20015_g3_i2	2.5	-1	1	21	93	113	UCAUCCUCAUCAUCAUCGUCC	GUACGGUGGUGAUGAGGAUGA	Cleavage
osa-miR414	c19193_g6_i1	2.5	-1	1	21	116	136	UCAUCCUCAUCAUCAUCGUCC	UGACGAUGAUGAUGAUGAUGG	Cleavage
osa-miR414	c16986_g1_i3	2.5	-1	1	21	1	21	UCAUCCUCAUCAUCAUCGUCC	UGAUGAUGAUGAUGAUGAUGA	Cleavage
osa-miR414	c19914_g2_i2	2.5	-1	1	21	408	428	UCAUCCUCAUCAUCAUCGUCC	UGAUGAUGAUGAUGAUGAUGA	Cleavage
osa-miR414	c18662_g1_i1	2.5	-1	1	21	1694	1714	UCAUCCUCAUCAUCAUCGUCC	GGAGGAUGAUGAUGACGAUGA	Cleavage
osa-miR414	c19181_g2_i2	2.5	-1	1	21	1009	1029	UCAUCCUCAUCAUCAUCGUCC	UGACGAUGAGGAUGAGGAUGC	Cleavage
osa-miR414	c19463_g1_i4	2.5	-1	1	21	367	387	UCAUCCUCAUCAUCAUCGUCC	AGAAGAUGAUGAUGAAGAUGA	Cleavage
osa-miR414	c20952_g2_i6	2.5	-1	1	21	663	683	UCAUCCUCAUCAUCAUCGUCC	CAAUGAUGAUGAUGAGGAGGA	Cleavage
osa-miR414	c20255_g2_i6	2.5	-1	1	21	463	483	UCAUCCUCAUCAUCAUCGUCC	CGACAAUGAUGAUGAUGAUGA	Cleavage
osa-miR414	c20338_g2_i5	2.5	-1	1	21	773	793	UCAUCCUCAUCAUCAUCGUCC	CCUCGAUGAUGAUGAGGAGGA	Cleavage
osa-miR444f	c19342_g2_i2	2.5	-1	1	21	464	484	UGCAGUUGUUGCCUCAAGCUU	CAGCAUGAGGAAACAACUGCA	Translation
osa-miR5531	c17418_g1_i4	2.5	-1	1	22	255	276	ACUGACUGCCUUGAGCUCCGGG	GUUGAAGCUCAAGGCAGUCAAU	Cleavage
osa-miR820a	c20621_g7_i6	2.5	-1	1	21	112	132	UCGGCCUCGUGGAUGGACCAG	GCGGUCCCUCCACGAGGCCAA	Cleavage
osa-miR820b	c20621_g7_i6	2.5	-1	1	21	112	132	UCGGCCUCGUGGAUGGACCAG	GCGGUCCCUCCACGAGGCCAA	Cleavage
osa-miR820c	c20621_g7_i6	2.5	-1	1	21	112	132	UCGGCCUCGUGGAUGGACCAG	GCGGUCCCUCCACGAGGCCAA	Cleavage
sbi-miR164c	c20363_g4_i2	2.5	-1	1	21	330	350	UGGAGAAGCAGGACACGUGAG	AGCAGGUGCCCUGCUUCUCCA	Cleavage
sbi-miR172b	c18447_g1_i2	2.5	-1	1	20	491	510	GGAAUCUUGAUGAUGCUGCA	UGCAGCAUCAUCAGGAUUCU	Cleavage
sbi-miR172e	c18447_g1_i2	2.5	-1	1	21	490	510	UGAAUCUUGAUGAUGCUGCAC	CUGCAGCAUCAUCAGGAUUCU	Cleavage
sbi-miR319a	c16137_g2_i1	2.5	-1	1	20	236	255	UUGGACUGAAGGGUGCUCCC	CGGGGCACACUUCAGUCCAA	Cleavage
sbi-miR319b	c16137_g2_i1	2.5	-1	1	20	236	255	UUGGACUGAAGGGUGCUCCC	CGGGGCACACUUCAGUCCAA	Cleavage
sbi-miR395f	c19207_g1_i6	2.5	-1	1	21	101	121	AUGAAGUGUUUGGGGGAACUC	GAGUUCCUCCAAGCACUUCAU	Cleavage
sbi-miR395k	c19207_g1_i6	2.5	-1	1	21	101	121	GUGAAGUGUUUGGAGGAACUC	GAGUUCCUCCAAGCACUUCAU	Cleavage
sbi-miR399b	c20093_g6_i4	2.5	-1	1	21	889	909	UGCCAAAGGAGAGCUGCCCUG	GAGGGUAGCUUUCCUUUGGCA	Translation
sbi-miR399b	c20093_g6_i1	2.5	-1	1	21	1148	1168	UGCCAAAGGAGAGCUGCCCUG	GAGGGUAGCUUUCCUUUGGCA	Translation
sbi-miR399b	c20981_g1_i3	2.5	-1	1	21	479	499	UGCCAAAGGAGAGCUGCCCUG	UAGGGCAAAUCUCCUUUGGCA	Cleavage
sbi-miR399b	c20981_g1_i3	2.5	-1	1	21	657	677	UGCCAAAGGAGAGCUGCCCUG	CUGGGCAAAUCUCCUUUGGCA	Cleavage
sbi-miR399b	c20981_g1_i3	2.5	-1	1	21	694	714	UGCCAAAGGAGAGCUGCCCUG	UUGGGCAAAUCUCCUUUGGCA	Cleavage
sbi-miR399b	c20981_g1_i3	2.5	-1	1	21	729	749	UGCCAAAGGAGAGCUGCCCUG	GUGGGCAAAUCUCCUUUGGCA	Cleavage
sbi-miR399b	c20981_g1_i3	2.5	-1	1	21	786	806	UGCCAAAGGAGAGCUGCCCUG	UUGGGCAAAUCUCCUUUGGCA	Cleavage
sbi-miR399d	c20981_g1_i3	2.5	-1	1	21	872	892	UGCCAAAGGAGAGUUGCCCUG	CAGGGUAAUUCUCCUUUGGCA	Cleavage
sbi-miR399e	c20981_g1_i3	2.5	-1	1	21	872	892	UGCCAAAGGAGAUUUGCCCAG	CAGGGUAAUUCUCCUUUGGCA	Cleavage
sbi-miR399f	c20981_g1_i3	2.5	-1	1	21	872	892	UGCCAAAGGAGAUUUGCCCAG	CAGGGUAAUUCUCCUUUGGCA	Cleavage
sbi-miR399i	c20981_g1_i3	2.5	-1	1	21	872	892	UGCCAAAGGAGAGUUGCCCUG	CAGGGUAAUUCUCCUUUGGCA	Cleavage
sbi-miR5565d	c4846_g1_i2	2.5	-1	1	24	1205	1228	ACUUCAAUCCAUGUAUGUUGGUGU	AUUUCAACUUACAUGGAUUCAAGU	Cleavage
sbi-miR5568b-5p	c18272_g3_i1	2.5	-1	1	21	596	616	UUUCUAGGUACAUAGCUUUUG	CAAAAUCUAUGUAACUAGAAA	Cleavage
sbi-miR5568c-3p	c23197_g1_i1	2.5	-1	1	21	910	930	ACUUACAGUUUGGAACGGAGG	ACUCUGUUCCAAACUGUAGGU	Cleavage
sbi-miR5568g-5p	c18272_g3_i1	2.5	-1	1	21	618	638	CAAAUUAUAAGAUGUUUUGGC	CUCAAAACAACUUAUAAUUUA	Cleavage
sbi-miR6233-3p	c18813_g1_i9	2.5	-1	1	24	132	157	CAAGUUUGGUUUUGGUAAUUAA--UG	CAAUUUAAAUACCAAAACCACACUUG	Cleavage
sbi-miR6235-5p	c19045_g4_i13	2.5	-1	1	23	1	23	UUGUGAGAGAAAAAUACUGUUGG	CCAGCAGUACUUUUCUCUCAGAA	Cleavage
ssp-miR444a	c19342_g2_i2	2.5	-1	1	21	464	484	UGCAGUUGUUGCCUCAAGCUU	CAGCAUGAGGAAACAACUGCA	Translation
ssp-miR444b.2	c19342_g2_i2	2.5	-1	1	21	464	484	UGCAGUUGUUGCCUCAAGCUU	CAGCAUGAGGAAACAACUGCA	Translation
tae-miR5062-5p	c36094_g1_i1	2.5	-1	1	23	320	342	UGAACCUUAGGGAACAGCCGCAU	ACGAGGCUUUUCCCUGAGGUUCA	Cleavage
tae-miR9666a-3p	c20283_g2_i8	2.5	-1	1	22	21	42	CGGUAGGGCUGUAUGAUGGCGA	UCACCAUCAUACAGUCCUACCU	Cleavage
tae-miR9674a-5p	c4846_g1_i2	2.5	-1	1	21	91	111	GCAUCAUCCAUCCUACCAUUC	GAAUGGGAGGUUGGAUGAUGC	Translation
tae-miR9776	c26478_g1_i1	2.5	-1	1	21	8	28	UUGGACGAGGAUGUGCAACUG	GAGUUGCACAUCCUCAUCCAC	Cleavage
zma-miR160f-3p	c8336_g1_i1	2.5	-1	1	21	408	428	GCGUGCGAGGUGCCAGGCAUG	CGUGCCUGGCACCUCGCAUGU	Cleavage
zma-miR164e-5p	c20363_g4_i2	2.5	-1	1	21	330	350	UGGAGAAGCAGGACACGUGAG	AGCAGGUGCCCUGCUUCUCCA	Cleavage
zma-miR171f-5p	c20346_g4_i6	2.5	-1	1	21	35	55	CGAUGUUGGCAUGGCUCAAUC	ACUUGAACCGUGCCAACAUCG	Cleavage
zma-miR172e	c18447_g1_i2	2.5	-1	1	21	490	510	GGAAUCUUGAUGAUGCUGCAU	CUGCAGCAUCAUCAGGAUUCU	Cleavage
zma-miR319a-3p	c16137_g2_i1	2.5	-1	1	20	236	255	UUGGACUGAAGGGUGCUCCC	CGGGGCACACUUCAGUCCAA	Cleavage
zma-miR319b-3p	c16137_g2_i1	2.5	-1	1	20	236	255	UUGGACUGAAGGGUGCUCCC	CGGGGCACACUUCAGUCCAA	Cleavage
zma-miR319c-3p	c16137_g2_i1	2.5	-1	1	20	236	255	UUGGACUGAAGGGUGCUCCC	CGGGGCACACUUCAGUCCAA	Cleavage
zma-miR319d-3p	c16137_g2_i1	2.5	-1	1	20	236	255	UUGGACUGAAGGGUGCUCCC	CGGGGCACACUUCAGUCCAA	Cleavage
zma-miR395c-3p	c19207_g1_i6	2.5	-1	1	21	101	121	GUGAAGUGUUUGGAGGAACUC	GAGUUCCUCCAAGCACUUCAU	Cleavage
zma-miR395l-3p	c19207_g1_i6	2.5	-1	1	21	101	121	GUGAAGUGUUUGGAGGAACUC	GAGUUCCUCCAAGCACUUCAU	Cleavage
zma-miR395m-3p	c19207_g1_i6	2.5	-1	1	21	101	121	GUGAAGUGUUUGGAGGAACUC	GAGUUCCUCCAAGCACUUCAU	Cleavage
zma-miR399d-3p	c20093_g6_i4	2.5	-1	1	21	889	909	UGCCAAAGGAGAGCUGCCCUG	GAGGGUAGCUUUCCUUUGGCA	Translation
zma-miR399d-3p	c20093_g6_i1	2.5	-1	1	21	1148	1168	UGCCAAAGGAGAGCUGCCCUG	GAGGGUAGCUUUCCUUUGGCA	Translation
zma-miR399d-3p	c20981_g1_i3	2.5	-1	1	21	479	499	UGCCAAAGGAGAGCUGCCCUG	UAGGGCAAAUCUCCUUUGGCA	Cleavage
zma-miR399d-3p	c20981_g1_i3	2.5	-1	1	21	657	677	UGCCAAAGGAGAGCUGCCCUG	CUGGGCAAAUCUCCUUUGGCA	Cleavage
zma-miR399d-3p	c20981_g1_i3	2.5	-1	1	21	694	714	UGCCAAAGGAGAGCUGCCCUG	UUGGGCAAAUCUCCUUUGGCA	Cleavage
zma-miR399d-3p	c20981_g1_i3	2.5	-1	1	21	729	749	UGCCAAAGGAGAGCUGCCCUG	GUGGGCAAAUCUCCUUUGGCA	Cleavage
zma-miR399d-3p	c20981_g1_i3	2.5	-1	1	21	786	806	UGCCAAAGGAGAGCUGCCCUG	UUGGGCAAAUCUCCUUUGGCA	Cleavage
zma-miR399e-3p	c20981_g1_i3	2.5	-1	1	21	872	892	UGCCAAAGGAGAGUUGCCCUG	CAGGGUAAUUCUCCUUUGGCA	Cleavage
zma-miR399i-3p	c20981_g1_i3	2.5	-1	1	21	872	892	UGCCAAAGGAGAGUUGCCCUG	CAGGGUAAUUCUCCUUUGGCA	Cleavage
zma-miR399j-3p	c20981_g1_i3	2.5	-1	1	21	872	892	UGCCAAAGGAGAGUUGCCCUG	CAGGGUAAUUCUCCUUUGGCA	Cleavage
ata-miR160b-3p	c19918_g1_i3	3	-1	1	21	1170	1190	GCGUGCACGGAUCCAAGCAUA	AGAGCUUCGAUCCGUGCACGG	Cleavage
ata-miR160b-3p	c19918_g1_i6	3	-1	1	21	260	280	GCGUGCACGGAUCCAAGCAUA	AGAGCUUCGAUCCGUGCACGG	Cleavage
ata-miR164c-3p	c20182_g2_i2	3	-1	1	21	397	417	CACGUGUUCUUCUCCUCCAUC	CCCGGUUGAGAAGAACACGUG	Cleavage
ata-miR167a-5p	c19802_g1_i8	3	-1	1	21	260	280	UGAAGCUGCCAGCAUGAUCUA	UGGAUGCUGCUGGCAGCUUCG	Cleavage
ata-miR167a-5p	c19802_g1_i1	3	-1	1	21	533	553	UGAAGCUGCCAGCAUGAUCUA	UGGAUGCUGCUGGCAGCUUCG	Cleavage
ata-miR167b-5p	c19802_g1_i8	3	-1	1	22	259	280	UGAAGCUGCCAGCAUGAUCUGA	AUGGAUGCUGCUGGCAGCUUCG	Cleavage
ata-miR167b-5p	c19802_g1_i1	3	-1	1	22	532	553	UGAAGCUGCCAGCAUGAUCUGA	AUGGAUGCUGCUGGCAGCUUCG	Cleavage
ata-miR167c-5p	c19802_g1_i8	3	-1	1	21	260	280	UGAAGCUGCCAGCAUGAUCUA	UGGAUGCUGCUGGCAGCUUCG	Cleavage
ata-miR167c-5p	c19802_g1_i1	3	-1	1	21	533	553	UGAAGCUGCCAGCAUGAUCUA	UGGAUGCUGCUGGCAGCUUCG	Cleavage
ata-miR167d-5p	c19802_g1_i8	3	-1	1	22	259	280	UGAAGCUGCCAGCAUGAUCUGA	AUGGAUGCUGCUGGCAGCUUCG	Cleavage
ata-miR167d-5p	c19802_g1_i1	3	-1	1	22	532	553	UGAAGCUGCCAGCAUGAUCUGA	AUGGAUGCUGCUGGCAGCUUCG	Cleavage
ata-miR167e-5p	c19802_g1_i8	3	-1	1	21	260	280	UGAAGCUGCCAGCAUGAUCUA	UGGAUGCUGCUGGCAGCUUCG	Cleavage
ata-miR167e-5p	c19802_g1_i1	3	-1	1	21	533	553	UGAAGCUGCCAGCAUGAUCUA	UGGAUGCUGCUGGCAGCUUCG	Cleavage
ata-miR167f-3p	c20130_g4_i1	3	-1	1	21	63	84	CAGAUCAUGCU-GCAGCUUCAU	GUGAAGCUGCCAGCAUGAUCUG	Translation
ata-miR167f-5p	c19802_g1_i8	3	-1	1	22	259	280	UGAAGCUGCCAGCAUGAUCUGC	AUGGAUGCUGCUGGCAGCUUCG	Cleavage
ata-miR167f-5p	c19802_g1_i1	3	-1	1	22	532	553	UGAAGCUGCCAGCAUGAUCUGC	AUGGAUGCUGCUGGCAGCUUCG	Cleavage
bdi-miR167a	c19802_g1_i8	3	-1	1	21	260	280	UGAAGCUGCCAGCAUGAUCUA	UGGAUGCUGCUGGCAGCUUCG	Cleavage
bdi-miR167a	c19802_g1_i1	3	-1	1	21	533	553	UGAAGCUGCCAGCAUGAUCUA	UGGAUGCUGCUGGCAGCUUCG	Cleavage
bdi-miR167b	c19802_g1_i8	3	-1	1	21	260	280	UGAAGCUGCCAGCAUGAUCUA	UGGAUGCUGCUGGCAGCUUCG	Cleavage
bdi-miR167b	c19802_g1_i1	3	-1	1	21	533	553	UGAAGCUGCCAGCAUGAUCUA	UGGAUGCUGCUGGCAGCUUCG	Cleavage
bdi-miR167c-5p	c19802_g1_i8	3	-1	1	22	259	280	UGAAGCUGCCAGCAUGAUCUGA	AUGGAUGCUGCUGGCAGCUUCG	Cleavage
bdi-miR167c-5p	c19802_g1_i1	3	-1	1	22	532	553	UGAAGCUGCCAGCAUGAUCUGA	AUGGAUGCUGCUGGCAGCUUCG	Cleavage
bdi-miR167d-5p	c19802_g1_i8	3	-1	1	22	259	280	UGAAGCUGCCAGCAUGAUCUGA	AUGGAUGCUGCUGGCAGCUUCG	Cleavage
bdi-miR167d-5p	c19802_g1_i1	3	-1	1	22	532	553	UGAAGCUGCCAGCAUGAUCUGA	AUGGAUGCUGCUGGCAGCUUCG	Cleavage
bdi-miR167e-5p	c19802_g1_i8	3	-1	1	22	259	280	UGAAGCUGCCAGCAUGAUCUGA	AUGGAUGCUGCUGGCAGCUUCG	Cleavage
bdi-miR167e-5p	c19802_g1_i1	3	-1	1	22	532	553	UGAAGCUGCCAGCAUGAUCUGA	AUGGAUGCUGCUGGCAGCUUCG	Cleavage
bdi-miR167f	c19802_g1_i8	3	-1	1	21	260	280	UGAAGCUGCCAGCAUGAUCUA	UGGAUGCUGCUGGCAGCUUCG	Cleavage
bdi-miR167f	c19802_g1_i1	3	-1	1	21	533	553	UGAAGCUGCCAGCAUGAUCUA	UGGAUGCUGCUGGCAGCUUCG	Cleavage
bdi-miR167g	c19802_g1_i8	3	-1	1	22	259	280	UGAAGCUGCCAGCAUGAUCUGA	AUGGAUGCUGCUGGCAGCUUCG	Cleavage
bdi-miR167g	c19802_g1_i1	3	-1	1	22	532	553	UGAAGCUGCCAGCAUGAUCUGA	AUGGAUGCUGCUGGCAGCUUCG	Cleavage
bdi-miR169i	c20249_g1_i1	3	-1	1	22	362	383	CCAGCCAAGAAUGGCUUGCCUA	UCAUCAAAUCAUUCUUGGCUGG	Cleavage
bdi-miR5167a-3p	c18372_g2_i2	3	-1	1	21	226	246	CCAAUGACACCCAUAGUGGAA	UUCCCCUCUGGGUGUCAUUGC	Cleavage
bdi-miR5170	c13114_g1_i1	3	-1	1	21	408	428	UCAUCAAGUUGAGUGACCGUA	CGCGACCCCUCAACUUGAUGA	Cleavage
bdi-miR5170	c13114_g1_i2	3	-1	1	21	408	428	UCAUCAAGUUGAGUGACCGUA	CGCGACCCCUCAACUUGAUGA	Cleavage
bdi-miR845	c20589_g1_i4	3	-1	1	21	115	135	UGCUCUGAUACCAAUUGUUGG	CUAACAUCUGGUAUCAGAGCC	Cleavage
bdi-miR9494	c17131_g1_i2	3	-1	1	21	66	86	UUCAUCACCUUCGUCUCCGUC	GGCGAAUACGAAGGUGAUGAU	Cleavage
far-miR1134	c20128_g1_i12	3	-1	1	24	544	567	CGACAACAACAACAAGAAGAAGAG	AAGUUUUUUUUGUUGUUGUUGUCU	Cleavage
hvu-miR5051	c19196_g1_i6	3	-1	1	21	1	21	UUUGGCACCUUGAAACUGGGA	CACCAGGCUCAAGGUGCCAAU	Cleavage
osa-miR167a-5p	c19802_g1_i8	3	-1	1	21	260	280	UGAAGCUGCCAGCAUGAUCUA	UGGAUGCUGCUGGCAGCUUCG	Cleavage
osa-miR167a-5p	c19802_g1_i1	3	-1	1	21	533	553	UGAAGCUGCCAGCAUGAUCUA	UGGAUGCUGCUGGCAGCUUCG	Cleavage
osa-miR167b	c19802_g1_i8	3	-1	1	21	260	280	UGAAGCUGCCAGCAUGAUCUA	UGGAUGCUGCUGGCAGCUUCG	Cleavage
osa-miR167b	c19802_g1_i1	3	-1	1	21	533	553	UGAAGCUGCCAGCAUGAUCUA	UGGAUGCUGCUGGCAGCUUCG	Cleavage
osa-miR167c-5p	c19802_g1_i8	3	-1	1	21	260	280	UGAAGCUGCCAGCAUGAUCUA	UGGAUGCUGCUGGCAGCUUCG	Cleavage
osa-miR167c-5p	c19802_g1_i1	3	-1	1	21	533	553	UGAAGCUGCCAGCAUGAUCUA	UGGAUGCUGCUGGCAGCUUCG	Cleavage
osa-miR167d-5p	c19802_g1_i8	3	-1	1	21	260	280	UGAAGCUGCCAGCAUGAUCUG	UGGAUGCUGCUGGCAGCUUCG	Cleavage
osa-miR167d-5p	c19802_g1_i1	3	-1	1	21	533	553	UGAAGCUGCCAGCAUGAUCUG	UGGAUGCUGCUGGCAGCUUCG	Cleavage
osa-miR167e-5p	c19802_g1_i8	3	-1	1	21	260	280	UGAAGCUGCCAGCAUGAUCUG	UGGAUGCUGCUGGCAGCUUCG	Cleavage
osa-miR167e-5p	c19802_g1_i1	3	-1	1	21	533	553	UGAAGCUGCCAGCAUGAUCUG	UGGAUGCUGCUGGCAGCUUCG	Cleavage
osa-miR167f	c19802_g1_i8	3	-1	1	21	260	280	UGAAGCUGCCAGCAUGAUCUG	UGGAUGCUGCUGGCAGCUUCG	Cleavage
osa-miR167f	c19802_g1_i1	3	-1	1	21	533	553	UGAAGCUGCCAGCAUGAUCUG	UGGAUGCUGCUGGCAGCUUCG	Cleavage
osa-miR167g	c19802_g1_i8	3	-1	1	21	260	280	UGAAGCUGCCAGCAUGAUCUG	UGGAUGCUGCUGGCAGCUUCG	Cleavage
osa-miR167g	c19802_g1_i1	3	-1	1	21	533	553	UGAAGCUGCCAGCAUGAUCUG	UGGAUGCUGCUGGCAGCUUCG	Cleavage
osa-miR167h-5p	c19802_g1_i8	3	-1	1	21	260	280	UGAAGCUGCCAGCAUGAUCUG	UGGAUGCUGCUGGCAGCUUCG	Cleavage
osa-miR167h-5p	c19802_g1_i1	3	-1	1	21	533	553	UGAAGCUGCCAGCAUGAUCUG	UGGAUGCUGCUGGCAGCUUCG	Cleavage
osa-miR167i-5p	c19802_g1_i8	3	-1	1	21	260	280	UGAAGCUGCCAGCAUGAUCUG	UGGAUGCUGCUGGCAGCUUCG	Cleavage
osa-miR167i-5p	c19802_g1_i1	3	-1	1	21	533	553	UGAAGCUGCCAGCAUGAUCUG	UGGAUGCUGCUGGCAGCUUCG	Cleavage
osa-miR167j	c19802_g1_i8	3	-1	1	21	260	280	UGAAGCUGCCAGCAUGAUCUG	UGGAUGCUGCUGGCAGCUUCG	Cleavage
osa-miR167j	c19802_g1_i1	3	-1	1	21	533	553	UGAAGCUGCCAGCAUGAUCUG	UGGAUGCUGCUGGCAGCUUCG	Cleavage
osa-miR172d-5p	c21729_g1_i1	3	-1	1	20	423	442	GCAGCACCAUCAAGAUUCAC	UUUAACCUUGAUGGUGCUGG	Cleavage
osa-miR1847.1	c11150_g1_i1	3	-1	1	21	195	215	UGCAGUUUGCAGUUGUGGCAC	AGGCAGCAACUGCAAACUGCU	Cleavage
osa-miR1854-3p	c19135_g1_i9	3	-1	1	22	535	556	UCCAAUUUGGGGAUUUGCUGAU	UAGAGUCAAUCCCCAAAUUGGU	Cleavage
osa-miR1854-3p	c19135_g1_i3	3	-1	1	22	998	1019	UCCAAUUUGGGGAUUUGCUGAU	UAGAGUCAAUCCCCAAAUUGGU	Cleavage
osa-miR2926	c17573_g1_i2	3	-1	1	20	127	146	AGGUCGUCGACGUUGGUGCU	AGCCUCAACGUCGACGACCC	Cleavage
osa-miR2926	c18585_g1_i2	3	-1	1	20	227	246	AGGUCGUCGACGUUGGUGCU	GACUCCUACGUCGACGACCU	Cleavage
osa-miR2926	c18585_g1_i1	3	-1	1	20	227	246	AGGUCGUCGACGUUGGUGCU	GACUCCUACGUCGACGACCU	Cleavage
osa-miR395x	c20081_g3_i5	3	-1	1	21	736	756	GUGAAGUGUUUGGAGUAGCUC	CUGCGGCUCCAAACACUUCAG	Cleavage
osa-miR414	c18383_g1_i4	3	-1	1	21	293	314	UCAUCCUCAUCAUCAU-CGUCC	UGAUGGAUGAUGAUGAGGAUGA	Cleavage
osa-miR5144-3p	c18114_g2_i1	3	-1	1	21	345	366	UCUCCUCAGCAGCAC-AAGAAG	AAGCUUAGUGCUGCUGAGGAGA	Cleavage
osa-miR5516a	c20962_g3_i5	3	-1	1	21	686	706	CUCAUUGCUUCGGUAGGCUGG	AUAGCUUGCCGAAGCAAUGAU	Cleavage
osa-miR5516a	c20962_g3_i1	3	-1	1	21	1003	1023	CUCAUUGCUUCGGUAGGCUGG	AUAGCUUGCCGAAGCAAUGAU	Cleavage
osa-miR5516b	c20962_g3_i5	3	-1	1	21	686	706	CUCAUUGCUUCGGUAGGCUGG	AUAGCUUGCCGAAGCAAUGAU	Cleavage
osa-miR5516b	c20962_g3_i1	3	-1	1	21	1003	1023	CUCAUUGCUUCGGUAGGCUGG	AUAGCUUGCCGAAGCAAUGAU	Cleavage
sbi-miR167a	c19802_g1_i8	3	-1	1	21	260	280	UGAAGCUGCCAGCAUGAUCUA	UGGAUGCUGCUGGCAGCUUCG	Cleavage
sbi-miR167a	c19802_g1_i1	3	-1	1	21	533	553	UGAAGCUGCCAGCAUGAUCUA	UGGAUGCUGCUGGCAGCUUCG	Cleavage
sbi-miR167b	c19802_g1_i8	3	-1	1	21	260	280	UGAAGCUGCCAGCAUGAUCUA	UGGAUGCUGCUGGCAGCUUCG	Cleavage
sbi-miR167b	c19802_g1_i1	3	-1	1	21	533	553	UGAAGCUGCCAGCAUGAUCUA	UGGAUGCUGCUGGCAGCUUCG	Cleavage
sbi-miR167c	c19802_g1_i8	3	-1	1	21	260	280	UGAAGCUGCCAGCAUGAUCUG	UGGAUGCUGCUGGCAGCUUCG	Cleavage
sbi-miR167c	c19802_g1_i1	3	-1	1	21	533	553	UGAAGCUGCCAGCAUGAUCUG	UGGAUGCUGCUGGCAGCUUCG	Cleavage
sbi-miR167d	c19802_g1_i8	3	-1	1	21	260	280	UGAAGCUGCCAGCAUGAUCUG	UGGAUGCUGCUGGCAGCUUCG	Cleavage
sbi-miR167d	c19802_g1_i1	3	-1	1	21	533	553	UGAAGCUGCCAGCAUGAUCUG	UGGAUGCUGCUGGCAGCUUCG	Cleavage
sbi-miR167e	c19802_g1_i8	3	-1	1	21	260	280	UGAAGCUGCCAGCAUGAUCUG	UGGAUGCUGCUGGCAGCUUCG	Cleavage
sbi-miR167e	c19802_g1_i1	3	-1	1	21	533	553	UGAAGCUGCCAGCAUGAUCUG	UGGAUGCUGCUGGCAGCUUCG	Cleavage
sbi-miR167f	c19802_g1_i8	3	-1	1	21	260	280	UGAAGCUGCCAGCAUGAUCUG	UGGAUGCUGCUGGCAGCUUCG	Cleavage
sbi-miR167f	c19802_g1_i1	3	-1	1	21	533	553	UGAAGCUGCCAGCAUGAUCUG	UGGAUGCUGCUGGCAGCUUCG	Cleavage
sbi-miR167g	c19802_g1_i8	3	-1	1	21	260	280	UGAAGCUGCCAGCAUGAUCUG	UGGAUGCUGCUGGCAGCUUCG	Cleavage
sbi-miR167g	c19802_g1_i1	3	-1	1	21	533	553	UGAAGCUGCCAGCAUGAUCUG	UGGAUGCUGCUGGCAGCUUCG	Cleavage
sbi-miR167h	c19802_g1_i8	3	-1	1	21	260	280	UGAAGCUGCCAGCAUGAUCUG	UGGAUGCUGCUGGCAGCUUCG	Cleavage
sbi-miR167h	c19802_g1_i1	3	-1	1	21	533	553	UGAAGCUGCCAGCAUGAUCUG	UGGAUGCUGCUGGCAGCUUCG	Cleavage
sbi-miR167i	c19802_g1_i8	3	-1	1	21	260	280	UGAAGCUGCCAGCAUGAUCUA	UGGAUGCUGCUGGCAGCUUCG	Cleavage
sbi-miR167i	c19802_g1_i1	3	-1	1	21	533	553	UGAAGCUGCCAGCAUGAUCUA	UGGAUGCUGCUGGCAGCUUCG	Cleavage
sof-miR167a	c19802_g1_i8	3	-1	1	21	260	280	UGAAGCUGCCAGCAUGAUCUG	UGGAUGCUGCUGGCAGCUUCG	Cleavage
sof-miR167a	c19802_g1_i1	3	-1	1	21	533	553	UGAAGCUGCCAGCAUGAUCUG	UGGAUGCUGCUGGCAGCUUCG	Cleavage
sof-miR167b	c19802_g1_i8	3	-1	1	21	260	280	UGAAGCUGCCAGCAUGAUCUG	UGGAUGCUGCUGGCAGCUUCG	Cleavage
sof-miR167b	c19802_g1_i1	3	-1	1	21	533	553	UGAAGCUGCCAGCAUGAUCUG	UGGAUGCUGCUGGCAGCUUCG	Cleavage
ssp-miR167b	c19802_g1_i8	3	-1	1	21	260	280	UGAAGCUGCCAGCAUGAUCUG	UGGAUGCUGCUGGCAGCUUCG	Cleavage
ssp-miR167b	c19802_g1_i1	3	-1	1	21	533	553	UGAAGCUGCCAGCAUGAUCUG	UGGAUGCUGCUGGCAGCUUCG	Cleavage
tae-miR167a	c19802_g1_i8	3	-1	1	21	260	280	UGAAGCUGCCAGCAUGAUCUA	UGGAUGCUGCUGGCAGCUUCG	Cleavage
tae-miR167a	c19802_g1_i1	3	-1	1	21	533	553	UGAAGCUGCCAGCAUGAUCUA	UGGAUGCUGCUGGCAGCUUCG	Cleavage
tae-miR167c-5p	c19802_g1_i8	3	-1	1	22	259	280	UGAAGCUGCCAGCAUGAUCUGC	AUGGAUGCUGCUGGCAGCUUCG	Cleavage
tae-miR167c-5p	c19802_g1_i1	3	-1	1	22	532	553	UGAAGCUGCCAGCAUGAUCUGC	AUGGAUGCUGCUGGCAGCUUCG	Cleavage
tae-miR5086	c18770_g1_i3	3	-1	1	21	932	952	ACAUUGGUGGAAGGCGUGGUA	AUCCACCACUUCCACCAAUGC	Cleavage
tae-miR9666a-3p	c20283_g2_i8	3	-1	1	22	63	84	CGGUAGGGCUGUAUGAUGGCGA	UCACCUGCAUACAGCCCUACCU	Cleavage
zma-miR159e-5p	c20038_g4_i5	3	-1	1	21	768	788	CAGCUCCUGCAGCAUCUGUUC	CAACCGGUGCUGCAGGAGCUA	Cleavage
zma-miR159e-5p	c20038_g4_i2	3	-1	1	21	831	851	CAGCUCCUGCAGCAUCUGUUC	CAACCGGUGCUGCAGGAGCUA	Cleavage
zma-miR167a-5p	c19802_g1_i8	3	-1	1	21	260	280	UGAAGCUGCCAGCAUGAUCUA	UGGAUGCUGCUGGCAGCUUCG	Cleavage
zma-miR167a-5p	c19802_g1_i1	3	-1	1	21	533	553	UGAAGCUGCCAGCAUGAUCUA	UGGAUGCUGCUGGCAGCUUCG	Cleavage
zma-miR167b-5p	c19802_g1_i8	3	-1	1	21	260	280	UGAAGCUGCCAGCAUGAUCUA	UGGAUGCUGCUGGCAGCUUCG	Cleavage
zma-miR167b-5p	c19802_g1_i1	3	-1	1	21	533	553	UGAAGCUGCCAGCAUGAUCUA	UGGAUGCUGCUGGCAGCUUCG	Cleavage
zma-miR167c-5p	c19802_g1_i8	3	-1	1	21	260	280	UGAAGCUGCCAGCAUGAUCUA	UGGAUGCUGCUGGCAGCUUCG	Cleavage
zma-miR167c-5p	c19802_g1_i1	3	-1	1	21	533	553	UGAAGCUGCCAGCAUGAUCUA	UGGAUGCUGCUGGCAGCUUCG	Cleavage
zma-miR167d-5p	c19802_g1_i8	3	-1	1	21	260	280	UGAAGCUGCCAGCAUGAUCUA	UGGAUGCUGCUGGCAGCUUCG	Cleavage
zma-miR167d-5p	c19802_g1_i1	3	-1	1	21	533	553	UGAAGCUGCCAGCAUGAUCUA	UGGAUGCUGCUGGCAGCUUCG	Cleavage
zma-miR167e-5p	c19802_g1_i8	3	-1	1	21	260	280	UGAAGCUGCCAGCAUGAUCUG	UGGAUGCUGCUGGCAGCUUCG	Cleavage
zma-miR167e-5p	c19802_g1_i1	3	-1	1	21	533	553	UGAAGCUGCCAGCAUGAUCUG	UGGAUGCUGCUGGCAGCUUCG	Cleavage
zma-miR167f-5p	c19802_g1_i8	3	-1	1	21	260	280	UGAAGCUGCCAGCAUGAUCUG	UGGAUGCUGCUGGCAGCUUCG	Cleavage
zma-miR167f-5p	c19802_g1_i1	3	-1	1	21	533	553	UGAAGCUGCCAGCAUGAUCUG	UGGAUGCUGCUGGCAGCUUCG	Cleavage
zma-miR167g-5p	c19802_g1_i8	3	-1	1	21	260	280	UGAAGCUGCCAGCAUGAUCUG	UGGAUGCUGCUGGCAGCUUCG	Cleavage
zma-miR167g-5p	c19802_g1_i1	3	-1	1	21	533	553	UGAAGCUGCCAGCAUGAUCUG	UGGAUGCUGCUGGCAGCUUCG	Cleavage
zma-miR167h-5p	c19802_g1_i8	3	-1	1	21	260	280	UGAAGCUGCCAGCAUGAUCUG	UGGAUGCUGCUGGCAGCUUCG	Cleavage
zma-miR167h-5p	c19802_g1_i1	3	-1	1	21	533	553	UGAAGCUGCCAGCAUGAUCUG	UGGAUGCUGCUGGCAGCUUCG	Cleavage
zma-miR167i-5p	c19802_g1_i8	3	-1	1	21	260	280	UGAAGCUGCCAGCAUGAUCUG	UGGAUGCUGCUGGCAGCUUCG	Cleavage
zma-miR167i-5p	c19802_g1_i1	3	-1	1	21	533	553	UGAAGCUGCCAGCAUGAUCUG	UGGAUGCUGCUGGCAGCUUCG	Cleavage
zma-miR167j-5p	c19802_g1_i8	3	-1	1	21	260	280	UGAAGCUGCCAGCAUGAUCUG	UGGAUGCUGCUGGCAGCUUCG	Cleavage
zma-miR167j-5p	c19802_g1_i1	3	-1	1	21	533	553	UGAAGCUGCCAGCAUGAUCUG	UGGAUGCUGCUGGCAGCUUCG	Cleavage
zma-miR169n-3p	c20853_g1_i3	3	-1	1	20	612	631	GGCAGGCCUUCUUGGCUAAG	GUUCUCCAAGAAGGCCUGCG	Cleavage
zma-miR172b-5p	c21729_g1_i1	3	-1	1	20	422	441	CAGCACCAUCAAGAUUCACA	AUUUAACCUUGAUGGUGCUG	Cleavage
zma-miR172d-5p	c21729_g1_i1	3	-1	1	20	422	441	CAGCACCAUCAAGAUUCACA	AUUUAACCUUGAUGGUGCUG	Cleavage
zma-miR2118g	c19647_g6_i3	3	-1	1	22	616	637	UUCCUGAUGCCUCCUAUUCCUA	AAAAAAGAGGAGGCAUCAGGAG	Cleavage
zma-miR393c-3p	c13777_g1_i1	3	-1	1	22	678	700	GUCAGUGC-AAUCCCUUUGGAAU	GAGCCAAAGGGAUUAGCACUGAC	Cleavage

## Sheet: (RT, LT)
Blast results of identified miRNA with their targets in millet transcriptome
miRNA_Acc.	Target_Acc.	Expectation	UPE$	miRNA_start	miRNA_end	Target_start	Target_end	miRNA_aligned_fragment	Target_aligned_fragment	Inhibition
ata-miR160a-5p	c19600_g2_i5	0	-1	1	21	505	525	UGCCUGGCUCCCUGUAUGCCA	AGGCAUACAGGGAGCCAGGCA	Cleavage
ata-miR160a-5p	c19600_g2_i8	0	-1	1	21	505	525	UGCCUGGCUCCCUGUAUGCCA	AGGCAUACAGGGAGCCAGGCA	Cleavage
ata-miR160b-5p	c19600_g2_i5	0	-1	1	21	505	525	UGCCUGGCUCCCUGUAUGCCA	AGGCAUACAGGGAGCCAGGCA	Cleavage
ata-miR160b-5p	c19600_g2_i8	0	-1	1	21	505	525	UGCCUGGCUCCCUGUAUGCCA	AGGCAUACAGGGAGCCAGGCA	Cleavage
ata-miR160c-5p	c19600_g2_i5	0	-1	1	21	505	525	UGCCUGGCUCCCUGUAUGCCA	AGGCAUACAGGGAGCCAGGCA	Cleavage
ata-miR160c-5p	c19600_g2_i8	0	-1	1	21	505	525	UGCCUGGCUCCCUGUAUGCCA	AGGCAUACAGGGAGCCAGGCA	Cleavage
ata-miR9863a-3p	c19417_g5_i2	0	-1	1	22	168	189	UGAGAAGGUAGAUCAUAAUAGC	GCUAUUAUGAUCUACCUUCUCA	Cleavage
ata-miR9863b-3p	c19417_g5_i2	0	-1	1	22	168	189	UGAGAAGGUAGAUCAUAAUAGC	GCUAUUAUGAUCUACCUUCUCA	Cleavage
bdi-miR160a-5p	c19600_g2_i5	0	-1	1	21	505	525	UGCCUGGCUCCCUGUAUGCCA	AGGCAUACAGGGAGCCAGGCA	Cleavage
bdi-miR160a-5p	c19600_g2_i8	0	-1	1	21	505	525	UGCCUGGCUCCCUGUAUGCCA	AGGCAUACAGGGAGCCAGGCA	Cleavage
bdi-miR160b-5p	c19600_g2_i5	0	-1	1	21	505	525	UGCCUGGCUCCCUGUAUGCCA	AGGCAUACAGGGAGCCAGGCA	Cleavage
bdi-miR160b-5p	c19600_g2_i8	0	-1	1	21	505	525	UGCCUGGCUCCCUGUAUGCCA	AGGCAUACAGGGAGCCAGGCA	Cleavage
bdi-miR160c-5p	c19600_g2_i5	0	-1	1	21	505	525	UGCCUGGCUCCCUGUAUGCCA	AGGCAUACAGGGAGCCAGGCA	Cleavage
bdi-miR160c-5p	c19600_g2_i8	0	-1	1	21	505	525	UGCCUGGCUCCCUGUAUGCCA	AGGCAUACAGGGAGCCAGGCA	Cleavage
bdi-miR160d-5p	c19600_g2_i5	0	-1	1	21	505	525	UGCCUGGCUCCCUGUAUGCCA	AGGCAUACAGGGAGCCAGGCA	Cleavage
bdi-miR160d-5p	c19600_g2_i8	0	-1	1	21	505	525	UGCCUGGCUCCCUGUAUGCCA	AGGCAUACAGGGAGCCAGGCA	Cleavage
bdi-miR160f	c19600_g2_i5	0	-1	1	20	506	525	UGCCUGGCUCCCUGUAUGCC	GGCAUACAGGGAGCCAGGCA	Cleavage
bdi-miR160f	c19600_g2_i8	0	-1	1	20	506	525	UGCCUGGCUCCCUGUAUGCC	GGCAUACAGGGAGCCAGGCA	Cleavage
bdi-miR444c	c20628_g4_i1	0	-1	1	21	169	189	UGCAGUUGUUGUCUCAAGCUU	AAGCUUGAGACAACAACUGCA	Cleavage
bdi-miR444d	c20628_g4_i1	0	-1	1	21	169	189	UGCAGUUGUUGUCUCAAGCUU	AAGCUUGAGACAACAACUGCA	Cleavage
far-miR160	c19600_g2_i5	0	-1	1	21	505	525	UGCCUGGCUCCCUGUAUGCCA	AGGCAUACAGGGAGCCAGGCA	Cleavage
far-miR160	c19600_g2_i8	0	-1	1	21	505	525	UGCCUGGCUCCCUGUAUGCCA	AGGCAUACAGGGAGCCAGGCA	Cleavage
far-miR166	c19612_g1_i8	0	-1	1	21	22	42	CCGGACCAGGCUUCAUCCCAG	AUGGGAUGAAGCCUGGUCCGG	Cleavage
far-miR166	c19612_g1_i6	0	-1	1	21	22	42	CCGGACCAGGCUUCAUCCCAG	AUGGGAUGAAGCCUGGUCCGG	Cleavage
osa-miR160a-5p	c19600_g2_i5	0	-1	1	21	505	525	UGCCUGGCUCCCUGUAUGCCA	AGGCAUACAGGGAGCCAGGCA	Cleavage
osa-miR160a-5p	c19600_g2_i8	0	-1	1	21	505	525	UGCCUGGCUCCCUGUAUGCCA	AGGCAUACAGGGAGCCAGGCA	Cleavage
osa-miR160b-5p	c19600_g2_i5	0	-1	1	21	505	525	UGCCUGGCUCCCUGUAUGCCA	AGGCAUACAGGGAGCCAGGCA	Cleavage
osa-miR160b-5p	c19600_g2_i8	0	-1	1	21	505	525	UGCCUGGCUCCCUGUAUGCCA	AGGCAUACAGGGAGCCAGGCA	Cleavage
osa-miR160c-5p	c19600_g2_i5	0	-1	1	21	505	525	UGCCUGGCUCCCUGUAUGCCA	AGGCAUACAGGGAGCCAGGCA	Cleavage
osa-miR160c-5p	c19600_g2_i8	0	-1	1	21	505	525	UGCCUGGCUCCCUGUAUGCCA	AGGCAUACAGGGAGCCAGGCA	Cleavage
osa-miR160d-5p	c19600_g2_i5	0	-1	1	21	505	525	UGCCUGGCUCCCUGUAUGCCA	AGGCAUACAGGGAGCCAGGCA	Cleavage
osa-miR160d-5p	c19600_g2_i8	0	-1	1	21	505	525	UGCCUGGCUCCCUGUAUGCCA	AGGCAUACAGGGAGCCAGGCA	Cleavage
osa-miR160e-5p	c19600_g2_i5	0	-1	1	21	505	525	UGCCUGGCUCCCUGUAUGCCG	AGGCAUACAGGGAGCCAGGCA	Cleavage
osa-miR160e-5p	c19600_g2_i8	0	-1	1	21	505	525	UGCCUGGCUCCCUGUAUGCCG	AGGCAUACAGGGAGCCAGGCA	Cleavage
osa-miR444b.1	c20628_g4_i1	0	-1	1	21	163	183	UGUUGUCUCAAGCUUGCUGCC	GGCAGCAAGCUUGAGACAACA	Cleavage
osa-miR444b.2	c20628_g4_i1	0	-1	1	21	169	189	UGCAGUUGUUGUCUCAAGCUU	AAGCUUGAGACAACAACUGCA	Cleavage
osa-miR444c.1	c20628_g4_i1	0	-1	1	21	163	183	UGUUGUCUCAAGCUUGCUGCC	GGCAGCAAGCUUGAGACAACA	Cleavage
osa-miR444c.2	c20628_g4_i1	0	-1	1	21	169	189	UGCAGUUGUUGUCUCAAGCUU	AAGCUUGAGACAACAACUGCA	Cleavage
sbi-miR160a	c19600_g2_i5	0	-1	1	21	505	525	UGCCUGGCUCCCUGUAUGCCA	AGGCAUACAGGGAGCCAGGCA	Cleavage
sbi-miR160a	c19600_g2_i8	0	-1	1	21	505	525	UGCCUGGCUCCCUGUAUGCCA	AGGCAUACAGGGAGCCAGGCA	Cleavage
sbi-miR160b	c19600_g2_i5	0	-1	1	21	505	525	UGCCUGGCUCCCUGUAUGCCA	AGGCAUACAGGGAGCCAGGCA	Cleavage
sbi-miR160b	c19600_g2_i8	0	-1	1	21	505	525	UGCCUGGCUCCCUGUAUGCCA	AGGCAUACAGGGAGCCAGGCA	Cleavage
sbi-miR160c	c19600_g2_i5	0	-1	1	21	505	525	UGCCUGGCUCCCUGUAUGCCA	AGGCAUACAGGGAGCCAGGCA	Cleavage
sbi-miR160c	c19600_g2_i8	0	-1	1	21	505	525	UGCCUGGCUCCCUGUAUGCCA	AGGCAUACAGGGAGCCAGGCA	Cleavage
sbi-miR160d	c19600_g2_i5	0	-1	1	21	505	525	UGCCUGGCUCCCUGUAUGCCA	AGGCAUACAGGGAGCCAGGCA	Cleavage
sbi-miR160d	c19600_g2_i8	0	-1	1	21	505	525	UGCCUGGCUCCCUGUAUGCCA	AGGCAUACAGGGAGCCAGGCA	Cleavage
sbi-miR160e	c19600_g2_i5	0	-1	1	21	505	525	UGCCUGGCUCCCUGUAUGCCA	AGGCAUACAGGGAGCCAGGCA	Cleavage
sbi-miR160e	c19600_g2_i8	0	-1	1	21	505	525	UGCCUGGCUCCCUGUAUGCCA	AGGCAUACAGGGAGCCAGGCA	Cleavage
ssp-miR444c-3p	c20628_g4_i1	0	-1	1	21	169	189	UGCAGUUGUUGUCUCAAGCUU	AAGCUUGAGACAACAACUGCA	Cleavage
tae-miR160	c19600_g2_i5	0	-1	1	21	505	525	UGCCUGGCUCCCUGUAUGCCA	AGGCAUACAGGGAGCCAGGCA	Cleavage
tae-miR160	c19600_g2_i8	0	-1	1	21	505	525	UGCCUGGCUCCCUGUAUGCCA	AGGCAUACAGGGAGCCAGGCA	Cleavage
ttu-miR160	c19600_g2_i5	0	-1	1	21	505	525	UGCCUGGCUCCCUGUAUGCCA	AGGCAUACAGGGAGCCAGGCA	Cleavage
ttu-miR160	c19600_g2_i8	0	-1	1	21	505	525	UGCCUGGCUCCCUGUAUGCCA	AGGCAUACAGGGAGCCAGGCA	Cleavage
zma-miR160a-5p	c19600_g2_i5	0	-1	1	21	505	525	UGCCUGGCUCCCUGUAUGCCA	AGGCAUACAGGGAGCCAGGCA	Cleavage
zma-miR160a-5p	c19600_g2_i8	0	-1	1	21	505	525	UGCCUGGCUCCCUGUAUGCCA	AGGCAUACAGGGAGCCAGGCA	Cleavage
zma-miR160b-5p	c19600_g2_i5	0	-1	1	21	505	525	UGCCUGGCUCCCUGUAUGCCA	AGGCAUACAGGGAGCCAGGCA	Cleavage
zma-miR160b-5p	c19600_g2_i8	0	-1	1	21	505	525	UGCCUGGCUCCCUGUAUGCCA	AGGCAUACAGGGAGCCAGGCA	Cleavage
zma-miR160c-5p	c19600_g2_i5	0	-1	1	21	505	525	UGCCUGGCUCCCUGUAUGCCA	AGGCAUACAGGGAGCCAGGCA	Cleavage
zma-miR160c-5p	c19600_g2_i8	0	-1	1	21	505	525	UGCCUGGCUCCCUGUAUGCCA	AGGCAUACAGGGAGCCAGGCA	Cleavage
zma-miR160d-5p	c19600_g2_i5	0	-1	1	21	505	525	UGCCUGGCUCCCUGUAUGCCA	AGGCAUACAGGGAGCCAGGCA	Cleavage
zma-miR160d-5p	c19600_g2_i8	0	-1	1	21	505	525	UGCCUGGCUCCCUGUAUGCCA	AGGCAUACAGGGAGCCAGGCA	Cleavage
zma-miR160e	c19600_g2_i5	0	-1	1	21	505	525	UGCCUGGCUCCCUGUAUGCCA	AGGCAUACAGGGAGCCAGGCA	Cleavage
zma-miR160e	c19600_g2_i8	0	-1	1	21	505	525	UGCCUGGCUCCCUGUAUGCCA	AGGCAUACAGGGAGCCAGGCA	Cleavage
zma-miR160f-5p	c19600_g2_i5	0	-1	1	21	505	525	UGCCUGGCUCCCUGUAUGCCG	AGGCAUACAGGGAGCCAGGCA	Cleavage
zma-miR160f-5p	c19600_g2_i8	0	-1	1	21	505	525	UGCCUGGCUCCCUGUAUGCCG	AGGCAUACAGGGAGCCAGGCA	Cleavage
zma-miR160g-5p	c19600_g2_i5	0	-1	1	21	505	525	UGCCUGGCUCCCUGUAUGCCA	AGGCAUACAGGGAGCCAGGCA	Cleavage
zma-miR160g-5p	c19600_g2_i8	0	-1	1	21	505	525	UGCCUGGCUCCCUGUAUGCCA	AGGCAUACAGGGAGCCAGGCA	Cleavage
zma-miR444a	c20628_g4_i1	0	-1	1	21	169	189	UGCAGUUGUUGUCUCAAGCUU	AAGCUUGAGACAACAACUGCA	Cleavage
zma-miR444b	c20628_g4_i1	0	-1	1	21	169	189	UGCAGUUGUUGUCUCAAGCUU	AAGCUUGAGACAACAACUGCA	Cleavage
ata-miR393-5p	c20891_g4_i8	1	-1	1	21	1518	1538	UUCCAAAGGGAUCGCAUUGAU	GACAAUGCGAUCCCUUUGGAU	Cleavage
bdi-miR160e-5p	c19600_g2_i5	1	-1	1	21	505	525	UGCCUGGCUCCCUGAAUGCCA	AGGCAUACAGGGAGCCAGGCA	Cleavage
bdi-miR160e-5p	c19600_g2_i8	1	-1	1	21	505	525	UGCCUGGCUCCCUGAAUGCCA	AGGCAUACAGGGAGCCAGGCA	Cleavage
bdi-miR169l	c19458_g8_i2	1	-1	1	21	1098	1118	UAGCCAAGGAUGAAUUGCCGG	GUGGCAAUUCAUCCUUGGCUU	Cleavage
bdi-miR7757-5p.1	c19417_g5_i2	1	-1	1	21	266	286	CACAAAACCUUCAGCUACCCA	UGGGUAGCUGAAGGUUUUGUC	Cleavage
hvu-miR169	c19458_g8_i2	1	-1	1	21	1098	1118	AAGCCAAGGAUGAGUUGCCUG	GUGGCAAUUCAUCCUUGGCUU	Cleavage
osa-miR160f-5p	c19600_g2_i5	1	-1	1	21	505	525	UGCCUGGCUCCCUGAAUGCCA	AGGCAUACAGGGAGCCAGGCA	Cleavage
osa-miR160f-5p	c19600_g2_i8	1	-1	1	21	505	525	UGCCUGGCUCCCUGAAUGCCA	AGGCAUACAGGGAGCCAGGCA	Cleavage
osa-miR169d	c19458_g8_i2	1	-1	1	21	1098	1118	UAGCCAAGGAUGAAUUGCCGG	GUGGCAAUUCAUCCUUGGCUU	Cleavage
osa-miR414	c13859_g1_i2	1	-1	1	21	743	763	UCAUCCUCAUCAUCAUCGUCC	GUAUGAUGAUGAUGAGGAUGA	Cleavage
osa-miR414	c19995_g1_i10	1	-1	1	21	552	572	UCAUCCUCAUCAUCAUCGUCC	UGAAGAUGAUGAUGAGGAUGA	Cleavage
sbi-miR160f	c19600_g2_i5	1	-1	1	21	505	525	UGCCUGGCUCCCUGAAUGCCA	AGGCAUACAGGGAGCCAGGCA	Cleavage
sbi-miR160f	c19600_g2_i8	1	-1	1	21	505	525	UGCCUGGCUCCCUGAAUGCCA	AGGCAUACAGGGAGCCAGGCA	Cleavage
bdi-miR395p-3p	c19207_g1_i6	1.5	-1	1	20	101	120	UGAAGUGUUUGGAGGAACUC	GAGUUCCUCCAAGCACUUCA	Cleavage
hvu-miR444b	c20628_g4_i1	1.5	-1	1	21	169	189	UGCAGUUGCUGUCUCAAGCUU	AAGCUUGAGACAACAACUGCA	Cleavage
osa-miR395o	c19207_g1_i6	1.5	-1	1	21	101	121	AUGAAGUGUUUGGAGGAACUC	GAGUUCCUCCAAGCACUUCAU	Cleavage
osa-miR444f	c20628_g4_i1	1.5	-1	1	21	169	189	UGCAGUUGUUGCCUCAAGCUU	AAGCUUGAGACAACAACUGCA	Cleavage
osa-miR5503	c19569_g6_i3	1.5	-1	1	22	790	811	UUCGGAUCUUUCUAGAGGCAUU	AAUGCCUCUAGAAAGAUCAGAA	Cleavage
ssp-miR444a	c20628_g4_i1	1.5	-1	1	21	169	189	UGCAGUUGUUGCCUCAAGCUU	AAGCUUGAGACAACAACUGCA	Cleavage
ssp-miR444b.2	c20628_g4_i1	1.5	-1	1	21	169	189	UGCAGUUGUUGCCUCAAGCUU	AAGCUUGAGACAACAACUGCA	Cleavage
ata-miR156c-3p	c32303_g1_i1	2	-1	1	22	328	349	GCUCACUGCUCUAUCUGUCACC	AUGGACAGGUAGAGCAGUGAGU	Cleavage
ata-miR166a-3p	c19612_g1_i8	2	-1	1	21	22	42	UCGGACCAGGCUUCAUUCCCC	AUGGGAUGAAGCCUGGUCCGG	Cleavage
ata-miR166a-3p	c19612_g1_i6	2	-1	1	21	22	42	UCGGACCAGGCUUCAUUCCCC	AUGGGAUGAAGCCUGGUCCGG	Cleavage
ata-miR166b-3p	c19612_g1_i8	2	-1	1	21	22	42	UCGGACCAGGCUUCAUUCCCC	AUGGGAUGAAGCCUGGUCCGG	Cleavage
ata-miR166b-3p	c19612_g1_i6	2	-1	1	21	22	42	UCGGACCAGGCUUCAUUCCCC	AUGGGAUGAAGCCUGGUCCGG	Cleavage
ata-miR166c-3p	c19612_g1_i6	2	-1	1	21	22	42	UCGGACCAGGCUUCAUUCCUU	AUGGGAUGAAGCCUGGUCCGG	Cleavage
ata-miR166c-3p	c19612_g1_i8	2	-1	1	21	22	42	UCGGACCAGGCUUCAUUCCUU	AUGGGAUGAAGCCUGGUCCGG	Cleavage
ata-miR166d-3p	c19612_g1_i8	2	-1	1	21	22	42	UCGGACCAGGCUUCAUUCCCC	AUGGGAUGAAGCCUGGUCCGG	Cleavage
ata-miR166d-3p	c19612_g1_i6	2	-1	1	21	22	42	UCGGACCAGGCUUCAUUCCCC	AUGGGAUGAAGCCUGGUCCGG	Cleavage
ata-miR166e-3p	c19612_g1_i8	2	-1	1	21	22	42	UCGGACCAGGCUUCAUUCCCC	AUGGGAUGAAGCCUGGUCCGG	Cleavage
ata-miR166e-3p	c19612_g1_i6	2	-1	1	21	22	42	UCGGACCAGGCUUCAUUCCCC	AUGGGAUGAAGCCUGGUCCGG	Cleavage
ata-miR169a-5p	c19097_g3_i11	2	-1	1	23	700	722	UAGCCAAGGAUGAUUUGCCUGUG	CACUGGCAACUCAUCCUUGGCUU	Cleavage
ata-miR169a-5p	c19097_g3_i2	2	-1	1	23	897	919	UAGCCAAGGAUGAUUUGCCUGUG	CACUGGCAACUCAUCCUUGGCUU	Cleavage
ata-miR169a-5p	c19458_g8_i2	2	-1	1	23	1097	1118	UAGCCAAGGAUGAUUUGCCUGUG	CGU-GGCAAUUCAUCCUUGGCUU	Cleavage
ata-miR169b-5p	c19097_g3_i11	2	-1	1	23	700	722	UAGCCAAGGAUGAUUUGCCUGUG	CACUGGCAACUCAUCCUUGGCUU	Cleavage
ata-miR169b-5p	c19097_g3_i2	2	-1	1	23	897	919	UAGCCAAGGAUGAUUUGCCUGUG	CACUGGCAACUCAUCCUUGGCUU	Cleavage
ata-miR169b-5p	c19458_g8_i2	2	-1	1	23	1097	1118	UAGCCAAGGAUGAUUUGCCUGUG	CGU-GGCAAUUCAUCCUUGGCUU	Cleavage
ata-miR169c-5p	c19097_g3_i11	2	-1	1	21	702	722	UAGCCAAGGAUGACUUGCCUA	CUGGCAACUCAUCCUUGGCUU	Cleavage
ata-miR169c-5p	c19097_g3_i2	2	-1	1	21	899	919	UAGCCAAGGAUGACUUGCCUA	CUGGCAACUCAUCCUUGGCUU	Cleavage
ata-miR169c-5p	c19458_g8_i2	2	-1	1	21	1098	1118	UAGCCAAGGAUGACUUGCCUA	GUGGCAAUUCAUCCUUGGCUU	Cleavage
ata-miR169d-5p	c19097_g3_i11	2	-1	1	21	702	722	CAGCCAAGGAUGACUUGCCGG	CUGGCAACUCAUCCUUGGCUU	Cleavage
ata-miR169d-5p	c19097_g3_i2	2	-1	1	21	899	919	CAGCCAAGGAUGACUUGCCGG	CUGGCAACUCAUCCUUGGCUU	Cleavage
ata-miR169d-5p	c19458_g8_i2	2	-1	1	21	1098	1118	CAGCCAAGGAUGACUUGCCGG	GUGGCAAUUCAUCCUUGGCUU	Cleavage
ata-miR169e-5p	c19097_g3_i11	2	-1	1	21	702	722	CAGCCAAGGAUGACUUGCCGA	CUGGCAACUCAUCCUUGGCUU	Cleavage
ata-miR169e-5p	c19097_g3_i2	2	-1	1	21	899	919	CAGCCAAGGAUGACUUGCCGA	CUGGCAACUCAUCCUUGGCUU	Cleavage
ata-miR169e-5p	c19458_g8_i2	2	-1	1	21	1098	1118	CAGCCAAGGAUGACUUGCCGA	GUGGCAAUUCAUCCUUGGCUU	Cleavage
ata-miR169f-5p	c19097_g3_i11	2	-1	1	21	702	722	CAGCCAAGGAUGACUUGCCGA	CUGGCAACUCAUCCUUGGCUU	Cleavage
ata-miR169f-5p	c19097_g3_i2	2	-1	1	21	899	919	CAGCCAAGGAUGACUUGCCGA	CUGGCAACUCAUCCUUGGCUU	Cleavage
ata-miR169f-5p	c19458_g8_i2	2	-1	1	21	1098	1118	CAGCCAAGGAUGACUUGCCGA	GUGGCAAUUCAUCCUUGGCUU	Cleavage
ata-miR169g-5p	c19097_g3_i11	2	-1	1	21	702	722	CAGCCAAGGAUGACUUGCCGA	CUGGCAACUCAUCCUUGGCUU	Cleavage
ata-miR169g-5p	c19097_g3_i2	2	-1	1	21	899	919	CAGCCAAGGAUGACUUGCCGA	CUGGCAACUCAUCCUUGGCUU	Cleavage
ata-miR169g-5p	c19458_g8_i2	2	-1	1	21	1098	1118	CAGCCAAGGAUGACUUGCCGA	GUGGCAAUUCAUCCUUGGCUU	Cleavage
ata-miR169h-5p	c19097_g3_i11	2	-1	1	21	702	722	UAGCCAAGGAUGACUUGCCGG	CUGGCAACUCAUCCUUGGCUU	Cleavage
ata-miR169h-5p	c19097_g3_i2	2	-1	1	21	899	919	UAGCCAAGGAUGACUUGCCGG	CUGGCAACUCAUCCUUGGCUU	Cleavage
ata-miR169h-5p	c19458_g8_i2	2	-1	1	21	1098	1118	UAGCCAAGGAUGACUUGCCGG	GUGGCAAUUCAUCCUUGGCUU	Cleavage
ata-miR169i-5p	c19458_g8_i2	2	-1	1	21	1098	1118	UAGCCAAGGAUGACUUGCCUG	GUGGCAAUUCAUCCUUGGCUU	Cleavage
ata-miR169j-5p	c19097_g3_i11	2	-1	1	23	700	722	UAGCCAAGGAUGAUUUGCCUGUG	CACUGGCAACUCAUCCUUGGCUU	Cleavage
ata-miR169j-5p	c19097_g3_i2	2	-1	1	23	897	919	UAGCCAAGGAUGAUUUGCCUGUG	CACUGGCAACUCAUCCUUGGCUU	Cleavage
ata-miR169j-5p	c19458_g8_i2	2	-1	1	23	1097	1118	UAGCCAAGGAUGAUUUGCCUGUG	CGU-GGCAAUUCAUCCUUGGCUU	Cleavage
bdi-miR156f-3p	c32303_g1_i1	2	-1	1	22	328	349	GCUCACUGCUCUAUCUGUCAGC	AUGGACAGGUAGAGCAGUGAGU	Cleavage
bdi-miR166a-3p	c19612_g1_i8	2	-1	1	21	22	42	UCGGACCAGGCUUCAUUCCCC	AUGGGAUGAAGCCUGGUCCGG	Cleavage
bdi-miR166a-3p	c19612_g1_i6	2	-1	1	21	22	42	UCGGACCAGGCUUCAUUCCCC	AUGGGAUGAAGCCUGGUCCGG	Cleavage
bdi-miR166b-3p	c19612_g1_i8	2	-1	1	21	22	42	UCGGACCAGGCUUCAUUCCCC	AUGGGAUGAAGCCUGGUCCGG	Cleavage
bdi-miR166b-3p	c19612_g1_i6	2	-1	1	21	22	42	UCGGACCAGGCUUCAUUCCCC	AUGGGAUGAAGCCUGGUCCGG	Cleavage
bdi-miR166c-3p	c19612_g1_i8	2	-1	1	21	22	42	UCGGACCAGGCUUCAUUCCCC	AUGGGAUGAAGCCUGGUCCGG	Cleavage
bdi-miR166c-3p	c19612_g1_i6	2	-1	1	21	22	42	UCGGACCAGGCUUCAUUCCCC	AUGGGAUGAAGCCUGGUCCGG	Cleavage
bdi-miR166d-3p	c19612_g1_i8	2	-1	1	21	22	42	UCGGACCAGGCUUCAUUCCCC	AUGGGAUGAAGCCUGGUCCGG	Cleavage
bdi-miR166d-3p	c19612_g1_i6	2	-1	1	21	22	42	UCGGACCAGGCUUCAUUCCCC	AUGGGAUGAAGCCUGGUCCGG	Cleavage
bdi-miR166i-3p	c19612_g1_i8	2	-1	1	21	22	42	UCGGACCAGGCUUCAUUCCCC	AUGGGAUGAAGCCUGGUCCGG	Cleavage
bdi-miR166i-3p	c19612_g1_i6	2	-1	1	21	22	42	UCGGACCAGGCUUCAUUCCCC	AUGGGAUGAAGCCUGGUCCGG	Cleavage
bdi-miR166j	c19612_g1_i6	2	-1	1	21	22	42	UCGGACCAGGCUUCAUUCCUU	AUGGGAUGAAGCCUGGUCCGG	Cleavage
bdi-miR166j	c19612_g1_i8	2	-1	1	21	22	42	UCGGACCAGGCUUCAUUCCUU	AUGGGAUGAAGCCUGGUCCGG	Cleavage
bdi-miR169a-5p	c19097_g3_i11	2	-1	1	21	702	722	CAGCCAAGGAUGACUUGCCGA	CUGGCAACUCAUCCUUGGCUU	Cleavage
bdi-miR169a-5p	c19097_g3_i2	2	-1	1	21	899	919	CAGCCAAGGAUGACUUGCCGA	CUGGCAACUCAUCCUUGGCUU	Cleavage
bdi-miR169a-5p	c19458_g8_i2	2	-1	1	21	1098	1118	CAGCCAAGGAUGACUUGCCGA	GUGGCAAUUCAUCCUUGGCUU	Cleavage
bdi-miR169b	c19097_g3_i11	2	-1	1	21	702	722	UAGCCAAGGAUGACUUGCCGG	CUGGCAACUCAUCCUUGGCUU	Cleavage
bdi-miR169b	c19097_g3_i2	2	-1	1	21	899	919	UAGCCAAGGAUGACUUGCCGG	CUGGCAACUCAUCCUUGGCUU	Cleavage
bdi-miR169b	c19458_g8_i2	2	-1	1	21	1098	1118	UAGCCAAGGAUGACUUGCCGG	GUGGCAAUUCAUCCUUGGCUU	Cleavage
bdi-miR169c-5p	c19097_g3_i11	2	-1	1	21	702	722	CAGCCAAGGAUGACUUGCCGG	CUGGCAACUCAUCCUUGGCUU	Cleavage
bdi-miR169c-5p	c19097_g3_i2	2	-1	1	21	899	919	CAGCCAAGGAUGACUUGCCGG	CUGGCAACUCAUCCUUGGCUU	Cleavage
bdi-miR169c-5p	c19458_g8_i2	2	-1	1	21	1098	1118	CAGCCAAGGAUGACUUGCCGG	GUGGCAAUUCAUCCUUGGCUU	Cleavage
bdi-miR169d	c20174_g1_i3	2	-1	1	21	766	786	UAGCCAAGAAUGACUUGCCUA	CAGGCAAUUCAUUCUUGGCUU	Cleavage
bdi-miR169e-5p	c19458_g8_i2	2	-1	1	21	1098	1118	UAGCCAAGGAUGACUUGCCUG	GUGGCAAUUCAUCCUUGGCUU	Cleavage
bdi-miR169f	c19097_g3_i11	2	-1	1	21	702	722	CAGCCAAGGAUGACUUGCCGG	CUGGCAACUCAUCCUUGGCUU	Cleavage
bdi-miR169f	c19097_g3_i2	2	-1	1	21	899	919	CAGCCAAGGAUGACUUGCCGG	CUGGCAACUCAUCCUUGGCUU	Cleavage
bdi-miR169f	c19458_g8_i2	2	-1	1	21	1098	1118	CAGCCAAGGAUGACUUGCCGG	GUGGCAAUUCAUCCUUGGCUU	Cleavage
bdi-miR169g	c19458_g8_i2	2	-1	1	21	1098	1118	UAGCCAAGGAUGACUUGCCUG	GUGGCAAUUCAUCCUUGGCUU	Cleavage
bdi-miR169h-5p	c19097_g3_i11	2	-1	1	21	702	722	UAGCCAAGGAUGACUUGCCUA	CUGGCAACUCAUCCUUGGCUU	Cleavage
bdi-miR169h-5p	c19097_g3_i2	2	-1	1	21	899	919	UAGCCAAGGAUGACUUGCCUA	CUGGCAACUCAUCCUUGGCUU	Cleavage
bdi-miR169h-5p	c19458_g8_i2	2	-1	1	21	1098	1118	UAGCCAAGGAUGACUUGCCUA	GUGGCAAUUCAUCCUUGGCUU	Cleavage
bdi-miR169k-5p	c19097_g3_i11	2	-1	1	22	701	722	UAGCCAAGGAUGAUUUGCCUGU	ACUGGCAACUCAUCCUUGGCUU	Cleavage
bdi-miR169k-5p	c19097_g3_i2	2	-1	1	22	898	919	UAGCCAAGGAUGAUUUGCCUGU	ACUGGCAACUCAUCCUUGGCUU	Cleavage
bdi-miR169k-5p	c19458_g8_i2	2	-1	1	22	1097	1118	UAGCCAAGGAUGAUUUGCCUGU	CGUGGCAAUUCAUCCUUGGCUU	Cleavage
bdi-miR169l	c19097_g3_i11	2	-1	1	21	702	722	UAGCCAAGGAUGAAUUGCCGG	CUGGCAACUCAUCCUUGGCUU	Cleavage
bdi-miR169l	c19097_g3_i2	2	-1	1	21	899	919	UAGCCAAGGAUGAAUUGCCGG	CUGGCAACUCAUCCUUGGCUU	Cleavage
bdi-miR169m	c19097_g3_i11	2	-1	1	20	703	722	UAGCCAAGGAUGACUUGCCG	UGGCAACUCAUCCUUGGCUU	Cleavage
bdi-miR169m	c19097_g3_i2	2	-1	1	20	900	919	UAGCCAAGGAUGACUUGCCG	UGGCAACUCAUCCUUGGCUU	Cleavage
bdi-miR169m	c19458_g8_i2	2	-1	1	20	1099	1118	UAGCCAAGGAUGACUUGCCG	UGGCAAUUCAUCCUUGGCUU	Cleavage
bdi-miR169n	c19097_g3_i11	2	-1	1	21	702	722	UAGCCAAGGAUGACUUGCCUA	CUGGCAACUCAUCCUUGGCUU	Cleavage
bdi-miR169n	c19097_g3_i2	2	-1	1	21	899	919	UAGCCAAGGAUGACUUGCCUA	CUGGCAACUCAUCCUUGGCUU	Cleavage
bdi-miR169n	c19458_g8_i2	2	-1	1	21	1098	1118	UAGCCAAGGAUGACUUGCCUA	GUGGCAAUUCAUCCUUGGCUU	Cleavage
bdi-miR408-3p	c20672_g2_i1	2	-1	1	21	131	151	CUGCACUGCCUCUUCCCUGGC	GCGAGGGUAGAGGCAGUGCAG	Cleavage
bdi-miR5185a-5p	c19097_g3_i7	2	-1	1	21	195	215	UUCUAGUUCAUUUUUCAAAUC	GCAUUGAGAAAUGAACUAGAA	Cleavage
bdi-miR5185b-5p	c19097_g3_i7	2	-1	1	21	195	215	UUCUAGUUCAUUUUUCAAAUC	GCAUUGAGAAAUGAACUAGAA	Cleavage
bdi-miR5185c-5p	c19097_g3_i7	2	-1	1	21	195	215	UUCUAGUUCAUUUUUCAAAUC	GCAUUGAGAAAUGAACUAGAA	Cleavage
bdi-miR5185d-5p	c19097_g3_i7	2	-1	1	21	195	215	UUCUAGUUCAUUUUUCAAAUC	GCAUUGAGAAAUGAACUAGAA	Cleavage
bdi-miR5185e-5p	c19097_g3_i7	2	-1	1	21	195	215	UUCUAGUUCAUUUUUCAAAUC	GCAUUGAGAAAUGAACUAGAA	Cleavage
bdi-miR5185f-5p	c19097_g3_i7	2	-1	1	21	195	215	UUCUAGUUCAUUUUUCAAAUC	GCAUUGAGAAAUGAACUAGAA	Cleavage
bdi-miR5185g-5p	c19097_g3_i7	2	-1	1	21	195	215	UUCUAGUUCAUUUUUCAAAUC	GCAUUGAGAAAUGAACUAGAA	Cleavage
bdi-miR5185h-5p	c19097_g3_i7	2	-1	1	21	195	215	UUCUAGUUCAUUUUUCAAAUC	GCAUUGAGAAAUGAACUAGAA	Cleavage
bdi-miR5185i-5p	c19097_g3_i7	2	-1	1	21	195	215	UUCUAGUUCAUUUUUCAAAUC	GCAUUGAGAAAUGAACUAGAA	Cleavage
bdi-miR5185j-5p	c19097_g3_i7	2	-1	1	21	195	215	UUCUAGUUCAUUUUUCAAAUC	GCAUUGAGAAAUGAACUAGAA	Cleavage
bdi-miR5185k-5p	c19097_g3_i7	2	-1	1	21	195	215	UUCUAGUUCAUUUUUCAAAUC	GCAUUGAGAAAUGAACUAGAA	Cleavage
far-miR169	c19097_g3_i11	2	-1	1	21	702	722	UAGCCAAGGAUGACUUGCCUA	CUGGCAACUCAUCCUUGGCUU	Cleavage
far-miR169	c19097_g3_i2	2	-1	1	21	899	919	UAGCCAAGGAUGACUUGCCUA	CUGGCAACUCAUCCUUGGCUU	Cleavage
far-miR169	c19458_g8_i2	2	-1	1	21	1098	1118	UAGCCAAGGAUGACUUGCCUA	GUGGCAAUUCAUCCUUGGCUU	Cleavage
hvu-miR166a	c19612_g1_i8	2	-1	1	21	22	42	UCGGACCAGGCUUCAUUCCCC	AUGGGAUGAAGCCUGGUCCGG	Cleavage
hvu-miR166a	c19612_g1_i6	2	-1	1	21	22	42	UCGGACCAGGCUUCAUUCCCC	AUGGGAUGAAGCCUGGUCCGG	Cleavage
hvu-miR166b	c19612_g1_i8	2	-1	1	21	22	42	UCGGACCAGGCUUCAUUCCCC	AUGGGAUGAAGCCUGGUCCGG	Cleavage
hvu-miR166b	c19612_g1_i6	2	-1	1	21	22	42	UCGGACCAGGCUUCAUUCCCC	AUGGGAUGAAGCCUGGUCCGG	Cleavage
hvu-miR166c	c19612_g1_i8	2	-1	1	21	22	42	UCGGACCAGGCUUCAUUCCCC	AUGGGAUGAAGCCUGGUCCGG	Cleavage
hvu-miR166c	c19612_g1_i6	2	-1	1	21	22	42	UCGGACCAGGCUUCAUUCCCC	AUGGGAUGAAGCCUGGUCCGG	Cleavage
hvu-miR6214	c20599_g2_i1	2	-1	1	20	204	223	CGACGACGACGAGCACGACA	CAUCGCGCUCGUCGUCGUCG	Cleavage
osa-miR166a-3p	c19612_g1_i8	2	-1	1	21	22	42	UCGGACCAGGCUUCAUUCCCC	AUGGGAUGAAGCCUGGUCCGG	Cleavage
osa-miR166a-3p	c19612_g1_i6	2	-1	1	21	22	42	UCGGACCAGGCUUCAUUCCCC	AUGGGAUGAAGCCUGGUCCGG	Cleavage
osa-miR166b-3p	c19612_g1_i8	2	-1	1	21	22	42	UCGGACCAGGCUUCAUUCCCC	AUGGGAUGAAGCCUGGUCCGG	Cleavage
osa-miR166b-3p	c19612_g1_i6	2	-1	1	21	22	42	UCGGACCAGGCUUCAUUCCCC	AUGGGAUGAAGCCUGGUCCGG	Cleavage
osa-miR166c-3p	c19612_g1_i8	2	-1	1	21	22	42	UCGGACCAGGCUUCAUUCCCC	AUGGGAUGAAGCCUGGUCCGG	Cleavage
osa-miR166c-3p	c19612_g1_i6	2	-1	1	21	22	42	UCGGACCAGGCUUCAUUCCCC	AUGGGAUGAAGCCUGGUCCGG	Cleavage
osa-miR166d-3p	c19612_g1_i8	2	-1	1	21	22	42	UCGGACCAGGCUUCAUUCCCC	AUGGGAUGAAGCCUGGUCCGG	Cleavage
osa-miR166d-3p	c19612_g1_i6	2	-1	1	21	22	42	UCGGACCAGGCUUCAUUCCCC	AUGGGAUGAAGCCUGGUCCGG	Cleavage
osa-miR166f	c19612_g1_i8	2	-1	1	21	22	42	UCGGACCAGGCUUCAUUCCCC	AUGGGAUGAAGCCUGGUCCGG	Cleavage
osa-miR166f	c19612_g1_i6	2	-1	1	21	22	42	UCGGACCAGGCUUCAUUCCCC	AUGGGAUGAAGCCUGGUCCGG	Cleavage
osa-miR166g-3p	c19612_g1_i6	2	-1	1	21	22	42	UCGGACCAGGCUUCAUUCCUC	AUGGGAUGAAGCCUGGUCCGG	Cleavage
osa-miR166g-3p	c19612_g1_i8	2	-1	1	21	22	42	UCGGACCAGGCUUCAUUCCUC	AUGGGAUGAAGCCUGGUCCGG	Cleavage
osa-miR166h-3p	c19612_g1_i6	2	-1	1	21	22	42	UCGGACCAGGCUUCAUUCCUC	AUGGGAUGAAGCCUGGUCCGG	Cleavage
osa-miR166h-3p	c19612_g1_i8	2	-1	1	21	22	42	UCGGACCAGGCUUCAUUCCUC	AUGGGAUGAAGCCUGGUCCGG	Cleavage
osa-miR166j-3p	c19612_g1_i8	2	-1	1	21	22	42	UCGGACCAGGCUUCAUUCCCC	AUGGGAUGAAGCCUGGUCCGG	Cleavage
osa-miR166j-3p	c19612_g1_i6	2	-1	1	21	22	42	UCGGACCAGGCUUCAUUCCCC	AUGGGAUGAAGCCUGGUCCGG	Cleavage
osa-miR166m	c19612_g1_i6	2	-1	1	21	22	42	UCGGACCAGGCUUCAUUCCCU	AUGGGAUGAAGCCUGGUCCGG	Cleavage
osa-miR166m	c19612_g1_i8	2	-1	1	21	22	42	UCGGACCAGGCUUCAUUCCCU	AUGGGAUGAAGCCUGGUCCGG	Cleavage
osa-miR169a	c19097_g3_i11	2	-1	1	21	702	722	CAGCCAAGGAUGACUUGCCGA	CUGGCAACUCAUCCUUGGCUU	Cleavage
osa-miR169a	c19097_g3_i2	2	-1	1	21	899	919	CAGCCAAGGAUGACUUGCCGA	CUGGCAACUCAUCCUUGGCUU	Cleavage
osa-miR169a	c19458_g8_i2	2	-1	1	21	1098	1118	CAGCCAAGGAUGACUUGCCGA	GUGGCAAUUCAUCCUUGGCUU	Cleavage
osa-miR169b	c19097_g3_i11	2	-1	1	21	702	722	CAGCCAAGGAUGACUUGCCGG	CUGGCAACUCAUCCUUGGCUU	Cleavage
osa-miR169b	c19097_g3_i2	2	-1	1	21	899	919	CAGCCAAGGAUGACUUGCCGG	CUGGCAACUCAUCCUUGGCUU	Cleavage
osa-miR169b	c19458_g8_i2	2	-1	1	21	1098	1118	CAGCCAAGGAUGACUUGCCGG	GUGGCAAUUCAUCCUUGGCUU	Cleavage
osa-miR169c	c19097_g3_i11	2	-1	1	21	702	722	CAGCCAAGGAUGACUUGCCGG	CUGGCAACUCAUCCUUGGCUU	Cleavage
osa-miR169c	c19097_g3_i2	2	-1	1	21	899	919	CAGCCAAGGAUGACUUGCCGG	CUGGCAACUCAUCCUUGGCUU	Cleavage
osa-miR169c	c19458_g8_i2	2	-1	1	21	1098	1118	CAGCCAAGGAUGACUUGCCGG	GUGGCAAUUCAUCCUUGGCUU	Cleavage
osa-miR169d	c19097_g3_i11	2	-1	1	21	702	722	UAGCCAAGGAUGAAUUGCCGG	CUGGCAACUCAUCCUUGGCUU	Cleavage
osa-miR169d	c19097_g3_i2	2	-1	1	21	899	919	UAGCCAAGGAUGAAUUGCCGG	CUGGCAACUCAUCCUUGGCUU	Cleavage
osa-miR169e	c19097_g3_i11	2	-1	1	21	702	722	UAGCCAAGGAUGACUUGCCGG	CUGGCAACUCAUCCUUGGCUU	Cleavage
osa-miR169e	c19097_g3_i2	2	-1	1	21	899	919	UAGCCAAGGAUGACUUGCCGG	CUGGCAACUCAUCCUUGGCUU	Cleavage
osa-miR169e	c19458_g8_i2	2	-1	1	21	1098	1118	UAGCCAAGGAUGACUUGCCGG	GUGGCAAUUCAUCCUUGGCUU	Cleavage
osa-miR169f.1	c19097_g3_i11	2	-1	1	21	702	722	UAGCCAAGGAUGACUUGCCUA	CUGGCAACUCAUCCUUGGCUU	Cleavage
osa-miR169f.1	c19097_g3_i2	2	-1	1	21	899	919	UAGCCAAGGAUGACUUGCCUA	CUGGCAACUCAUCCUUGGCUU	Cleavage
osa-miR169f.1	c19458_g8_i2	2	-1	1	21	1098	1118	UAGCCAAGGAUGACUUGCCUA	GUGGCAAUUCAUCCUUGGCUU	Cleavage
osa-miR169g	c19097_g3_i11	2	-1	1	21	702	722	UAGCCAAGGAUGACUUGCCUA	CUGGCAACUCAUCCUUGGCUU	Cleavage
osa-miR169g	c19097_g3_i2	2	-1	1	21	899	919	UAGCCAAGGAUGACUUGCCUA	CUGGCAACUCAUCCUUGGCUU	Cleavage
osa-miR169g	c19458_g8_i2	2	-1	1	21	1098	1118	UAGCCAAGGAUGACUUGCCUA	GUGGCAAUUCAUCCUUGGCUU	Cleavage
osa-miR169h	c19458_g8_i2	2	-1	1	21	1098	1118	UAGCCAAGGAUGACUUGCCUG	GUGGCAAUUCAUCCUUGGCUU	Cleavage
osa-miR169i-5p.1	c19458_g8_i2	2	-1	1	21	1098	1118	UAGCCAAGGAUGACUUGCCUG	GUGGCAAUUCAUCCUUGGCUU	Cleavage
osa-miR169j	c19458_g8_i2	2	-1	1	21	1098	1118	UAGCCAAGGAUGACUUGCCUG	GUGGCAAUUCAUCCUUGGCUU	Cleavage
osa-miR169k	c19458_g8_i2	2	-1	1	21	1098	1118	UAGCCAAGGAUGACUUGCCUG	GUGGCAAUUCAUCCUUGGCUU	Cleavage
osa-miR169l	c19458_g8_i2	2	-1	1	21	1098	1118	UAGCCAAGGAUGACUUGCCUG	GUGGCAAUUCAUCCUUGGCUU	Cleavage
osa-miR169m	c19458_g8_i2	2	-1	1	21	1098	1118	UAGCCAAGGAUGACUUGCCUG	GUGGCAAUUCAUCCUUGGCUU	Cleavage
osa-miR169n	c20174_g1_i3	2	-1	1	21	766	786	UAGCCAAGAAUGACUUGCCUA	CAGGCAAUUCAUUCUUGGCUU	Cleavage
osa-miR169o	c20174_g1_i3	2	-1	1	21	766	786	UAGCCAAGAAUGACUUGCCUA	CAGGCAAUUCAUUCUUGGCUU	Cleavage
osa-miR169r-5p	c19458_g8_i2	2	-1	1	21	1098	1118	UAGCCAAGGAUGAUUUGCCUG	GUGGCAAUUCAUCCUUGGCUU	Cleavage
osa-miR395a	c19207_g1_i6	2	-1	1	21	101	121	GUGAAGUGCUUGGGGGAACUC	GAGUUCCUCCAAGCACUUCAU	Cleavage
osa-miR408-3p	c20672_g2_i1	2	-1	1	21	131	151	CUGCACUGCCUCUUCCCUGGC	GCGAGGGUAGAGGCAGUGCAG	Cleavage
sbi-miR166a	c19612_g1_i8	2	-1	1	20	23	42	UCGGACCAGGCUUCAUUCCC	UGGGAUGAAGCCUGGUCCGG	Cleavage
sbi-miR166a	c19612_g1_i6	2	-1	1	20	23	42	UCGGACCAGGCUUCAUUCCC	UGGGAUGAAGCCUGGUCCGG	Cleavage
sbi-miR166b	c19612_g1_i8	2	-1	1	20	23	42	UCGGACCAGGCUUCAUUCCC	UGGGAUGAAGCCUGGUCCGG	Cleavage
sbi-miR166b	c19612_g1_i6	2	-1	1	20	23	42	UCGGACCAGGCUUCAUUCCC	UGGGAUGAAGCCUGGUCCGG	Cleavage
sbi-miR166c	c19612_g1_i8	2	-1	1	20	23	42	UCGGACCAGGCUUCAUUCCC	UGGGAUGAAGCCUGGUCCGG	Cleavage
sbi-miR166c	c19612_g1_i6	2	-1	1	20	23	42	UCGGACCAGGCUUCAUUCCC	UGGGAUGAAGCCUGGUCCGG	Cleavage
sbi-miR166d	c19612_g1_i8	2	-1	1	20	23	42	UCGGACCAGGCUUCAUUCCC	UGGGAUGAAGCCUGGUCCGG	Cleavage
sbi-miR166d	c19612_g1_i6	2	-1	1	20	23	42	UCGGACCAGGCUUCAUUCCC	UGGGAUGAAGCCUGGUCCGG	Cleavage
sbi-miR166f	c19612_g1_i6	2	-1	1	21	22	42	UCGGACCAGGCUUCAUUCCUC	AUGGGAUGAAGCCUGGUCCGG	Cleavage
sbi-miR166f	c19612_g1_i8	2	-1	1	21	22	42	UCGGACCAGGCUUCAUUCCUC	AUGGGAUGAAGCCUGGUCCGG	Cleavage
sbi-miR166h	c19612_g1_i8	2	-1	1	20	23	42	UCGGACCAGGCUUCAUUCCC	UGGGAUGAAGCCUGGUCCGG	Cleavage
sbi-miR166h	c19612_g1_i6	2	-1	1	20	23	42	UCGGACCAGGCUUCAUUCCC	UGGGAUGAAGCCUGGUCCGG	Cleavage
sbi-miR166i	c19612_g1_i8	2	-1	1	20	23	42	UCGGACCAGGCUUCAUUCCC	UGGGAUGAAGCCUGGUCCGG	Cleavage
sbi-miR166i	c19612_g1_i6	2	-1	1	20	23	42	UCGGACCAGGCUUCAUUCCC	UGGGAUGAAGCCUGGUCCGG	Cleavage
sbi-miR166j	c19612_g1_i8	2	-1	1	20	23	42	UCGGACCAGGCUUCAUUCCC	UGGGAUGAAGCCUGGUCCGG	Cleavage
sbi-miR166j	c19612_g1_i6	2	-1	1	20	23	42	UCGGACCAGGCUUCAUUCCC	UGGGAUGAAGCCUGGUCCGG	Cleavage
sbi-miR166k	c19612_g1_i6	2	-1	1	20	23	42	UCGGACCAGGCUUCAUUCCU	UGGGAUGAAGCCUGGUCCGG	Cleavage
sbi-miR166k	c19612_g1_i8	2	-1	1	20	23	42	UCGGACCAGGCUUCAUUCCU	UGGGAUGAAGCCUGGUCCGG	Cleavage
sbi-miR169a	c19097_g3_i11	2	-1	1	21	702	722	CAGCCAAGGAUGACUUGCCGA	CUGGCAACUCAUCCUUGGCUU	Cleavage
sbi-miR169a	c19097_g3_i2	2	-1	1	21	899	919	CAGCCAAGGAUGACUUGCCGA	CUGGCAACUCAUCCUUGGCUU	Cleavage
sbi-miR169a	c19458_g8_i2	2	-1	1	21	1098	1118	CAGCCAAGGAUGACUUGCCGA	GUGGCAAUUCAUCCUUGGCUU	Cleavage
sbi-miR169b	c19097_g3_i11	2	-1	1	21	702	722	CAGCCAAGGAUGACUUGCCGG	CUGGCAACUCAUCCUUGGCUU	Cleavage
sbi-miR169b	c19097_g3_i2	2	-1	1	21	899	919	CAGCCAAGGAUGACUUGCCGG	CUGGCAACUCAUCCUUGGCUU	Cleavage
sbi-miR169b	c19458_g8_i2	2	-1	1	21	1098	1118	CAGCCAAGGAUGACUUGCCGG	GUGGCAAUUCAUCCUUGGCUU	Cleavage
sbi-miR169c	c19097_g3_i11	2	-1	1	21	702	722	UAGCCAAGGAUGACUUGCCUA	CUGGCAACUCAUCCUUGGCUU	Cleavage
sbi-miR169c	c19097_g3_i2	2	-1	1	21	899	919	UAGCCAAGGAUGACUUGCCUA	CUGGCAACUCAUCCUUGGCUU	Cleavage
sbi-miR169c	c19458_g8_i2	2	-1	1	21	1098	1118	UAGCCAAGGAUGACUUGCCUA	GUGGCAAUUCAUCCUUGGCUU	Cleavage
sbi-miR169d-5p	c19097_g3_i11	2	-1	1	20	703	722	UAGCCAAGGAUGACUUGCCU	UGGCAACUCAUCCUUGGCUU	Cleavage
sbi-miR169d-5p	c19097_g3_i2	2	-1	1	20	900	919	UAGCCAAGGAUGACUUGCCU	UGGCAACUCAUCCUUGGCUU	Cleavage
sbi-miR169d-5p	c19458_g8_i2	2	-1	1	20	1099	1118	UAGCCAAGGAUGACUUGCCU	UGGCAAUUCAUCCUUGGCUU	Cleavage
sbi-miR169e	c19097_g3_i11	2	-1	1	21	702	722	UAGCCAAGGAUGACUUGCCGG	CUGGCAACUCAUCCUUGGCUU	Cleavage
sbi-miR169e	c19097_g3_i2	2	-1	1	21	899	919	UAGCCAAGGAUGACUUGCCGG	CUGGCAACUCAUCCUUGGCUU	Cleavage
sbi-miR169e	c19458_g8_i2	2	-1	1	21	1098	1118	UAGCCAAGGAUGACUUGCCGG	GUGGCAAUUCAUCCUUGGCUU	Cleavage
sbi-miR169f	c19458_g8_i2	2	-1	1	21	1098	1118	UAGCCAAGGAUGACUUGCCUG	GUGGCAAUUCAUCCUUGGCUU	Cleavage
sbi-miR169g	c19458_g8_i2	2	-1	1	21	1098	1118	UAGCCAAGGAUGACUUGCCUG	GUGGCAAUUCAUCCUUGGCUU	Cleavage
sbi-miR169h	c19097_g3_i11	2	-1	1	21	702	722	UAGCCAAGGAUGACUUGCCUA	CUGGCAACUCAUCCUUGGCUU	Cleavage
sbi-miR169h	c19097_g3_i2	2	-1	1	21	899	919	UAGCCAAGGAUGACUUGCCUA	CUGGCAACUCAUCCUUGGCUU	Cleavage
sbi-miR169h	c19458_g8_i2	2	-1	1	21	1098	1118	UAGCCAAGGAUGACUUGCCUA	GUGGCAAUUCAUCCUUGGCUU	Cleavage
sbi-miR169i	c20174_g1_i3	2	-1	1	21	766	786	UAGCCAAGAAUGACUUGCCUA	CAGGCAAUUCAUUCUUGGCUU	Cleavage
sbi-miR169j	c19097_g3_i11	2	-1	1	21	702	722	UAGCCAAGGAUGACUUGCCGG	CUGGCAACUCAUCCUUGGCUU	Cleavage
sbi-miR169j	c19097_g3_i2	2	-1	1	21	899	919	UAGCCAAGGAUGACUUGCCGG	CUGGCAACUCAUCCUUGGCUU	Cleavage
sbi-miR169j	c19458_g8_i2	2	-1	1	21	1098	1118	UAGCCAAGGAUGACUUGCCGG	GUGGCAAUUCAUCCUUGGCUU	Cleavage
sbi-miR169k	c19097_g3_i11	2	-1	1	21	702	722	CAGCCAAGGAUGACUUGCCGG	CUGGCAACUCAUCCUUGGCUU	Cleavage
sbi-miR169k	c19097_g3_i2	2	-1	1	21	899	919	CAGCCAAGGAUGACUUGCCGG	CUGGCAACUCAUCCUUGGCUU	Cleavage
sbi-miR169k	c19458_g8_i2	2	-1	1	21	1098	1118	CAGCCAAGGAUGACUUGCCGG	GUGGCAAUUCAUCCUUGGCUU	Cleavage
sbi-miR169l	c19458_g8_i2	2	-1	1	21	1098	1118	UAGCCAAGGAUGACUUGCCUG	GUGGCAAUUCAUCCUUGGCUU	Cleavage
sbi-miR169m	c19097_g3_i11	2	-1	1	21	702	722	UAGCCAAGGAUGACUUGCCUA	CUGGCAACUCAUCCUUGGCUU	Cleavage
sbi-miR169m	c19097_g3_i2	2	-1	1	21	899	919	UAGCCAAGGAUGACUUGCCUA	CUGGCAACUCAUCCUUGGCUU	Cleavage
sbi-miR169m	c19458_g8_i2	2	-1	1	21	1098	1118	UAGCCAAGGAUGACUUGCCUA	GUGGCAAUUCAUCCUUGGCUU	Cleavage
sbi-miR169n	c19097_g3_i11	2	-1	1	21	702	722	UAGCCAAGGAUGACUUGCCUA	CUGGCAACUCAUCCUUGGCUU	Cleavage
sbi-miR169n	c19097_g3_i2	2	-1	1	21	899	919	UAGCCAAGGAUGACUUGCCUA	CUGGCAACUCAUCCUUGGCUU	Cleavage
sbi-miR169n	c19458_g8_i2	2	-1	1	21	1098	1118	UAGCCAAGGAUGACUUGCCUA	GUGGCAAUUCAUCCUUGGCUU	Cleavage
sbi-miR169o	c19458_g8_i2	2	-1	1	21	1098	1118	UAGCCAAGGAUGAUUUGCCUG	GUGGCAAUUCAUCCUUGGCUU	Cleavage
sbi-miR395l	c19207_g1_i6	2	-1	1	21	101	121	GUGAAGUGCUUGGGGGAACUC	GAGUUCCUCCAAGCACUUCAU	Cleavage
sbi-miR408	c20672_g2_i1	2	-1	1	21	131	151	CUGCACUGCCUCUUCCCUGGC	GCGAGGGUAGAGGCAGUGCAG	Cleavage
sbi-miR5568e-3p	c16399_g1_i3	2	-1	1	21	689	709	UAUCUAGAAAAGCUAAAACGU	UGUUUUUGGCUUUUCUAGAUA	Cleavage
sof-miR408a	c20672_g2_i1	2	-1	1	21	131	151	CUGCACUGCCUCUUCCCUGGC	GCGAGGGUAGAGGCAGUGCAG	Cleavage
sof-miR408b	c20672_g2_i1	2	-1	1	21	131	151	CUGCACUGCCUCUUCCCUGGC	GCGAGGGUAGAGGCAGUGCAG	Cleavage
sof-miR408c	c20672_g2_i1	2	-1	1	21	131	151	CUGCACUGCCUCUUCCCUGGC	GCGAGGGUAGAGGCAGUGCAG	Cleavage
sof-miR408d	c20672_g2_i1	2	-1	1	21	131	151	CUGCACUGCCUCUUCCCUGGC	GCGAGGGUAGAGGCAGUGCAG	Cleavage
ssp-miR166	c19612_g1_i8	2	-1	1	21	22	42	UCGGACCAGGCUUCAUUCCCC	AUGGGAUGAAGCCUGGUCCGG	Cleavage
ssp-miR166	c19612_g1_i6	2	-1	1	21	22	42	UCGGACCAGGCUUCAUUCCCC	AUGGGAUGAAGCCUGGUCCGG	Cleavage
ssp-miR169	c19097_g3_i11	2	-1	1	21	702	722	UAGCCAAGGAUGACUUGCCGG	CUGGCAACUCAUCCUUGGCUU	Cleavage
ssp-miR169	c19097_g3_i2	2	-1	1	21	899	919	UAGCCAAGGAUGACUUGCCGG	CUGGCAACUCAUCCUUGGCUU	Cleavage
ssp-miR169	c19458_g8_i2	2	-1	1	21	1098	1118	UAGCCAAGGAUGACUUGCCGG	GUGGCAAUUCAUCCUUGGCUU	Cleavage
ssp-miR408a	c20672_g2_i1	2	-1	1	21	131	151	CUGCACUGCCUCUUCCCUGGC	GCGAGGGUAGAGGCAGUGCAG	Cleavage
ssp-miR408d	c20672_g2_i1	2	-1	1	21	131	151	CUGCACUGCCUCUUCCCUGGC	GCGAGGGUAGAGGCAGUGCAG	Cleavage
tae-miR167b	c19553_g5_i1	2	-1	1	21	544	564	UGAAGCUGACAGCAUGAUCUA	CCGACCAGGCUGUCAGCUUCA	Cleavage
tae-miR408	c20672_g2_i1	2	-1	1	21	131	151	CUGCACUGCCUCUUCCCUGGC	GCGAGGGUAGAGGCAGUGCAG	Cleavage
zma-miR156l-3p	c32303_g1_i1	2	-1	1	22	328	349	GCUCACUGCUCUAUCUGUCACC	AUGGACAGGUAGAGCAGUGAGU	Cleavage
zma-miR166a-3p	c19612_g1_i8	2	-1	1	21	22	42	UCGGACCAGGCUUCAUUCCCC	AUGGGAUGAAGCCUGGUCCGG	Cleavage
zma-miR166a-3p	c19612_g1_i6	2	-1	1	21	22	42	UCGGACCAGGCUUCAUUCCCC	AUGGGAUGAAGCCUGGUCCGG	Cleavage
zma-miR166b-3p	c19612_g1_i8	2	-1	1	20	23	42	UCGGACCAGGCUUCAUUCCC	UGGGAUGAAGCCUGGUCCGG	Cleavage
zma-miR166b-3p	c19612_g1_i6	2	-1	1	20	23	42	UCGGACCAGGCUUCAUUCCC	UGGGAUGAAGCCUGGUCCGG	Cleavage
zma-miR166c-3p	c19612_g1_i8	2	-1	1	20	23	42	UCGGACCAGGCUUCAUUCCC	UGGGAUGAAGCCUGGUCCGG	Cleavage
zma-miR166c-3p	c19612_g1_i6	2	-1	1	20	23	42	UCGGACCAGGCUUCAUUCCC	UGGGAUGAAGCCUGGUCCGG	Cleavage
zma-miR166d-3p	c19612_g1_i8	2	-1	1	20	23	42	UCGGACCAGGCUUCAUUCCC	UGGGAUGAAGCCUGGUCCGG	Cleavage
zma-miR166d-3p	c19612_g1_i6	2	-1	1	20	23	42	UCGGACCAGGCUUCAUUCCC	UGGGAUGAAGCCUGGUCCGG	Cleavage
zma-miR166e	c19612_g1_i8	2	-1	1	20	23	42	UCGGACCAGGCUUCAUUCCC	UGGGAUGAAGCCUGGUCCGG	Cleavage
zma-miR166e	c19612_g1_i6	2	-1	1	20	23	42	UCGGACCAGGCUUCAUUCCC	UGGGAUGAAGCCUGGUCCGG	Cleavage
zma-miR166f	c19612_g1_i8	2	-1	1	20	23	42	UCGGACCAGGCUUCAUUCCC	UGGGAUGAAGCCUGGUCCGG	Cleavage
zma-miR166f	c19612_g1_i6	2	-1	1	20	23	42	UCGGACCAGGCUUCAUUCCC	UGGGAUGAAGCCUGGUCCGG	Cleavage
zma-miR166g-3p	c19612_g1_i8	2	-1	1	20	23	42	UCGGACCAGGCUUCAUUCCC	UGGGAUGAAGCCUGGUCCGG	Cleavage
zma-miR166g-3p	c19612_g1_i6	2	-1	1	20	23	42	UCGGACCAGGCUUCAUUCCC	UGGGAUGAAGCCUGGUCCGG	Cleavage
zma-miR166h-3p	c19612_g1_i8	2	-1	1	20	23	42	UCGGACCAGGCUUCAUUCCC	UGGGAUGAAGCCUGGUCCGG	Cleavage
zma-miR166h-3p	c19612_g1_i6	2	-1	1	20	23	42	UCGGACCAGGCUUCAUUCCC	UGGGAUGAAGCCUGGUCCGG	Cleavage
zma-miR166i-3p	c19612_g1_i8	2	-1	1	20	23	42	UCGGACCAGGCUUCAUUCCC	UGGGAUGAAGCCUGGUCCGG	Cleavage
zma-miR166i-3p	c19612_g1_i6	2	-1	1	20	23	42	UCGGACCAGGCUUCAUUCCC	UGGGAUGAAGCCUGGUCCGG	Cleavage
zma-miR166l-3p	c19612_g1_i6	2	-1	1	21	22	42	UCGGACCAGGCUUCAUUCCUC	AUGGGAUGAAGCCUGGUCCGG	Cleavage
zma-miR166l-3p	c19612_g1_i8	2	-1	1	21	22	42	UCGGACCAGGCUUCAUUCCUC	AUGGGAUGAAGCCUGGUCCGG	Cleavage
zma-miR166m-3p	c19612_g1_i6	2	-1	1	21	22	42	UCGGACCAGGCUUCAUUCCUC	AUGGGAUGAAGCCUGGUCCGG	Cleavage
zma-miR166m-3p	c19612_g1_i8	2	-1	1	21	22	42	UCGGACCAGGCUUCAUUCCUC	AUGGGAUGAAGCCUGGUCCGG	Cleavage
zma-miR169a-5p	c19097_g3_i11	2	-1	1	21	702	722	CAGCCAAGGAUGACUUGCCGA	CUGGCAACUCAUCCUUGGCUU	Cleavage
zma-miR169a-5p	c19097_g3_i2	2	-1	1	21	899	919	CAGCCAAGGAUGACUUGCCGA	CUGGCAACUCAUCCUUGGCUU	Cleavage
zma-miR169a-5p	c19458_g8_i2	2	-1	1	21	1098	1118	CAGCCAAGGAUGACUUGCCGA	GUGGCAAUUCAUCCUUGGCUU	Cleavage
zma-miR169b-5p	c19097_g3_i11	2	-1	1	21	702	722	CAGCCAAGGAUGACUUGCCGA	CUGGCAACUCAUCCUUGGCUU	Cleavage
zma-miR169b-5p	c19097_g3_i2	2	-1	1	21	899	919	CAGCCAAGGAUGACUUGCCGA	CUGGCAACUCAUCCUUGGCUU	Cleavage
zma-miR169b-5p	c19458_g8_i2	2	-1	1	21	1098	1118	CAGCCAAGGAUGACUUGCCGA	GUGGCAAUUCAUCCUUGGCUU	Cleavage
zma-miR169c-5p	c19097_g3_i11	2	-1	1	21	702	722	CAGCCAAGGAUGACUUGCCGG	CUGGCAACUCAUCCUUGGCUU	Cleavage
zma-miR169c-5p	c19097_g3_i2	2	-1	1	21	899	919	CAGCCAAGGAUGACUUGCCGG	CUGGCAACUCAUCCUUGGCUU	Cleavage
zma-miR169c-5p	c19458_g8_i2	2	-1	1	21	1098	1118	CAGCCAAGGAUGACUUGCCGG	GUGGCAAUUCAUCCUUGGCUU	Cleavage
zma-miR169f-3p	c20017_g1_i7	2	-1	1	21	141	161	GGCAUGUCUUCCUUGGCUACU	CUUGUCCAAGGAAGACAUGCC	Cleavage
zma-miR169f-5p	c19097_g3_i11	2	-1	1	21	702	722	UAGCCAAGGAUGACUUGCCUA	CUGGCAACUCAUCCUUGGCUU	Cleavage
zma-miR169f-5p	c19097_g3_i2	2	-1	1	21	899	919	UAGCCAAGGAUGACUUGCCUA	CUGGCAACUCAUCCUUGGCUU	Cleavage
zma-miR169f-5p	c19458_g8_i2	2	-1	1	21	1098	1118	UAGCCAAGGAUGACUUGCCUA	GUGGCAAUUCAUCCUUGGCUU	Cleavage
zma-miR169g	c19097_g3_i11	2	-1	1	21	702	722	UAGCCAAGGAUGACUUGCCUA	CUGGCAACUCAUCCUUGGCUU	Cleavage
zma-miR169g	c19097_g3_i2	2	-1	1	21	899	919	UAGCCAAGGAUGACUUGCCUA	CUGGCAACUCAUCCUUGGCUU	Cleavage
zma-miR169g	c19458_g8_i2	2	-1	1	21	1098	1118	UAGCCAAGGAUGACUUGCCUA	GUGGCAAUUCAUCCUUGGCUU	Cleavage
zma-miR169h	c19097_g3_i11	2	-1	1	21	702	722	UAGCCAAGGAUGACUUGCCUA	CUGGCAACUCAUCCUUGGCUU	Cleavage
zma-miR169h	c19097_g3_i2	2	-1	1	21	899	919	UAGCCAAGGAUGACUUGCCUA	CUGGCAACUCAUCCUUGGCUU	Cleavage
zma-miR169h	c19458_g8_i2	2	-1	1	21	1098	1118	UAGCCAAGGAUGACUUGCCUA	GUGGCAAUUCAUCCUUGGCUU	Cleavage
zma-miR169i-5p	c19458_g8_i2	2	-1	1	21	1098	1118	UAGCCAAGGAUGACUUGCCUG	GUGGCAAUUCAUCCUUGGCUU	Cleavage
zma-miR169j-5p	c19458_g8_i2	2	-1	1	21	1098	1118	UAGCCAAGGAUGACUUGCCUG	GUGGCAAUUCAUCCUUGGCUU	Cleavage
zma-miR169k-5p	c19458_g8_i2	2	-1	1	21	1098	1118	UAGCCAAGGAUGACUUGCCUG	GUGGCAAUUCAUCCUUGGCUU	Cleavage
zma-miR169o-5p	c20174_g1_i3	2	-1	1	21	766	786	UAGCCAAGAAUGACUUGCCUA	CAGGCAAUUCAUUCUUGGCUU	Cleavage
zma-miR169p-5p	c19097_g3_i11	2	-1	1	21	702	722	UAGCCAAGGAUGACUUGCCGG	CUGGCAACUCAUCCUUGGCUU	Cleavage
zma-miR169p-5p	c19097_g3_i2	2	-1	1	21	899	919	UAGCCAAGGAUGACUUGCCGG	CUGGCAACUCAUCCUUGGCUU	Cleavage
zma-miR169p-5p	c19458_g8_i2	2	-1	1	21	1098	1118	UAGCCAAGGAUGACUUGCCGG	GUGGCAAUUCAUCCUUGGCUU	Cleavage
zma-miR169r-5p	c19097_g3_i11	2	-1	1	21	702	722	CAGCCAAGGAUGACUUGCCGG	CUGGCAACUCAUCCUUGGCUU	Cleavage
zma-miR169r-5p	c19097_g3_i2	2	-1	1	21	899	919	CAGCCAAGGAUGACUUGCCGG	CUGGCAACUCAUCCUUGGCUU	Cleavage
zma-miR169r-5p	c19458_g8_i2	2	-1	1	21	1098	1118	CAGCCAAGGAUGACUUGCCGG	GUGGCAAUUCAUCCUUGGCUU	Cleavage
zma-miR408a	c20672_g2_i1	2	-1	1	21	131	151	CUGCACUGCCUCUUCCCUGGC	GCGAGGGUAGAGGCAGUGCAG	Cleavage
zma-miR408b-3p	c20672_g2_i1	2	-1	1	21	131	151	CUGCACUGCCUCUUCCCUGGC	GCGAGGGUAGAGGCAGUGCAG	Cleavage
bdi-miR169l	c20174_g1_i3	2.5	-1	1	21	766	786	UAGCCAAGGAUGAAUUGCCGG	CAGGCAAUUCAUUCUUGGCUU	Cleavage
bdi-miR7730-3p	c19871_g2_i2	2.5	-1	1	24	52	74	AACUUUCUCCCGCAGCUGUUCUGU	AC-GAGCAGCUGCGGGAGAAAGCU	Cleavage
bdi-miR7730-3p	c19871_g2_i1	2.5	-1	1	24	52	74	AACUUUCUCCCGCAGCUGUUCUGU	AC-GAGCAGCUGCGGGAGAAAGCU	Cleavage
bdi-miR7757-5p.1	c19599_g2_i7	2.5	-1	1	21	727	747	CACAAAACCUUCAGCUACCCA	GUAGUAGCUUAAGGUUUUGUG	Cleavage
bdi-miR7768a-3p	c20462_g1_i8	2.5	-1	1	22	400	421	CGGCGCCGUCCUCGACCGGGAG	UCCCCGUUCGAGGACGCCGCCG	Cleavage
bdi-miR7768a-3p	c20462_g1_i2	2.5	-1	1	22	400	421	CGGCGCCGUCCUCGACCGGGAG	UCCCCGUUCGAGGACGCCGCCG	Cleavage
bdi-miR7768a-3p	c16700_g1_i1	2.5	-1	1	21	1	21	CGGCGCCGUCCUCGACCGGGA	GGUCGGUCGAGGACGGCGGCG	Cleavage
bdi-miR7768b-3p	c20462_g1_i8	2.5	-1	1	22	400	421	CGGCGCCGUCCUCGACCGGGAG	UCCCCGUUCGAGGACGCCGCCG	Cleavage
bdi-miR7768b-3p	c20462_g1_i2	2.5	-1	1	22	400	421	CGGCGCCGUCCUCGACCGGGAG	UCCCCGUUCGAGGACGCCGCCG	Cleavage
bdi-miR7768b-3p	c16700_g1_i1	2.5	-1	1	21	1	21	CGGCGCCGUCCUCGACCGGGA	GGUCGGUCGAGGACGGCGGCG	Cleavage
bdi-miR9494	c20675_g1_i3	2.5	-1	1	21	611	631	UUCAUCACCUUCGUCUCCGUC	GUCGGAGUCGAAGGUGAUGCA	Cleavage
hvu-miR169	c20174_g1_i3	2.5	-1	1	21	766	786	AAGCCAAGGAUGAGUUGCCUG	CAGGCAAUUCAUUCUUGGCUU	Cleavage
hvu-miR169	c19097_g3_i11	2.5	-1	1	21	700	722	AAGCCAAGGAUGAGUUGCC--UG	CACUGGCAACUCAUCCUUGGCUU	Cleavage
hvu-miR169	c19097_g3_i2	2.5	-1	1	21	897	919	AAGCCAAGGAUGAGUUGCC--UG	CACUGGCAACUCAUCCUUGGCUU	Cleavage
hvu-miR6196	c17974_g1_i1	2.5	-1	1	21	99	119	AGGACGAGGAGAUGGAGAGGA	GCCUCUCCAUCUCCUCGUCUC	Cleavage
hvu-miR6214	c20004_g3_i17	2.5	-1	1	20	659	678	CGACGACGACGAGCACGACA	UGUCGCGCUCGUCGUCGCCG	Cleavage
hvu-miR6214	c17929_g2_i1	2.5	-1	1	20	26	45	CGACGACGACGAGCACGACA	CCUCGUGCUCGUCGGCGUCG	Cleavage
hvu-miR6214	c19454_g2_i1	2.5	-1	1	20	67	86	CGACGACGACGAGCACGACA	CGUCGAGCUCGUCGUCUUCG	Cleavage
hvu-miR6214	c18088_g1_i1	2.5	-1	1	20	173	192	CGACGACGACGAGCACGACA	CGUCGUCGUCGUCGUCGUCG	Cleavage
osa-miR169d	c20174_g1_i3	2.5	-1	1	21	766	786	UAGCCAAGGAUGAAUUGCCGG	CAGGCAAUUCAUUCUUGGCUU	Cleavage
osa-miR1846c-3p	c18837_g2_i5	2.5	-1	1	21	380	400	UGACCCCGGUCUGCUCGCUGG	CGGGCGAGCAGCCCGGGGUCA	Translation
osa-miR1861g	c9994_g1_i2	2.5	-1	1	22	179	200	CAGUCUUGUGGCAAGAACUGAG	CUCUGUUCUUGCCUCAAGACUG	Cleavage
osa-miR1861g	c9994_g1_i3	2.5	-1	1	22	179	200	CAGUCUUGUGGCAAGAACUGAG	CUCUGUUCUUGCCUCAAGACUG	Cleavage
osa-miR2091-5p	c18940_g7_i3	2.5	-1	1	21	411	431	UCAACCGAGCCGAGGAGGAGG	CCUCUUCCUUGGCUCGGUUGA	Cleavage
osa-miR395c	c19207_g1_i6	2.5	-1	1	21	101	121	GUGAAGUGUUUGGAGGAACUC	GAGUUCCUCCAAGCACUUCAU	Cleavage
osa-miR399i	c20093_g6_i4	2.5	-1	1	21	889	909	UGCCAAAGGAGAGCUGCCCUG	GAGGGUAGCUUUCCUUUGGCA	Translation
osa-miR414	c19582_g1_i1	2.5	-1	1	21	154	174	UCAUCCUCAUCAUCAUCGUCC	GGAUGAUGAUGAUGAUGAUGA	Cleavage
osa-miR414	c20015_g3_i2	2.5	-1	1	21	93	113	UCAUCCUCAUCAUCAUCGUCC	GUACGGUGGUGAUGAGGAUGA	Cleavage
osa-miR414	c19914_g2_i8	2.5	-1	1	21	180	200	UCAUCCUCAUCAUCAUCGUCC	UGAUGAUGAUGAUGAUGAUGA	Cleavage
osa-miR414	c16986_g1_i3	2.5	-1	1	21	1	21	UCAUCCUCAUCAUCAUCGUCC	UGAUGAUGAUGAUGAUGAUGA	Cleavage
osa-miR414	c19914_g2_i2	2.5	-1	1	21	408	428	UCAUCCUCAUCAUCAUCGUCC	UGAUGAUGAUGAUGAUGAUGA	Cleavage
osa-miR414	c18662_g1_i1	2.5	-1	1	21	1694	1714	UCAUCCUCAUCAUCAUCGUCC	GGAGGAUGAUGAUGACGAUGA	Cleavage
osa-miR414	c19181_g2_i2	2.5	-1	1	21	1009	1029	UCAUCCUCAUCAUCAUCGUCC	UGACGAUGAGGAUGAGGAUGC	Cleavage
osa-miR414	c19463_g1_i4	2.5	-1	1	21	367	387	UCAUCCUCAUCAUCAUCGUCC	AGAAGAUGAUGAUGAAGAUGA	Cleavage
osa-miR414	c19224_g2_i7	2.5	-1	1	21	544	564	UCAUCCUCAUCAUCAUCGUCC	GCAUGAUGAUGAUGAAGAUGA	Cleavage
osa-miR414	c18589_g1_i7	2.5	-1	1	21	177	197	UCAUCCUCAUCAUCAUCGUCC	CGACGAAGAUGAUGACGAUGA	Cleavage
osa-miR414	c20255_g2_i7	2.5	-1	1	21	343	363	UCAUCCUCAUCAUCAUCGUCC	CGACAAUGAUGAUGAUGAUGA	Cleavage
osa-miR444f	c19342_g2_i9	2.5	-1	1	21	462	482	UGCAGUUGUUGCCUCAAGCUU	CAGCAUGAGGAAACAACUGCA	Translation
osa-miR444f	c19342_g2_i3	2.5	-1	1	21	890	910	UGCAGUUGUUGCCUCAAGCUU	CAGCAUGAGGAAACAACUGCA	Translation
osa-miR6248	c19097_g3_i8	2.5	-1	1	21	459	479	UAUUUGAGGAUGGAGGUAGUA	UACUAGCUCCAUACUCAAAUA	Cleavage
osa-miR6249a	c20045_g3_i8	2.5	-1	1	21	11	31	CGUGAAGAGCUCGCCGGCGGC	CCCGCCGGCGAGCUCUUCGCC	Cleavage
osa-miR6249b	c20045_g3_i8	2.5	-1	1	21	11	31	CGUGAAGAGCUCGCCGGCGGC	CCCGCCGGCGAGCUCUUCGCC	Cleavage
osa-miR820a	c20621_g7_i6	2.5	-1	1	21	112	132	UCGGCCUCGUGGAUGGACCAG	GCGGUCCCUCCACGAGGCCAA	Cleavage
osa-miR820b	c20621_g7_i6	2.5	-1	1	21	112	132	UCGGCCUCGUGGAUGGACCAG	GCGGUCCCUCCACGAGGCCAA	Cleavage
osa-miR820c	c20621_g7_i6	2.5	-1	1	21	112	132	UCGGCCUCGUGGAUGGACCAG	GCGGUCCCUCCACGAGGCCAA	Cleavage
sbi-miR395f	c19207_g1_i6	2.5	-1	1	21	101	121	AUGAAGUGUUUGGGGGAACUC	GAGUUCCUCCAAGCACUUCAU	Cleavage
sbi-miR395k	c19207_g1_i6	2.5	-1	1	21	101	121	GUGAAGUGUUUGGAGGAACUC	GAGUUCCUCCAAGCACUUCAU	Cleavage
sbi-miR399b	c20093_g6_i4	2.5	-1	1	21	889	909	UGCCAAAGGAGAGCUGCCCUG	GAGGGUAGCUUUCCUUUGGCA	Translation
sbi-miR5565e	c18988_g4_i2	2.5	-1	1	19	884	902	UUGUUUGGAUGUUGUCGGA	UCAGACAACGUCCAAACAA	Translation
sbi-miR5568b-5p	c18272_g3_i1	2.5	-1	1	21	596	616	UUUCUAGGUACAUAGCUUUUG	CAAAAUCUAUGUAACUAGAAA	Cleavage
sbi-miR5568c-3p	c23197_g1_i1	2.5	-1	1	21	910	930	ACUUACAGUUUGGAACGGAGG	ACUCUGUUCCAAACUGUAGGU	Cleavage
sbi-miR5568g-5p	c18272_g3_i1	2.5	-1	1	21	618	638	CAAAUUAUAAGAUGUUUUGGC	CUCAAAACAACUUAUAAUUUA	Cleavage
sbi-miR6235-5p	c19045_g4_i18	2.5	-1	1	23	1	23	UUGUGAGAGAAAAAUACUGUUGG	CCAGCAGUACUUUUCUCUCAGAA	Cleavage
sbi-miR6235-5p	c19045_g4_i19	2.5	-1	1	23	1	23	UUGUGAGAGAAAAAUACUGUUGG	CCAGCAGUACUUUUCUCUCAGAA	Cleavage
sbi-miR6235-5p	c19045_g4_i13	2.5	-1	1	23	1	23	UUGUGAGAGAAAAAUACUGUUGG	CCAGCAGUACUUUUCUCUCAGAA	Cleavage
ssp-miR444a	c19342_g2_i9	2.5	-1	1	21	462	482	UGCAGUUGUUGCCUCAAGCUU	CAGCAUGAGGAAACAACUGCA	Translation
ssp-miR444a	c19342_g2_i3	2.5	-1	1	21	890	910	UGCAGUUGUUGCCUCAAGCUU	CAGCAUGAGGAAACAACUGCA	Translation
ssp-miR444b.2	c19342_g2_i9	2.5	-1	1	21	462	482	UGCAGUUGUUGCCUCAAGCUU	CAGCAUGAGGAAACAACUGCA	Translation
ssp-miR444b.2	c19342_g2_i3	2.5	-1	1	21	890	910	UGCAGUUGUUGCCUCAAGCUU	CAGCAUGAGGAAACAACUGCA	Translation
tae-miR7757-5p	c19417_g5_i2	2.5	-1	1	22	264	285	AUAAAACCUUCAGCUAUCCAUC	GGUGGGUAGCUGAAGGUUUUGU	Cleavage
zma-miR395c-3p	c19207_g1_i6	2.5	-1	1	21	101	121	GUGAAGUGUUUGGAGGAACUC	GAGUUCCUCCAAGCACUUCAU	Cleavage
zma-miR395l-3p	c19207_g1_i6	2.5	-1	1	21	101	121	GUGAAGUGUUUGGAGGAACUC	GAGUUCCUCCAAGCACUUCAU	Cleavage
zma-miR395m-3p	c19207_g1_i6	2.5	-1	1	21	101	121	GUGAAGUGUUUGGAGGAACUC	GAGUUCCUCCAAGCACUUCAU	Cleavage
zma-miR399d-3p	c20093_g6_i4	2.5	-1	1	21	889	909	UGCCAAAGGAGAGCUGCCCUG	GAGGGUAGCUUUCCUUUGGCA	Translation
ata-miR160b-3p	c19918_g1_i6	3	-1	1	21	260	280	GCGUGCACGGAUCCAAGCAUA	AGAGCUUCGAUCCGUGCACGG	Cleavage
ata-miR164c-3p	c20182_g2_i2	3	-1	1	21	397	417	CACGUGUUCUUCUCCUCCAUC	CCCGGUUGAGAAGAACACGUG	Cleavage
ata-miR167f-3p	c20130_g4_i1	3	-1	1	21	63	84	CAGAUCAUGCU-GCAGCUUCAU	GUGAAGCUGCCAGCAUGAUCUG	Translation
bdi-miR529-5p	c19004_g3_i6	3	-1	1	21	2	22	AGAAGAGAGAGAGUACAGCCU	UCGCUCUCCUCUCUCUCUUCC	Cleavage
bdi-miR845	c20589_g1_i4	3	-1	1	21	115	135	UGCUCUGAUACCAAUUGUUGG	CUAACAUCUGGUAUCAGAGCC	Cleavage
far-miR529	c19004_g3_i6	3	-1	1	21	2	22	AGAAGAGAGAGAGCACAGCUU	UCGCUCUCCUCUCUCUCUUCC	Cleavage
osa-miR1854-3p	c19135_g1_i9	3	-1	1	22	535	556	UCCAAUUUGGGGAUUUGCUGAU	UAGAGUCAAUCCCCAAAUUGGU	Cleavage
osa-miR1854-3p	c19135_g1_i3	3	-1	1	22	998	1019	UCCAAUUUGGGGAUUUGCUGAU	UAGAGUCAAUCCCCAAAUUGGU	Cleavage
osa-miR2926	c17573_g1_i2	3	-1	1	20	127	146	AGGUCGUCGACGUUGGUGCU	AGCCUCAACGUCGACGACCC	Cleavage
osa-miR395x	c20081_g3_i5	3	-1	1	21	736	756	GUGAAGUGUUUGGAGUAGCUC	CUGCGGCUCCAAACACUUCAG	Cleavage
osa-miR5143a	c18957_g5_i6	3	-1	1	24	1240	1264	UGUGGUAUGUUGGCAAUGUAG-GAA	CUCACCAUUUUGCCAACAUACCACU	Cleavage
osa-miR5143b	c18957_g5_i6	3	-1	1	24	1240	1264	UGUGGUAUGUUGGCAAUGUAG-GAA	CUCACCAUUUUGCCAACAUACCACU	Cleavage
osa-miR529b	c19004_g3_i6	3	-1	1	21	2	22	AGAAGAGAGAGAGUACAGCUU	UCGCUCUCCUCUCUCUCUUCC	Cleavage
osa-miR5516a	c20962_g3_i13	3	-1	1	21	1089	1109	CUCAUUGCUUCGGUAGGCUGG	AUAGCUUGCCGAAGCAAUGAU	Cleavage
osa-miR5516b	c20962_g3_i13	3	-1	1	21	1089	1109	CUCAUUGCUUCGGUAGGCUGG	AUAGCUUGCCGAAGCAAUGAU	Cleavage
zma-miR393c-3p	c13777_g1_i1	3	-1	1	22	678	700	GUCAGUGC-AAUCCCUUUGGAAU	GAGCCAAAGGGAUUAGCACUGAC	Cleavage
zma-miR529-5p	c19004_g3_i6	3	-1	1	21	2	22	AGAAGAGAGAGAGUACAGCCU	UCGCUCUCCUCUCUCUCUUCC	Cleavage
