# Supplementary material for: Transcriptomic signature of drought response in pearl millet (Pennisetum glaucum (L.) and development of web-genomic resources
Source: Sci Rep. 2018 Feb 21;8:3382. doi: 10.1038/s41598-018-21560-1 (PMC5821703; doi:10.1038/s41598-018-21560-1)
Supplement: Supplementary file 6 — Additional file 5 [file 41598_2018_21560_MOESM6_ESM.xlsx]

## Sheet: Sheet1
ID	SSR type	SSR	size	start	end	FORWARD PRIMER1 (5'-3')	Tm(°C)	size	REVERSE PRIMER1 (5'-3')	Tm(°C)	size	PRODUCT1 size (bp)	start (bp)	end (bp)	FORWARD PRIMER2 (5'-3')	Tm(°C)	size	REVERSE PRIMER2 (5'-3')	Tm(°C)	size	PRODUCT2 size (bp)	start (bp)	end (bp)	FORWARD PRIMER3 (5'-3')	Tm(°C)	size	REVERSE PRIMER3 (5'-3')	Tm(°C)	size	PRODUCT3 size (bp)	start (bp)	end (bp)
c1001_g1_i1	Mono	(T)10	10	98	107	TGTGCTCATGCCGTACTTGT	59.965	20	ATCACAGTCGCAAGTGGAGG	60.037	20	260	28	287	TGTGCTCATGCCGTACTTGT	59.965	20	GGGGCTTTTCAGTTCAAGCG	60.039	20	126	28	153	TGTGCTCATGCCGTACTTGT	59.965	20	ACGTTTCTGGGGGCTTTTCA	60.106	20	135	28	162
c10029_g1_i1	Tri	(CAG)6	18	6	23
c10032_g1_i1	Mono	(A)11	11	8	18
c10039_g1_i1	Di	(GC)6	12	212	223	CGGAGATCGGATTCTTCCCG	60.039	20	GATTCGAGGGGCTGACGATC	60.319	20	114	133	246	GATCGGATTCTTCCCGCAGT	59.895	20	GATTCGAGGGGCTGACGATC	60.319	20	110	137	246	TCGGATTCTTCCCGCAGTTC	60.108	20	GATTCGAGGGGCTGACGATC	60.319	20	108	139	246
c10085_g1_i1	Mono	(A)10	10	54	63	AAGATCACACAAGGCTCCGG	60.036	20	GTTTGGCAGACACGTTCCAC	59.971	20	240	6	245	AAGATCACACAAGGCTCCGG	60.036	20	GTGTTTGGCAGACACGTTCC	59.971	20	242	6	247	AAGATCACACAAGGCTCCGG	60.036	20	CGCCCTGAACAAACAAAGCA	59.898	20	264	6	269
c10183_g1_i1	Tri	(GGC)5	15	134	148	CACTAGAGCTGAGCCGATCG	60.041	20	TTGATCGGCTTCTTTCCCCC	60.034	20	160	14	173	CACTAGAGCTGAGCCGATCG	60.041	20	CACCACCTTGATCGGCTTCT	60.036	20	167	14	180	CACTAGAGCTGAGCCGATCG	60.041	20	TGTACACCACCTTGATCGGC	60.037	20	171	14	184
c10185_g1_i1	Mono	(T)13	13	433	445	CTAGAAAGACCCGGGCACAG	60.108	20	TACTCCAATACGCCCCCTGT	60.326	20	176	321	496	CTAGAAAGACCCGGGCACAG	60.108	20	CCAATACGCCCCCTGTGTTT	60.611	20	172	321	492	ACTACGAGAGCACTGTTCCG	59.478	20	TACTCCAATACGCCCCCTGT	60.326	20	251	246	496
c10200_g1_i1	Di	(TG)8	16	42	57	CTCCAGAAGCAGCTCATGAG	58.057	20	CGATATACTCCTCGTGGCCG	59.832	20	264	7	270	CTCCAGAAGCAGCTCATGAG	58.057	20	CGAGCGAGACCTTCTCCTTG	60.179	20	243	7	249	CTCCAGAAGCAGCTCATGAG	58.057	20	CCTTCGTCTTCCCGTCCATT	59.751	20	124	7	130
c10223_g1_i1	Tri	(GCT)5	15	22	36
c10241_g2_i1	Tri	(CCT)5	15	280	294
c10242_g2_i1	Tri	(GCA)6	18	1	18
c10244_g1_i1	Di	(GA)7	14	25	38
c10283_g1_i1	Tri	(CTG)7	21	1	21
c10284_g1_i1	Di	(TC)7	14	108	121	CTCTTTTCCCGCTCCTGGTT	59.963	20	GTGCGCGATCAATCATTCCT	59.06	20	195	55	249	TTGCAATTTCTCCCCGCTCT	59.962	20	GTGCGCGATCAATCATTCCT	59.06	20	217	33	249	CTTGCGGTTCTTGGTTGCAA	59.898	20	GTGCGCGATCAATCATTCCT	59.06	20	231	19	249
c10284_g1_i2	Di	(TC)7	14	178	191	CTCTTTTCCCGCTCCTGGTT	59.963	20	GTGCGCGATCAATCATTCCT	59.06	20	195	125	319	CTCTCTTTTCCCGCTCCTGG	60.108	20	GTGCGCGATCAATCATTCCT	59.06	20	197	123	319	CTCTTTTCCCGCTCCTGGTT	59.963	20	GTGCGCGATCAATCATTCCTC	60.07	21	195	125	319
c10292_g1_i1	Tri	(CAG)5	15	406	420	TCACCAGTACGTCCTCCGAT	60.035	20	TGTCTGGCCGAGGATAAGGA	60.033	20	199	300	498	ATCACCAGTACGTCCTCCGA	60.035	20	TGTCTGGCCGAGGATAAGGA	60.033	20	200	299	498	TCACCAGTACGTCCTCCGAT	60.035	20	CCACCAAAATTGTCTGGCCG	60.038	20	209	300	508
c10308_g1_i1	Tri	(CAG)5	15	123	137	CAGCAACAACACAGAAGGCC	59.969	20	TTGAGAGCAGAACCAACCCC	59.89	20	253	4	256	CCAGCAACAACACAGAAGGC	59.969	20	TTGAGAGCAGAACCAACCCC	59.89	20	254	3	256	CAGCAACAACACAGAAGGCC	59.969	20	GCAACGTGCAAGGGAGATTC	59.831	20	176	4	179
c1031_g1_i1	Di	(GT)6	12	406	417	CCTTCAAGAGAGCCGCTTGA	60.037	20	AAACACAGTGTTCCGGGGAG	60.179	20	248	215	462	CCTTCAAGAGAGCCGCTTGA	60.037	20	GGCGTGCTGGTGGTACATAT	60.179	20	227	215	441	AGACCTCCATCGCCACAATG	60.108	20	GGCGTGCTGGTGGTACATAT	60.179	20	271	171	441
c10405_g1_i1	Tri	(CAG)5	15	136	150	GAGATCTTTGGGGGCCAACA	59.96	20	CTCGTGGTGCTGGACGTC	60.431	18	190	11	200	CGTTAGGTGAGACGTCCTCG	59.903	20	CTCGTGGTGCTGGACGTC	60.431	18	164	37	200	CAAGGAAGTATGGCTGGCCT	59.743	20	CTCGTGGTGCTGGACGTC	60.431	18	135	66	200
c10406_g1_i1	Mono	(A)17	17	24	40
c10528_g1_i1	Mono	(T)10	10	427	436	CCACTTCTTTGTGATGCGCC	60.11	20	AGCTAAAATTTATAAATTCTGGCCAGT	58.018	27	120	353	472	CCCACTTCTTTGTGATGCGC	60.11	20	AGCTAAAATTTATAAATTCTGGCCAGT	58.018	27	121	352	472	GCCCCACTTCTTTGTGATGC	59.755	20	AGCTAAAATTTATAAATTCTGGCCAGT	58.018	27	123	350	472
c10584_g1_i1	Tri	(CGG)5	15	76	90	GTCCCGGATCGTCTCCACT	60.753	19	CTTGCCAGCGCTTCTTGTTT	59.969	20	145	54	198	GTCCCGGATCGTCTCCACT	60.753	19	TACTAACACCCTTGCCAGCG	60.037	20	155	54	208	GACTCGTCCCGGATCGTCTC	61.774	20	CTTGCCAGCGCTTCTTGTTT	59.969	20	150	49	198
c10646_g1_i1	Tri	(CAT)7	21	1	21
c10681_g2_i1	Tri	(CAG)5	15	1	15
c10709_g1_i1	Mono	(T)12	12	113	124	GTGAGCTTCTTCTCCCGCTC	60.459	20	TGGAGCTCGTAGGTGGTACA	59.961	20	153	45	197	GTGAGCTTCTTCTCCCGCTC	60.459	20	CTGGAGCTCGTAGGTGGTAC	59.26	20	154	45	198	GGGTGAGCTTCTTCTCCCG	59.781	19	TGGAGCTCGTAGGTGGTACA	59.961	20	155	43	197
c10766_g1_i1	Mono	(T)11	11	72	82	ACCTAATTAAGTGTCCTGTGTGGT	59.65	24	GTGGGAGGAGGAAAATGGGG	60.033	20	209	44	252	ACCTAATTAAGTGTCCTGTGTGGT	59.65	24	GGATATGAGCCCGGAGTGTG	59.966	20	111	44	154	ACCTAATTAAGTGTCCTGTGTGGT	59.65	24	AGGATATGAGCCCGGAGTGT	60.105	20	112	44	155
c10766_g1_i2	Mono	(T)11	11	72	82	ACCTAATTAAGTGTCCTGTGTGGT	59.65	24	GTGGGAGGAGGAAAATGGGG	60.033	20	209	44	252	ACCTAATTAAGTGTCCTGTGTGGT	59.65	24	GGATATGAGCCCGGAGTGTG	59.966	20	111	44	154	ACCTAATTAAGTGTCCTGTGTGGT	59.65	24	AGGATATGAGCCCGGAGTGT	60.105	20	112	44	155
c10771_g1_i1	Tri	(GAA)5	15	142	156	TTTGAGGCGGTGAATCTGCT	59.963	20	CCTTGTGACGCCGAAAACTG	60.041	20	279	78	356	TTTGAGGCGGTGAATCTGCT	59.963	20	GCCGAAAACTGCTGGAATCG	60.179	20	270	78	347	TTTGAGGCGGTGAATCTGCT	59.963	20	CGCCGAAAACTGCTGGAATC	60.179	20	271	78	348
c10781_g1_i1	Tri	(CGA)5	15	2	16
c10781_g1_i2	Tri	(CGA)5	15	2	16
c10819_g1_i1	Tri	(CTC)5	15	586	600	TGGCAAGAGGACATACCCCT	60.253	20	TCTCTATACAAACAGGGGGAGGA	59.726	23	210	417	626	CGAAAGGGAGAACAGGTCGA	59.398	20	TCTCTATACAAACAGGGGGAGGA	59.726	23	261	366	626	TCGAAAGGGAGAACAGGTCG	59.398	20	TCTCTATACAAACAGGGGGAGGA	59.726	23	262	365	626
c10868_g1_i1	Tri	(CGC)6	18	185	202
c10871_g1_i1	Tri	(ATA)5	15	133	147	GCAGCACAGAGTGGAGATGT	60.037	20	GCACTTCAAACTCGTGCCTG	60.041	20	271	53	323	GCAGCACAGAGTGGAGATGT	60.037	20	TACCGCTGTGCTCATAGCTG	59.897	20	208	53	260	GCAGCACAGAGTGGAGATGT	60.037	20	ACTACCGCTGTGCTCATAGC	59.897	20	210	53	262
c10871_g1_i2	Tri	(ATA)5	15	133	147	GCAGCACAGAGTGGAGATGT	60.037	20	GCACTTCAAACTCGTGCCTG	60.041	20	271	53	323	GCAGCACAGAGTGGAGATGT	60.037	20	TACCGCTGTGCTCATAGCTG	59.897	20	208	53	260	GCAGCACAGAGTGGAGATGT	60.037	20	ACTACCGCTGTGCTCATAGC	59.897	20	210	53	262
c10890_g1_i1	Tri	(CTC)5	15	157	171	AAGAAGAATCTGCCCTGCCC	60.034	20	GTGTCTCTACTTGTCCTCAAATTTCC	59.852	26	139	73	211	AAGAAGAATCTGCCCTGCCC	60.034	20	TGTCTCTACTTGTCCTCAAATTTCCA	60.183	26	138	73	210	TACTGTCGTGCGAACAACCA	59.897	20	GTGTCTCTACTTGTCCTCAAATTTCC	59.852	26	163	49	211
c10929_g1_i1	Tetra	(GACT)5	20	83	102	CCGCTCCAAATCCTCCTTGT	60.035	20	AAATCGGGCGCTAATCACCT	59.82	20	137	15	151	ACCGCTCCAAATCCTCCTTG	60.035	20	AAATCGGGCGCTAATCACCT	59.82	20	138	14	151	CAAGGACCGCTCCAAATCCT	60.035	20	AAATCGGGCGCTAATCACCT	59.82	20	143	9	151
c10960_g1_i1	Penta	(GATTG)5	25	180	204	GACGAGGGACTGCAAAGGAA	59.965	20	GGAGGAAGAAGAAGCGGAGG	59.823	20	110	155	264	GACGAGGGACTGCAAAGGAA	59.965	20	GGAGGAGGAAGAAGAAGCGG	59.823	20	113	155	267	GACGAGGGACTGCAAAGGAA	59.965	20	GAGGACGATGAGGAGGAGGA	59.816	20	124	155	278
c10964_g1_i1	Tri	(GTA)5	15	746	760	GGACTGATGGCACTCCTGTC	60.108	20	TTGGTGCGCACATCAAGTTG	59.969	20	231	606	836	GAGTGGGACTGATGGCACTC	60.108	20	TTGGTGCGCACATCAAGTTG	59.969	20	236	601	836	GGATGGTGTCACAAGCATGC	59.828	20	TTGGTGCGCACATCAAGTTG	59.969	20	267	570	836
c10964_g1_i2	Tri	(GTA)5	15	150	164	GGGCACTCCTGTCATTCCTC	60.107	20	TTGGTGCGCACATCAAGTTG	59.969	20	224	17	240	CAGCTATGGGCACTCCTGTC	60.179	20	TTGGTGCGCACATCAAGTTG	59.969	20	231	10	240	ATGGGCACTCCTGTCATTCC	59.743	20	TTGGTGCGCACATCAAGTTG	59.969	20	226	15	240
c10984_g1_i1	Di	(TA)8	16	865	880
c11004_g1_i1	Tri	(CCT)5	15	57	71	TCACCCTATGATGCATCCGT	58.576	20	GGAGGAGGCATCATGAAGGG	59.89	20	104	28	131	TCACCCTATGATGCATCCGT	58.576	20	AGCAGCAATATGAGGAGGCG	60.25	20	165	28	192	TCACCCTATGATGCATCCGT	58.576	20	ATATGAGGAGGCGGAGGAGG	60.252	20	158	28	185
c11013_g1_i1	Tri	(GAA)5	15	1	15
c11021_g1_i1	Di	(GA)8	16	135	150	CACGCTCCAAGAAACACAGC	60.041	20	AACATCCTCGCGTCCATCTC	59.897	20	123	79	201	CACGCTCCAAGAAACACAGC	60.041	20	GAACATCCTCGCGTCCATCT	59.897	20	124	79	202	AGCAACACCTGAGCAATCCA	59.889	20	AACATCCTCGCGTCCATCTC	59.897	20	106	96	201
c11021_g1_i2	Di	(GA)8	16	127	142	CACGCTCCAAGAAACACAGC	60.041	20	AACATCCTCGCGTCCATCTC	59.897	20	123	71	193	CACGCTCCAAGAAACACAGC	60.041	20	GAACATCCTCGCGTCCATCT	59.897	20	124	71	194	AGCAACACCTGAGCAATCCA	59.889	20	AACATCCTCGCGTCCATCTC	59.897	20	106	88	193
c11116_g1_i2	Tri	(GGA)7	21	1	21
c11116_g1_i2	Tri	(CAA)6	18	255	272	CTCACCCCCAACTCCATCAC	60.035	20	CCTCCTCTTGTTGGTGTCCC	59.963	20	191	133	323	CTCACCCCCAACTCCATCAC	60.035	20	AACCTCGCGTAGAACCACAG	60.039	20	259	133	391	CTCACCCCCAACTCCATCAC	60.035	20	GACAACCTCGCGTAGAACCA	60.039	20	262	133	394
c11135_g1_i1	Mono	(T)12	12	379	390
c11141_g1_i1	Mono	(T)11	11	506	516	CAGCAAGGACTGTGAGCTCA	59.966	20	CCAGGGGAACAGAGCTCATG	60.107	20	179	379	557	GCAAGGACTGTGAGCTCACT	59.965	20	CCAGGGGAACAGAGCTCATG	60.107	20	177	381	557	AGCAAGGACTGTGAGCTCAC	59.965	20	CCAGGGGAACAGAGCTCATG	60.107	20	178	380	557
c11185_g1_i1	Tri	(GGT)7	21	59	79	TGAGGATGGCATCAGGAGGA	60.031	20	AGACACCAACAAGGGCAACA	60.034	20	225	8	232	TGAGGATGGCATCAGGAGGA	60.031	20	ATACAAGTGACGCACCCCAG	60.036	20	155	8	162	TGAGGATGGCATCAGGAGGA	60.031	20	ACATGAACAGCGTACCCAGG	60.036	20	258	8	265
c11185_g1_i2	Tri	(GGT)7	21	77	97	TGAGGATGGCATCAGGAGGA	60.031	20	TATGATGCTACGGCGAGTCG	59.763	20	176	26	201	TGAGGATGGCATCAGGAGGA	60.031	20	AGTCGACGAGTTGCCTCTTC	59.759	20	161	26	186	TGAGGATGGCATCAGGAGGA	60.031	20	GAGTCGACGAGTTGCCTCTT	59.759	20	162	26	187
c11190_g1_i1	Tri	(GAC)5	15	345	359
c11191_g1_i1	Tri	(CGA)6	18	44	61	ACAATTTTATGGGCGGATCACC	59.307	22	CAGCAGGGATGGTGTTGGAG	60.679	20	126	0	125	CAATTTTATGGGCGGATCACC	57.63	21	CAGCAGGGATGGTGTTGGAG	60.679	20	125	1	125	ACAATTTTATGGGCGGATCACC	59.307	22	CAGGGATGGTGTTGGAGGC	60.379	19	123	0	122
c11191_g1_i1	Tri	(CGG)5	15	202	216	CTCCAACACCATCCCTGCTG	60.679	20	AACCAGGAAGGCTTGTTCCC	60.179	20	237	106	342	CTCCAACACCATCCCTGCTG	60.679	20	TTAGGCGTGAACCAGGAAGG	59.676	20	246	106	351	CTCCAACACCATCCCTGCTG	60.679	20	CGTGAACCAGGAAGGCTTGT	60.535	20	241	106	346
c11223_g1_i1	Di	(TC)6	12	330	341	CAAGACGGTTGGCATCTCCT	60.036	20	AGCGAAGTGAAGCTCTGCAT	60.037	20	100	284	383	AGTTCTCGCTCGTCATGTGG	60.109	20	AGCGAAGTGAAGCTCTGCAT	60.037	20	128	256	383	CGTTCCAGGCCAACAACATC	59.759	20	AGCGAAGTGAAGCTCTGCAT	60.037	20	260	124	383
c11223_g1_i2	Di	(TC)6	12	331	342	AGTTCTCGCTCGTCATGTGG	60.109	20	AGCAATCCTCGCACTTCTTT	57.809	20	110	256	365	CGTTCCAGGCCAACAACATC	59.759	20	AGCAATCCTCGCACTTCTTT	57.809	20	242	124	365	GGCCAACAACATCAGCTTCC	59.755	20	AGCAATCCTCGCACTTCTTT	57.809	20	235	131	365
c11223_g1_i3	Di	(TC)6	12	330	341	CAAGACGGTTGGCATCTCCT	60.036	20	AGCGAAGTGAAGCTCTGCAT	60.037	20	100	284	383	AGTTCTCGCTCGTCATGTGG	60.109	20	AGCGAAGTGAAGCTCTGCAT	60.037	20	128	256	383	CGTTCCAGGCCAACAACATC	59.759	20	AGCGAAGTGAAGCTCTGCAT	60.037	20	260	124	383
c1123_g1_i1	Tri	(CGC)5	15	111	125	CGATGCATATGCCCGGAGAT	60.108	20	CAAGTCCTCGAACGGGAACA	59.967	20	218	53	270	ATATGCCCGGAGATTACGCG	60.109	20	CAAGTCCTCGAACGGGAACA	59.967	20	212	59	270	CGATGCATATGCCCGGAGAT	60.108	20	AGAATTAACCGGCGGCTTCA	60.036	20	236	53	288
c11264_g1_i1	Mono	(G)12	12	552	563	GCCCGTTTGACCATTGCTTT	59.967	20	AGGGCGTACAAATTGCCTCA	59.962	20	214	482	695	GCCCGTTTGACCATTGCTTT	59.967	20	ACACACACAAAGGGCGTACA	60.108	20	224	482	705	GCCCGTTTGACCATTGCTTT	59.967	20	GGCGTACAAATTGCCTCACC	59.83	20	212	482	693
c11266_g1_i1	Di	(TG)12	24	181	204
c11334_g1_i1	Tri	(CGG)7	21	180	200	GCCTCCTTCCCTTGGTAACC	60.034	20	ATGGGCCGACATTCCTTCTG	60.107	20	181	47	227	GCAAACTAGCAAAGCACCCC	60.038	20	ATGGGCCGACATTCCTTCTG	60.107	20	222	6	227	GCCTCCTTCCCTTGGTAACC	60.034	20	TTGAGCATGCTATTCCCCGG	60.179	20	273	47	319
c11334_g1_i2	Tri	(CGG)7	21	180	200	GCCTCCTTCCCTTGGTAACC	60.034	20	ATGGGCCGACATTCCTTCTG	60.107	20	181	47	227	GCAAACTAGCAAAGCACCCC	60.038	20	ATGGGCCGACATTCCTTCTG	60.107	20	222	6	227	GCCTCCTTCCCTTGGTAACC	60.034	20	TTGAGCATGCTATTCCCCGG	60.179	20	273	47	319
c11416_g1_i1	Tri	(GAG)5	15	4	18
c11416_g1_i2	Tri	(GAG)5	15	4	18
c11416_g1_i3	Tri	(GAG)5	15	4	18
c11453_g1_i1	Tri	(GCG)6	18	314	331
c11453_g1_i2	Tri	(GCG)6	18	183	200
c11492_g1_i1	Tri	(CAG)7	21	1	21
c11522_g1_i1	Tri	(CAG)5	15	317	331
c11545_g1_i1	Di	(GA)11	22	1	22
c11569_g1_i1	Tri	(TGT)5	15	178	192	CTGTGACGTCGAGCTCAAGT	60.04	20	TAATCCTCAATCGCCGGCAA	59.821	20	195	70	264	GTGACGTCGAGCTCAAGTGA	60.04	20	TAATCCTCAATCGCCGGCAA	59.821	20	193	72	264	CTGTGACGTCGAGCTCAAGT	60.04	20	TGCCACCGGATTCAGCAATA	59.746	20	213	70	282
c11630_g1_i2	Di	(AC)7	14	11	24
c11690_g1_i2	Mono	(T)13	13	188	200	ACAAGCTCCTCAAGGACGTG	59.966	20	CGATCGATACGTACTGCAACTG	59.286	22	195	32	226	GACGTCCAGAAAAGGCAGGA	59.965	20	CGATCGATACGTACTGCAACTG	59.286	22	227	0	226	ACGTCCAGAAAAGGCAGGAG	59.965	20	CGATCGATACGTACTGCAACTG	59.286	22	226	1	226
c11722_g1_i1	Di	(CT)7	14	516	529	GACGACCAAGAAGGAGGTGG	60.037	20	AAAGCGGACAACACATGCAC	59.969	20	140	466	605	ACTCCTCCGGGACAACCTTA	59.884	20	AAAGCGGACAACACATGCAC	59.969	20	186	420	605	TCATCATGCAACTCCTCCGG	59.821	20	AAAGCGGACAACACATGCAC	59.969	20	196	410	605
c1176_g1_i2	Tri	(GAG)5	15	458	472	TTTGGCTTCAGCAACAGCAC	59.897	20	AGGCAAGAGATCATCGGTCA	58.511	20	274	268	541	GCCTTATGCTGGGTGGCTTA	60.107	20	AGGCAAGAGATCATCGGTCA	58.511	20	228	314	541	GCTGGGTGGCTTACAATTGC	60.109	20	AGGCAAGAGATCATCGGTCA	58.511	20	221	321	541
c11799_g1_i1	Tri	(ACG)6	18	258	275	TAACCAACACGCACGCAAAG	59.972	20	CCGTCGGAGAAGTGAGCAC	60.445	19	231	67	297	TAACCAACACGCACGCAAAG	59.972	20	GTGCCGTCGGAGAAGTGAG	60.445	19	234	67	300	CAGGAGGCACAAGAGGAAGG	60.036	20	CCGTCGGAGAAGTGAGCAC	60.445	19	162	136	297
c11838_g1_i1	Mono	(A)11	11	12	22
c11838_g1_i2	Mono	(A)11	11	12	22
c11891_g1_i1	Tri	(AGA)5	15	296	310	GGAGCTTTGGAAATCCCCGA	60.034	20	TGTTGGAGTTAGGTCCACGC	59.966	20	238	168	405	GGAGCTTTGGAAATCCCCGA	60.034	20	ACAGCGACGTTGACGAATCT	60.039	20	200	168	367	ATCCCCGATGAGGCTACCTT	60.105	20	TGTTGGAGTTAGGTCCACGC	59.966	20	226	180	405
c11897_g1_i1	Tri	(GCT)5	15	16	30
c11920_g1_i1	Tri	(GCG)5	15	217	231	TCGAATCGATCAAGCCGAGG	59.969	20	GACGTCTTGCATTTGTCGGG	59.834	20	125	180	304	TCGAATCGATCAAGCCGAGG	59.969	20	CGACGTCTTGCATTTGTCGG	60.179	20	126	180	305	AGGAGGAGGCTCCAGTCTTT	59.882	20	AGCTTCCCCTTGGTCTTGTG	59.889	20	207	50	256
c11962_g1_i1	Tri	(CGC)5	15	13	27
c11963_g1_i2	Di	(AC)7	14	290	303	GTCACGTCGTATAGCAGCCA	59.9	20	GTAACGGCGGAGTACTGCTT	60.109	20	166	233	398	TGTCACGTCGTATAGCAGCC	59.9	20	GTAACGGCGGAGTACTGCTT	60.109	20	167	232	398	GTCACGTCGTATAGCAGCCA	59.9	20	TAACGGCGGAGTACTGCTTG	60.109	20	165	233	397
c11984_g1_i1	Mono	(T)10	10	128	137	CCTCTCCTCAGCTTGGCTTC	60.108	20	AGCACGACTCGTTGATGGAG	60.109	20	165	43	207	CCTCTCCTCAGCTTGGCTTC	60.108	20	TCTCTCAGCCGAGGACTCAT	59.743	20	121	43	163	CCTCTCCTCAGCTTGGCTTC	60.108	20	CAGCACGACTCGTTGATGGA	60.389	20	166	43	208
c12010_g1_i1	Mono	(T)10	10	190	199
c12010_g1_i2	Mono	(T)10	10	519	528
c12033_g1_i1	Tri	(CGG)5	15	519	533	ATGATCAGTACGGCCAGCAG	59.894	20	GAACGTACGCTTGCTTGGTC	59.837	20	181	377	557	ATGATCAGTACGGCCAGCAG	59.894	20	AGAACGTACGCTTGCTTGGT	60.25	20	182	377	558	ATGATCAGTACGGCCAGCAG	59.894	20	AGGAGAACGTACGCTTGCTT	59.683	20	185	377	561
c1204_g1_i1	Tri	(GCA)6	18	1	18
c1204_g1_i2	Tri	(GCA)6	18	1	18
c1205_g1_i1	Tri	(CAG)6	18	1	18
c12075_g1_i1	Mono	(G)20	20	463	482	CTGGAGATCGTGGTGTAGGC	59.897	20	GCACATCACCCTCACTCTCC	60.108	20	156	352	507	CTGGAGATCGTGGTGTAGGC	59.897	20	GGCACATCACCCTCACTCTC	60.108	20	157	352	508	CTGGAGATCGTGGTGTAGGC	59.897	20	GAGGCACATCACCCTCACTC	60.108	20	159	352	510
c12101_g1_i1	Mono	(A)10	10	699	708	AGGTTGCTCTCTTGCCTGAC	59.964	20	ACTCTACAGTGTACTCGACATGC	59.873	23	233	502	734	GACAGTTGAGGAGGGTGCTC	60.037	20	ACTCTACAGTGTACTCGACATGC	59.873	23	265	470	734	TGCTCTCTTGCCTGACGATG	60.108	20	ACTCTACAGTGTACTCGACATGC	59.873	23	229	506	734
c12122_g1_i1	Di	(GA)6	12	533	544	TACGCCAACAGTCCACCATC	60.037	20	CTCTCCTCTTCCTGCTCCCT	60.032	20	181	397	577	TACGCCAACAGTCCACCATC	60.037	20	TCCTCTCCTCTTCCTGCTCC	60.033	20	183	397	579	TACGCCAACAGTCCACCATC	60.037	20	GAGGAGGATGGCGATCAAGG	59.965	20	273	397	669
c12122_g1_i2	Di	(GA)6	12	533	544	TACGCCAACAGTCCACCATC	60.037	20	CTCTCCTCTTCCTGCTCCCT	60.032	20	181	397	577	TACGCCAACAGTCCACCATC	60.037	20	TCCTCTCCTCTTCCTGCTCC	60.033	20	183	397	579	TACGCCAACAGTCCACCATC	60.037	20	CCTCTTCCTGCTCCCTTTGG	60.035	20	177	397	573
c12161_g1_i1	Tri	(CGC)5	15	262	276
c12180_g1_i1	Mono	(T)11	11	651	661	TCAAGAAGTGCTCAGTGCTCT	59.309	21	GCCAAAGTACCAAACACAGCA	59.593	21	196	504	699	TCAAGAAGTGCTCAGTGCTCT	59.309	21	TGCCAAAGTACCAAACACAGC	59.593	21	197	504	700	TCAAGAAGTGCTCAGTGCTCT	59.309	21	AGTACTGGCTCATACCATGCC	59.582	21	214	504	717
c12180_g1_i2	Mono	(T)11	11	734	744	TCAAGAAGTGCTCAGTGCTCT	59.309	21	GCCAAAGTACCAAACACAGCA	59.593	21	196	587	782	TCAAGAAGTGCTCAGTGCTCT	59.309	21	TGCCAAAGTACCAAACACAGC	59.593	21	197	587	783	TCAAGAAGTGCTCAGTGCTCT	59.309	21	AGTACTGGCTCATACCATGCC	59.582	21	214	587	800
c12214_g1_i1	Tri	(GAC)5	15	227	241	GATGCCCAGGTCCAAGAACA	59.962	20	TCGGAGCTGTAATCGCTGTC	59.899	20	201	78	278	TGATGCCCAGGTCCAAGAAC	59.962	20	TCGGAGCTGTAATCGCTGTC	59.899	20	202	77	278	GAACTTGATGCCCAGGTCCA	59.962	20	TCGGAGCTGTAATCGCTGTC	59.899	20	207	72	278
c12214_g1_i2	Tri	(GAC)5	15	28	42	GGGAACGACAAGCGGTGAAG	61.566	20	AGTGAAGAGTACGCATGCCA	59.392	20	208	5	212	GGGAACGACAAGCGGTGAA	60.596	19	AGTGAAGAGTACGCATGCCA	59.392	20	208	5	212	GGGAACGACAAGCGGTGAAG	61.566	20	GAAGAGTACGCATGCCAACC	59.273	20	205	5	209
c12292_g1_i1	Mono	(A)13	13	1	13
c1230_g1_i1	Di	(GT)6	12	57	68	CCCTTGCTCGTGAGTCATGA	59.753	20	TGCCAATGCATGCTACTTTTCC	60.094	22	175	19	193	CCCTTGCTCGTGAGTCATGA	59.753	20	GCCAATGCATGCTACTTTTCCT	59.833	22	174	19	192	CCCTTGCTCGTGAGTCATGA	59.753	20	GCCAATGCATGCTACTTTTCC	58.456	21	174	19	192
c12319_g1_i1	Tri	(GGA)6	18	7	24
c12364_g1_i1	Mono	(A)10	10	26	35	GAGCGTATACTACAGCATCTAGC	58.346	23	CACGGCGGCAGGCTAATATA	60.038	20	170	0	169	AGCGTATACTACAGCATCTAGC	57.311	22	CACGGCGGCAGGCTAATATA	60.038	20	169	1	169	GAGCGTATACTACAGCATCTAGC	58.346	23	CGGTGGAGTTGGCTAGCTAG	59.897	20	114	0	113
c12402_g1_i1	Tri	(GCC)5	15	61	75	GAGTTACGTGAGCAGCAACG	59.565	20	TTCCTATGGGTTCGTTGGCC	60.035	20	254	31	284	GAGTTACGTGAGCAGCAACG	59.565	20	CCTGCCGGGTAATCCAATGT	60.107	20	159	31	189	GAGTTACGTGAGCAGCAACG	59.565	20	CTGAGTCCCGGTTGTTGGAG	60.321	20	187	31	217
c12402_g1_i2	Tri	(GCC)5	15	539	553	AGAAGGAGAGGACCCTGCTT	59.882	20	CCTGCCGGGTAATCCAATGT	60.107	20	191	477	667	GTCTCCACGTCATCAGAGGC	60.179	20	CCTGCCGGGTAATCCAATGT	60.107	20	254	414	667	CCACGTCATCAGAGGCAAGA	59.753	20	CCTGCCGGGTAATCCAATGT	60.107	20	250	418	667
c12402_g1_i3	Tri	(GCC)5	15	395	409	AGAAGGAGAGGACCCTGCTT	59.882	20	CCTGCCGGGTAATCCAATGT	60.107	20	191	333	523	GTCTCCACGTCATCAGAGGC	60.179	20	CCTGCCGGGTAATCCAATGT	60.107	20	254	270	523	CCACGTCATCAGAGGCAAGA	59.753	20	CCTGCCGGGTAATCCAATGT	60.107	20	250	274	523
c12538_g2_i1	Tri	(GTG)5	15	35	49	CCAAGATGGCTTCTGAAGAGA	57.376	21	AGAGCACAGCCCATAACCAC	60.035	20	125	3	127	CCAAGATGGCTTCTGAAGAGA	57.376	21	ATTCCGCCCATTCCACCTTT	59.959	20	187	3	189	CCAAGATGGCTTCTGAAGAGA	57.376	21	AATTCCGCCCATTCCACCTT	59.959	20	188	3	190
c12557_g1_i1	Mono	(A)10	10	33	42	CGGCAGCACTGAGGTTTCTA	60.037	20	GCCCTGCATCTTTTGAGCTG	59.827	20	195	10	204	CGGCAGCACTGAGGTTTCTA	60.037	20	GCAAATCGCCCTGCATCTTT	59.826	20	202	10	211	CGGCAGCACTGAGGTTTCTA	60.037	20	GTTGGACTTTGCCTGTCAGC	59.688	20	270	10	279
c12578_g1_i1	Di	(TG)8	16	280	295
c12604_g1_i1	Mono	(A)10	10	429	438	AGGCGATTGGCAATTCCTCA	60.034	20	ACACATGCAGTTCCTAGCTCT	59.095	21	279	190	468	GCGGGCGCTGAGATATAGTT	60.038	20	ACACATGCAGTTCCTAGCTCT	59.095	21	186	283	468	CGATGCTGCTGAACTGCTTG	60.179	20	ACACATGCAGTTCCTAGCTCT	59.095	21	228	241	468
c12701_g1_i1	Tri	(GCA)5	15	64	78	CCATGAACGGCAAGGAGC	58.809	18	CGTGATTTGACGACGTCACC	59.567	20	222	5	226	CCATGAACGGCAAGGAGC	58.809	18	GTGTGCCTCTTTGCCTGACT	60.536	20	247	5	251	CCATGAACGGCAAGGAGC	58.809	18	TATGTACTGGCCCTCCTCGA	59.446	20	200	5	204
c12701_g1_i2	Tri	(GCA)5	15	64	78	CCATGAACGGCAAGGAGC	58.809	18	CGTGATTTGACGACGTCACC	59.567	20	222	5	226	CCATGAACGGCAAGGAGC	58.809	18	TATGTACTGGCCCTCCTCGA	59.446	20	200	5	204	CCATGAACGGCAAGGAGC	58.809	18	GTGGTAGCACAGGCAGATGG	60.746	20	101	5	105
c12711_g1_i1	Tri	(CAC)6	18	487	504
c12711_g1_i2	Tri	(CAC)6	18	557	574
c12724_g1_i1	Tri	(ACC)6	18	12	29
c12752_g1_i2	Tri	(TCT)5	15	25	39	AGGCGCACTACCTTATCTATGA	58.503	22	AGTTGGGGCAGAACACAACA	60.034	20	120	0	119	AGGCGCACTACCTTATCTATGA	58.503	22	GGCAGAACACAACAGGAGGA	59.891	20	114	0	113	AGGCGCACTACCTTATCTATGA	58.503	22	GTTGGGGCAGAACACAACAG	59.615	20	119	0	118
c12776_g1_i1	Tri	(GTC)5	15	483	497	TAGAGGAGGTGGTGGTAGGC	60.032	20	CTTCCCCGTCTTCACCTTCC	60.036	20	241	389	629	TAGAGGAGGTGGTGGTAGGC	60.032	20	CGTACTTCCCCGTCTTCACC	60.109	20	245	389	633	TAGAGGAGGTGGTGGTAGGC	60.032	20	CCGTACTTCCCCGTCTTCAC	60.109	20	246	389	634
c12776_g1_i1	Tri	(CGC)5	15	690	704	GGAAGGTGAAGACGGGGAAG	60.036	20	CTTATCCTTGCTGCGCCTCT	60.179	20	128	610	737	CGTCATCCAGTAACGGAGGG	59.898	20	CTTATCCTTGCTGCGCCTCT	60.179	20	245	493	737	GTGAAGACGGGGAAGTACGG	60.109	20	CTTATCCTTGCTGCGCCTCT	60.179	20	123	615	737
c12809_g1_i1	Tri	(CCG)6	18	24	41	CACCCGCTTCGTCTCCTC	59.818	18	ACTGCACTCGCGTTCTTGTA	59.968	20	165	2	166	CACCCGCTTCGTCTCCTC	59.818	18	TCAAAGGGATTGAGGGTCGC	60.035	20	212	2	213	CACCCGCTTCGTCTCCTC	59.818	18	CAACACCATCCTACCGGACC	60.108	20	111	2	112
c12823_g1_i1	Tri	(CCG)5	15	142	156	AGGTGCAGGACAAGTACACG	59.966	20	GAGAAGTGGAAGGACTGGCC	60.036	20	163	78	240	AGGTGCAGGACAAGTACACG	59.966	20	GGAGAAGTGGAAGGACTGGC	60.036	20	164	78	241	GCTCCAGATGCTTGTCAGGT	60.036	20	GAGAAGTGGAAGGACTGGCC	60.036	20	233	8	240
c12823_g1_i2	Tri	(CCG)5	15	203	217	AGGTGCAGGACAAGTACACG	59.966	20	GAGAAGTGGAAGGACTGGCC	60.036	20	163	139	301	AGGTGCAGGACAAGTACACG	59.966	20	GGAGAAGTGGAAGGACTGGC	60.036	20	164	139	302	GGTGTACTGGTTCGTCTGGG	60.038	20	GAGAAGTGGAAGGACTGGCC	60.036	20	252	50	301
c12826_g1_i2	Mono	(T)10	10	279	288	GGCGAGTTGCTAGGGAAGTT	60.036	20	ATCACGCCTGCAAAACCAAC	59.968	20	112	250	361	GGCGAGTTGCTAGGGAAGTT	60.036	20	TGCTATCATCGGGATCACGC	60.038	20	125	250	374	CCTTACCCTCGCATGGTGAG	60.179	20	ATCACGCCTGCAAAACCAAC	59.968	20	222	140	361
c12840_g1_i2	Tri	(CTG)5	15	56	70	TCTGTTGCTCTTCCTCTTCCTC	59.435	22	GCGTAGTTGTGGGTGTCGTA	60.039	20	154	18	171	CTGTTGCTCTTCCTCTTCCTCT	59.433	22	GCGTAGTTGTGGGTGTCGTA	60.039	20	153	19	171	TGTTGCTCTTCCTCTTCCTCT	58.386	21	GCGTAGTTGTGGGTGTCGTA	60.039	20	152	20	171
c12840_g1_i3	Tri	(CTG)5	15	56	70	TCTGTTGCTCTTCCTCTTCCTC	59.435	22	GCGTAGTTGTGGGTGTCGTA	60.039	20	154	18	171	CTGTTGCTCTTCCTCTTCCTCT	59.433	22	GCGTAGTTGTGGGTGTCGTA	60.039	20	153	19	171	TGTTGCTCTTCCTCTTCCTCT	58.386	21	GCGTAGTTGTGGGTGTCGTA	60.039	20	152	20	171
c12845_g1_i1	Di	(CT)12	24	440	463
c12845_g1_i2	Di	(CT)12	24	683	706
c12847_g1_i1	Tri	(CAG)6	18	567	584	AGTCGCAGCTGATCGATCTG	59.969	20	TGGTGCTGGGATTGGAACAT	59.591	20	272	338	609	AAGCCGATCGTCTTCACCAG	60.109	20	TGGTGCTGGGATTGGAACAT	59.591	20	149	461	609	AGTCGCAGCTGATCGATCTG	59.969	20	GTGGTGCTGGGATTGGAACA	60.539	20	273	338	610
c12863_g1_i1	Tri	(AGC)7	21	1	21
c12881_g1_i1	Di	(CA)6	12	50	61	ACCGAAATCGTAGTGAGCCC	59.825	20	TGCCAATTTCCTCCTCCCAA	59.217	20	267	20	286	ACCGAAATCGTAGTGAGCCC	59.825	20	ATGCCAATTTCCTCCTCCCA	58.99	20	268	20	287	ACCGAAATCGTAGTGAGCCC	59.825	20	GATGCCAATTTCCTCCTCCCA	60.064	21	269	20	288
c12931_g1_i2	Tri	(GAC)5	15	21	35	AGGAGGAGGTCGACGTGG	60.361	18	AGATCCCTGCGAGCTCATTG	59.894	20	135	0	134	AGGAGGAGGTCGACGTGG	60.361	18	CCCTGCGAGCTCATTGTAGT	59.823	20	131	0	130	AGGAGGAGGTCGACGTGG	60.361	18	GATCCCTGCGAGCTCATTGT	60.179	20	134	0	133
c12952_g1_i1	Mono	(T)10	10	210	219
c12952_g1_i2	Mono	(T)10	10	304	313
c12953_g1_i3	Mono	(T)11	11	285	295	GTGCTAGGGAGGGTCAAAGG	59.747	20	GCCTCTTCTTCCACCGGATC	60.179	20	187	199	385	GTGCTAGGGAGGGTCAAAGG	59.747	20	TTGCCAGCCTCTTCTTCCAC	60.251	20	193	199	391	GTGCTAGGGAGGGTCAAAGG	59.747	20	GGTCCAACTTTGAAGCAGCC	59.685	20	279	199	477
c13_g1_i1	Di	(AT)6	12	344	355	AGAATAAGGTCGTGCACGCA	60.038	20	TGCCTTTGCATGAGAACTCG	58.841	20	135	244	378	GAATAAGGTCGTGCACGCAC	59.905	20	TGCCTTTGCATGAGAACTCG	58.841	20	134	245	378	ACACGGATGGACGCATACAA	59.752	20	TGCCTTTGCATGAGAACTCG	58.841	20	154	225	378
c13036_g1_i1	Mono	(A)10	10	183	192	GGCTGCATGCATGAGTGTAG	59.338	20	ACCAAACTAATTTGTTGTCCGCT	59.365	23	169	94	262	GGGCTGCATGCATGAGTGTA	60.749	20	ACCAAACTAATTTGTTGTCCGCT	59.365	23	170	93	262	AACTTCAGCTTCTGCAGGGC	60.893	20	ACCAAACTAATTTGTTGTCCGCT	59.365	23	186	77	262
c1304_g1_i1	Mono	(A)10	10	23	32	CAAAAGGAGTGAACGCCAAA	57.139	20	TAGGTAAAGCTTAGCGGCGG	59.896	20	103	0	102	CAAAAGGAGTGAACGCCAAA	57.139	20	CGGAAAGGTGGGAGGCTATG	60.179	20	127	0	126	CAAAAGGAGTGAACGCCAAA	57.139	20	AGGTGGGAGGCTATGTGTGT	60.548	20	122	0	121
c13053_g1_i1	Di	(AT)6	12	368	379	GCCTTCTGGTCAGAGTGCTT	59.964	20	CAACAGCACCCCGTATCCTT	60.035	20	157	250	406	CGTCTCCTCTGATGCGTTGA	59.829	20	CAACAGCACCCCGTATCCTT	60.035	20	279	128	406	GCCTTCTGGTCAGAGTGCTT	59.964	20	AACAGCACCCCGTATCCTTC	59.748	20	156	250	405
c13053_g1_i2	Di	(AT)6	12	345	356	GCCTTCTGGTCAGAGTGCTT	59.964	20	CAACAGCACCCCGTATCCTT	60.035	20	135	249	383	CGTCTCCTCTGATGCGTTGA	59.829	20	CAACAGCACCCCGTATCCTT	60.035	20	256	128	383	GCCTTCTGGTCAGAGTGCTT	59.964	20	AACAGCACCCCGTATCCTTC	59.748	20	134	249	382
c13069_g1_i1	Tri	(GAT)5	15	221	235	CCAAGGTCTGCCACAACTGA	60.179	20	CTTTGAGACCGTACGCCCAT	60.108	20	168	99	266	GAAGAAGTACGCGCCCATCT	60.179	20	CTTTGAGACCGTACGCCCAT	60.108	20	206	61	266	AGAAGAAGTACGCGCCCATC	60.179	20	CTTTGAGACCGTACGCCCAT	60.108	20	207	60	266
c13071_g1_i1	Di	(TC)6	12	11	22
c13071_g1_i1	Tri	(CAC)5	15	213	227	GGGAGAGGAGCAGAGGAGAA	60.033	20	CATGCCCTTTGCTCTGGACA	60.61	20	192	60	251	GGGAGAGGAGCAGAGGAGAA	60.033	20	ATGCCCTTTGCTCTGGACAC	60.61	20	191	60	250	AAGCACAAACGGGAGAGGAG	59.965	20	CATGCCCTTTGCTCTGGACA	60.61	20	202	50	251
c13071_g1_i2	Di	(TC)6	12	11	22
c13077_g1_i1	Mono	(A)10	10	239	248	GTTGCTGATGTCGTCGTGTG	59.838	20	TCTCCTAGCTACGACCACTCT	59.161	21	147	140	286	GCAATGAAAGGCTCTGGCAG	59.827	20	TCTCCTAGCTACGACCACTCT	59.161	21	280	7	286	GTTGCTGATGTCGTCGTGTG	59.838	20	AGCTACGACCACTCTTCTGT	58.088	20	141	140	280
c13077_g1_i2	Mono	(A)10	10	348	357	GTTGCTGATGTCGTCGTGTG	59.838	20	TCTCCTAGCTACGACCACTCT	59.161	21	147	249	395	GTTGCTGATGTCGTCGTGTG	59.838	20	AGCTACGACCACTCTTCTGT	58.088	20	141	249	389	AACTCTCCATCTGCGTGCAT	59.749	20	TCTCCTAGCTACGACCACTCT	59.161	21	252	144	395
c13107_g1_i1	Tri	(GCG)5	15	7	21
c13129_g1_i1	Mono	(T)10	10	312	321	GCTGCTTCCGTGTCCATTTG	60.11	20	CCACAGGACCATGCTCAAGT	59.963	20	270	174	443	GCTGCTTCCGTGTCCATTTG	60.11	20	CGCTGTGCAGTAGGGAGTAC	60.179	20	188	174	361	CGGCGAGAAAGAAGAGGAGG	60.179	20	CGCTGTGCAGTAGGGAGTAC	60.179	20	263	99	361
c13129_g1_i2	Mono	(T)10	10	192	201	GCTGCTTCCGTGTCCATTTG	60.11	20	CCACAGGACCATGCTCAAGT	59.963	20	270	54	323	CAGGAGTGAGAAGCTCAGGC	60.108	20	CGCTGTGCAGTAGGGAGTAC	60.179	20	232	10	241	GCAGGAGTGAGAAGCTCAGG	60.108	20	CGCTGTGCAGTAGGGAGTAC	60.179	20	233	9	241
c13132_g1_i1	Tri	(CAG)6	18	69	86	TTCATCACCATGCCGACGAT	59.822	20	GACGATGAGCTCCTCGTCTG	59.971	20	102	42	143	TTCATCACCATGCCGACGAT	59.822	20	TCGGGCTGAAGAAGAACCAC	59.965	20	241	42	282	TTCATCACCATGCCGACGAT	59.822	20	CGGGCTGAAGAAGAACCACT	59.965	20	240	42	281
c13133_g1_i1	Tri	(ACC)5	15	1	15
c13141_g1_i1	Mono	(T)10	10	52	61	ATGATCGTCGTCGTCAGTGG	59.901	20	TTACAACACGCTTGCTTGCC	59.97	20	130	17	146	GATCGTCGTCGTCAGTGGAG	60.248	20	TTACAACACGCTTGCTTGCC	59.97	20	128	19	146	ATGATCGTCGTCGTCAGTGG	59.901	20	GTTCACAAATGCTTCGGCGA	59.763	20	253	17	269
c13141_g1_i2	Mono	(T)10	10	369	378	GAGGAGGGAAGTGGAAAGCC	60.035	20	TTACAACACGCTTGCTTGCC	59.97	20	188	276	463	GGAGGAGGGAAGTGGAAAGC	60.035	20	TTACAACACGCTTGCTTGCC	59.97	20	189	275	463	GAGGAGGGAAGTGGAAAGCC	60.035	20	CGATGCAATGCAACGCTTCT	60.179	20	150	276	425
c13152_g1_i1	Di	(TG)6	12	270	281
c13166_g1_i1	Tri	(CAG)5	15	21	35
c13182_g1_i1	Tri	(GGT)5	15	116	130	CTCCCTCCGTCCTCCTTCAT	60.398	20	CAACCTGTCTACCGTGTCCC	60.038	20	112	44	155	CTCCCTCCGTCCTCCTTCAT	60.398	20	CCAACCTGTCTACCGTGTCC	60.038	20	113	44	156	TCCCTCCGTCCTCCTTCATG	60.688	20	CAACCTGTCTACCGTGTCCC	60.038	20	111	45	155
c13182_g1_i2	Tri	(GGT)5	15	138	152	ATCACCCGCGGATAAGGAAC	59.894	20	CGAGGTCGAGGAGGTTGTG	59.787	19	104	114	217	CAGGATCACCCGCGGATAAG	60.32	20	AGGAGGTTGTGGCAGGAGA	60.152	19	100	110	209	ATCACCCGCGGATAAGGAAC	59.894	20	GTCGAGGAGGTTGTGGCAG	60.375	19	100	114	213
c13186_g1_i1	Mono	(A)10	10	258	267	GATGCTACTGATCGGCGACA	59.969	20	TCTGTCACCACTCACCATGC	59.965	20	257	104	360	TGTCGATGCTACTGATCGGC	59.969	20	TCTGTCACCACTCACCATGC	59.965	20	261	100	360	TACTGATCGGCGACAACGAG	59.902	20	TCTGTCACCACTCACCATGC	59.965	20	252	109	360
c13206_g1_i2	Tri	(GAG)5	15	23	37	GGCAGAGGAGGAGGAGGAA	59.998	19	TCCCCAAGTGTTGCCAACTT	60.033	20	200	0	199	GGCAGAGGAGGAGGAGGAA	59.998	19	TTCCCCAAGTGTTGCCAACT	60.033	20	201	0	200	GGCAGAGGAGGAGGAGGAAG	61.048	20	TCCCCAAGTGTTGCCAACTT	60.033	20	200	0	199
c13220_g1_i1	Tri	(GCT)6	18	1	18
c13220_g1_i3	Tri	(GCT)6	18	1	18
c13241_g1_i1	Mono	(T)12	12	654	665	GCATCGCCATAAGTCACTGC	59.694	20	ACAAGTGTTAGCAGTTCCCTGA	59.562	22	100	606	705	GCATCGCCATAAGTCACTGC	59.694	20	ACAAGTGTTAGCAGTTCCCTG	58.149	21	100	606	705	GCATCGCCATAAGTCACTGC	59.694	20	ACAACAAGTGTTAGCAGTTCCC	59.05	22	103	606	708
c13274_g1_i1	Di	(GT)7	14	349	362	GCCGCTATAGCTGCTAGGAC	60.109	20	TGGCTGCTACACGTACGATC	59.9	20	256	311	566	TCATCACCAGGTTCAACCGG	59.964	20	ACTACCAACAGGAGGAGCCA	60.179	20	259	163	421	GCCGCTATAGCTGCTAGGAC	60.109	20	GGTTTCCATGCCCCTCTCTC	60.107	20	163	311	473
c13283_g1_i1	Tri	(GGT)5	15	466	480	GGAGTGAACGGCCGTATCAA	60.109	20	GTCCAGGAGCACCAGTTCC	60.003	19	169	399	567	GGAGTGAACGGCCGTATCAA	60.109	20	GGTCCAGGAGCACCAGTTC	60.003	19	170	399	568	ATACGAACACCGCACTGGAG	60.109	20	GTCCAGGAGCACCAGTTCC	60.003	19	185	383	567
c13338_g1_i1	Tri	(ACG)5	15	60	74	GAACGTCAAGGAAGAGCCCA	59.965	20	TCTCGCTGAACACTTGGTCC	59.966	20	193	25	217	ACGTCAAGGAAGAGCCCAAG	59.965	20	TCTCGCTGAACACTTGGTCC	59.966	20	191	27	217	TCGAACGTCAAGGAAGAGCC	60.039	20	TCTCGCTGAACACTTGGTCC	59.966	20	195	23	217
c13400_g1_i1	Mono	(T)10	10	294	303
c13474_g1_i1	Di	(AG)7	14	38	51	TGTGTGCATATTATTCAGAGAGAGA	57.648	25	TGGACAACAATCCTTTTGACTCG	59.436	23	116	10	125	TGTGTGCATATTATTCAGAGAGAGA	57.648	25	GGACAACAATCCTTTTGACTCGA	59.187	23	115	10	124	TTGTGTGCATATTATTCAGAGAGAGA	58.215	26	TGGACAACAATCCTTTTGACTCG	59.436	23	117	9	125
c13475_g1_i1	Compound	(A)13caaaaaag(A)10	31	212	242	TTATGGGGGATTCTGTCGCG	59.894	20	CACAAGCCCAAGGGAGTAGG	60.035	20	244	53	296	TTATGGGGGATTCTGTCGCG	59.894	20	CATCACAAGCCCAAGGGAGT	59.961	20	247	53	299	TTATGGGGGATTCTGTCGCG	59.894	20	CAAGGGAGTAGGCGAACACA	59.68	20	236	53	288
c13490_g1_i1	Di	(GT)8	16	226	241	AACAACCAGGCCGTCATCAT	59.962	20	AATGCATTTCCGGCACCAAC	60.037	20	258	137	394	AACAACCAGGCCGTCATCAT	59.962	20	TCCAGTCTGGGCTTCAGGTA	59.884	20	278	137	414	CTTCCTGCCTGCCTAACGAT	59.821	20	AATGCATTTCCGGCACCAAC	60.037	20	200	195	394
c13492_g2_i1	Di	(TA)9	18	9	26
c13541_g1_i1	Tri	(CCG)5	15	25	39	CATGGCTTTCACGCTACGC	59.939	19	GTACGCGTCGAAGTTGATGC	59.977	20	100	1	100	GCATGGCTTTCACGCTACG	59.939	19	GTACGCGTCGAAGTTGATGC	59.977	20	101	0	100	CATGGCTTTCACGCTACGC	59.939	19	TCGTACGCGTCGAAGTTGAT	59.833	20	102	1	102
c13542_g1_i3	Tri	(ATG)6	18	497	514	ACCAGAACCCGCTGAAGAAA	59.528	20	CCTAACAGCATGCCACCAGA	60.035	20	263	431	693	ACCAGAACCCGCTGAAGAAA	59.528	20	TCTCCCTAACAGCATGCCAC	59.747	20	267	431	697	CCAGAACCCGCTGAAGAAAG	58.84	20	CCTAACAGCATGCCACCAGA	60.035	20	262	432	693
c13571_g1_i1	Tri	(GGA)5	15	74	88	GGCGTCAACCACTACCTCAT	59.751	20	GATGACCACGGGAGGGTTAC	59.823	20	197	32	228	GGCGTCAACCACTACCTCAT	59.751	20	CGATGGCCTGCATTGGATTC	59.687	20	108	32	139	GGCGTCAACCACTACCTCAT	59.751	20	TGGCCTGCATTGGATTCTGA	59.668	20	105	32	136
c13571_g1_i2	Tri	(GGA)5	15	74	88	GGCGTCAACCACTACCTCAT	59.751	20	CCGTCAGTGTCAGTGTCGTT	60.249	20	230	32	261	GGCGTCAACCACTACCTCAT	59.751	20	CGATGGCCTGCATTGGATTC	59.687	20	107	32	138	GGCGTCAACCACTACCTCAT	59.751	20	CTAGCTACCTCCACGATGGC	59.684	20	120	32	151
c13593_g1_i3	Mono	(A)12	12	1	12
c13604_g1_i2	Tri	(GGC)5	15	10	24
c13605_g1_i1	Tri	(GCA)6	18	1	18
c13607_g1_i1	Tri	(CCG)5	15	72	86	GTCCACTGCAAATCGCGATC	59.973	20	TGCGTTGCTGTCCATCTTCT	59.965	20	216	32	247	GTCCACTGCAAATCGCGATC	59.973	20	TGATGCGTTGCTGTCCATCT	60.036	20	219	32	250	CAAGGTATTCTTGCCGCTGC	59.901	20	TGCGTTGCTGTCCATCTTCT	59.965	20	239	9	247
c13607_g1_i2	Compound	(CCG)6ctgccgcgtccactgcaaatcgcgatcccaacagatctcaatccca(CCG)5	79	51	129	AGGAGTATTGCAGCCGCC	59.809	18	GCCTGAGTTGCTCCTCTACG	60.179	20	247	0	246	AGGAGTATTGCAGCCGCC	59.809	18	CGCCTGAGTTGCTCCTCTAC	60.179	20	248	0	247	AGGAGTATTGCAGCCGCC	59.809	18	TGGTGAAGGCGAAGGAGAAG	59.678	20	190	0	189
c13623_g1_i1	Mono	(T)10	10	331	340	GCAAGTTCATCATCGGCGAC	59.973	20	CTGACGGTCTGACAGCCATT	60.037	20	206	283	488	CGTGCTCTTCAACGTCCTCT	60.039	20	CTGACGGTCTGACAGCCATT	60.037	20	259	230	488	CTCGTGCTCTTCAACGTCCT	60.039	20	CTGACGGTCTGACAGCCATT	60.037	20	261	228	488
c13626_g1_i1	Tri	(GCA)7	21	220	240
c13633_g1_i2	Tri	(GTT)7	21	185	205
c13640_g1_i1	Tri	(GCG)5	15	23	37	GTGTCCCGCATCCTCGTC	60.203	18	GCGTTGTTCATGGCTTCGTT	60.04	20	236	0	235	GTGTCCCGCATCCTCGTC	60.203	18	GGCGTCATTCTTCGTCAAGC	59.905	20	210	0	209	GTGTCCCGCATCCTCGTC	60.203	18	TTCCAAGCTGAAGAACGGGG	60.251	20	126	0	125
c13644_g1_i2	Di	(TC)9	18	104	121	GCCGCTGCAAAGTTTCGAAA	60.594	20	TAGGTCGCTACTACCTCGCA	59.821	20	121	44	164	AGTTTCGAAACTCACGGGGA	59.246	20	TAGGTCGCTACTACCTCGCA	59.821	20	111	54	164	GCCGCTGCAAAGTTTCGAA	60.009	19	TAGGTCGCTACTACCTCGCA	59.821	20	121	44	164
c13648_g1_i1	Di	(TG)6	12	198	209	CTCACCGAGCGTTCTTGGAT	60.109	20	TCAAGAACAAGAAGCCACACCT	60.092	22	155	96	250	TCACCGAGCGTTCTTGGATC	60.109	20	TCAAGAACAAGAAGCCACACCT	60.092	22	154	97	250	CTCACCGAGCGTTCTTGGAT	60.109	20	TCAAGAACAAGAAGCCACACC	58.702	21	155	96	250
c13648_g1_i2	Di	(TG)6	12	198	209	CTCACCGAGCGTTCTTGGAT	60.109	20	TGGCACATCTGACTGTTCAT	57.135	20	184	96	279	TCACCGAGCGTTCTTGGATC	60.109	20	TGGCACATCTGACTGTTCAT	57.135	20	183	97	279	CTGCTCTGCAAAAGCTCTGC	60.11	20	TGGCACATCTGACTGTTCAT	57.135	20	113	167	279
c13723_g1_i1	Tri	(CGT)5	15	217	231
c13749_g1_i1	Tri	(CTT)6	18	132	149	GGGGTGGGAATGGAATGGAG	60.106	20	CGAGGAGAACAGCCCAAAGT	59.965	20	221	21	241	AGTGGAGTGGAGTGGATGGA	59.883	20	CGAGGAGAACAGCCCAAAGT	59.965	20	198	44	241	TGGAGTGGAGTGGAGTGGAT	59.883	20	CGAGGAGAACAGCCCAAAGT	59.965	20	201	41	241
c13795_g1_i1	Tri	(AGC)7	21	528	548
c1381_g1_i1	Mono	(T)10	10	378	387
c13811_g1_i1	Tri	(GGA)5	15	329	343
c13812_g1_i1	Tri	(AAT)5	15	310	324
c13812_g1_i2	Tri	(AAT)5	15	416	430
c13820_g1_i1	Tri	(CGC)6	18	233	250	GAAGGTCTCCACACTGCTCC	60.037	20	GGAGCCGCCTCTTCTTTCTT	60.036	20	188	160	347	CAAGCAAGTGAGCGAGGGTA	60.037	20	GGAGCCGCCTCTTCTTTCTT	60.036	20	260	88	347	CCAAGGAGGCAGAAGACGAG	60.108	20	GGAGCCGCCTCTTCTTTCTT	60.036	20	144	204	347
c13820_g1_i1	Tri	(CCG)5	15	372	386
c13820_g1_i2	Tri	(CGC)6	18	153	170	GAAGGTCTCCACACTGCTCC	60.037	20	GGAGCCGCCTCTTCTTTCTT	60.036	20	188	80	267	CCAAGGAGGCAGAAGACGAG	60.108	20	GGAGCCGCCTCTTCTTTCTT	60.036	20	144	124	267	CCACGTTCGAGAAGGTCTCC	60.109	20	GGAGCCGCCTCTTCTTTCTT	60.036	20	198	70	267
c13820_g1_i2	Tri	(CCG)5	15	292	306
c13820_g1_i3	Tri	(CGC)6	18	210	227	GAAGGTCTCCACACTGCTCC	60.037	20	GGAGCCGCCTCTTCTTTCTT	60.036	20	188	137	324	CAAGCAAGTGAGCGAGGGTA	60.037	20	GGAGCCGCCTCTTCTTTCTT	60.036	20	260	65	324	CCAAGGAGGCAGAAGACGAG	60.108	20	GGAGCCGCCTCTTCTTTCTT	60.036	20	144	181	324
c13820_g1_i3	Tri	(CCG)5	15	349	363
c13820_g1_i4	Tri	(CGC)6	18	255	272	GAAGGTCTCCACACTGCTCC	60.037	20	GGAGCCGCCTCTTCTTTCTT	60.036	20	188	182	369	CAAGCAAGTGAGCGAGGGTA	60.037	20	GGAGCCGCCTCTTCTTTCTT	60.036	20	261	109	369	CCAAGGAGGCAGAAGACGAG	60.108	20	GGAGCCGCCTCTTCTTTCTT	60.036	20	144	226	369
c13820_g1_i4	Tri	(CCG)5	15	394	408
c13823_g1_i1	Mono	(A)12	12	202	213	AGCCGTGTCAACTGTGTCAT	59.893	20	TGTCTGCTTTCAACAGACAAACA	59.244	23	129	148	276	TGTGTTCCGTACTGGTTGCA	59.822	20	TGTCTGCTTTCAACAGACAAACA	59.244	23	165	112	276	TACCCGTCTCCGCTTCCTAT	59.816	20	TGTCTGCTTTCAACAGACAAACA	59.244	23	248	29	276
c13865_g1_i1	Tri	(CCG)5	15	135	149	GAGCTCTCCACCATCTGCG	60.227	19	GGTGGTAGTCGCCCTTCATC	60.179	20	115	79	193	CGAGCTCTCCACCATCTGC	60.227	19	GGTGGTAGTCGCCCTTCATC	60.179	20	116	78	193	GAGCTCTCCACCATCTGCG	60.227	19	GTCGCCCTTCATCTTGAGGT	59.749	20	108	79	186
c13875_g1_i1	Tetra	(TCCG)5	20	180	199	CGACCGGACAAAGCTCTGAT	60.109	20	AACCATCAACAGGGTTGGCA	60.106	20	162	150	311	CCTACTCCGACTGCAGCTTC	60.179	20	AACCATCAACAGGGTTGGCA	60.106	20	226	86	311	CGACCGGACAAAGCTCTGAT	60.109	20	AGACCCGCAAACCATCAACA	60.179	20	171	150	320
c13876_g1_i1	Tri	(GAA)5	15	594	608
c13876_g1_i2	Tri	(GAA)5	15	523	537
c13876_g1_i4	Tri	(GAA)5	15	508	522
c13876_g1_i5	Tri	(GAA)5	15	272	286
c13881_g1_i1	Tri	(CGA)5	15	2	16
c13913_g1_i2	Di	(TG)6	12	754	765
c13951_g1_i1	Mono	(T)15	15	248	262
c13951_g2_i1	Mono	(T)15	15	302	316
c13952_g1_i2	Tri	(TAC)5	15	326	340
c14057_g1_i1	Tetra	(ATGT)5	20	346	365
c14057_g1_i1	Tri	(GGC)8	24	1	24
c14057_g1_i2	Tetra	(ATGT)5	20	278	297
c14081_g2_i1	Tri	(CTG)5	15	225	239	GGTTGATCTGCCGGTCCTAG	59.895	20	CCGCCTGTACTCCCTCCTAT	60.179	20	242	48	289	GTAGGATGCAGCTGGACTCC	59.894	20	CCGCCTGTACTCCCTCCTAT	60.179	20	102	188	289	TCCTAGAACTCTACCCGCCC	60.106	20	CCGCCTGTACTCCCTCCTAT	60.179	20	228	62	289
c14086_g1_i1	Mono	(T)10	10	173	182
c14088_g1_i1	Tri	(CAG)5	15	33	47	CCTTCAAGAACAACGCGCTC	60.111	20	TGCCTGAGTTGCTCTGCTAC	60.037	20	159	7	165	CCTTCAAGAACAACGCGCTC	60.111	20	AGTTGCTCTGCTACTGCTCG	60.109	20	153	7	159	CCTTCAAGAACAACGCGCTC	60.111	20	CTGCCTGAGTTGCTCTGCTA	59.751	20	160	7	166
c14197_g1_i1	Di	(TC)7	14	204	217
c14208_g1_i1	Mono	(A)12	12	151	162	GACCTCGTAATCGCAGCAGA	59.899	20	CGCACATCCTCCTACCTCAC	59.897	20	119	82	200	CCTCGTAATCGCAGCAGAGT	59.899	20	CGCACATCCTCCTACCTCAC	59.897	20	117	84	200	ACCTCGTAATCGCAGCAGAG	59.899	20	CGCACATCCTCCTACCTCAC	59.897	20	118	83	200
c14227_g1_i2	Tri	(GCT)7	21	1	21
c14251_g1_i1	Tri	(GCA)5	15	240	254	TGCACCTGAAGAGCCATCAG	60.036	20	ATTGCAGATGACTCGCGTGT	60.39	20	156	141	296	CTGCACCTGAAGAGCCATCA	60.036	20	ATTGCAGATGACTCGCGTGT	60.39	20	157	140	296	AAGCGTCAGGAACCGTAGTG	60.039	20	ATTGCAGATGACTCGCGTGT	60.39	20	225	72	296
c14251_g1_i2	Tri	(GCA)5	15	309	323	TGCACCTGAAGAGCCATCAG	60.036	20	ATTGCAGATGACTCGCGTGT	60.39	20	156	210	365	CTGCACCTGAAGAGCCATCA	60.036	20	ATTGCAGATGACTCGCGTGT	60.39	20	157	209	365	AAGCGTCAGGAACCGTAGTG	60.039	20	ATTGCAGATGACTCGCGTGT	60.39	20	225	141	365
c14251_g1_i3	Tri	(GCA)5	15	309	323	TGCACCTGAAGAGCCATCAG	60.036	20	ATTGCAGATGACTCGCGTGT	60.39	20	156	210	365	CTGCACCTGAAGAGCCATCA	60.036	20	ATTGCAGATGACTCGCGTGT	60.39	20	157	209	365	AAGCGTCAGGAACCGTAGTG	60.039	20	ATTGCAGATGACTCGCGTGT	60.39	20	225	141	365
c14264_g1_i1	Mono	(A)10	10	352	361	ATTTTCTCCCCCTGCCATGG	60.032	20	GCCCAGGGTAAACAGAGTCC	60.035	20	237	189	425	ATTTTCTCCCCCTGCCATGG	60.032	20	AACGCCCAGGGTAAACAGAG	59.964	20	240	189	428	AGGCCTTCGTTTGGACTCTG	59.965	20	GCCCAGGGTAAACAGAGTCC	60.035	20	260	166	425
c14265_g1_i2	Tri	(CGG)5	15	212	226
c14267_g1_i1	Tetra	(ATCC)5	20	31	50	TCCTAACCCTCCTCGCTGTC	60.684	20	GCTGCTGCAAGTAAAGCTGG	60.109	20	216	5	220	CTCCTAACCCTCCTCGCTGT	60.685	20	GCTGCTGCAAGTAAAGCTGG	60.109	20	217	4	220	TTCCTCCTAACCCTCCTCGC	60.687	20	GCTGCTGCAAGTAAAGCTGG	60.109	20	220	1	220
c14306_g1_i1	Di	(AG)11	22	1	22
c14318_g1_i2	Penta	(TCTTC)5	25	20	44
c14369_g1_i1	Tri	(AGC)6	18	2	19
c14372_g1_i1	Mono	(G)14	14	21	34	ACGCGTAAGAACCTGCCC	60.048	18	ACCAGCCAGCGAACACTTAA	59.892	20	252	0	251	ACGCGTAAGAACCTGCCC	60.048	18	AACCAGCCAGCGAACACTTA	59.892	20	253	0	252	ACGCGTAAGAACCTGCCC	60.048	18	TGTGAGGTAATGCGAAGGGG	59.748	20	110	0	109
c14394_g1_i2	Tetra	(CTAG)5	20	240	259	GACCGATGGGGATGTCGTAC	59.968	20	AAGCCACCAAAAAGCCAAGC	60.179	20	121	213	333	GACCGATGGGGATGTCGTAC	59.968	20	AGCAAAGCCACCAAAAAGCC	60.179	20	125	213	337	GTTGTGACCGATGGGGATGT	60.035	20	AAGCCACCAAAAAGCCAAGC	60.179	20	126	208	333
c14417_g1_i1	Compound	(CCA)5cgaggaggatgactgctgcctcggcttcctgaaaggatggttggccgcactttgctgctgctgcatactggacgag(TGC)5	106	76	181	CATCACCACCACCATCACCA	59.962	20	GGAGGCTTCAAGGGCATGTA	59.744	20	157	52	208	CATCACCACCACCATCACCA	59.962	20	AAGGAGGCTTCAAGGGCATG	60.324	20	159	52	210	CATCACCACCACCATCACCA	59.962	20	CAAGGAGGCTTCAAGGGCAT	60.324	20	160	52	211
c14417_g1_i2	Tri	(CCA)5	15	55	69	CATCACCACCACCATCACCA	59.962	20	TACGTCAGAAGCAGCAGCAA	59.967	20	109	31	139	CATCACCACCACCATCACCA	59.962	20	AGGGCATGTACGTCAGAAGC	60.108	20	117	31	147	CATCACCACCACCATCACCA	59.962	20	CGTCAGAAGCAGCAGCAAAG	60.11	20	107	31	137
c14419_g2_i1	Di	(TA)6	12	377	388	GCGCGGAGAGAAAGGATTCA	60.46	20	ACATCTCGCAGATCCAGCAG	59.896	20	173	243	415	CGAGATGTGCTGCGACTGAT	60.527	20	ACATCTCGCAGATCCAGCAG	59.896	20	113	303	415	CTGTGCTGCTGCTGGATCT	60.078	19	ACATCTCGCAGATCCAGCAG	59.896	20	133	283	415
c14419_g2_i1	Tri	(AGC)5	15	188	202	GGGAGGATGGAGAACAGCAG	59.82	20	CGCCTTTAATCAGTCGCAGC	59.973	20	214	117	330	GGGAGGATGGAGAACAGCAG	59.82	20	GCGCCTTTAATCAGTCGCAG	59.973	20	215	117	331	GAATCTGCATCATCGCCAGC	59.762	20	CGCCTTTAATCAGTCGCAGC	59.973	20	266	65	330
c14424_g1_i1	Mono	(A)10	10	428	437	CCGGACGAAAGCGAGATGTA	59.9	20	GGATCATTGGCTTGCCATCC	59.322	20	263	200	462	CCGGACGAAAGCGAGATGTA	59.9	20	GGGATCATTGGCTTGCCATC	59.322	20	264	200	463	TGGCTGCGAATATCCTGTCC	59.893	20	GGATCATTGGCTTGCCATCC	59.322	20	199	264	462
c14424_g1_i2	Mono	(A)10	10	384	393	CCGGACGAAAGCGAGATGTA	59.9	20	GGATCATTGGCTTGCCATCC	59.322	20	263	156	418	CCGGACGAAAGCGAGATGTA	59.9	20	GGGATCATTGGCTTGCCATC	59.322	20	264	156	419	TGGCTGCGAATATCCTGTCC	59.893	20	GGATCATTGGCTTGCCATCC	59.322	20	199	220	418
c14450_g1_i1	Tri	(AAG)5	15	2	16
c14483_g1_i1	Tri	(GCA)5	15	144	158	CACCCCCTCAAGCAAGAACA	60.179	20	CGGATTTTCATGGGCCTCCT	60.107	20	215	108	322	CACCCCCTCAAGCAAGAACA	60.179	20	CTCCGGATTTTCATGGGCCT	60.107	20	218	108	325	CACCCCCTCAAGCAAGAACA	60.179	20	TCCGGATTTTCATGGGCCTC	60.107	20	217	108	324
c14493_g1_i1	Tri	(GCG)5	15	307	321
c14493_g1_i2	Tri	(GCG)5	15	201	215
c14501_g1_i1	Mono	(T)12	12	113	124	AACAGGATTGCAGTGGGTCC	60.251	20	CCTAAAGGCTGGCTGCATCT	60.107	20	161	7	167	AACAGGATTGCAGTGGGTCC	60.251	20	GCTTGCGAGCTCCCTAGAAA	60.108	20	201	7	207	GATTGCAGTGGGTCCAGGAT	59.743	20	CCTAAAGGCTGGCTGCATCT	60.107	20	156	12	167
c14510_g1_i1	Tri	(GCA)5	15	248	262
c14519_g1_i1	Mono	(A)10	10	946	955	GGTGGTGGATCGAAGAGGTT	59.386	20	ATCTATAGATGGACGGCGCG	59.548	20	263	765	1027	TCCTCGGAACCAGGGAAGAT	59.957	20	GAGCACGAGAGGATGGGTG	59.857	19	251	727	977	TGGTGTTTCCTCGGAACCAG	59.892	20	GAGCACGAGAGGATGGGTG	59.857	19	258	720	977
c14547_g1_i2	Di	(AG)6	12	591	602	GGGGAGGGCTGATCTCTGAT	60.474	20	CGGTCGCTGGCAAATGAAAT	59.829	20	271	392	662	GCTAACAGCAGCCCATGAAG	59.263	20	GCAAATAATATGCGCCCCGG	60.109	20	131	549	679	GCTAACAGCAGCCCATGAAG	59.263	20	GGCAAATAATATGCGCCCCG	60.109	20	132	549	680
c14547_g1_i3	Di	(AG)6	12	81	92	TCTCCCCTTCGATTTCCTTGTC	59.764	22	GCAAATAATATGCGCCCCGG	60.109	20	148	23	170	TCTCCCCTTCGATTTCCTTGTC	59.764	22	GGCAAATAATATGCGCCCCG	60.109	20	149	23	171	TCTCCCCTTCGATTTCCTTGTC	59.764	22	CGGCAAATAATATGCGCCCC	60.109	20	150	23	172
c14557_g2_i1	Di	(TG)7	14	247	260
c14575_g1_i1	Tri	(ACG)5	15	135	149	GAGGAGTGGGTTGACGATGG	60.108	20	TTCTTGTGCCCCACCATACC	59.961	20	180	109	288	GGAGGAGTGGGTTGACGATG	60.108	20	TTCTTGTGCCCCACCATACC	59.961	20	181	108	288	GAGGAGTGGGTTGACGATGG	60.108	20	CTGCCATCGTCCCAGTACTC	59.897	20	134	109	242
c14575_g1_i1	Tri	(AGC)7	21	378	398
c14579_g1_i2	Tri	(GCC)5	15	61	75	AAGCGATTGGAACATTGCCG	59.829	20	ATCATGCCGGGAGTCCTACT	60.105	20	218	29	246	AAGCGATTGGAACATTGCCG	59.829	20	TGACCGACCAACCAACCAAT	59.816	20	273	29	301	AAGCGATTGGAACATTGCCG	59.829	20	AGATCATGCCGGGAGTCCTA	59.811	20	220	29	248
c14587_g1_i1	Tri	(CCG)6	18	23	40
c14599_g1_i2	Di	(GC)6	12	352	363	CATTCTTCCCCGTCGAGGAG	59.897	20	GAGAGACAGTGACGCCATGG	60.459	20	155	233	387	CATTCTTCCCCGTCGAGGAG	59.897	20	CATGGAGGTGACGCTGAGAC	60.459	20	230	233	462	CTCCATTCTTCCCCGTCGAG	59.897	20	GAGAGACAGTGACGCCATGG	60.459	20	158	230	387
c14599_g1_i3	Di	(GC)6	12	352	363	CATTCTTCCCCGTCGAGGAG	59.897	20	GAGAGACAGTGACGCCATGG	60.459	20	155	233	387	CATTCTTCCCCGTCGAGGAG	59.897	20	CATGGAGGTGACGCTGAGAC	60.459	20	230	233	462	CTCCATTCTTCCCCGTCGAG	59.897	20	GAGAGACAGTGACGCCATGG	60.459	20	158	230	387
c14604_g1_i2	Tri	(GCA)5	15	9	23
c14651_g1_i1	Tri	(CAG)5	15	10	24
c14653_g1_i2	Tri	(CAG)6	18	257	274
c14653_g1_i3	Tri	(CAG)6	18	216	233
c14659_g1_i1	Tri	(GCA)5	15	261	275	CATGCCTGCTACGGTGTGTA	60.108	20	TAAGACAAGGCCAGCCAGTG	59.963	20	261	221	481	AACATCACTACCCGCCGAAG	60.108	20	ACCACACATGCATTACGGGT	59.962	20	207	182	388	CATGCCTGCTACGGTGTGTA	60.108	20	ACCACACATGCATTACGGGT	59.962	20	168	221	388
c14671_g1_i1	Tri	(ATT)5	15	268	282	CGCTCTCCTCTGCTGTTGAT	59.825	20	TCTCTGTCTCAGGCTCGGAA	59.962	20	110	203	312	CCGTAGTGTTCTAGACGGCG	60.248	20	TCTCTGTCTCAGGCTCGGAA	59.962	20	179	134	312	CGCCGTAGTGTTCTAGACGG	60.248	20	TCTCTGTCTCAGGCTCGGAA	59.962	20	181	132	312
c14697_g1_i1	Tri	(CGA)5	15	46	60	GTGCGGGTGTCCAACTACTC	60.67	20	CTTGTTCGTTCCAGCATGCC	60.11	20	275	22	296	GTGCGGGTGTCCAACTACTC	60.67	20	CGGACTCCTGCACGTAGTAG	59.622	20	151	22	172	GTGCGGGTGTCCAACTACTC	60.67	20	GATCATCGATCACACACGCG	59.5	20	189	22	210
c14697_g1_i2	Tri	(CGA)5	15	46	60	GTGCGGGTGTCCAACTACTC	60.67	20	CTTGTTCGTTCCAGCATGCC	60.11	20	275	22	296	GTGCGGGTGTCCAACTACTC	60.67	20	CGGACTCCTGCACGTAGTAG	59.622	20	151	22	172	GTGCGGGTGTCCAACTACTC	60.67	20	GATCATCGATCACACACGCG	59.5	20	189	22	210
c14699_g1_i1	Tri	(TCC)5	15	103	117	GGCCGACAGGAAGATCAACT	59.749	20	GCAAACCAAACCACCCACTC	59.896	20	173	26	198	GGCCGACAGGAAGATCAACT	59.749	20	TGCAAGCAAACCAAACCACC	60.108	20	178	26	203	GGCCGACAGGAAGATCAACT	59.749	20	GACGACGAACTGGAGAGGTG	60.11	20	115	26	140
c14699_g1_i2	Tri	(TCC)5	15	358	372	CCTGCTTCTTCTTCGTCCGT	60.038	20	GCAAACCAAACCACCCACTC	59.896	20	155	299	453	CCTGCTTCTTCTTCGTCCGT	60.038	20	TGCAAGCAAACCAAACCACC	60.108	20	160	299	458	CTGCTCCTCCCTGCTTCTTC	60.108	20	GCAAACCAAACCACCCACTC	59.896	20	164	290	453
c1472_g1_i1	Tri	(CAG)6	18	1	18
c1472_g1_i1	Tri	(TGT)5	15	186	200	ACCGCCTCAGTTTTGTTTGC	59.898	20	ACGCGAAAAATGGAAACGGG	60.04	20	187	46	232	GGCGCAACTACCATGGTTTC	59.83	20	ACGCGAAAAATGGAAACGGG	60.04	20	126	107	232	CTGGGAGGCTCCAATTCGAG	60.179	20	ACGCGAAAAATGGAAACGGG	60.04	20	163	70	232
c14720_g1_i1	Mono	(A)10	10	9	18
c14720_g1_i2	Mono	(A)10	10	9	18
c14721_g1_i1	Di	(GT)7	14	566	579	GGGGTGACTTGGTTCGTCAT	59.964	20	TTGACGATCCGGTATGCTCG	59.97	20	163	459	621	GTTACAACGGGGAGGAGGTG	60.037	20	TTGACGATCCGGTATGCTCG	59.97	20	267	355	621	GGTGATCCAGGTGCTTGGAA	59.962	20	TTGACGATCCGGTATGCTCG	59.97	20	125	497	621
c14729_g1_i1	Tri	(AGG)5	15	206	220	GATACTGTCCGGATCCAGCG	60.039	20	TACCACCATCTCCGTCCGAT	60.106	20	116	161	276	AGGATGAGGAGGAGGACGTC	60.106	20	TACCACCATCTCCGTCCGAT	60.106	20	165	112	276	GAGGATGAGGAGGAGGACGT	60.106	20	TACCACCATCTCCGTCCGAT	60.106	20	166	111	276
c14729_g1_i2	Tri	(AGG)5	15	203	217	GATACTGTCCGGATCCAGCG	60.039	20	CGAGGTAGAGCTGCATCTCG	60.041	20	175	161	335	GATACTGTCCGGATCCAGCG	60.039	20	AGGTAGAGCTGCATCTCGGA	60.106	20	173	161	333	AGGATGAGGAGGAGGACGTC	60.106	20	CGAGGTAGAGCTGCATCTCG	60.041	20	224	112	335
c14744_g1_i3	Tri	(ACC)6	18	2	19
c14805_g1_i1	Mono	(A)14	14	337	350	CCGTGCTCCTTTGTACAAGC	59.483	20	CAAGAGACCAGCTCCGGTTT	59.965	20	197	261	457	CCACCTTTAGCGCGTCGTAT	60.527	20	CAAGAGACCAGCTCCGGTTT	59.965	20	271	187	457	GCAATGGGTTGTGATGTGCT	59.395	20	CAAGAGACCAGCTCCGGTTT	59.965	20	179	279	457
c14805_g1_i3	Mono	(A)14	14	626	639	CCGTGCTCCTTTGTACAAGC	59.483	20	CAAGAGACCAGCTCCGGTTT	59.965	20	197	550	746	CCACCTTTAGCGCGTCGTAT	60.527	20	CAAGAGACCAGCTCCGGTTT	59.965	20	271	476	746	GCAATGGGTTGTGATGTGCT	59.395	20	CAAGAGACCAGCTCCGGTTT	59.965	20	179	568	746
c14806_g1_i2	Di	(TA)6	12	959	970
c14832_g1_i2	Tri	(CGC)5	15	22	36	CAGCAGAAGAGCGCCGAC	61.185	18	TATCCTGCCATCCAGCGTTC	59.893	20	235	1	235	CAGCAGAAGAGCGCCGAC	61.185	18	GCAGCTCGAGCCCTCAAATA	60.179	20	259	1	259	CAGCAGAAGAGCGCCGAC	61.185	18	TTATCCTGCCATCCAGCGTT	59.454	20	236	1	236
c14857_g1_i2	Tri	(GCG)5	15	228	242	CGCTTCTAGATCTCCGGCTG	60.04	20	ACTGAATCTGAGCTACCGCG	59.899	20	276	103	378	GGCATTCTCCAACAACACGG	59.759	20	CCTCTGCACTCCCCTTGAAG	60.036	20	247	188	434	GGCATTCTCCAACAACACGG	59.759	20	ATTGCTCCAACTGTCCCTGG	59.961	20	222	188	409
c14857_g1_i4	Tri	(GCG)5	15	106	120	GGCATTCTCCAACAACACGG	59.759	20	CCTCTGCACTCCCCTTGAAG	60.036	20	247	66	312	GGCATTCTCCAACAACACGG	59.759	20	ATTGCTCCAACTGTCCCTGG	59.961	20	222	66	287	GGCATTCTCCAACAACACGG	59.759	20	ACTGAATCTGAGCTACCGCG	59.899	20	191	66	256
c14867_g1_i1	Tri	(CGG)5	15	421	435	ACGACTTTTACGACGACCCC	60.039	20	CTTGACCTGCACCGGGATT	60.002	19	144	335	478	CGACTTTTACGACGACCCCA	60.039	20	CTTGACCTGCACCGGGATT	60.002	19	143	336	478	ACGACTTTTACGACGACCCC	60.039	20	TTGACCTGCACCGGGATTC	60.003	19	143	335	477
c14867_g1_i2	Tri	(CGG)5	15	244	258	ACGACTTTTACGACGACCCC	60.039	20	CTTGACCTGCACCGGGATT	60.002	19	144	158	301	CGACTTTTACGACGACCCCA	60.039	20	CTTGACCTGCACCGGGATT	60.002	19	143	159	301	ACGACTTTTACGACGACCCC	60.039	20	TTGACCTGCACCGGGATTC	60.003	19	143	158	300
c14883_g1_i1	Di	(CA)7	14	1	14
c14901_g1_i1	Mono	(A)13	13	252	264	CTGCCGAAAAACAGGGCAAT	59.682	20	TAGCTGCTGTCGTCGGTGAT	61.313	20	110	188	297	CTGCCGAAAAACAGGGCAAT	59.682	20	CTAGCTGCTGTCGTCGGTG	60.515	19	111	188	298	ATCTGCCGAAAAACAGGGCA	60.539	20	TAGCTGCTGTCGTCGGTGAT	61.313	20	112	186	297
c14901_g1_i2	Mono	(A)13	13	302	314	CTGCCGAAAAACAGGGCAAT	59.682	20	TAGCTGCTGTCGTCGGTGAT	61.313	20	110	238	347	CTGCCGAAAAACAGGGCAAT	59.682	20	CTAGCTGCTGTCGTCGGTG	60.515	19	111	238	348	ATCTGCCGAAAAACAGGGCA	60.539	20	TAGCTGCTGTCGTCGGTGAT	61.313	20	112	236	347
c14903_g1_i1	Compound	(GAC)5gctgctgctgcagccgccggtggcagcgaaga(AGG)7	68	180	247
c14903_g1_i2	Compound	(GAC)5gctgctgctgcagccgccggtggcagcgaaga(AGG)7	68	377	444
c14913_g1_i1	Tri	(GCG)6	18	211	228	ACCATGATCCTCTCCCACCA	59.955	20	TGTGTATTTCGTCACGGCGA	60.039	20	254	91	344	CATGATCCTCTCCCACCAGC	59.892	20	TGTGTATTTCGTCACGGCGA	60.039	20	252	93	344	CTCTCCCACCAGCCATACAC	59.821	20	TGTGTATTTCGTCACGGCGA	60.039	20	245	100	344
c14913_g1_i3	Di	(GT)7	14	314	327	TCGAACCGAATGGGATACGC	60.249	20	CTGCAAAGAGGACTCAGGCA	59.964	20	141	235	375	TCGAACCGAATGGGATACGC	60.249	20	TGCTGCAAAGAGGACTCAGG	59.964	20	143	235	377	TTCAAGAAGGAGCTGGACGG	59.678	20	CTGCAAAGAGGACTCAGGCA	59.964	20	242	134	375
c14955_g1_i1	Mono	(T)10	10	330	339	AGGCTCCCACAGAGGTGTAT	59.957	20	TGAACTTCTTCCTGTTCCGCA	59.86	21	259	241	499	AGGCTCCCACAGAGGTGTAT	59.957	20	CCGCAAAGGAACAGCATTTCT	59.729	21	243	241	483	AAGGCTCCCACAGAGGTGTA	60.179	20	TGAACTTCTTCCTGTTCCGCA	59.86	21	260	240	499
c14955_g1_i2	Mono	(T)10	10	240	249	AGGCTCCCACAGAGGTGTAT	59.957	20	TGAACTTCTTCCTGTTCCGCA	59.86	21	259	151	409	AGGCTCCCACAGAGGTGTAT	59.957	20	CCGCAAAGGAACAGCATTTCT	59.729	21	243	151	393	AAGGCTCCCACAGAGGTGTA	60.179	20	TGAACTTCTTCCTGTTCCGCA	59.86	21	260	150	409
c14956_g1_i1	Tri	(GTG)8	24	1	24
c14960_g1_i1	Tri	(GAT)5	15	174	188	GTCTTTCAGTTGCGGGCTTG	60.04	20	ACAGTAGCATACAGGCATTCGT	59.831	22	197	41	237	CGTCATGTACCTCAGCTGCT	59.826	20	ACAGTAGCATACAGGCATTCGT	59.831	22	238	0	237	GGTCTCTGATCGGGCCTTTC	60.179	20	ACAGTAGCATACAGGCATTCGT	59.831	22	159	79	237
c14976_g2_i1	Mono	(A)17	17	1	17
c14983_g1_i1	Mono	(A)14	14	61	74	CCGACCTGGTTGTAAACATGC	59.801	21	TGCTTCAGCCGCTGTTTTTC	59.969	20	109	4	112	CCGACCTGGTTGTAAACATGC	59.801	21	TGTGGAGAAGCTGGCTTGTT	59.817	20	235	4	238	CCGACCTGGTTGTAAACATGC	59.801	21	TTGTGGAGAAGCTGGCTTGT	59.817	20	236	4	239
c14986_g1_i1	Mono	(T)10	10	594	603	GGCGGTAGATAAGGAGGTGC	59.966	20	AGGAAACGGGTGTGCATCTT	59.89	20	237	558	794	GGCGGTAGATAAGGAGGTGC	59.966	20	GACTAGCACCGTCCAGACAG	59.829	20	255	558	812	GGCGGTAGATAAGGAGGTGC	59.966	20	TCTTTCGGCAAACCAGCAGA	60.179	20	113	558	670
c15011_g1_i1	Tri	(GCT)6	18	13	30
c15011_g1_i1	Tri	(CGC)5	15	367	381
c15017_g1_i1	Mono	(A)10	10	360	369	GACAAGGGTCCTGGTTCTGG	59.963	20	AAACAGCCCCCATGACAACA	60.106	20	267	155	421	CCATGAGCTCTGTCTCGCAA	60.108	20	AAACAGCCCCCATGACAACA	60.106	20	210	212	421	GTGGATCCTGAACGAGCTCC	60.179	20	AAACAGCCCCCATGACAACA	60.106	20	228	194	421
c15022_g1_i1	Di	(AG)11	22	6	27
c15043_g1_i1	Tri	(GAG)6	18	204	221	ATGTTCCTGGACGTGACGAC	60.039	20	CTCTACATGACCATCCCGGC	59.966	20	185	140	324	CATCTGGTGGAGAGCTGGAC	59.822	20	CTCTACATGACCATCCCGGC	59.966	20	262	63	324	GATGTTCCTGGACGTGACGA	59.757	20	CTCTACATGACCATCCCGGC	59.966	20	186	139	324
c15043_g1_i3	Tri	(GAG)6	18	362	379	ATGTTCCTGGACGTGACGAC	60.039	20	CTCTACATGACCATCCCGGC	59.966	20	185	298	482	GATGTTCCTGGACGTGACGA	59.757	20	CTCTACATGACCATCCCGGC	59.966	20	186	297	482	AGATGTTCCTGGACGTGACG	59.756	20	CTCTACATGACCATCCCGGC	59.966	20	187	296	482
c15094_g1_i1	Tri	(AGC)5	15	14	28
c15096_g1_i1	Tri	(CCG)5	15	42	56	GAACCTGCCGCGTACCTC	60.509	18	GTGGAGCAACTGGGATCACA	59.963	20	109	11	119	GAACCTGCCGCGTACCTC	60.509	18	CTGGGATCACAGATCAGGGC	59.892	20	100	11	110	GAACCTGCCGCGTACCTC	60.509	18	TGGAGCAACTGGGATCACAG	59.674	20	108	11	118
c15096_g1_i2	Tri	(CCG)5	15	42	56	GAACCTGCCGCGTACCTC	60.509	18	GTGGAGCAACTGGGATCACA	59.963	20	109	11	119	GAACCTGCCGCGTACCTC	60.509	18	CTGGGATCACAGATCAGGGC	59.892	20	100	11	110	GAACCTGCCGCGTACCTC	60.509	18	TGGAGCAACTGGGATCACAG	59.674	20	108	11	118
c15164_g1_i2	Mono	(C)10	10	569	578	CCCTCACATGGTTCGAGCAA	60.322	20	GCTGCTGAGTTTTGTGGTGG	59.969	20	242	419	660	CCCTCACATGGTTCGAGCAA	60.322	20	TGTGGTGGTTGGGATATGGC	60.034	20	230	419	648	CCCTCACATGGTTCGAGCAA	60.322	20	GAACTCCTGAACCCCCACTG	59.963	20	188	419	606
c15165_g1_i1	Tri	(AAG)5	15	244	258
c15173_g2_i1	Mono	(A)10	10	1	10
c15177_g1_i1	Di	(GT)10	20	197	216
c15179_g1_i1	Tri	(GCT)5	15	469	483	GATCCTGATTTCCCCCTCGC	60.251	20	ATTGAGCTGATCAGTGGGCG	60.463	20	213	301	513	AATCAGTCACCAGTGCCTCC	59.674	20	ATTGAGCTGATCAGTGGGCG	60.463	20	109	405	513	CGTGTACTCGCCTGCTTCAT	60.459	20	ATTGAGCTGATCAGTGGGCG	60.463	20	152	362	513
c1521_g1_i1	Mono	(T)11	11	381	391	CGGTATACGCCTCGCTTGAT	60.039	20	TTGCGTCGATTCGAAACAAAT	57.47	21	113	303	415	CGGTATACGCCTCGCTTGAT	60.039	20	ATTGCGTCGATTCGAAACAAA	57.47	21	114	303	416	ACGTGGATTTGGAAGGGCAT	59.96	20	TTGCGTCGATTCGAAACAAAT	57.47	21	260	156	415
c15223_g1_i1	Tri	(CTG)5	15	524	538	CCGGACTCAGGATGAAGCTC	59.896	20	CTCGAACTCACGCCAAAACG	60.111	20	255	326	580	CTTCGGCATCCTCTTCTGCT	59.822	20	CGCCGACTCGTACATACACA	59.903	20	180	471	650	CTTCGGCATCCTCTTCTGCT	59.822	20	GGTACATGATCGCCACCACA	60.108	20	254	471	724
c15235_g1_i2	Mono	(G)17	17	1	17
c15266_g2_i2	Tri	(CCG)5	15	173	187	TACTTCAGCAACCCGTGGAC	59.966	20	TGGAATGGCATCACAGTGCT	59.961	20	119	144	262	ACTACTTCAGCAACCCGTGG	59.965	20	TGGAATGGCATCACAGTGCT	59.961	20	121	142	262	CGACTACTTCAGCAACCCGT	60.039	20	TGGAATGGCATCACAGTGCT	59.961	20	123	140	262
c15266_g2_i3	Tri	(CCG)5	15	173	187	TACTTCAGCAACCCGTGGAC	59.966	20	GAGAGGCGAGTACGAAGACG	59.973	20	243	144	386	ACTACTTCAGCAACCCGTGG	59.965	20	GAGAGGCGAGTACGAAGACG	59.973	20	245	142	386	CGACTACTTCAGCAACCCGT	60.039	20	GAGAGGCGAGTACGAAGACG	59.973	20	247	140	386
c15274_g1_i1	Mono	(G)12	12	219	230
c15274_g1_i2	Mono	(G)12	12	312	323
c15274_g1_i3	Mono	(G)12	12	373	384
c153_g1_i1	Tri	(GGC)5	15	42	56	GAGACAGATCGGAGGCATCG	60.04	20	GCGTGGGAGATCTTGGAGAG	59.896	20	195	2	196	GAGACAGATCGGAGGCATCG	60.04	20	AGATCTTGGAGAGGAACGCG	59.542	20	188	2	189	GAGACAGATCGGAGGCATCG	60.04	20	TTGACGACGCTGTAGTCCTC	59.48	20	156	2	157
c15305_g1_i3	Mono	(T)10	10	117	126	CCTGACGCGAATTGGATCCT	60.179	20	TGATGACAAACGTCGCTGGA	59.967	20	157	87	243	CCTGACGCGAATTGGATCCT	60.179	20	GCAACAATGACGCGTGTTCT	60.041	20	130	87	216	ACTACATTAGGGGGAGGCGA	59.736	20	TGATGACAAACGTCGCTGGA	59.967	20	177	67	243
c15393_g1_i1	Mono	(T)10	10	214	223
c1541_g1_i1	Tri	(AAG)5	15	124	138	ATCCTCTTCGTTACGGTGGC	59.825	20	TCGGAGCTTCTTCTTGCGTT	59.966	20	170	4	173	ATCCTCTTCGTTACGGTGGC	59.825	20	TTCGGAGCTTCTTCTTGCGT	59.966	20	171	4	174	ATCCTCTTCGTTACGGTGGC	59.825	20	GCTCTTGCTCACGCTTCAAC	60.11	20	234	4	237
c15413_g1_i1	Mono	(T)10	10	435	444	TGAGCTCGAGTTGGAGTTGG	59.682	20	TTGCCCTTCCTCCTCGTGTA	60.543	20	154	340	493	TGAGCTCGAGTTGGAGTTGG	59.682	20	CTTTGCCCTTCCTCCTCGTG	60.675	20	156	340	495	GAGCTCGAGTTGGAGTTGGA	59.396	20	TTGCCCTTCCTCCTCGTGTA	60.543	20	153	341	493
c15413_g1_i1	Tri	(GGC)5	15	230	244	CAATGTGCGGCAACATGGAC	60.734	20	TATCAACGCGGCTTCTCCTC	59.898	20	252	179	430	CAATGTGCGGCAACATGGAC	60.734	20	CTATCAACGCGGCTTCTCCT	59.897	20	253	179	431	CAATGTGCGGCAACATGGAC	60.734	20	GCGGCTTCTCCTCTTCCAAT	60.107	20	245	179	423
c15430_g1_i1	Di	(AG)8	16	175	190	CCTCCCGTGCCCTTCTAATG	60.179	20	TGGAAATGGCATGTGCGATC	59.26	20	102	117	218	CCGTGCCCTTCTAATGTCGT	60.108	20	TTTGGAAATGGCATGTGCGA	59.035	20	100	121	220	CCGTGCCCTTCTAATGTCGT	60.108	20	TGGCTTTGGAAATGGCATGTG	59.998	21	104	121	224
c15430_g1_i1	Tri	(GCA)7	21	1	21
c15440_g1_i2	Di	(GC)6	12	359	370	GAGGAGACTGTCAAGGAGCG	59.828	20	TCCGGGGCATTCAGAAATCC	60.107	20	268	328	595	GAGGAGACTGTCAAGGAGCG	59.828	20	CTGATCCGGGGCATTCAGAA	59.819	20	272	328	599	GAGGAGACTGTCAAGGAGCG	59.828	20	CCGGGGCATTCAGAAATCCA	60.396	20	267	328	594
c15462_g1_i1	Tri	(CCT)5	15	1	15
c15462_g1_i1	Tri	(CTG)6	18	273	290	CTTTCAATACGCCTGCTGCC	59.901	20	GGTCCACAGAGTGCGCTAAT	60.108	20	209	217	425	CCTTTCAATACGCCTGCTGC	59.901	20	GGTCCACAGAGTGCGCTAAT	60.108	20	210	216	425	GCCTTTCAATACGCCTGCTG	59.901	20	GGTCCACAGAGTGCGCTAAT	60.108	20	211	215	425
c15462_g1_i2	Tri	(CTG)6	18	465	482	ACACCAGAGAGGAAAGTGCG	59.966	20	GGTCCACAGAGTGCGCTAAT	60.108	20	257	361	617	ACACCAGAGAGGAAAGTGCG	59.966	20	AGAGTGCGCTAATCGACGTT	59.829	20	250	361	610	CTTTCAATACGCCTGCTGCC	59.901	20	GGTCCACAGAGTGCGCTAAT	60.108	20	209	409	617
c15462_g1_i5	Tri	(CTG)6	18	398	415	ACACCAGAGAGGAAAGTGCG	59.966	20	GGTCCACAGAGTGCGCTAAT	60.108	20	257	294	550	ACACCAGAGAGGAAAGTGCG	59.966	20	AGAGTGCGCTAATCGACGTT	59.829	20	250	294	543	CTTTCAATACGCCTGCTGCC	59.901	20	GGTCCACAGAGTGCGCTAAT	60.108	20	209	342	550
c15467_g1_i1	Di	(TA)8	16	493	508
c15476_g1_i1	Tri	(AGA)5	15	219	233	CGACGGTCAGCTAGCAGTAG	59.972	20	TCGTAGCTGCGAACCTTGTT	59.967	20	109	174	282	CGACGGTCAGCTAGCAGTAG	59.972	20	GGTACTGCTGCTGACCACAT	60.036	20	132	174	305	ATCAGCATCAACACGACGGT	60.037	20	TCGTAGCTGCGAACCTTGTT	59.967	20	122	161	282
c15503_g1_i1	Di	(AT)8	16	369	384	AACATACAGACAGGCCTGCC	60.035	20	GACACGGCAAAACATCCAGG	59.759	20	280	159	438	CTGGATCGGTGCGGTAGAAG	60.249	20	AACCGAAAACGATCCCGACA	59.966	20	205	250	454	CTGGATCGGTGCGGTAGAAG	60.249	20	ACAACCGAAAACGATCCCGA	59.966	20	207	250	456
c15534_g1_i1	Tri	(GCA)7	21	371	391	CCAGATCCACTCCCAGCATC	59.892	20	AGGCTCCAGCATTTTGACCA	59.887	20	176	325	500	TGGGAAGCTTTGGTCTGTCC	59.89	20	AGGCTCCAGCATTTTGACCA	59.887	20	273	228	500	TCCAGCAGCTGAAGATTGCA	59.963	20	TCAGGTCTCCCGGAAATGGA	60.253	20	275	178	452
c15567_g1_i1	Mono	(T)10	10	295	304	CGCCCAAGATGCTCGGATAT	60.037	20	AGAAAGGAGTGCAACGGTGA	59.532	20	249	96	344	CGACGAATTGAACACGACCG	59.909	20	AGAAAGGAGTGCAACGGTGA	59.532	20	217	128	344	GCTGGTATGCGTACTCTGCT	59.897	20	AGAAAGGAGTGCAACGGTGA	59.532	20	139	206	344
c15586_g1_i2	Mono	(T)11	11	297	307	GCAACCAGCCATCATTAGCT	58.603	20	TGCCTTGGAACTTACTGCAA	57.643	20	119	262	380	GCAACCAGCCATCATTAGCT	58.603	20	TTGCCTTGGAACTTACTGCA	57.643	20	120	262	381	GCAACCAGCCATCATTAGCT	58.603	20	ACTGCAAAGAGGAGGAAGAGAG	59.433	22	106	262	367
c15602_g1_i3	Mono	(T)11	11	757	767
c15602_g1_i6	Mono	(T)11	11	238	248
c15650_g1_i2	Mono	(T)10	10	1218	1227	ACGCACTGGATGAGCAATGA	60.036	20	TGGGGGAACATTGGATGCAA	59.884	20	221	1144	1364	ACGCACTGGATGAGCAATGA	60.036	20	TTGGGGGAACATTGGATGCA	59.884	20	222	1144	1365	ACGCACTGGATGAGCAATGA	60.036	20	CGGGCTATTCTTGGGGGAAC	60.466	20	232	1144	1375
c15650_g1_i3	Mono	(T)10	10	1161	1170	ACGCACTGGATGAGCAATGA	60.036	20	TGGGGGAACATTGGATGCAA	59.884	20	221	1087	1307	ACGCACTGGATGAGCAATGA	60.036	20	TTGGGGGAACATTGGATGCA	59.884	20	222	1087	1308	ACGCACTGGATGAGCAATGA	60.036	20	CGGGCTATTCTTGGGGGAAC	60.466	20	232	1087	1318
c15671_g1_i1	Mono	(T)11	11	351	361	CAGGTGTGCCAGTTAGCTGA	59.965	20	TAAGTCACAACGACCGGTGG	59.968	20	244	181	424	CAGCAGGTGACCAAGAGGAG	60.037	20	TAAGTCACAACGACCGGTGG	59.968	20	179	246	424	CTGTCGGAGCACCTGATCAG	60.179	20	TAAGTCACAACGACCGGTGG	59.968	20	196	229	424
c15675_g1_i1	Di	(TG)11	22	203	224
c15675_g1_i2	Di	(TG)11	22	227	248
c1571_g1_i1	Tri	(CGA)5	15	26	40	CCCGATGATGACGACGAAGA	59.619	20	TTTTCGACGGTGCGGATCAT	60.391	20	268	2	269	CCCGATGATGACGACGAAGA	59.619	20	ATTTTCGACGGTGCGGATCA	60.391	20	269	2	270	CCCGATGATGACGACGAAGA	59.619	20	CCTATTTTCGACGGTGCGGA	60.459	20	272	2	273
c15718_g1_i1	Tri	(AAG)5	15	114	128	GCGAGGAAGGGAAGAAGGAC	60.108	20	CCCACAACGAGACGAAGGAA	59.967	20	233	87	319	GCGAGGAAGGGAAGAAGGAC	60.108	20	ACCCATGCATGAGTCAAGGG	60.034	20	192	87	278	GCGAGGAAGGGAAGAAGGAC	60.108	20	AGGGACGCGTCATGACTTTT	59.965	20	176	87	262
c15754_g1_i1	Tri	(CGC)7	21	58	78	TCGCGCCCACAGCTAAATTA	60.108	20	TGGGTTCAAGCTCGTCACTC	59.966	20	117	23	139	TCGCGCCCACAGCTAAATTA	60.108	20	TCAGTGGGTTCAAGCTCGTC	59.966	20	121	23	143	TCGCGCCCACAGCTAAATTA	60.108	20	CATCACCAGCATCAGTGGGT	60.035	20	132	23	154
c15764_g1_i1	Mono	(T)10	10	655	664	GGGTTTGCACGAGGAACCTA	59.964	20	CCACCGACACTTATCCCACC	60.108	20	168	524	691	GGGTTTGCACGAGGAACCTA	59.964	20	CCGACACTTATCCCACCGAC	60.179	20	165	524	688	GGGTTTGCACGAGGAACCTA	59.964	20	ATGCCACCGACACTTATCCC	59.82	20	171	524	694
c15770_g1_i1	Tri	(CAC)5	15	265	279	GATCCCCCGACTCCAACAAG	60.108	20	GGAACTCCGTGTCCATGGAC	60.391	20	265	173	437	GATCCCCCGACTCCAACAAG	60.108	20	CCATGGACACGTAGGGAAGC	60.462	20	253	173	425	CAAGATGCCTTCCGAGGAGG	60.179	20	GGAACTCCGTGTCCATGGAC	60.391	20	235	203	437
c15791_g1_i1	Penta	(ATCGC)5	25	173	197	TCTGTCGTCTCTCCGGACAT	60.035	20	ACCAGACACAGTAATACCCTCA	58.213	22	201	54	254	CTGTCGTCTCTCCGGACATG	59.9	20	ACCAGACACAGTAATACCCTCA	58.213	22	200	55	254	CCTTGTGCCACCAACAGTTG	59.897	20	ACCAGACACAGTAATACCCTCA	58.213	22	238	17	254
c15791_g1_i3	Penta	(ATCGC)5	25	172	196	ACATGCTCCGCTTCTACACC	60.108	20	ACCAGACACAGTAATACCCTCA	58.213	22	237	17	253	CTCTGCTTCATCGGGTTCGT	60.109	20	ACCAGACACAGTAATACCCTCA	58.213	22	166	88	253	TCTGCTTCATCGGGTTCGTC	60.109	20	ACCAGACACAGTAATACCCTCA	58.213	22	165	89	253
c15808_g1_i2	Tri	(GCC)5	15	431	445	CACCCTGCGATAGTCCGATC	60.039	20	ACGATTCGCGACCAGACAAT	60.109	20	122	398	519	CGGTACCATCAGACTGCCTC	59.897	20	ACGATTCGCGACCAGACAAT	60.109	20	210	310	519	CGGTACCATCAGACTGCCTC	59.897	20	ATCACTTTCCATACGCCGCT	59.822	20	160	310	469
c15828_g1_i1	Di	(CA)9	18	1045	1062	CAACGTCCACCGAACACAAC	59.973	20	CAGTCAGCATCAGTTTTGCAGT	59.707	22	221	886	1106	CAACGTCCACCGAACACAAC	59.973	20	ACAGTCAGCATCAGTTTTGCAG	59.707	22	222	886	1107	TGCGGCAGATAGCTAGCTTC	59.967	20	CAGTCAGCATCAGTTTTGCAGT	59.707	22	115	992	1106
c15828_g1_i3	Di	(CA)9	18	892	909	CAACGTCCACCGAACACAAC	59.973	20	CAGTCAGCATCAGTTTTGCAGT	59.707	22	221	733	953	CAACGTCCACCGAACACAAC	59.973	20	ACAGTCAGCATCAGTTTTGCAG	59.707	22	222	733	954	TGCGGCAGATAGCTAGCTTC	59.967	20	CAGTCAGCATCAGTTTTGCAGT	59.707	22	115	839	953
c15831_g1_i1	Mono	(A)11	11	304	314	GGAACTGGGGGTTGTACGAG	60.037	20	CTCCTTTCCACCCCATCCAC	60.034	20	129	281	409	AACCGAACTGGCTTAGCACA	59.892	20	CTCCTTTCCACCCCATCCAC	60.034	20	185	225	409	TTGGAACTGGGGGTTGTACG	59.891	20	CTCCTTTCCACCCCATCCAC	60.034	20	131	279	409
c15831_g1_i2	Mono	(A)11	11	492	502	GGAACTGGGGGTTGTACGAG	60.037	20	CTCCTTTCCACCCCATCCAC	60.034	20	129	469	597	AACCGAACTGGCTTAGCACA	59.892	20	CTCCTTTCCACCCCATCCAC	60.034	20	185	413	597	TTGGAACTGGGGGTTGTACG	59.891	20	CTCCTTTCCACCCCATCCAC	60.034	20	131	467	597
c15834_g2_i1	Tri	(AGT)5	15	101	115	GCTAGAGGAGAAACCCGCAG	60.179	20	AAACATCTCAGCAGCCACCA	59.889	20	136	32	167	AAACCCGCAGATGGAGATCC	59.819	20	AAACATCTCAGCAGCCACCA	59.889	20	126	42	167	GCTAGAGGAGAAACCCGCAG	60.179	20	CGCGTCCTAGCAGCTACTTT	60.179	20	164	32	195
c15834_g2_i2	Tri	(AGT)5	15	214	228	ATGCACTGGAGGAGCTGAAC	60.036	20	AAACATCTCAGCAGCCACCA	59.889	20	218	63	280	CGCTCTGCTGAAGTCAAGGA	60.038	20	AAACATCTCAGCAGCCACCA	59.889	20	247	34	280	CCGCGATACCAAGCTAGAGG	60.039	20	AAACATCTCAGCAGCCACCA	59.889	20	148	133	280
c15857_g1_i3	Mono	(A)11	11	284	294	GCTCAAGCTCCGAACCAGAA	60.321	20	ACAGAAGAGATTCCGGCAGC	60.108	20	160	231	390	GAGGATGGCTCCACCTTTGT	59.67	20	ACAGAAGAGATTCCGGCAGC	60.108	20	220	171	390	GCTCAAGCTCCGAACCAGAA	60.321	20	CAGAAGAGATTCCGGCAGCT	59.822	20	159	231	389
c15890_g1_i3	Mono	(T)11	11	797	807
c15896_g1_i2	Di	(AG)6	12	20	31
c15918_g1_i1	Mono	(T)11	11	251	261
c15918_g1_i2	Mono	(T)11	11	350	360
c15930_g1_i1	Tri	(ACA)5	15	77	91	AGTCTTGTGTCGTCTGGTGG	59.611	20	GCGCTGTAGGTCTCGATCTC	60.041	20	182	3	184	AGTCTTGTGTCGTCTGGTGG	59.611	20	GGTCTCCTCGTAGGTCGTCT	60.108	20	153	3	155	AGTCTTGTGTCGTCTGGTGG	59.611	20	AGGTCTCCTCGTAGGTCGTC	60.108	20	154	3	156
c15930_g1_i1	Tri	(GGC)5	15	282	296	GAGATCGAGACCTACAGCGC	60.041	20	TAGGGACTCGCAATCGCATC	59.968	20	227	165	391	GAGATCGAGACCTACAGCGC	60.041	20	GATAGGGACTCGCAATCGCA	59.968	20	229	165	393	GACGACCTACGAGGAGACCT	60.108	20	TAGGGACTCGCAATCGCATC	59.968	20	255	137	391
c15933_g1_i1	Tri	(GCA)7	21	294	314
c15934_g1_i1	Tri	(CCG)7	21	97	117	GTGCGAGACTGTGCTCTCTT	60.039	20	AAGAAGCAAAGCAGCAAGGC	59.967	20	231	12	242	GTGCGAGACTGTGCTCTCTT	60.039	20	TTTCCCTGCCACTAAGCACC	60.251	20	272	12	283	TTGTGCGAGACTGTGCTCTC	60.319	20	AAGAAGCAAAGCAGCAAGGC	59.967	20	233	10	242
c15937_g2_i2	Tri	(CCT)5	15	252	266	ATCGAGCTGGTTCTTGCCAA	59.963	20	CGAGTGAAGGTACAACCGCT	60.039	20	169	154	322	ATCGAGCTGGTTCTTGCCAA	59.963	20	GGCGAACGAGTGAAGGTACA	60.039	20	175	154	328	ATCGAGCTGGTTCTTGCCAA	59.963	20	TGGCGAACGAGTGAAGGTAC	60.039	20	176	154	329
c15951_g2_i1	Tri	(CGG)5	15	145	159	ACGAGGCCGAGAACAACG	60.049	18	CAGGATGTCGATGTCGCTCA	59.899	20	170	50	219	GACGAGGCCGAGAACAACG	61.087	19	CAGGATGTCGATGTCGCTCA	59.899	20	171	49	219	CGACGAGGCCGAGAACAAC	61.087	19	CAGGATGTCGATGTCGCTCA	59.899	20	172	48	219
c15960_g1_i1	Mono	(T)10	10	191	200	ATCGGCATTGTCGTTGTTGC	60.11	20	ACCAGCCGCTTAAGCATGAT	60.107	20	272	79	350	GTCCTGACCCCTGAGATCCA	60.326	20	ACCAGCCGCTTAAGCATGAT	60.107	20	225	126	350	TGTCCTGACCCCTGAGATCC	60.326	20	ACCAGCCGCTTAAGCATGAT	60.107	20	226	125	350
c15971_g1_i1	Mono	(T)12	12	288	299
c15974_g3_i1	Di	(AG)9	18	160	177	GTTTTGATCGATCAGCCGCC	59.972	20	ACACGTATGTCCGGAACTACA	58.838	21	179	36	214	GGTTTTGATCGATCAGCCGC	59.972	20	ACACGTATGTCCGGAACTACA	58.838	21	180	35	214	CAACAACAACTGACCGCCTG	59.971	20	ACACGTATGTCCGGAACTACA	58.838	21	125	90	214
c15974_g3_i2	Di	(AG)9	18	301	318	GTTTTGATCGATCAGCCGCC	59.972	20	ACACGTATGTCCGGAACTACA	58.838	21	179	177	355	GGTTTTGATCGATCAGCCGC	59.972	20	ACACGTATGTCCGGAACTACA	58.838	21	180	176	355	CAACAACAACTGACCGCCTG	59.971	20	ACACGTATGTCCGGAACTACA	58.838	21	125	231	355
c1599_g1_i1	Tri	(GAG)7	21	60	80	CGTACCGTCTGTGTTCACCA	59.969	20	ACGTACGGTCGATCGATGTG	59.973	20	221	10	230	ACCGTACCGTCTGTGTTCAC	59.969	20	ACGTACGGTCGATCGATGTG	59.973	20	223	8	230	CTGCTACCGTACCGTCTGTG	60.179	20	ACGTACGGTCGATCGATGTG	59.973	20	228	3	230
c15992_g1_i1	Tri	(CGG)5	15	187	201	TCGACGACAAGAAACCAGCT	59.612	20	GAGGTCCAGGTGGTACTTGC	60.036	20	280	67	346	TCACCATCGTGATCAGCTGC	60.461	20	GAGGTCCAGGTGGTACTTGC	60.036	20	191	156	346	TCACCATCGTGATCAGCTGC	60.461	20	GGAGAGGTCCAGGTGGTACT	59.959	20	194	156	349
c15999_g1_i1	Di	(GT)6	12	268	279	TTGGATGGAGATCGTACGCG	59.97	20	ACACTAGCAGCAGTACTCGC	59.829	20	136	230	365	GGAGATCGTACGCGTTGGAT	59.97	20	ACACTAGCAGCAGTACTCGC	59.829	20	130	236	365	GGATGGAGATCGTACGCGTT	59.97	20	ACACTAGCAGCAGTACTCGC	59.829	20	134	232	365
c16009_g1_i1	Di	(CT)10	20	221	240	ACCCGTGCTCACCTTTTCAT	59.89	20	GTGCTTGCTAATCGCTGCTG	60.248	20	120	158	277	ACCCGTGCTCACCTTTTCAT	59.89	20	GGAGGTGCTTGCTAATCGCT	60.463	20	124	158	281	ACCCGTGCTCACCTTTTCAT	59.89	20	AGGGGAGGTGCTTGCTAATC	59.451	20	127	158	284
c16009_g2_i1	Di	(CT)9	18	214	231	GGGGAAGAGGAGGGGATCAT	60.104	20	GTGCTTGCTAATCGCTGCTG	60.248	20	225	43	267	ACAAGTGGCGGTCTTTCCAA	60.107	20	GTGCTTGCTAATCGCTGCTG	60.248	20	134	134	267	CTGATGAGGAAGCTCTGCCC	60.179	20	GTGCTTGCTAATCGCTGCTG	60.248	20	205	63	267
c16019_g1_i1	Tri	(ATC)5	15	113	127	TCTACATCGACGACTGACGAC	59.342	21	AGCAGGAATGTCCATCGCAA	60.035	20	273	73	345	TCTACATCGACGACTGACGAC	59.342	21	AAGCAGGAATGTCCATCGCA	60.035	20	274	73	346	GTCTACATCGACGACTGACGA	59.342	21	AGCAGGAATGTCCATCGCAA	60.035	20	274	72	345
c16024_g2_i1	Mono	(A)10	10	201	210	GTGCGTGCAAAAACAAACGG	59.976	20	GGGCTTCTGGTTCTCGTTGA	59.965	20	208	52	259	GTGCGTGCAAAAACAAACGG	59.976	20	TCTCGTTGAAGAGCGCGAAT	60.109	20	197	52	248	GTGCGTGCAAAAACAAACGG	59.976	20	CTGGCTCGGGTAGAACAGTC	59.826	20	253	52	304
c16038_g1_i1	Tri	(AGA)7	21	2	22
c16040_g1_i1	Tri	(GAG)5	15	153	167	AAGAGGAGGAAGAGAGCGGT	59.96	20	CGATCGACGAGTTCTCCGAC	60.315	20	117	75	191	TGAGGAGGGAGGTGGAAGAG	59.958	20	CCGGCGTAGAAGTTGGAGAT	59.54	20	256	114	369	AGAGGAGGAAGAGAGCGGTC	60.395	20	CGATCGACGAGTTCTCCGAC	60.315	20	116	76	191
c16040_g1_i2	Tri	(GAG)5	15	91	105	GGATGGCGATGGAGGAAGAG	59.965	20	CGATCGACGAGTTCTCCGAC	60.315	20	123	7	129	TGATGTGGATGGCGATGGAG	59.893	20	CGATCGACGAGTTCTCCGAC	60.315	20	129	1	129	CTGATGTGGATGGCGATGGA	59.893	20	CGATCGACGAGTTCTCCGAC	60.315	20	130	0	129
c16040_g1_i4	Tri	(GAG)5	15	153	167	AAGAGGAGGAAGAGAGCGGT	59.96	20	GATGGTCATGTGGAGGGAGC	60.179	20	157	75	231	TGAGGAGGGAGGTGGAAGAG	59.958	20	GATGGTCATGTGGAGGGAGC	60.179	20	118	114	231	AAGAGGAGGAAGAGAGCGGT	59.96	20	CTGGATGGTCATGTGGAGGG	59.818	20	160	75	234
c16043_g1_i1	Tri	(GCA)5	15	326	340	CGGGAGGAGGAGGAAGAAGA	60.033	20	GTAGACAGCAGCTCGGTGAT	59.542	20	263	174	436	TCGGGAGGAGGAGGAAGAAG	60.033	20	GTAGACAGCAGCTCGGTGAT	59.542	20	264	173	436	CCGTGGTTTTGGTTGCTGTT	59.825	20	GTAGACAGCAGCTCGGTGAT	59.542	20	211	226	436
c16050_g1_i1	Mono	(T)15	15	1082	1096	GAGAAGCCATGCAATGTGCC	60.179	20	AGAGCTCAACTTATTGGAATAAAAAGA	57.479	27	161	972	1132	AATCGGACCAAGATGCCTCC	59.819	20	AGAGCTCAACTTATTGGAATAAAAAGA	57.479	27	270	863	1132	GTAGTGGTGACTTTGCGTGC	59.765	20	AGAGCTCAACTTATTGGAATAAAAAGA	57.479	27	227	906	1132
c16050_g1_i2	Mono	(T)15	15	723	737	GAGAAGCCATGCAATGTGCC	60.179	20	AGAGCTCAACTTATTGGAATAAAAAGA	57.479	27	161	613	773	AATCGGACCAAGATGCCTCC	59.819	20	AGAGCTCAACTTATTGGAATAAAAAGA	57.479	27	270	504	773	GTAGTGGTGACTTTGCGTGC	59.765	20	AGAGCTCAACTTATTGGAATAAAAAGA	57.479	27	227	547	773
c16062_g1_i1	Tri	(CTC)6	18	161	178	TAGGTTAGTTGCCTGCCACG	60.037	20	CACCATCATCTCCACCCACC	60.107	20	230	67	296	TAGGTTAGTTGCCTGCCACG	60.037	20	GCACCATCATCTCCACCCAC	60.749	20	231	67	297	GGCTAATCCAAGAACGGTGC	59.267	20	CGAGCTTGTAGTCCATCCCC	59.895	20	275	110	384
c16064_g1_i1	Di	(TG)8	16	787	802	GGCCCTCTGCTTCAGGAAAT	60.034	20	TCCTTCTCCAGTGCTGACAA	58.576	20	174	657	830	GGTGCTACTTGACGCTCTGT	60.038	20	TCCTTCTCCAGTGCTGACAA	58.576	20	214	617	830	ACTGGTGCTACTTGACGCTC	60.038	20	TCCTTCTCCAGTGCTGACAA	58.576	20	217	614	830
c16073_g1_i1	Tri	(GCA)6	18	1	18
c16086_g1_i3	Tri	(GAG)5	15	87	101	CAGTTCGGAAGAGGAGTCGG	59.829	20	CCCCATCTCCCTCCTTACCA	60.03	20	262	37	298	CAGTTCGGAAGAGGAGTCGG	59.829	20	CCTTGCTCTCCCCTTGTCAG	60.036	20	163	37	199	CAGTTCGGAAGAGGAGTCGG	59.829	20	CATCCTCCATCATCGCCCTC	60.037	20	203	37	239
c16094_g1_i2	Di	(GT)8	16	147	162	TTTCCTGATCCTCCCTCCGT	59.957	20	TGGATTCGCAGATCCACCAC	60.108	20	182	14	195	TTTCCTGATCCTCCCTCCGT	59.957	20	GGAGACACACACCACCCATT	59.89	20	202	14	215	TTTCCTGATCCTCCCTCCGT	59.957	20	CACCACCCATTTGGATTCGC	59.827	20	193	14	206
c16094_g1_i3	Di	(GT)8	16	182	197	GGCCAGCTCGCCTAGATATG	60.108	20	TGGATTCGCAGATCCACCAC	60.108	20	224	7	230	GGCCAGCTCGCCTAGATATG	60.108	20	GGAGACACACACCACCCATT	59.89	20	244	7	250	GGCCAGCTCGCCTAGATATG	60.108	20	CACCACCCATTTGGATTCGC	59.827	20	235	7	241
c16102_g2_i1	Mono	(G)11	11	4	14
c16115_g1_i4	Tetra	(CATC)6	24	113	136	CCACACTAGAAGAGCGAGGC	60.179	20	CGCTGATTGTGGATGGCATG	59.97	20	253	89	341	CCACACTAGAAGAGCGAGGC	60.179	20	TCGACGCTAAAACCGCTGAT	60.109	20	266	89	354	TCTGCAGCAACAACCACACT	60.394	20	CGCTGATTGTGGATGGCATG	59.97	20	266	76	341
c16134_g1_i1	Tri	(CGC)8	24	1	24
c16134_g1_i2	Tri	(CGC)8	24	1	24
c16137_g1_i1	Tri	(CTC)5	15	147	161	GGAGGGGGAGATTGGGAGAA	60.328	20	GCTCCCTCATCTCGTTCGAG	59.97	20	100	100	199	GGAGGGGGAGATTGGGAGAA	60.328	20	GAGCTCCCTCATCTCGTTCG	59.97	20	102	100	201	GGAGGGGGAGATTGGGAGAA	60.328	20	CGAGCTCCCTCATCTCGTTC	59.97	20	103	100	202
c16137_g2_i1	Tri	(CTC)5	15	374	388	GGTCATGCCATTCGAGACGA	60.179	20	TTGAAGTCCCAGAGCTGCAG	59.964	20	273	161	433	GGTCATGCCATTCGAGACGA	60.179	20	CTTGAAGTCCCAGAGCTGCA	59.964	20	274	161	434	GGTCATGCCATTCGAGACGA	60.179	20	TGCTTGAAGTCCCAGAGCTG	59.964	20	276	161	436
c16146_g1_i1	Mono	(A)12	12	1	12
c16146_g1_i2	Mono	(A)12	12	1	12
c16166_g1_i1	Mono	(T)11	11	307	317
c16166_g1_i2	Mono	(T)11	11	313	323
c16180_g1_i2	Compound	(T)11(A)11	22	398	419	GTTTGTGTGATTGGGGGTGC	59.967	20	GCAGTCAGTCGACACAAAGC	59.767	20	244	213	456	TTGCTGGTGCTTTCCGTTTG	59.898	20	GCAGTCAGTCGACACAAAGC	59.767	20	259	198	456	GTGCCATGCAATCGTACGTG	60.248	20	GCAGTCAGTCGACACAAAGC	59.767	20	228	229	456
c16208_g1_i1	Tri	(AAG)6	18	400	417
c16208_g1_i2	Tri	(AAG)6	18	400	417	AGGAGATGGAGGCATTGCAC	60.107	20	CTGTCTGCTGATGAGGGTCC	59.822	20	234	223	456	ACAGGCTGATGGTGCATCTC	60.107	20	CTGTCTGCTGATGAGGGTCC	59.822	20	101	356	456	CAGGCTGATGGTGCATCTCA	60.107	20	CTGTCTGCTGATGAGGGTCC	59.822	20	100	357	456
c16208_g1_i3	Tri	(AAG)6	18	400	417	ACAGGCTGATGGTGCATCTC	60.107	20	TGGCATTGGTAGCCACACTT	59.888	20	238	356	593	ACAGGCTGATGGTGCATCTC	60.107	20	TTGGCATTGGTAGCCACACT	59.888	20	239	356	594	CAGGCTGATGGTGCATCTCA	60.107	20	TGGCATTGGTAGCCACACTT	59.888	20	237	357	593
c16233_g1_i2	Tetra	(CTGT)5	20	404	423	AGAAGTGGCTCAAGCTCCTG	59.676	20	ACGATGGGCAAGTTCTGTGT	59.891	20	218	310	527	AGAAGTGGCTCAAGCTCCTG	59.676	20	ATGGGCAAGTTCTGTGTGGT	59.814	20	215	310	524	TGGCTCAAGCTCCTGGTATG	59.457	20	ACGATGGGCAAGTTCTGTGT	59.891	20	213	315	527
c16234_g1_i3	Tri	(GAT)5	15	1677	1691	TCCCTAGCCTATCTGCAGCT	59.81	20	TCCTGATTACCAGCGCACAA	59.677	20	201	1639	1839	TCCCTAGCCTATCTGCAGCT	59.81	20	TTCCTGATTACCAGCGCACA	59.677	20	202	1639	1840	TCCCTAGCCTATCTGCAGCT	59.81	20	TGTTCCTGATTACCAGCGCA	59.677	20	204	1639	1842
c16235_g1_i1	Mono	(G)12	12	20	31
c16251_g2_i1	Tri	(CCA)5	15	1	15
c16254_g2_i2	Mono	(T)11	11	462	472	CGCTTGGAAAGTGAAGCCTG	59.761	20	AGCACAACCTACAGAGCAGC	60.321	20	100	410	509	TCGAACCCTTTTCCCATGGC	60.611	20	ACCTACAGAGCAGCACATGG	59.749	20	162	342	503	TCGAACCCTTTTCCCATGGC	60.611	20	AGCACAACCTACAGAGCAGC	60.321	20	168	342	509
c16254_g2_i3	Mono	(T)10	10	166	175	TCGAACCCTTTTCCCATGGC	60.611	20	ACCTACAGAGCAGCACATGG	59.749	20	161	46	206	TCGAACCCTTTTCCCATGGC	60.611	20	AGCACAACCTACAGAGCAGC	60.321	20	167	46	212	GCTTGGAAAGTGAAGCCTGC	60.039	20	GAGGATAGGCGAATGGATGCA	59.998	21	230	115	344
c16254_g2_i4	Mono	(T)11	11	424	434	CGCTTGGAAAGTGAAGCCTG	59.761	20	AGCACAACCTACAGAGCAGC	60.321	20	100	372	471	TCGAACCCTTTTCCCATGGC	60.611	20	ACCTACAGAGCAGCACATGG	59.749	20	162	304	465	TCGAACCCTTTTCCCATGGC	60.611	20	AGCACAACCTACAGAGCAGC	60.321	20	168	304	471
c16264_g1_i1	Mono	(G)12	12	97	108	CCCACCCTAATGTGCCTCAA	59.669	20	AGTCCATGTCCTCCTCCTCC	60.032	20	191	0	190	CCCACCCTAATGTGCCTCAA	59.669	20	ATGAACGACGCGAAGTCCAT	60.109	20	204	0	203	CCCACCCTAATGTGCCTCAA	59.669	20	GTTTCTTGAAGCGGCTCTGC	60.11	20	139	0	138
c16288_g1_i1	Tri	(CAG)5	15	185	199	CGCCCAACAACTGATTCAGC	60.11	20	GGTGTACCTGGCTGTGATCC	60.108	20	132	141	272	CGCCCAACAACTGATTCAGC	60.11	20	TAGTTCCACCGGACAGAGGT	59.886	20	149	141	289	CGCCCAACAACTGATTCAGC	60.11	20	TCCACCTCAGGGTCAATCCT	59.881	20	267	141	407
c16288_g1_i2	Tri	(CAG)7	21	3	23
c16288_g1_i2	Tri	(CAG)5	15	225	239	GGCTCACCAGTTTCTCCACA	59.891	20	GGTGTACCTGGCTGTGATCC	60.108	20	263	50	312	CGCCCAACAACTGATTCAGC	60.11	20	GGTGTACCTGGCTGTGATCC	60.108	20	132	181	312	GGCTCACCAGTTTCTCCACA	59.891	20	TAGTTCCACCGGACAGAGGT	59.886	20	280	50	329
c16299_g1_i2	Tri	(CGC)5	15	291	305
c16300_g2_i2	Di	(CG)6	12	27	38	CGGTTTTGATCCGTGCGTG	60.154	19	CGGAGATGGTCACCACCTTC	60.108	20	218	4	221	CGGTTTTGATCCGTGCGTG	60.154	19	GGAGATGGTCACCACCTTCC	59.747	20	217	4	220	GGTTTTGATCCGTGCGTGC	60.442	19	CGGAGATGGTCACCACCTTC	60.108	20	217	5	221
c16358_g1_i1	Tetra	(TGTA)5	20	213	232	TGTCCGCTCGATTGACTGAC	60.109	20	AGAAGAAACGTACCGGTTTCGA	59.965	22	213	46	258	GCTGCAGAGAAAATGTCCGC	60.179	20	AGAAGAAACGTACCGGTTTCGA	59.965	22	226	33	258	TTGGTCGCAAACTAGGGTGG	60.251	20	AGAAGAAACGTACCGGTTTCGA	59.965	22	158	101	258
c16384_g1_i1	Tetra	(GTAG)5	20	582	601	TAGCTGGTCCGTCGTCCTTA	60.035	20	AGTCCGAGGAACAACACACA	59.172	20	254	382	635	TAGCTGGTCCGTCGTCCTTA	60.035	20	CCCCCTGCACTCTTCCATAA	59.081	20	275	382	656	TAGCTGGTCCGTCGTCCTTA	60.035	20	AGAGTCCGAGGAACAACACAC	59.931	21	256	382	637
c16384_g1_i2	Tetra	(GTAG)5	20	164	183	AGGTCACCAGTGCTTAGCAT	59.013	20	GGACTTGACTACTTGCCCCC	60.035	20	175	81	255	AGGTCACCAGTGCTTAGCAT	59.013	20	GCCATCTTCTGTGTGGACGA	60.037	20	258	81	338	AGGTCACCAGTGCTTAGCAT	59.013	20	CTCTCGGCGGACTTGACTAC	59.901	20	183	81	263
c16391_g2_i3	Di	(TG)8	16	212	227
c16399_g1_i1	Tri	(CAG)5	15	262	276	GAGACCGACGTCAGTGCTAG	59.903	20	ATCCTTTCCAGAAGCCGTCG	60.108	20	237	85	321	GACCCATCGAAGCAGAGGAG	59.896	20	ATCCTTTCCAGAAGCCGTCG	60.108	20	256	66	321	TACACGCTGACCCATCGAAG	59.827	20	ATCCTTTCCAGAAGCCGTCG	60.108	20	264	58	321
c16399_g1_i2	Tri	(CAG)5	15	262	276	GAGACCGACGTCAGTGCTAG	59.903	20	CCATCCTTTCCAGAAGCCGT	60.035	20	239	85	323	GAGACCGACGTCAGTGCTAG	59.903	20	ACCATCCTTTCCAGAAGCCG	60.035	20	240	85	324	GACCCATCGAAGCAGAGGAG	59.896	20	CCATCCTTTCCAGAAGCCGT	60.035	20	258	66	323
c16399_g1_i3	Tri	(CAG)6	18	233	250	GCTGGTGGTGTTCATTGCTG	60.039	20	ATCCTTTCCAGAAGCCGTCG	60.108	20	264	29	292	CTGCTGGTGGTGTTCATTGC	60.039	20	ATCCTTTCCAGAAGCCGTCG	60.108	20	266	27	292	GAGACCGACGTCAGTGCTAG	59.903	20	ATCCTTTCCAGAAGCCGTCG	60.108	20	208	85	292
c16399_g1_i4	Tri	(CAG)6	18	262	279	GAGACCGACGTCAGTGCTAG	59.903	20	ATCCTTTCCAGAAGCCGTCG	60.108	20	237	85	321	GACCCATCGAAGCAGAGGAG	59.896	20	ATCCTTTCCAGAAGCCGTCG	60.108	20	256	66	321	TACACGCTGACCCATCGAAG	59.827	20	ATCCTTTCCAGAAGCCGTCG	60.108	20	264	58	321
c16401_g1_i1	Tri	(CGT)5	15	429	443	AGCAGCATGCCCAACTTCTA	59.671	20	GGTTGTAGGAGCCGATGGAC	60.179	20	196	277	472	GCAGCATGCCCAACTTCTAC	59.547	20	GGTTGTAGGAGCCGATGGAC	60.179	20	195	278	472	AACTTCTACTACGGGTGCGG	59.471	20	GGTTGTAGGAGCCGATGGAC	60.179	20	184	289	472
c16401_g1_i3	Tri	(CGT)5	15	429	443	AGCAGCATGCCCAACTTCTA	59.671	20	GGTTGTAGGAGCCGATGGAC	60.179	20	196	277	472	GCAGCATGCCCAACTTCTAC	59.547	20	GGTTGTAGGAGCCGATGGAC	60.179	20	195	278	472	AACTTCTACTACGGGTGCGG	59.471	20	GGTTGTAGGAGCCGATGGAC	60.179	20	184	289	472
c16403_g2_i1	Tetra	(CTGG)5	20	68	87	AAGTCAGACGTGTACGCACC	60.318	20	CAACTGCTTCGTTTGGACCG	60.041	20	209	3	211	AAGTCAGACGTGTACGCACC	60.318	20	CGGTCAACTGCTTCGTTTGG	60.041	20	213	3	215	AAGTCAGACGTGTACGCACC	60.318	20	CCAACATCGCATCGGTCAAC	59.903	20	225	3	227
c16403_g2_i2	Tetra	(CTGG)5	20	390	409	TTTTGAAGAAGCACCGCACC	59.616	20	CAACTGCTTCGTTTGGACCG	60.041	20	204	330	533	TTTTGAAGAAGCACCGCACC	59.616	20	CGGTCAACTGCTTCGTTTGG	60.041	20	208	330	537	TTTTGAAGAAGCACCGCACC	59.616	20	CCAACATCGCATCGGTCAAC	59.903	20	220	330	549
c16418_g1_i1	Tri	(TGC)5	15	211	225	ACCCCCTTCAGAATGCAACC	60.252	20	AGCACATTCTTGGTCCTCGG	60.036	20	202	144	345	ACCCCCTTCAGAATGCAACC	60.252	20	TACGGCAGCACATTCTTGGT	59.964	20	208	144	351	ACCCCCTTCAGAATGCAACC	60.252	20	ACATGTGAGGCACCAAGAGG	59.963	20	179	144	322
c16418_g1_i2	Tri	(TGC)5	15	517	531	ACCCCCTTCAGAATGCAACC	60.252	20	AGCACATTCTTGGTCCTCGG	60.036	20	202	450	651	ACCCCCTTCAGAATGCAACC	60.252	20	TACGGCAGCACATTCTTGGT	59.964	20	208	450	657	ACCCCCTTCAGAATGCAACC	60.252	20	ACATGTGAGGCACCAAGAGG	59.963	20	179	450	628
c16419_g1_i2	Di	(TG)6	12	642	653	CCTGCGAGTGAATGTTGCTG	59.833	20	GACGGATGATAGCAAGCCCA	59.893	20	166	589	754	GATGCTATTGCTGCCCTGGA	60.179	20	GACGGATGATAGCAAGCCCA	59.893	20	210	545	754	CGACCACAGCGAGGTTTCTA	59.757	20	GACGGATGATAGCAAGCCCA	59.893	20	141	614	754
c16421_g1_i2	Tri	(TCA)5	15	559	573	ATACATCTGTGCTGAGGGGC	59.528	20	TCCTGGGGGTGGATGATGAT	60.029	20	147	472	618	ATACATCTGTGCTGAGGGGC	59.528	20	ATGCTCTTTTCCTGGGGGTG	59.96	20	156	472	627	GCACCACAAGATCCAACTGC	59.758	20	TTTTCCTCCTCGGTCCGTTC	59.681	20	159	530	688
c16421_g1_i3	Tri	(TCA)5	15	559	573	GCACCACAAGATCCAACTGC	59.758	20	AAGGACTCCGACAAGCTGTG	59.966	20	214	530	743	GCACCACAAGATCCAACTGC	59.758	20	CAAGGACTCCGACAAGCTGT	59.966	20	215	530	744	GCACCACAAGATCCAACTGC	59.758	20	ACAAGGACTCCGACAAGCTG	59.966	20	216	530	745
c16437_g1_i1	Di	(GC)7	14	82	95	CATCCGATCCGCTCGTACAA	59.97	20	CAGAACCCCCTTCGTCTTCC	60.036	20	103	27	129	CTCATCCGATCCGCTCGTAC	60.11	20	CAGAACCCCCTTCGTCTTCC	60.036	20	105	25	129	TCCTACTCATCCGATCCGCT	59.889	20	CAGAACCCCCTTCGTCTTCC	60.036	20	110	20	129
c16437_g1_i2	Di	(GC)7	14	83	96	CATCCGATCCGCTCGTACAA	59.97	20	CAGAACCCCCTTCGTCTTCC	60.036	20	103	28	130	CCACCAGAGCTCCTCCTACT	60.033	20	CAGAACCCCCTTCGTCTTCC	60.036	20	123	8	130	CTCATCCGATCCGCTCGTAC	60.11	20	CAGAACCCCCTTCGTCTTCC	60.036	20	105	26	130
c16440_g1_i1	Mono	(A)10	10	23	32	TCGACAACGACCAGGAGG	58.638	18	CGAGTCCCTTTCGCGAGATT	60.179	20	102	1	102	TCGACAACGACCAGGAGG	58.638	18	CTTCCCCTTGTCCTTCTCCG	59.749	20	207	1	207	TCGACAACGACCAGGAGG	58.638	18	GATACGGCCAACAGGGAACT	59.748	20	264	1	264
c16449_g2_i1	Tri	(TCC)5	15	193	207	ATGCGTCGTGTGTGGAAGAT	60.037	20	AGATGATGGACATGTCGGGC	59.893	20	209	49	257	TCGTGTGTGGAAGATCGTGG	60.039	20	AGATGATGGACATGTCGGGC	59.893	20	204	54	257	ATGCGTCGTGTGTGGAAGAT	60.037	20	CGTGCTCCTCGTTGTAGGAG	60.179	20	227	49	275
c16449_g2_i2	Tri	(TCC)5	15	134	148	GTGTGTGTAGTGTGGGAGGG	59.965	20	AGATGATGGACATGTCGGGC	59.893	20	194	5	198	GTGTGTGTAGTGTGGGAGGG	59.965	20	CGTGCTCCTCGTTGTAGGAG	60.179	20	212	5	216	GAGGGGAGGAGAGGAACACA	60.252	20	AGATGATGGACATGTCGGGC	59.893	20	179	20	198
c16450_g1_i1	Di	(GA)7	14	106	119	CGTTGGAGTCAGCCTTACCC	60.391	20	GCGTAGGAAACCCTAGGTCG	59.898	20	102	66	167	CGTTGGAGTCAGCCTTACCC	60.391	20	AGGAAACCCTATCGCCAAGC	60.107	20	120	66	185	GCGTGACCCAATCCATCGAT	60.533	20	TAGGTCGGGTGATCGAACCT	60.034	20	133	22	154
c16461_g1_i1	Di	(AT)6	12	155	166	ACCTCTGCTTCGTTCTGCAA	59.893	20	ATGGAGTGGACGAGGATGGA	60.032	20	277	82	358	ACCTCTGCTTCGTTCTGCAA	59.893	20	GCCGAAGTCGATGAAGTTGC	59.905	20	236	82	317	GCTACAAGAGAGTGAGCCCC	59.823	20	GCCGAAGTCGATGAAGTTGC	59.905	20	269	49	317
c16461_g1_i1	Di	(TG)9	18	526	543	ATCACCACCGGAGACTAGCT	60.033	20	GCTGCTGAGACGAAGCTGTT	60.948	20	264	408	671	CATCACCACCGGAGACTAGC	59.897	20	GCTGCTGAGACGAAGCTGTT	60.948	20	265	407	671	ATCGGCGACACCTCCATTAC	59.896	20	GCTGCTGAGACGAAGCTGTT	60.948	20	202	470	671
c16461_g1_i2	Di	(TG)9	18	342	359	ATCACCACCGGAGACTAGCT	60.033	20	GCTGCTGAGACGAAGCTGTT	60.948	20	264	224	487	CATCACCACCGGAGACTAGC	59.897	20	GCTGCTGAGACGAAGCTGTT	60.948	20	265	223	487	ATCGGCGACACCTCCATTAC	59.896	20	GCTGCTGAGACGAAGCTGTT	60.948	20	202	286	487
c16464_g1_i1	Penta	(AAGAG)5	25	54	78	GAACTGAGGTAGAACCCCGC	60.108	20	TGGCAGTGGTCGTAGTAGGA	59.961	20	120	29	148	CGTCCAGCAGAGAACTGAGG	60.109	20	TGGCAGTGGTCGTAGTAGGA	59.961	20	131	18	148	GAACTGAGGTAGAACCCCGC	60.108	20	GTCTCGTAGCAGCAGAAGCA	60.109	20	195	29	223
c16468_g1_i1	Tri	(TTA)5	15	213	227
c16472_g1_i2	Di	(TC)7	14	272	285	GGATGAGGAGGACGAGGAGT	60.106	20	AGAGAGGCACGGGGGAAG	60.685	18	275	37	311	TGAGGATGAGGAGGACGAGG	60.106	20	AGAGAGGCACGGGGGAAG	60.685	18	278	34	311	ACGAGGAGTACTGATCGGCT	60.107	20	AGAGAGGCACGGGGGAAG	60.685	18	264	48	311
c16473_g1_i1	Tri	(CAG)5	15	43	57	CAGTGGCTCCTCGCTCAC	60.126	18	CCTGCCTCTGGAGTTGTTCC	60.322	20	100	11	110	CACAGTGGCTCCTCGCTC	60.126	18	CCTGCCTCTGGAGTTGTTCC	60.322	20	102	9	110	CAGTGGCTCCTCGCTCAC	60.126	18	ACCTGCCTCTGGAGTTGTTC	59.602	20	101	11	111
c16507_g1_i2	Tri	(ACA)7	21	75	95	TTCTTTGAGGACCGACTGGG	59.315	20	TTGCAATCAATGTGCCTGGC	60.037	20	187	50	236	TTCTTTGAGGACCGACTGGG	59.315	20	GCAATCAATGTGCCTGGCAT	59.823	20	185	50	234	TTCTTTGAGGACCGACTGGG	59.315	20	ATGTGCCTGGCATGACCTTT	60.252	20	178	50	227
c16507_g1_i3	Tri	(ACA)7	21	75	95	TTCTTTGAGGACCGACTGGG	59.315	20	TTGCAATCAATGTGCCTGGC	60.037	20	187	50	236	TTCTTTGAGGACCGACTGGG	59.315	20	GCAATCAATGTGCCTGGCAT	59.823	20	185	50	234	TTCTTTGAGGACCGACTGGG	59.315	20	ATGTGCCTGGCATGACCTTT	60.252	20	178	50	227
c16507_g1_i4	Tri	(ACA)7	21	75	95	TTCTTTGAGGACCGACTGGG	59.315	20	ATAGGGGCGCTTGGAGACTA	60.106	20	173	50	222	TTCTTTGAGGACCGACTGGG	59.315	20	CGGCCCCCATTAAGAGAGAC	59.893	20	230	50	279	TTCTTTGAGGACCGACTGGG	59.315	20	TTAGCTTTGGATAGGGGCGC	60.179	20	183	50	232
c16516_g1_i1	Mono	(T)10	10	226	235	CCTGGACGCGTTCTTCTTCT	60.038	20	CAGTGCCTAGAACACCACGT	59.966	20	276	114	389	CCTGGACGCGTTCTTCTTCT	60.038	20	ACAGTGCCTAGAACACCACG	59.966	20	277	114	390	CCCGGAGTGCACGTAATGTA	59.826	20	CAGTGCCTAGAACACCACGT	59.966	20	223	167	389
c16519_g1_i1	Mono	(A)10	10	285	294	GCTCTCCAAGATGGTGGACC	60.107	20	CCTCGGAATTGTGGCAAAACA	59.66	21	277	105	381	TAATCAGCCGCTGTGTCCAG	60.108	20	CCTCGGAATTGTGGCAAAACA	59.66	21	206	176	381	GGGCCAGTTCTCAGCTTCAT	60.035	20	CATGCAATTTGGTCGTGAGGT	59.459	21	264	74	337
c16520_g1_i3	Mono	(T)11	11	80	90	ATCACTGCTTCGAGTGCCTC	60.108	20	AGTCTTGTTGGGCCAATCGA	59.6	20	104	46	149	GATCACTGCTTCGAGTGCCT	60.108	20	AGTCTTGTTGGGCCAATCGA	59.6	20	105	45	149	AGATCACTGCTTCGAGTGCC	60.108	20	AGTCTTGTTGGGCCAATCGA	59.6	20	106	44	149
c16522_g1_i2	Tri	(CTC)6	18	82	99	GGACGATGACGAGGGTAGTG	59.619	20	CATGAGGATGCGGGAGGAAG	60.25	20	211	0	210	CGATGACGAGGGTAGTGAGG	59.336	20	CATGAGGATGCGGGAGGAAG	60.25	20	208	3	210	GGACGATGACGAGGGTAGTG	59.619	20	CTGACAGAAGGGAGTTGCCG	60.672	20	239	0	238
c16539_g1_i1	Tri	(CGC)6	18	589	606	GGCATCCACCATCAGCTTCT	60.107	20	CTGCGTCAGGGTCTTCATGT	60.037	20	196	541	736	AGGCATCCACCATCAGCTTC	60.107	20	CTGCGTCAGGGTCTTCATGT	60.037	20	197	540	736	GAGGCATCCACCATCAGCTT	60.107	20	CTGCGTCAGGGTCTTCATGT	60.037	20	198	539	736
c16539_g1_i2	Tri	(CGC)6	18	350	367	GGCATCCACCATCAGCTTCT	60.107	20	CTGCGTCAGGGTCTTCATGT	60.037	20	196	302	497	AGGCATCCACCATCAGCTTC	60.107	20	CTGCGTCAGGGTCTTCATGT	60.037	20	197	301	497	GAGGCATCCACCATCAGCTT	60.107	20	CTGCGTCAGGGTCTTCATGT	60.037	20	198	300	497
c16539_g1_i3	Tri	(CGC)6	18	485	502	GGCATCCACCATCAGCTTCT	60.107	20	CTGCGTCAGGGTCTTCATGT	60.037	20	196	437	632	AGGCATCCACCATCAGCTTC	60.107	20	CTGCGTCAGGGTCTTCATGT	60.037	20	197	436	632	GAGGCATCCACCATCAGCTT	60.107	20	CTGCGTCAGGGTCTTCATGT	60.037	20	198	435	632
c16545_g1_i1	Tri	(TCA)5	15	698	712	TTCTGTTCACGGGACAGCTC	59.966	20	TGTCCTCAGGCTCAACTCCT	60.179	20	274	544	817	TTCTGTTCACGGGACAGCTC	59.966	20	CTGTCCTCAGGCTCAACTCC	59.751	20	275	544	818	TTCACGGGACAGCTCACTTG	60.25	20	TGTCCTCAGGCTCAACTCCT	60.179	20	269	549	817
c16556_g1_i1	Mono	(A)12	12	92	103	CTTCGGGCTCCTGATATGCC	60.321	20	TGGTCAGTGTCACGAGCTTC	59.968	20	204	0	203	CTTCGGGCTCCTGATATGCC	60.321	20	CTGGTCAGTGTCACGAGCTT	59.967	20	205	0	204	CCTGATATGCCTGCCTACCC	59.674	20	TGGTCAGTGTCACGAGCTTC	59.968	20	195	9	203
c16556_g1_i2	Mono	(A)12	12	92	103	CTTCGGGCTCCTGATATGCC	60.321	20	GAGGAAGAGAAGCCGGTGAG	59.825	20	130	0	129	CCTGATATGCCTGCCTACCC	59.674	20	GAGGAAGAGAAGCCGGTGAG	59.825	20	121	9	129	CTTCGGGCTCCTGATATGCC	60.321	20	AATCGAGGAAGAGAAGCCGG	59.538	20	134	0	133
c16558_g1_i1	Tri	(GCA)6	18	306	323	TAGCTGATGCGGAGAGTCCT	60.106	20	GTCAGGTTCTTGGGGTCGTC	60.321	20	259	175	433	GCTGATGCGGAGAGTCCTTT	60.108	20	GTCAGGTTCTTGGGGTCGTC	60.321	20	257	177	433	GTTGCTCACTCTCGTTTCGC	59.838	20	GTCAGGTTCTTGGGGTCGTC	60.321	20	156	278	433
c16558_g1_i2	Tri	(GCA)6	18	837	854	TAGCTGATGCGGAGAGTCCT	60.106	20	GTCAGGTTCTTGGGGTCGTC	60.321	20	259	706	964	GCTGATGCGGAGAGTCCTTT	60.108	20	GTCAGGTTCTTGGGGTCGTC	60.321	20	257	708	964	GTTGCTCACTCTCGTTTCGC	59.838	20	GTCAGGTTCTTGGGGTCGTC	60.321	20	156	809	964
c16558_g1_i3	Tri	(GCA)6	18	84	101	GTTGCTCACTCTCGTTTCGC	59.838	20	GTCAGGTTCTTGGGGTCGTC	60.321	20	156	56	211	GTTGCTCACTCTCGTTTCGC	59.838	20	CAGGTTCTTGGGGTCGTCC	60.004	19	154	56	209	GTTGCTCACTCTCGTTTCGC	59.838	20	GGTCAGGTTCTTGGGGTCG	60.004	19	157	56	212
c16559_g1_i1	Hexa	(GAGAAG)5	30	105	134	TATGTTGAAGCAGGCGAGCA	60.036	20	GTGGGTTTCTTCTCCTCCGG	60.036	20	161	2	162	TATGTTGAAGCAGGCGAGCA	60.036	20	GCTCGTGAGGAAGAGAGACG	59.902	20	191	2	192	TATGTTGAAGCAGGCGAGCA	60.036	20	CGCTCGTGAGGAAGAGAGAC	59.902	20	192	2	193
c16559_g1_i2	Hexa	(GAGAAG)5	30	105	134	TATGTTGAAGCAGGCGAGCA	60.036	20	GTGGGTTTCTTCTCCTCCGG	60.036	20	161	2	162	TATGTTGAAGCAGGCGAGCA	60.036	20	GCTCGTGAGGAAGAGAGACG	59.902	20	191	2	192	TATGTTGAAGCAGGCGAGCA	60.036	20	CGCTCGTGAGGAAGAGAGAC	59.902	20	192	2	193
c16571_g1_i1	Tri	(AGC)7	21	1	21
c16586_g2_i1	Mono	(T)10	10	102	111	ACCTAATACGCAACACCCTGT	59.373	21	CACAGGGCAATTTGGTCAGC	60.038	20	279	1	279	ACGCAACACCCTGTTAAACTG	59.326	21	CACAGGGCAATTTGGTCAGC	60.038	20	272	8	279	ACGCAACACCCTGTTAAACTG	59.326	21	TGTCCACAGGGCAATTTGGT	60.106	20	276	8	283
c16590_g1_i2	Tri	(CCG)6	18	36	53
c16600_g1_i1	Tetra	(ATGT)8	32	1162	1193	CATGCTTGGCCATGCTTTGT	60.037	20	AGCTTGAACGACACAATTCAAAGT	59.904	24	151	1090	1240	AACATTAGCCGACGGAGGTG	60.108	20	AGCTTGAACGACACAATTCAAAGT	59.904	24	202	1039	1240	CAACATTAGCCGACGGAGGT	60.108	20	AGCTTGAACGACACAATTCAAAGT	59.904	24	203	1038	1240
c16600_g1_i1	Tri	(CAG)6	18	197	214	GCGGCCTAGGAATTACACCA	59.821	20	ATTGCAGACGACCAGACGTT	59.966	20	118	121	238	TGCGGCCTAGGAATTACACC	59.821	20	ATTGCAGACGACCAGACGTT	59.966	20	119	120	238	CTTTCCTGCGGCCTAGGAAT	59.819	20	ATTGCAGACGACCAGACGTT	59.966	20	125	114	238
c16617_g1_i1	Tri	(CAA)5	15	52	66	CCCAAGAGCAAGAGGTCCAA	59.598	20	GTGAGGTACTGGTGCTCGTC	60.109	20	146	1	146	AAGAGGTCCAAGAGCTTCGG	59.389	20	GTGAGGTACTGGTGCTCGTC	60.109	20	137	10	146	GAGCAAGAGGTCCAAGAGCT	59.387	20	GTGAGGTACTGGTGCTCGTC	60.109	20	141	6	146
c16617_g1_i2	Tri	(CAA)5	15	52	66	CCCAAGAGCAAGAGGTCCAA	59.598	20	CTGCATGTAGCCTGACACCA	60.036	20	262	1	262	CCCAAGAGCAAGAGGTCCAA	59.598	20	TGCTTGCTTCCCTGCATGTA	59.962	20	273	1	273	CCCAAGAGCAAGAGGTCCAA	59.598	20	CATCACCACGGAGGCGAATA	59.896	20	231	1	231
c16621_g1_i1	Di	(AG)8	16	195	210	TGTCTCCTTGGATTTGCGCT	59.963	20	ACTCTCCCTCTCTCTGGCAG	60.033	20	167	130	296	CTTGGATTTGCGCTTGTGCT	60.039	20	ACTCTCCCTCTCTCTGGCAG	60.033	20	161	136	296	CATCTCGGCGACCTCATACC	60.039	20	ACTCTCCCTCTCTCTGGCAG	60.033	20	141	156	296
c16621_g1_i1	Mono	(T)12	12	336	347	CTGCCAGAGAGAGGGAGAGT	60.033	20	AGTTCGTGCTCGGATTCCTG	60.109	20	214	277	490	CTGCCAGAGAGAGGGAGAGT	60.033	20	GAGTTCGTGCTCGGATTCCT	59.826	20	215	277	491	CTGCCAGAGAGAGGGAGAGT	60.033	20	GCTCTCGGGGATCAGAGAGA	60.179	20	109	277	385
c16621_g1_i2	Di	(AG)8	16	70	85	CATCTCGGCGACCTCATACC	60.039	20	ACTCTCCCTCTCTCTGGCAG	60.033	20	141	31	171	CCTCATACCAGCTCCCTCCT	60.105	20	ACTCTCCCTCTCTCTGGCAG	60.033	20	130	42	171	CATCTCGGCGACCTCATACC	60.039	20	GCTCTCGGGGATCAGAGAGA	60.179	20	230	31	260
c16621_g1_i2	Mono	(T)12	12	211	222	CTGCCAGAGAGAGGGAGAGT	60.033	20	AGTTCGTGCTCGGATTCCTG	60.109	20	214	152	365	CTGCCAGAGAGAGGGAGAGT	60.033	20	GAGTTCGTGCTCGGATTCCT	59.826	20	215	152	366	CTGCCAGAGAGAGGGAGAGT	60.033	20	GCTCTCGGGGATCAGAGAGA	60.179	20	109	152	260
c16626_g1_i1	Tri	(CGA)5	15	573	587	CCGGAGAACCCCTTCAACAA	59.89	20	GCATTCCTCTTCTGCATGCC	59.615	20	272	420	691	CCGGAGAACCCCTTCAACAA	59.89	20	GGCATTCCTCTTCTGCATGC	59.615	20	273	420	692	CCGGAGAACCCCTTCAACAA	59.89	20	TCCTCTTCTGCATGCCAACA	59.599	20	268	420	687
c1663_g1_i1	Tri	(CGA)7	21	14	34
c16635_g1_i1	Tri	(CCA)6	18	150	167	TTCTTCACCTTCCTCCCGGA	60.179	20	CTTTTCGCGTAGAACCCCCT	60.037	20	200	13	212	CTTCTTCACCTTCCTCCCGG	59.749	20	CTTTTCGCGTAGAACCCCCT	60.037	20	201	12	212	TTCTTCACCTTCCTCCCGGA	60.179	20	GCAACAATGGCAGCTAGCTG	60.179	20	244	13	256
c16635_g1_i2	Tri	(CCA)6	18	150	167	TTCTTCACCTTCCTCCCGGA	60.179	20	CTTTTCGCGTAGAACCCCCT	60.037	20	200	13	212	CTTCTTCACCTTCCTCCCGG	59.749	20	CTTTTCGCGTAGAACCCCCT	60.037	20	201	12	212	TTCTTCACCTTCCTCCCGGA	60.179	20	GCAACAATGGCAGCTAGCTG	60.179	20	244	13	256
c16658_g1_i1	Compound	(AGGA)5tgccttccagagccatgaacgggctgttcctcga(GTC)5	69	189	257	ACTAATCCTGGACCGACCGA	60.034	20	CTCGGCCTCCCTGCAACC	62.785	18	251	37	287	CTCCTCCGGCGAAGGAATTT	60.108	20	CTCGGCCTCCCTGCAACC	62.785	18	157	131	287	GGCGAAGGAATTTTGTCCGG	59.83	20	CTCGGCCTCCCTGCAACC	62.785	18	150	138	287
c16658_g1_i1	Mono	(C)10	10	22	31
c16658_g1_i2	Tri	(GTC)5	15	212	226	AGACGACCAAGGAGGAGGAA	59.885	20	CTCGGCCTCCCTGCAACC	62.785	18	111	146	256	GCACCAGAAGAAAGGAGGGG	60.323	20	CTCGGCCTCCCTGCAACC	62.785	18	209	48	256	GAGACGACCAAGGAGGAGGA	60.324	20	CTCGGCCTCCCTGCAACC	62.785	18	112	145	256
c16664_g1_i1	Mono	(T)12	12	337	348
c16675_g3_i3	Tri	(GCC)5	15	30	44	AGACTACATATACAGCACCAGC	57.408	22	TTTCGGGAGCTGCTGATGTT	59.963	20	167	5	171	AGACTACATATACAGCACCAGC	57.408	22	TTTTCGGGAGCTGCTGATGT	59.963	20	168	5	172	AGACTACATATACAGCACCAGC	57.408	22	GGGGATGGATCGGGACATTC	59.963	20	105	5	109
c16675_g3_i4	Tri	(GCC)5	15	30	44	AGACTACATATACAGCACCAGC	57.408	22	CAACTTCCTGCTGCTCTCGA	60.038	20	246	5	250	AGACTACATATACAGCACCAGC	57.408	22	GTGTAGCCGAGGATGCAGTT	60.108	20	221	5	225	AGACTACATATACAGCACCAGC	57.408	22	TGTAGCCGAGGATGCAGTTG	60.108	20	220	5	224
c16675_g3_i5	Tri	(GCC)5	15	30	44	AGACTACATATACAGCACCAGC	57.408	22	TTTCGGGAGCTGCTGATGTT	59.963	20	167	5	171	AGACTACATATACAGCACCAGC	57.408	22	TTTTCGGGAGCTGCTGATGT	59.963	20	168	5	172	AGACTACATATACAGCACCAGC	57.408	22	GGGGATGGATCGGGACATTC	59.963	20	105	5	109
c16677_g1_i1	Tri	(CAG)6	18	212	229
c16677_g1_i3	Tri	(CAG)6	18	455	472
c16696_g1_i2	Mono	(A)10	10	409	418	GTCGTCAGCGTGCTATACCA	59.9	20	GGCATGCCGTCAAGATCCTA	59.893	20	262	221	482	TGTCGTCAGCGTGCTATACC	59.9	20	GGCATGCCGTCAAGATCCTA	59.893	20	263	220	482	GGTGTCGTCAGCGTGCTATA	59.9	20	GGCATGCCGTCAAGATCCTA	59.893	20	265	218	482
c16696_g1_i2	Tri	(GCC)6	18	2	19
c16696_g1_i3	Mono	(A)11	11	411	421	GTCGTCAGCGTGCTATACCA	59.9	20	ACGAACTCACTCAGGAAGAACT	59.04	22	274	221	494	TGTCGTCAGCGTGCTATACC	59.9	20	ACGAACTCACTCAGGAAGAACT	59.04	22	275	220	494	GGTGTCGTCAGCGTGCTATA	59.9	20	ACGAACTCACTCAGGAAGAACT	59.04	22	277	218	494
c16696_g1_i3	Tri	(GCC)6	18	2	19
c16731_g2_i1	Di	(AC)7	14	285	298	AGTCTAGGATGCAACCCCCT	59.955	20	CTGTGACGACGACCTTCCTC	60.11	20	277	141	417	TGGAGTCATCAACCCCAAGC	59.962	20	GTCGAGGCCATCCTAGCTTG	60.25	20	239	96	334	AACCCCAAGCTTAGGTCAGC	59.962	20	GTCGAGGCCATCCTAGCTTG	60.25	20	229	106	334
c16734_g1_i7	Mono	(G)11	11	19	29
c16752_g2_i1	Compound	(GA)6gctagctcgtgtttcgtcctcctcgcatgttaccgggctgctgccatcaccagcagccagcggcggcagcctccgatccaccatcatcgccttg(GCC)6	124	8	131
c16753_g1_i2	Mono	(T)10	10	213	222	CTTCGATTCCGATCCCTGGG	59.966	20	AGAACTCACCGCAGATGCAA	59.965	20	257	90	346	CTTCGATTCCGATCCCTGGG	59.966	20	AAGAACTCACCGCAGATGCA	59.965	20	258	90	347	CCTTCGATTCCGATCCCTGG	59.966	20	AGAACTCACCGCAGATGCAA	59.965	20	258	89	346
c16753_g1_i2	Tri	(GCA)6	18	43	60	CAGGTCCGAGAGCTACAGC	59.564	19	TCTCGCATATCTCACGCACG	60.317	20	279	15	293	GCAGGTCCGAGAGCTACAG	59.564	19	TCTCGCATATCTCACGCACG	60.317	20	280	14	293	CAGGTCCGAGAGCTACAGC	59.564	19	CCTCTCAACGGCTGTACACA	59.683	20	188	15	202
c16754_g1_i1	Mono	(T)10	10	86	95	CGAGTCGTGCGTGTATCGTA	59.975	20	GAAACCACCAAGACACACGC	59.971	20	158	37	194	CGAGTCGTGCGTGTATCGTA	59.975	20	GCAGATCCACCGCCTAATGA	59.893	20	176	37	212	ATCTGGTGGTGGTGGTGTTC	59.89	20	GAAACCACCAAGACACACGC	59.971	20	188	7	194
c16755_g2_i2	Tri	(GAA)5	15	30	44
c16755_g2_i3	Tri	(GAA)5	15	30	44
c16792_g1_i1	Tri	(AGC)6	18	52	69	CCGGAGAGGAGAACGACAAC	60.109	20	CAGAAGTCGTCCTCCAGCAG	60.109	20	190	18	207	CCGGAGAGGAGAACGACAAC	60.109	20	TGTTCTCCGGCTTGATGTCG	60.39	20	168	18	185	AACGACAACTCCTCCTCGTC	59.403	20	CAGAAGTCGTCCTCCAGCAG	60.109	20	179	29	207
c16792_g1_i2	Tri	(AGC)6	18	52	69	CCGGAGAGGAGAACGACAAC	60.109	20	GAAGGAGCTGCCAGCCATAA	60.107	20	176	18	193	CCGGAGAGGAGAACGACAAC	60.109	20	GATTCCACTCCAGGCACTCC	60.107	20	141	18	158	CCGGAGAGGAGAACGACAAC	60.109	20	GGATTCCACTCCAGGCACTC	60.107	20	142	18	159
c16803_g1_i1	Penta	(GTCAG)5	25	190	214	TGCTCTATATGCACGCGTGT	59.898	20	ACCGCATCCATCAAGCTGAA	60.035	20	223	161	383	TGCTCTATATGCACGCGTGT	59.898	20	CTTTCCGAATGCAGCCCAAC	60.109	20	254	161	414	TGCTCTATATGCACGCGTGT	59.898	20	CAAGGCCTTTCCGAATGCAG	59.828	20	260	161	420
c16816_g1_i1	Tri	(CGG)5	15	15	29
c16816_g1_i2	Tri	(CGG)5	15	15	29
c16818_g1_i1	Mono	(A)10	10	896	905	AGCGATGCTGGAGGTGAAAA	59.963	20	CAGGCACAACCATCATGCAC	60.109	20	185	861	1045	AGCGATGCTGGAGGTGAAAA	59.963	20	GGCACAACCATCATGCACTC	59.828	20	183	861	1043	GCAAGTGCTGATGATGCCAG	59.899	20	CAGGCACAACCATCATGCAC	60.109	20	203	843	1045
c16828_g1_i2	Tri	(GGA)5	15	44	58	GTGCTCTACTACCAGCCCAC	59.824	20	TCTTGTGCTCCTGGACGAAC	59.966	20	246	1	246	GTGCTCTACTACCAGCCCAC	59.824	20	CTTGTGCTCCTGGACGAACT	59.966	20	245	1	245	GTGCTCTACTACCAGCCCAC	59.824	20	CAACTCCATCACCTGGTCCC	60.035	20	275	1	275
c16828_g1_i3	Tri	(GGA)5	15	44	58	GTGCTCTACTACCAGCCCAC	59.824	20	TCTTGTGCTCCTGGACGAAC	59.966	20	247	1	247	GTGCTCTACTACCAGCCCAC	59.824	20	CTTGTGCTCCTGGACGAACT	59.966	20	246	1	246	GTGCTCTACTACCAGCCCAC	59.824	20	GTCCTCCTCGGTGAAGTTGG	60.037	20	213	1	213
c16829_g1_i1	Tri	(GCA)5	15	771	785	TACACACGCCTTGACGACAA	59.897	20	GCCTGGGAATAGCACCATGT	60.107	20	156	670	825	TACACACGCCTTGACGACAA	59.897	20	TGCAGGTGTATGTGTGTGCT	59.892	20	191	670	860	GGATACACACGCCTTGACGA	60.109	20	GCCTGGGAATAGCACCATGT	60.107	20	159	667	825
c16829_g1_i2	Mono	(A)10	10	889	898	ACGATACACATCCTGTCGGC	59.898	20	GTAGAATGCAGGGGCTTCGT	60.108	20	205	787	991	AGTTTCGGGATCGATGCCAG	60.179	20	GTAGAATGCAGGGGCTTCGT	60.108	20	226	766	991	TTCAGAGCCCAGTTTTGGCT	59.814	20	GTAGAATGCAGGGGCTTCGT	60.108	20	167	825	991
c16829_g1_i3	Tri	(GCA)5	15	698	712	TGGCTTTGGTGTCGTATCCC	60.036	20	GCCTGGGAATAGCACCATGT	60.107	20	208	545	752	CGTTGACAAGAGCTGGGCTA	60.037	20	GCCTGGGAATAGCACCATGT	60.107	20	235	518	752	TGGCTTTGGTGTCGTATCCC	60.036	20	TGCAGGTGTATGTGTGTGCT	59.892	20	243	545	787
c16865_g1_i1	Di	(GA)8	16	711	726	TTGCTTTGAATGGGAGCTGC	59.395	20	GCCTGGCCGCGGTATATATA	59.252	20	255	495	749	CCGAAACCATGTGGAAGACG	59.204	20	GCCTGGCCGCGGTATATATA	59.252	20	152	598	749	TTGAATGGGAGCTGCCAAAC	59.032	20	GCCTGGCCGCGGTATATATA	59.252	20	250	500	749
c16869_g2_i1	Mono	(A)11	11	880	890	GCATCAGCAAAGGTGGCAAA	59.966	20	AACACCAAAAACAGCCAGCC	59.822	20	187	759	945	GCATCAGCAAAGGTGGCAAA	59.966	20	AACAGCCAGCCATTCCTGTT	60.179	20	178	759	936	GCATCAGCAAAGGTGGCAAA	59.966	20	AAACAGCCAGCCATTCCTGT	60.179	20	179	759	937
c16875_g1_i1	Tri	(CGC)6	18	268	285	GCAGGATGACCGACACCTAG	59.897	20	GCTTGACGGCTACCAGGATC	60.531	20	228	89	316	CTAGCAGGATGACCGACACC	59.897	20	GCTTGACGGCTACCAGGATC	60.531	20	231	86	316	AGGTTTATCGCATCGCAGCT	60.179	20	GCTTGACGGCTACCAGGATC	60.531	20	210	107	316
c16875_g1_i2	Tri	(CGC)6	18	268	285	GGACATCTCAGATCGGGCAC	60.25	20	GCAGAAGGGGTTCATGGACA	59.962	20	203	206	408	GTGGACATCTCAGATCGGGC	60.25	20	GCAGAAGGGGTTCATGGACA	59.962	20	205	204	408	CGTCCCCTTTCAGTGGACAT	59.675	20	GCAGAAGGGGTTCATGGACA	59.962	20	217	192	408
c16933_g1_i1	Tri	(GGC)5	15	554	568
c16939_g1_i2	Tri	(GCC)6	18	80	97	CACCGTCCAGCACCAGAAG	60.669	19	TCCACATGAATGGACCGACG	60.108	20	198	58	255	CACCGTCCAGCACCAGAAG	60.669	19	CACCTCTAGCGCAAGAACGA	60.109	20	143	58	200	CACCGTCCAGCACCAGAAG	60.669	19	GCGAGAGTTTTGGTGTGCAC	60.317	20	160	58	217
c1695_g1_i1	Di	(GA)7	14	311	324	ATCAATCGGCAGGTGGACAG	60.108	20	CACGGGCTTCATCTCTGGTT	60.036	20	253	158	410	GATCAATCGGCAGGTGGACA	60.108	20	CACGGGCTTCATCTCTGGTT	60.036	20	254	157	410	ATCAATCGGCAGGTGGACAG	60.108	20	TGGTTCAAAGACCGGGATGG	59.962	20	238	158	395
c1695_g1_i2	Di	(GA)7	14	194	207	ATCAATCGGCAGGTGGACAG	60.108	20	CACGGGCTTCATCTCTGGTT	60.036	20	253	41	293	GATCAATCGGCAGGTGGACA	60.108	20	CACGGGCTTCATCTCTGGTT	60.036	20	254	40	293	ATCAATCGGCAGGTGGACAG	60.108	20	TGGTTCAAAGACCGGGATGG	59.962	20	238	41	278
c16955_g1_i1	Tri	(GGT)6	18	288	305	GGACGCATGTACAGTGGGAA	60.037	20	CGTCTTGGAGTTGGCGTAGT	60.039	20	164	221	384	CCTGAGGCAGTAGCAGTAGC	59.896	20	CGTCTTGGAGTTGGCGTAGT	60.039	20	125	260	384	GGACGCATGTACAGTGGGAA	60.037	20	GGAGTAGGACGAGTCGAGGA	59.822	20	215	221	435
c16966_g1_i1	Tetra	(CCTT)7	28	65	92	TGCCTCTGGGTAGCTTCTCT	59.958	20	AGGATTGTGCAAGGACAGCA	59.889	20	279	25	303	TGCCTCTGGGTAGCTTCTCT	59.958	20	TGTGCAAGGACAGCAGTACA	59.532	20	274	25	298	TGCCTCTGGGTAGCTTCTCT	59.958	20	GGATTGTGCAAGGACAGCAG	59.475	20	278	25	302
c16966_g1_i2	Tetra	(CCTT)7	28	50	77	CATGTGCATCAGCTGGTAGC	59.338	20	TGTGCAAGGACAGCAGTACA	59.532	20	280	4	283	CATGTGCATCAGCTGGTAGC	59.338	20	TTGCAGGGTCCCATTCATCA	59.297	20	116	4	119	CATGTGCATCAGCTGGTAGC	59.338	20	AGTTGCAGGGTCCCATTCAT	59.294	20	118	4	121
c16986_g1_i1	Compound	(GAT)7ggt(GTG)6	42	1	42
c16986_g1_i3	Compound	(GAT)7ggt(GTG)6	42	1	42
c16988_g1_i2	Tri	(TGC)6	18	3	20
c16998_g1_i1	Di	(AC)7	14	212	225	ACCCCTATGTTGAAGACGCG	60.108	20	TGTTATGCTGTCCTGGTGGT	58.936	20	206	45	250	GGTTCTTCCTGTGAAGGCCA	59.89	20	TGTTATGCTGTCCTGGTGGT	58.936	20	250	1	250	AGGTTCTTCCTGTGAAGGCC	59.598	20	TGTTATGCTGTCCTGGTGGT	58.936	20	251	0	250
c17002_g1_i2	Tri	(GCA)5	15	7	21
c17006_g1_i1	Compound	(GCAG)5cttcgtcctctcggccttcgacaacgcaaccttagctcaactgttcaagtcccagcgacggcagggatggtgaggcgtt(GCA)6	117	81	197	AACCAGCACTCACTCACTCG	59.967	20	AGGCAGATGAGGAGGAGCA	59.997	19	207	42	248	AACCAGCACTCACTCACTCG	59.967	20	GAGGCAGATGAGGAGGAGCA	61.048	20	208	42	249	AACCAGCACTCACTCACTCG	59.967	20	AGGCAGATGAGGAGGAGCAG	61.05	20	207	42	248
c17006_g2_i1	Di	(CT)11	22	1	22
c17013_g1_i1	Di	(GT)6	12	343	354	GAGGAGTATCGGCTTCCTGC	59.967	20	ACCAGTCAAACGAACAGGCT	59.82	20	259	238	496	GAGGAGTATCGGCTTCCTGC	59.967	20	CAGCCATCAACCACCAGTCA	60.251	20	271	238	508	GAGGAGTATCGGCTTCCTGC	59.967	20	CACCAGTCAAACGAACAGGC	59.692	20	260	238	497
c17013_g1_i2	Di	(GT)6	12	433	444	GAGGAGTATCGGCTTCCTGC	59.967	20	ACCAGTCAAACGAACAGGCT	59.82	20	259	328	586	GAGGAGTATCGGCTTCCTGC	59.967	20	CAGCCATCAACCACCAGTCA	60.251	20	271	328	598	GAGGAGTATCGGCTTCCTGC	59.967	20	CACCAGTCAAACGAACAGGC	59.692	20	260	328	587
c17039_g1_i1	Tri	(TAT)8	24	331	354
c17039_g1_i3	Tri	(TAT)8	24	214	237
c17048_g2_i1	Tri	(GCA)5	15	176	190	GCTTCCTCCAGCCTACAACC	60.393	20	CTTCCTGCTCTGCTTCTGCG	61.36	20	152	88	239	GCTTCCTCCAGCCTACAACC	60.393	20	TTCCTGCTCTGCTTCTGCG	60.375	19	151	88	238	TTCCTCCAGCCTACAACCAC	59.309	20	CTTCCTGCTCTGCTTCTGCG	61.36	20	150	90	239
c17049_g1_i1	Mono	(T)10	10	621	630
c17049_g1_i2	Mono	(T)10	10	537	546
c17049_g1_i3	Mono	(T)10	10	183	192
c17066_g1_i1	Mono	(T)10	10	236	245	TCACCGAAGACGACCACATC	59.757	20	AAGGCATGCTAGCTCCGATC	59.965	20	209	162	370	CTCACCGAAGACGACCACAT	59.756	20	AAGGCATGCTAGCTCCGATC	59.965	20	210	161	370	TCACCGAAGACGACCACATC	59.757	20	TACTTGCTTGGATGGCAGCA	59.962	20	137	162	298
c17066_g1_i3	Mono	(T)10	10	236	245	TCACCGAAGACGACCACATC	59.757	20	AAGGCATGCTAGCTCCGATC	59.965	20	209	162	370	CTCACCGAAGACGACCACAT	59.756	20	AAGGCATGCTAGCTCCGATC	59.965	20	210	161	370	TCACCGAAGACGACCACATC	59.757	20	TACTTGCTTGGATGGCAGCA	59.962	20	137	162	298
c17072_g1_i1	Mono	(A)11	11	45	55	TGATCACCTTTATCTAAGCAATTGC	57.969	25	GTAAAGCTTGCATAGGCGCC	59.971	20	191	4	194	TGATCACCTTTATCTAAGCAATTGC	57.969	25	TCAGCTGGAAAGATGCCAGG	60.035	20	113	4	116	TGATCACCTTTATCTAAGCAATTGC	57.969	25	GATGCCAGGGGAACTCCAAA	59.96	20	102	4	105
c17072_g1_i3	Mono	(A)11	11	485	495	CGATTGCCGGGTGTCAATTC	59.901	20	GTAAAGCTTGCATAGGCGCC	59.971	20	213	422	634	CGATTGCCGGGTGTCAATTC	59.901	20	TCAGCTGGAAAGATGCCAGG	60.035	20	135	422	556	ATCGATTGCCGGGTGTCAAT	60.107	20	GTAAAGCTTGCATAGGCGCC	59.971	20	215	420	634
c17072_g1_i4	Mono	(A)11	11	45	55	TGATCACCTTTATCTAAGCAATTGC	57.969	25	GTAAAGCTTGCATAGGCGCC	59.971	20	191	4	194	TGATCACCTTTATCTAAGCAATTGC	57.969	25	TCAGCTGGAAAGATGCCAGG	60.035	20	113	4	116	TGATCACCTTTATCTAAGCAATTGC	57.969	25	GATGCCAGGGGAACTCCAAA	59.96	20	102	4	105
c171_g1_i2	Mono	(A)11	11	145	155	AGTAGCCAGCCACCAAAACA	59.815	20	CCACAGGTGGCTAAGGCAAA	60.539	20	143	65	207	AGTAGCCAGCCACCAAAACA	59.815	20	GGCAAATTGTCGAACAGGCT	59.402	20	129	65	193	AGTAGCCAGCCACCAAAACA	59.815	20	AGGCAAATTGTCGAACAGGC	59.402	20	130	65	194
c17100_g1_i2	Tri	(GCG)7	21	1	21
c17100_g2_i1	Compound	(GCG)7gccaaggtggtggtggctctggctatggctccggttctggctacggctctggtggtggacacaactaagctcagtttcagagctggctacagag(TA)6	127	1	127
c17116_g1_i1	Tri	(AGG)6	18	902	919	GCCGGAACTCTGTTTCCTCA	59.965	20	TAACTGCTCCTACTCCCGCT	60.033	20	275	758	1032	TGCCGGAACTCTGTTTCCTC	59.965	20	TAACTGCTCCTACTCCCGCT	60.033	20	276	757	1032	GCCGGAACTCTGTTTCCTCA	59.965	20	GAGCGTCGTCATAGCTTCCA	59.899	20	209	758	966
c17116_g1_i2	Tri	(AGG)6	18	902	919	GCCGGAACTCTGTTTCCTCA	59.965	20	TAACTGCTCCTACTCCCGCT	60.033	20	275	758	1032	TGCCGGAACTCTGTTTCCTC	59.965	20	TAACTGCTCCTACTCCCGCT	60.033	20	276	757	1032	GCCGGAACTCTGTTTCCTCA	59.965	20	GAGCGTCGTCATAGCTTCCA	59.899	20	209	758	966
c17116_g1_i3	Tri	(AGG)6	18	200	217	GCCGGAACTCTGTTTCCTCA	59.965	20	TAACTGCTCCTACTCCCGCT	60.033	20	275	56	330	TGCCGGAACTCTGTTTCCTC	59.965	20	TAACTGCTCCTACTCCCGCT	60.033	20	276	55	330	GCCGGAACTCTGTTTCCTCA	59.965	20	GAGCGTCGTCATAGCTTCCA	59.899	20	209	56	264
c17117_g1_i1	Di	(CT)6	12	480	491	TAGTACCACCCGTGATCCGT	60.034	20	ACAATCTCATACTGCGCCGA	59.54	20	170	403	572	TTGGTTGGGACTGTGACACC	60.107	20	ACAATCTCATACTGCGCCGA	59.54	20	256	317	572	TATAAGTTCTGCCTGCCGCC	60.179	20	ACAATCTCATACTGCGCCGA	59.54	20	196	377	572
c17141_g1_i2	Mono	(A)10	10	444	453	AACAACCCTGGGCACTACAG	59.89	20	TAAGAGGATGGCTTGCGGAC	59.822	20	229	263	491	TGGGCACTACAGACAGAGGA	59.886	20	TAAGAGGATGGCTTGCGGAC	59.822	20	221	271	491	GGCACTACAGACAGAGGAGC	59.825	20	TAAGAGGATGGCTTGCGGAC	59.822	20	219	273	491
c17150_g1_i3	Compound	(TGC)5tgtcggagacgagcggggtaggggagaccacgagctcggacggacggctcgagaagagg(GGA)5	89	206	294	CGTCTGTTCTGGCAAGCAAC	60.041	20	AAGAAGATCCGAGGCCATGG	59.528	20	194	170	363	GGAGGAAATCGGGACAGGTC	59.822	20	AAGAAGATCCGAGGCCATGG	59.528	20	225	139	363	TCTGTTCTGGCAAGCAACCT	59.817	20	AAGAAGATCCGAGGCCATGG	59.528	20	192	172	363
c17176_g1_i1	Di	(AC)12	24	1	24
c17201_g1_i2	Mono	(G)12	12	804	815	CACATGAGTCGGGTGGAACA	59.965	20	ACTCCGTCCCATTGTTCCTT	58.935	20	135	749	883	TGCTTTCCACATGGATCGCT	60.035	20	TGACGGAACACAAAAGGGTCA	60.065	21	264	580	843	TCGTGCTGGAAGAGTTGCTT	59.893	20	ACTCCGTCCCATTGTTCCTT	58.935	20	279	605	883
c17201_g1_i3	Mono	(G)12	12	804	815	CACATGAGTCGGGTGGAACA	59.965	20	CTACGGATGTGCAGCTCTCT	59.256	20	176	749	924	AGATGTGCACATGAGTCGGG	60.108	20	CTACGGATGTGCAGCTCTCT	59.256	20	183	742	924	CACATGAGTCGGGTGGAACA	59.965	20	GCTACGGATGTGCAGCTCTC	60.874	20	177	749	925
c17231_g1_i1	Tri	(GCC)6	18	12	29
c17231_g1_i2	Tri	(GCC)6	18	12	29
c17234_g3_i1	Mono	(A)11	11	10	20
c17236_g1_i1	Tri	(TTA)5	15	270	284	AGCTGGTTGAGATGGGCTTC	60.035	20	CCACGGTCCAGTCCCCTATA	60.106	20	251	121	371	GAAGCTGGTTGAGATGGGCT	60.035	20	CCACGGTCCAGTCCCCTATA	60.106	20	253	119	371	AGAAGCTGGTTGAGATGGGC	60.035	20	CCACGGTCCAGTCCCCTATA	60.106	20	254	118	371
c17243_g1_i1	Tri	(GAG)5	15	210	224	GCGACCGAGCAAATCCAATC	59.972	20	GGCAGATCTTCTCGAGGACG	59.97	20	280	128	407	GCGACCGAGCAAATCCAATC	59.972	20	GGCCGCCTTCTTATCGATGA	59.966	20	165	128	292	GTCGTTGCCAGAAGGAAGGA	59.965	20	GGCCGCCTTCTTATCGATGA	59.966	20	186	107	292
c1725_g1_i1	Mono	(A)10	10	7	16
c17250_g1_i1	Tri	(CCT)5	15	3	17
c17251_g2_i1	Tri	(GCA)7	21	191	211	AATCACACGGCTTGCTAGCT	60.036	20	TAGTACCCCACCAGCTCCTC	60.032	20	256	21	276	AATCACACGGCTTGCTAGCT	60.036	20	GGGTGGAATCTGAACCCTGG	60.034	20	229	21	249	AATCACACGGCTTGCTAGCT	60.036	20	GGGGTGGAATCTGAACCCTG	60.034	20	230	21	250
c17251_g2_i2	Tri	(GCA)7	21	159	179	ATGACGAAGAGGAAGCAGGC	60.108	20	CCCTGATGATGTCGAGGTCG	59.969	20	229	66	294	ATGACGAAGAGGAAGCAGGC	60.108	20	TAGTACCCCACCAGCTCCTC	60.032	20	179	66	244	ATGACGAAGAGGAAGCAGGC	60.108	20	GGGTGGAATCTGAACCCTGG	60.034	20	152	66	217
c17262_g2_i1	Tri	(CCG)5	15	50	64	CTCCTGCGTGTCCGTCTTG	60.734	19	CACCACCGACTTCTGCATCT	60.037	20	169	7	175	CTCCTGCGTGTCCGTCTTG	60.734	19	TGACGTAGCGGTTGTACACC	60.039	20	218	7	224	CTCCTGCGTGTCCGTCTTG	60.734	19	GAGATCAACGCCGGATCAGT	59.897	20	101	7	107
c17262_g2_i2	Tri	(CCG)5	15	50	64	CTCCTGCGTGTCCGTCTTG	60.734	19	CACCACCGACTTCTGCATCT	60.037	20	169	7	175	CTCCTGCGTGTCCGTCTTG	60.734	19	TGACGTAGCGGTTGTACACC	60.039	20	218	7	224	CTCCTGCGTGTCCGTCTTG	60.734	19	GAGATCAACGCCGGATCAGT	59.897	20	101	7	107
c17262_g2_i3	Tri	(CCG)5	15	50	64	CTCCTGCGTGTCCGTCTTG	60.734	19	CACCACCGACTTCTGCATCT	60.037	20	169	7	175	CTCCTGCGTGTCCGTCTTG	60.734	19	TGACGTAGCGGTTGTACACC	60.039	20	218	7	224	CTCCTGCGTGTCCGTCTTG	60.734	19	GAGATCAACGCCGGATCAGT	59.897	20	101	7	107
c17269_g1_i1	Tri	(CGC)5	15	23	37
c1729_g1_i1	Tri	(GAC)6	18	136	153	GGCACCTTCATCGGATCCAA	60.107	20	AAGCCAGGAAAAAGGGAGCA	59.812	20	170	85	254	GGCACCTTCATCGGATCCAA	60.107	20	GCCAGGAAAAAGGGAGCAGA	60.251	20	168	85	252	GGCACCTTCATCGGATCCAA	60.107	20	AGCCAGGAAAAAGGGAGCAG	60.252	20	169	85	253
c17297_g2_i1	Mono	(T)10	10	657	666	GGAGGCTGGGAATGATGCAT	60.179	20	CTGCTCAAGACACGGAGGTT	59.966	20	278	508	785	GTGTTGGAGCTGGACATCCT	59.674	20	CTGCTCAAGACACGGAGGTT	59.966	20	236	550	785	AGTGTTGGAGCTGGACATCC	59.674	20	CTGCTCAAGACACGGAGGTT	59.966	20	237	549	785
c17297_g2_i2	Mono	(T)10	10	113	122	TCACCTCCAACCCAAACGAC	60.179	20	CTGCTCAAGACACGGAGGTT	59.966	20	241	1	241	GTCACCTCCAACCCAAACGA	60.179	20	CTGCTCAAGACACGGAGGTT	59.966	20	242	0	241	TCACCTCCAACCCAAACGAC	60.179	20	GCCAAATCCAGCTGCTCAAG	59.827	20	252	1	252
c17297_g2_i3	Mono	(T)10	10	635	644	GGAGGCTGGGAATGATGCAT	60.179	20	CTGCTCAAGACACGGAGGTT	59.966	20	278	486	763	GTGTTGGAGCTGGACATCCT	59.674	20	CTGCTCAAGACACGGAGGTT	59.966	20	236	528	763	AGTGTTGGAGCTGGACATCC	59.674	20	CTGCTCAAGACACGGAGGTT	59.966	20	237	527	763
c17297_g2_i4	Mono	(T)10	10	469	478	GGAGGCTGGGAATGATGCAT	60.179	20	CTGCTCAAGACACGGAGGTT	59.966	20	278	320	597	GTGTTGGAGCTGGACATCCT	59.674	20	CTGCTCAAGACACGGAGGTT	59.966	20	236	362	597	AGTGTTGGAGCTGGACATCC	59.674	20	CTGCTCAAGACACGGAGGTT	59.966	20	237	361	597
c17297_g2_i6	Mono	(T)10	10	597	606	GGAGGCTGGGAATGATGCAT	60.179	20	CTGCTCAAGACACGGAGGTT	59.966	20	278	448	725	GTGTTGGAGCTGGACATCCT	59.674	20	CTGCTCAAGACACGGAGGTT	59.966	20	236	490	725	AGTGTTGGAGCTGGACATCC	59.674	20	CTGCTCAAGACACGGAGGTT	59.966	20	237	489	725
c17299_g1_i1	Tri	(TCA)5	15	671	685	CCCACGCATCACCGTATGTA	59.897	20	CAAACTGGGTCCGGATCGAA	60.037	20	156	646	801	CCCACGCATCACCGTATGTA	59.897	20	TTGAGTACTCGCGGGCAAAT	60.037	20	194	646	839	CGCCGCCGTTTGATTAGTTT	59.833	20	CAAACTGGGTCCGGATCGAA	60.037	20	202	600	801
c17323_g1_i2	Mono	(A)10	10	173	182	CCGTTCACTACCAGGGTGAC	60.038	20	GCTTGTGACAGCAGAGTTCC	59.129	20	165	109	273	ATTGTTGTCGTCTGGGCCAT	59.962	20	GCTTGTGACAGCAGAGTTCC	59.129	20	228	46	273	GCTGTGGGTTCGCATTGATC	59.901	20	GCTTGTGACAGCAGAGTTCC	59.129	20	184	90	273
c17325_g2_i2	Tri	(AGC)5	15	667	681	AAAATGGATGTGGCGAGGGT	59.96	20	CATGATGGCCTTCTGGTCGT	60.108	20	208	616	823	AAAATGGATGTGGCGAGGGT	59.96	20	ACATGATGGCCTTCTGGTCG	60.108	20	209	616	824	AAAATGGATGTGGCGAGGGT	59.96	20	TCCTCGTTGGACATGATGGC	60.108	20	219	616	834
c17337_g1_i1	Tri	(CCG)5	15	169	183	ACCCGGTTGATGCGGTAATT	60.035	20	ATGCCGGAGTTGAAGGTCAG	60.036	20	223	21	243	GCAGCAGCATCAGCATCATC	60.04	20	ATGCCGGAGTTGAAGGTCAG	60.036	20	120	124	243	GCAGCAGCATCAGCATCATC	60.04	20	CAGGCAGTAGAAAAGGGCCA	59.962	20	208	124	331
c17343_g1_i1	Di	(GA)7	14	5	18
c17343_g1_i2	Mono	(T)12	12	376	387	CACACCAAAGAGTGCTCCGA	60.25	20	TCAGCTAAAGTCCTCTCAGCA	58.47	21	269	263	531	ACACCAAAGAGTGCTCCGAA	59.532	20	TCAGCTAAAGTCCTCTCAGCA	58.47	21	268	264	531	ACACACCAAAGAGTGCTCCG	60.533	20	TCAGCTAAAGTCCTCTCAGCA	58.47	21	270	262	531
c17350_g1_i1	Di	(AG)9	18	371	388	GTACAGAGTAGCGAGCGCAT	59.97	20	AATTGGACGGCCTTGGCATA	60.034	20	239	290	528	CGGAATGAGTTCTCGGGAGG	59.897	20	AATTGGACGGCCTTGGCATA	60.034	20	197	332	528	CCGGAATGAGTTCTCGGGAG	59.897	20	AATTGGACGGCCTTGGCATA	60.034	20	198	331	528
c17350_g1_i1	Tri	(CGC)7	21	209	229	CGACCAGATCATCGGCTAGG	59.758	20	ATGCGCTCGCTACTCTGTAC	59.97	20	163	147	309	CATCGGCTAGGTGTGTCCAA	59.751	20	ATGCGCTCGCTACTCTGTAC	59.97	20	154	156	309	CGACCAGATCATCGGCTAGG	59.758	20	CTCCCGAGAACTCATTCCGG	59.897	20	204	147	350
c17350_g1_i1	Tri	(TAG)5	15	844	858	GTATGAAGCACGGACGACCA	60.109	20	TGACCCTGTTCCGTGGAATG	59.964	20	201	738	938	GTATGAAGCACGGACGACCA	60.109	20	ATGCGGAATTGGTTGACCCT	59.96	20	214	738	951	GTATGAAGCACGGACGACCA	60.109	20	CGATGCGGAATTGGTTGACC	59.901	20	216	738	953
c17354_g1_i1	Mono	(A)11	11	139	149	ATGAAGATGAACACGCCCGT	60.036	20	ATCATCGGCCCAGAACCATG	60.179	20	156	68	223	ATGAAGATGAACACGCCCGT	60.036	20	GAGATGCAGCTCAGTTGGGA	59.749	20	251	68	318	ATGAAGATGAACACGCCCGT	60.036	20	ACCCCCGCATTCATTTCGAA	60.323	20	126	68	193
c17363_g1_i1	Tri	(CGC)5	15	76	90	TGCCTCTACCTGCCATCTCT	60.032	20	CCCTGGTCATCTCATCACCG	59.894	20	168	38	205	CTGCCTCTACCTGCCATCTC	59.608	20	CCCTGGTCATCTCATCACCG	59.894	20	169	37	205	TGCCTCTACCTGCCATCTCT	60.032	20	CATCTCGACGATGGGGTTGG	60.531	20	146	38	183
c17364_g1_i1	Tri	(CAG)5	15	179	193	TGACGGGTAAGAATCTGCGG	59.825	20	GCTAATCCTTGGTCGGGGAG	59.893	20	257	117	373	TGACGGGTAAGAATCTGCGG	59.825	20	AGCTAATCCTTGGTCGGGGA	60.326	20	258	117	374	TGACGGGTAAGAATCTGCGG	59.825	20	TCGTCGAGAATCCGTTTTGGT	60	21	279	117	395
c17364_g1_i1	Tri	(CCG)5	15	471	485	CTCCCCGACCAAGGATTAGC	59.893	20	CGTGTGCTGTGTTCTTGCAA	59.901	20	179	354	532	CTCCCCGACCAAGGATTAGC	59.893	20	GACGATGATCTCTCGGTCCG	59.764	20	238	354	591	GGATTCTCGACGACAGCCTC	60.249	20	CGTGTGCTGTGTTCTTGCAA	59.901	20	150	383	532
c17365_g1_i1	Tri	(TGC)5	15	194	208	CTCTCTCGTTGGCCATTGGT	60.036	20	TCTTCTCTTCCTTGGCAGCG	60.037	20	219	39	257	CGAGCAAGAGGTGAGCAAGA	60.038	20	TCTTCTCTTCCTTGGCAGCG	60.037	20	245	13	257	CCGCTCCTCACTCGATCATC	60.04	20	TCTTCTCTTCCTTGGCAGCG	60.037	20	183	75	257
c17372_g1_i1	Tri	(CGC)6	18	34	51	CTTCGACGGCATCAGCGA	60.203	18	ATGGCTCGATGTTCGTCTCC	59.897	20	134	7	140	CTTCGACGGCATCAGCGA	60.203	18	CCATGGCTCGATGTTCGTCT	60.179	20	136	7	142	CTTCGACGGCATCAGCGA	60.203	18	CTCCATGGCTCGATGTTCGT	60.179	20	138	7	144
c17372_g1_i2	Tri	(CGC)6	18	34	51	CTTCGACGGCATCAGCGA	60.203	18	TTGCTCCATGGCTCGATGTT	60.035	20	141	7	147	CTTCGACGGCATCAGCGA	60.203	18	ATGGCTCGATGTTCGTCTCC	59.897	20	134	7	140	CTTCGACGGCATCAGCGA	60.203	18	CCATGGCTCGATGTTCGTCT	60.179	20	136	7	142
c17412_g1_i1	Di	(TG)6	12	1757	1768	TATCACGAGCCTTGGTTGCA	59.677	20	TGGTTATTCATGCTCCGAATTGAC	59.665	24	153	1647	1799	TATCACGAGCCTTGGTTGCA	59.677	20	GGAAAATGGTTATTCATGCTCCGA	59.662	24	159	1647	1805	TATCACGAGCCTTGGTTGCA	59.677	20	AGGAAAATGGTTATTCATGCTCCG	59.661	24	160	1647	1806
c17413_g1_i2	Tri	(TCT)5	15	9	23
c17413_g1_i3	Tri	(TCT)5	15	9	23
c17413_g1_i3	Tri	(AGA)7	21	572	592
c17413_g1_i4	Tri	(AGA)7	21	526	546
c17413_g1_i5	Tri	(TCT)5	15	9	23
c17418_g1_i1	Di	(CT)9	18	289	306
c17418_g1_i2	Mono	(A)11	11	253	263	CCAACTGGCTCGATGGTCTT	60.036	20	AGCCCCAGCAGGAGTCATAT	60.401	20	212	184	395	AATGCTGGACCCAACACCAA	60.106	20	AGCCCCAGCAGGAGTCATAT	60.401	20	264	132	395	TGCTACCAACTGGCTCGATG	60.108	20	AGCCCCAGCAGGAGTCATAT	60.401	20	217	179	395
c17418_g1_i3	Mono	(A)11	11	131	141	TGCAGAGGCCGGAATAATGT	59.454	20	AGCCCCAGCAGGAGTCATAT	60.401	20	179	95	273	TTTCCATTTTGCAGAGGCCG	59.397	20	AGCCCCAGCAGGAGTCATAT	60.401	20	188	86	273	TGCAGAGGCCGGAATAATGT	59.454	20	GCCCCAGCAGGAGTCATATT	59.524	20	178	95	272
c17428_g1_i3	Mono	(T)10	10	826	835
c17434_g2_i1	Tri	(GAG)5	15	74	88	GAAGGCCAAGGAGGGTGAG	59.699	19	TCCTCGAGTGGTGACCAAGA	60.179	20	125	9	133	GAAGGCCAAGGAGGGTGAG	59.699	19	ACTAGCAACGCAAGCACTCA	60.25	20	174	9	182	GAAGGCCAAGGAGGGTGAG	59.699	19	TCATCCTCGAGTGGTGACCA	60.252	20	128	9	136
c17434_g2_i2	Tri	(GAG)5	15	145	159	CGAGAAGGCCAAGGAGAAGG	60.108	20	TCCTCGAGTGGTGACCAAGA	60.179	20	170	35	204	CGAGAAGGCCAAGGAGAAGG	60.108	20	ACTAGCAACGCAAGCACTCA	60.25	20	219	35	253	CGAGAAGGCCAAGGAGAAGG	60.108	20	TCATCCTCGAGTGGTGACCA	60.252	20	173	35	207
c17441_g2_i1	Tri	(CGG)5	15	1084	1098	ACACCAAGTTCCAGGCCAAA	60.033	20	GGGAGTCCATGACGATGTCC	59.895	20	264	1035	1298	AACACCAAGTTCCAGGCCAA	60.033	20	GGGAGTCCATGACGATGTCC	59.895	20	265	1034	1298	AATCCAACGACGACTCCGAC	60.109	20	GGGAGTCCATGACGATGTCC	59.895	20	246	1053	1298
c17442_g2_i1	Mono	(A)13	13	150	162	AGGCCAAGGAGCCAAGATTC	60.034	20	GAGCTGGGTGTACATGTGCT	60.036	20	275	86	360	AGGCCAAGGAGCCAAGATTC	60.034	20	AGAGCTGGGTGTACATGTGC	60.036	20	276	86	361	AAGGAGCCAAGATTCGAGGC	60.107	20	GAGCTGGGTGTACATGTGCT	60.036	20	270	91	360
c17445_g1_i1	Tri	(GAC)7	21	337	357
c17456_g1_i1	Tri	(GCT)5	15	313	327	GACAGCCGTTATGGGGTTCA	60.036	20	CTGCTTCAACGCGCGCAT	62.45	18	278	83	360	TGACAGCCGTTATGGGGTTC	60.036	20	CTGCTTCAACGCGCGCAT	62.45	18	279	82	360	GGGTGCAATGGGTGTATCCT	59.741	20	CTGCTTCAACGCGCGCAT	62.45	18	169	192	360
c17456_g1_i2	Tri	(TGC)5	15	294	308	GACAGCCGTTATGGGGTTCA	60.036	20	AACTCCATTTGGCCGGCC	60.68	18	280	83	362	GGGTGCAATGGGTGTATCCT	59.741	20	CAACTCCATTTGGCCGGC	59.427	18	172	192	363	GGGTGCAATGGGTGTATCCT	59.741	20	GCAACTCCATTTGGCCGG	59.427	18	173	192	364
c17456_g1_i3	Tri	(TGC)5	15	471	485	GACAGCCGTTATGGGGTTCA	60.036	20	AACTCCATTTGGCCGGCC	60.68	18	280	260	539	GGGTGCAATGGGTGTATCCT	59.741	20	CAACTCCATTTGGCCGGC	59.427	18	172	369	540	GGGTGCAATGGGTGTATCCT	59.741	20	GCAACTCCATTTGGCCGG	59.427	18	173	369	541
c17468_g2_i1	Tetra	(CGTC)6	24	1	24
c17480_g1_i1	Tri	(CCG)5	15	247	261
c17497_g1_i1	Di	(AC)10	20	256	275	GCCTCTCCTTGATCCGGATG	59.965	20	CGAGCTGCCGTTTGGAATTC	60.179	20	262	80	341	ATGAAGGCTCTGTCGTCGTC	59.829	20	CGAGCTGCCGTTTGGAATTC	60.179	20	228	114	341	GATGAAGGCTCTGTCGTCGT	59.829	20	CGAGCTGCCGTTTGGAATTC	60.179	20	229	113	341
c17497_g1_i2	Di	(AC)10	20	143	162	GACAGGCAGAGGAACGAACC	60.671	20	CGAGCTGCCGTTTGGAATTC	60.179	20	187	42	228	GGACAGGCAGAGGAACGAAC	60.671	20	CGAGCTGCCGTTTGGAATTC	60.179	20	188	41	228	CGTCGAGTTGTCCCCTTTTG	59.134	20	CGAGCTGCCGTTTGGAATTC	60.179	20	163	66	228
c17516_g1_i2	Tri	(GCA)7	21	67	87	CGCCGAGCACAAGCATTC	59.901	18	GGTTTCTGCATCTGCCTCCT	60.035	20	104	45	148	CGCCGAGCACAAGCATTC	59.901	18	AGGGTTTCTGCATCTGCCTC	60.035	20	106	45	150	CGCCGAGCACAAGCATTC	59.901	18	AAGGTGGCATCCTCAAAGGG	59.96	20	122	45	166
c17518_g1_i5	Tri	(GAT)7	21	1104	1124	GGTGCTACTGAGGTTGCTGT	59.965	20	TCAAATGCGTTCAGTGCTGA	58.408	20	235	995	1229	GGTTGCTGTTGCTGACCATG	60.039	20	TCAAATGCGTTCAGTGCTGA	58.408	20	224	1006	1229	CCATGAAGAGGAGGCTGGTG	60.107	20	TCAAATGCGTTCAGTGCTGA	58.408	20	209	1021	1229
c17522_g2_i1	Tri	(CGC)5	15	633	647	GCGACAAACAAGTGGTGGTC	59.971	20	CCGTCCTGTACTCCTCTTGC	59.826	20	228	455	682	GCGCTACTACGAAGCTGCTA	59.971	20	CCGTCCTGTACTCCTCTTGC	59.826	20	102	581	682	GCGACAAACAAGTGGTGGTC	59.971	20	CTGTACTCCTCTTGCTCCGC	60.179	20	223	455	677
c17522_g3_i1	Tri	(CGC)5	15	652	666	GCGCTACTACGAAGCTGCTA	59.971	20	CCGTCCTGTACTCCTCTTGC	59.826	20	102	600	701	TCAGGGTGGCTTTCGTTACC	59.964	20	CTGTACTCCTCTTGCTCCGC	60.179	20	276	421	696	GCGCTACTACGAAGCTGCTA	59.971	20	GACCACACCGTCCTGTACTC	59.757	20	109	600	708
c17532_g2_i1	Mono	(C)13	13	14	26
c17532_g2_i6	Mono	(C)13	13	14	26
c17534_g1_i1	Tri	(TCC)6	18	358	375
c17536_g2_i1	Di	(AG)6	12	1441	1452	AGGCAACAACCTCCGAGAAG	59.965	20	CAATGGGATCCGCAGACACT	60.108	20	220	1270	1489	AGGCAACAACCTCCGAGAAG	59.965	20	TCAATGGGATCCGCAGACAC	60.108	20	221	1270	1490	GAAAACCTGGCGCTGCTAAC	60.11	20	TCATTCAGCCCGAGCACAAT	60.035	20	205	1373	1577
c17537_g1_i1	Compound	(A)10gataagaagcaaagtttcccctttgagtttgagcg(A)12	57	132	188	GGGAGAAGAAGCGGCAGAAA	60.322	20	GGATCTTGTTGCACCCGGTA	60.036	20	280	75	354	GGGAGAAGAAGCGGCAGAAA	60.322	20	TCGATGAAGGCGTGTAGGTG	59.827	20	169	75	243	GGGAGAAGAAGCGGCAGAAA	60.322	20	GTCGATGAAGGCGTGTAGGT	59.827	20	170	75	244
c17561_g1_i3	Tri	(AGC)6	18	1	18
c17599_g2_i1	Di	(AG)6	12	26	37	GCCAAGTCAGGGAACTCCTC	60.036	20	CAATCAGCACGCTCATGTCG	59.974	20	242	0	241	GCCAAGTCAGGGAACTCCTC	60.036	20	ATTCCCCCGAGCTGAACTTG	60.035	20	188	0	187	GCCAAGTCAGGGAACTCCTC	60.036	20	TTGATTCCCCCGAGCTGAAC	60.035	20	191	0	190
c17599_g2_i2	Di	(AG)6	12	155	166	CAGGGCTTCAACACCAGCTA	59.963	20	ATTCCCCCGAGCTGAACTTG	60.035	20	278	39	316	AGGGCTTCAACACCAGCTAC	59.963	20	ATTCCCCCGAGCTGAACTTG	60.035	20	277	40	316	AGGGCTTCAACACCAGCTAC	59.963	20	TTGATTCCCCCGAGCTGAAC	60.035	20	280	40	319
c17609_g1_i3	Di	(AT)6	12	166	177	CCGCCATTCATGCCACAAAA	60.038	20	GCATGCATTGCCCAAATCCA	60.108	20	206	114	319	CCGCCATTCATGCCACAAAA	60.038	20	GCATTGCCCAAATCCACAGG	60.108	20	202	114	315	CCGCCATTCATGCCACAAAA	60.038	20	TGCATTGCCCAAATCCACAG	59.391	20	203	114	316
c17613_g1_i1	Mono	(T)10	10	283	292	AGCAGTCTAGGTCGTCAGGT	59.962	20	GGCGCTGGTTACAAAATGCA	60.039	20	204	257	460	AGCAGTCTAGGTCGTCAGGT	59.962	20	ACACCCTTGCGTCTTGGAAA	60.107	20	107	257	363	AGCAGTCTAGGTCGTCAGGT	59.962	20	GGGGCGCTGGTTACAAAATG	60.109	20	206	257	462
c17614_g1_i1	Mono	(A)10	10	402	411	GGAAGCTTCCTGTTGATTGGC	59.797	21	TCCAAAGGACAAGCGGTTCT	59.528	20	159	352	510	GGAAGCTTCCTGTTGATTGGC	59.797	21	CCAAAGGACAAGCGGTTCTC	59.125	20	158	352	509	AGCATCTGATGGAAGCTTCCT	59.155	21	TCCAAAGGACAAGCGGTTCT	59.528	20	169	342	510
c17623_g2_i1	Tri	(GGC)5	15	49	63	GAAGAAGGACCCGGAGCAC	60.079	19	GATGCTGTGGTGGTGGATCA	60.035	20	235	0	234	GAAGAAGGACCCGGAGCAC	60.079	19	TGATGCTGTGGTGGTGGATC	60.035	20	236	0	235	CAGAGGCACAAGGTCGAGG	60.08	19	GATGCTGTGGTGGTGGATCA	60.035	20	213	22	234
c17630_g1_i1	Tri	(CTC)5	15	46	60	TCAGATCAAAGCGGAACCCC	60.035	20	CGCGACATCATGGCTGAAAC	60.248	20	149	23	171	TCAGATCAAAGCGGAACCCC	60.035	20	GGTATACGACCGCGACATCA	59.691	20	159	23	181	TCAGATCAAAGCGGAACCCC	60.035	20	ATACGACCGCGACATCATGG	60.319	20	156	23	178
c17657_g1_i2	Tri	(CGG)5	15	914	928	CAGCATAGGAGGCGAGAGTG	59.968	20	GAGGCCTAGGGTAAGGGACA	60.031	20	169	832	1000	CAGCATAGGAGGCGAGAGTG	59.968	20	ACTCGTCCCATGGAAGCTTG	60.036	20	145	832	976	CAGCATAGGAGGCGAGAGTG	59.968	20	GACGCGAATAATGGCTGCTG	60.042	20	204	832	1035
c17657_g1_i3	Tri	(CGG)5	15	302	316	CAGCATAGGAGGCGAGAGTG	59.968	20	GAGGCCTAGGGTAAGGGACA	60.031	20	169	220	388	CAGCATAGGAGGCGAGAGTG	59.968	20	ACTCGTCCCATGGAAGCTTG	60.036	20	145	220	364	CAGCATAGGAGGCGAGAGTG	59.968	20	GACGCGAATAATGGCTGCTG	60.042	20	204	220	423
c17683_g2_i3	Tri	(CTC)5	15	120	134	ATCACCAGTTCATCGCCACC	60.393	20	GACCAAATCAACCGCGCAAA	60.318	20	236	37	272	ATCACCAGTTCATCGCCACC	60.393	20	CCAAATCAACCGCGCAAAGT	60.319	20	234	37	270	ATCACCAGTTCATCGCCACC	60.393	20	ACCAAATCAACCGCGCAAAG	60.319	20	235	37	271
c17691_g1_i1	Di	(TG)6	12	311	322	TCCCCCTGTTTTGGATCGTG	59.962	20	TTTCTCAAACCTGGCCTGCA	60.106	20	157	288	444	GTCCCCCTGTTTTGGATCGT	59.962	20	TTTCTCAAACCTGGCCTGCA	60.106	20	158	287	444	ACGTCCCCCTGTTTTGGATC	59.962	20	TTTCTCAAACCTGGCCTGCA	60.106	20	160	285	444
c17691_g1_i2	Di	(TG)6	12	252	263	TCACCGGCGACCTGTAAAAA	59.894	20	TTTCTCAAACCTGGCCTGCA	60.106	20	203	183	385	TTCACCGGCGACCTGTAAAA	59.894	20	TTTCTCAAACCTGGCCTGCA	60.106	20	204	182	385	TCACCGGCGACCTGTAAAAA	59.894	20	TCTCAAACCTGGCCTGCATT	59.887	20	201	183	383
c17700_g1_i1	Tri	(CCG)5	15	227	241	AGCCACCAACATCATCAGCA	59.961	20	CCTCCAGAGCGAGTAATCCG	59.688	20	201	102	302	AGCCACCAACATCATCAGCA	59.961	20	CCAGAGCGAGTAATCCGAGC	60.318	20	198	102	299	AGCCACCAACATCATCAGCA	59.961	20	ATCCGAGCAGTACTCCCACA	60.324	20	186	102	287
c17700_g1_i2	Tri	(TGG)5	15	18	32
c17700_g1_i3	Mono	(T)10	10	262	271	ATAGATAAGGCGGTCGCTGC	60.038	20	CAAATCCCTAGCCGCGGTAT	59.965	20	141	219	359	ATAGATAAGGCGGTCGCTGC	60.038	20	GGTATTAGCACGGGCCAACT	60.107	20	126	219	344	ATAGATAAGGCGGTCGCTGC	60.038	20	TTCTCTCACCACCAGCAACC	59.891	20	214	219	432
c17700_g1_i5	Tri	(TGG)5	15	18	32
c17700_g1_i6	Tri	(CCG)5	15	227	241	AGCCACCAACATCATCAGCA	59.961	20	CCTCCAGAGCGAGTAATCCG	59.688	20	201	102	302	AGCCACCAACATCATCAGCA	59.961	20	CCAGAGCGAGTAATCCGAGC	60.318	20	198	102	299	AGCCACCAACATCATCAGCA	59.961	20	ATCCGAGCAGTACTCCCACA	60.324	20	186	102	287
c17700_g1_i8	Mono	(T)10	10	737	746	ATAGATAAGGCGGTCGCTGC	60.038	20	CAAATCCCTAGCCGCGGTAT	59.965	20	141	694	834	ATAGATAAGGCGGTCGCTGC	60.038	20	GGTATTAGCACGGGCCAACT	60.107	20	126	694	819	ATAGATAAGGCGGTCGCTGC	60.038	20	TTCTCTCACCACCAGCAACC	59.891	20	214	694	907
c17700_g1_i8	Tri	(CCG)5	15	227	241	AGCCACCAACATCATCAGCA	59.961	20	CCTCCAGAGCGAGTAATCCG	59.688	20	201	102	302	AGCCACCAACATCATCAGCA	59.961	20	CCAGAGCGAGTAATCCGAGC	60.318	20	198	102	299	AGCCACCAACATCATCAGCA	59.961	20	ATCCGAGCAGTACTCCCACA	60.324	20	186	102	287
c17707_g1_i1	Di	(GT)10	20	403	422	GGAGGAGGAGACAAGTTGCC	60.036	20	TCTTCAGTCTTGGATCGCCG	59.827	20	184	278	461	GGGAGGAGGAGACAAGTTGC	60.036	20	TCTTCAGTCTTGGATCGCCG	59.827	20	185	277	461	AGGTGAAGGGAGGAGGAGAC	59.958	20	TCTTCAGTCTTGGATCGCCG	59.827	20	192	270	461
c17709_g1_i1	Mono	(T)10	10	386	395	ACTTGAGAGAGGAGTCGGCT	59.961	20	ACACCACCAATCACCTTCGG	60.251	20	191	301	491	ACTTGAGAGAGGAGTCGGCT	59.961	20	CCCTGTGCCACTGAATGACA	60.251	20	151	301	451	ACTTGAGAGAGGAGTCGGCT	59.961	20	CACCCTGTGCCACTGAATGA	60.251	20	153	301	453
c17739_g1_i3	Tri	(AAG)5	15	4	18
c17754_g1_i5	Tri	(CTG)6	18	49	66	TTCTCTGGCTGGTGTTCGTC	59.966	20	CTCCTCAGGAAGATGCAGCC	60.179	20	138	10	147	CCCTGCTTGATTCTCTGGCT	59.745	20	CTCCTCAGGAAGATGCAGCC	60.179	20	148	0	147	TTCTCTGGCTGGTGTTCGTC	59.966	20	TGCTCCTCAGGAAGATGCAG	59.46	20	140	10	149
c17766_g1_i4	Di	(TG)6	12	42	53	CAGAATCTCAACAGCAGTGTGT	58.863	22	CGCCAACATCCTCACTCACT	60.037	20	231	12	242	TCAGAATCTCAACAGCAGTGTGT	60.181	23	CGCCAACATCCTCACTCACT	60.037	20	232	11	242	CAGAATCTCAACAGCAGTGTGT	58.863	22	CCCGCCTGATCGATAACCAA	59.894	20	175	12	186
c17766_g1_i4	Di	(GC)7	14	187	200	GTTGTGTGTGTGTGGAAGCA	59.192	20	CGCCAACATCCTCACTCACT	60.037	20	204	39	242	TGTTGTGTGTGTGTGGAAGC	59.192	20	CGCCAACATCCTCACTCACT	60.037	20	205	38	242	GTTGTGTGTGTGTGGAAGCA	59.192	20	GAACACCGCCAACATCCTCA	60.605	20	210	39	248
c17766_g1_i5	Di	(TG)6	12	42	53	CAGAATCTCAACAGCAGTGTGT	58.863	22	CGCCAACATCCTCACTCACT	60.037	20	231	12	242	TCAGAATCTCAACAGCAGTGTGT	60.181	23	CGCCAACATCCTCACTCACT	60.037	20	232	11	242	CAGAATCTCAACAGCAGTGTGT	58.863	22	CCCGCCTGATCGATAACCAA	59.894	20	175	12	186
c17766_g1_i5	Di	(GC)7	14	187	200	GTTGTGTGTGTGTGGAAGCA	59.192	20	CGCCAACATCCTCACTCACT	60.037	20	204	39	242	TGTTGTGTGTGTGTGGAAGC	59.192	20	CGCCAACATCCTCACTCACT	60.037	20	205	38	242	GTTGTGTGTGTGTGGAAGCA	59.192	20	GAACACCGCCAACATCCTCA	60.605	20	210	39	248
c17767_g1_i3	Tri	(GGC)7	21	54	74	CAAAACCCCTCCTCGATCCC	60.107	20	GCACATGAAGTCCGGGATCA	60.108	20	273	12	284	CCAAAACCCCTCCTCGATCC	60.107	20	GCACATGAAGTCCGGGATCA	60.108	20	274	11	284	CAAAACCCCTCCTCGATCCC	60.107	20	ACATGAAGTCCGGGATCACG	59.824	20	271	12	282
c17767_g1_i4	Tri	(GGC)7	21	54	74	CAAAACCCCTCCTCGATCCC	60.107	20	GCACATGAAGTCCGGGATCA	60.108	20	273	12	284	CCAAAACCCCTCCTCGATCC	60.107	20	GCACATGAAGTCCGGGATCA	60.108	20	274	11	284	CAAAACCCCTCCTCGATCCC	60.107	20	ACATGAAGTCCGGGATCACG	59.824	20	271	12	282
c17769_g1_i1	Mono	(T)10	10	930	939
c17769_g1_i2	Mono	(T)10	10	902	911
c17771_g1_i1	Tri	(AGC)5	15	1	15
c17773_g3_i1	Tetra	(CGTA)6	24	253	276	CATGCAGCATGTCTACCCCA	60.107	20	ATCAATCGACGATGCACCGT	60.179	20	266	188	453	CATGCAGCATGTCTACCCCA	60.107	20	GGTACGAACGTCTCCCTTCG	60.179	20	236	188	423	CATGCAGCATGTCTACCCCA	60.107	20	AAAGCAAGCCCCCAGTACAA	59.813	20	123	188	310
c17780_g1_i1	Di	(CT)6	12	165	176	ATGGCTTGGGTTTAGCAGCT	59.96	20	TTTCATCGGTGGAGGGGGTA	60.253	20	177	51	227	ATGGCTTGGGTTTAGCAGCT	59.96	20	AATTTCATCGGTGGAGGGGG	59.741	20	179	51	229	ATGGCTTGGGTTTAGCAGCT	59.96	20	ATCGGTGGAGGGGGTAGATT	59.732	20	173	51	223
c17780_g1_i2	Di	(CT)6	12	180	191	ATGGCTTGGGTTTAGCAGCT	59.96	20	TTTCATCGGTGGAGGGGGTA	60.253	20	178	66	243	ATGGCTTGGGTTTAGCAGCT	59.96	20	AATTTCATCGGTGGAGGGGG	59.741	20	180	66	245	ATGGCTTGGGTTTAGCAGCT	59.96	20	ATCGGTGGAGGGGGTAGATT	59.732	20	174	66	239
c17788_g3_i1	Tri	(AGC)5	15	1219	1233	GCTATTGCGGAGGGAGTACC	59.966	20	TGTTCCAGGCACATCCCATC	60.034	20	207	1056	1262	GCTATTGCGGAGGGAGTACC	59.966	20	GCTAGAGCTTGTTCCAGGCA	60.036	20	216	1056	1271	GCTATTGCGGAGGGAGTACC	59.966	20	AGGTGGGTTGGTTTGGGTTT	59.957	20	258	1056	1313
c17798_g1_i1	Mono	(A)13	13	1	13
c17798_g1_i2	Mono	(A)13	13	1	13
c17800_g1_i1	Tri	(GCG)5	15	92	106	GAGAGGGAGGACTCGTACGG	60.815	20	TCAACAGCTCCTTGGACGAC	59.966	20	232	1	232	GGAGAGGGAGGACTCGTACG	60.815	20	TCAACAGCTCCTTGGACGAC	59.966	20	233	0	232	GAGAGGGAGGACTCGTACGG	60.815	20	TGGCACCAATGTCGACATCA	59.964	20	249	1	249
c17804_g1_i1	Di	(AG)11	22	1	22
c17807_g1_i1	Di	(CG)7	14	1	14
c17817_g1_i1	Tri	(GCA)6	18	345	362	GTTCCAGAGCGTGAGTTCCA	59.966	20	GCTGTGGTTGAAGCGAACAG	60.041	20	210	199	408	GTTCCAGAGCGTGAGTTCCA	59.966	20	CAGCTGTGGTTGAAGCGAAC	60.041	20	212	199	410	GTGAAGCCAGGGTCCATGAA	59.962	20	GCTGTGGTTGAAGCGAACAG	60.041	20	278	131	408
c17817_g1_i2	Tri	(GCA)6	18	285	302	GTTCCAGAGCGTGAGTTCCA	59.966	20	GCTGTGGTTGAAGCGAACAG	60.041	20	210	139	348	GTTCCAGAGCGTGAGTTCCA	59.966	20	CAGCTGTGGTTGAAGCGAAC	60.041	20	212	139	350	GTGAAGCCAGGGTCCATGAA	59.962	20	GCTGTGGTTGAAGCGAACAG	60.041	20	278	71	348
c17817_g1_i3	Tri	(GCA)6	18	600	617	GTTCCAGAGCGTGAGTTCCA	59.966	20	GCTGTGGTTGAAGCGAACAG	60.041	20	210	454	663	GTTCCAGAGCGTGAGTTCCA	59.966	20	CAGCTGTGGTTGAAGCGAAC	60.041	20	212	454	665	GTGAAGCCAGGGTCCATGAA	59.962	20	GCTGTGGTTGAAGCGAACAG	60.041	20	278	386	663
c17829_g1_i1	Compound	(CGG)5cgc(CGA)5	33	15	47
c17829_g1_i2	Compound	(CGG)5cgc(CGA)5	33	15	47
c17830_g1_i4	Tri	(TCG)5	15	314	328	AACACCCTGTTCGTGAAGCA	60.107	20	CTCTGGCTCTCGATCACGAC	59.971	20	256	210	465	AGACCAACACCCTGTTCGTG	60.179	20	CTCTGGCTCTCGATCACGAC	59.971	20	261	205	465	CAGACCAACACCCTGTTCGT	60.179	20	CTCTGGCTCTCGATCACGAC	59.971	20	262	204	465
c17840_g1_i1	Tri	(CAG)6	18	8	25
c17844_g1_i2	Tri	(CGG)6	18	6	23
c17852_g1_i1	Mono	(A)17	17	586	602	GCATCCTAGCTGATCCGACA	59.324	20	GGTTGTCATCAGCCATTGCC	59.826	20	205	524	728	TGCATCCTAGCTGATCCGAC	59.324	20	GGTTGTCATCAGCCATTGCC	59.826	20	206	523	728	GCATCCTAGCTGATCCGACA	59.324	20	AGGCGCAATACTCTGGTTGT	59.675	20	219	524	742
c17852_g1_i1	Tri	(CGC)5	15	226	240	GAAAAGGAACCGTGCTGCAG	60.04	20	CTGTCCACTTCTCCACCACC	59.965	20	129	140	268	GAAAAGGAACCGTGCTGCAG	60.04	20	CCTGTCCACTTCTCCACCAC	59.965	20	130	140	269	GAAAAGGAACCGTGCTGCAG	60.04	20	CACCTGTCCACTTCTCCACC	59.965	20	132	140	271
c17852_g1_i2	Mono	(A)17	17	364	380	GCATCCTAGCTGATCCGACA	59.324	20	GGTTGTCATCAGCCATTGCC	59.826	20	205	302	506	TGCATCCTAGCTGATCCGAC	59.324	20	GGTTGTCATCAGCCATTGCC	59.826	20	206	301	506	GCATCCTAGCTGATCCGACA	59.324	20	AGGCGCAATACTCTGGTTGT	59.675	20	219	302	520
c17852_g1_i3	Mono	(A)17	17	245	261	GCATCCTAGCTGATCCGACA	59.324	20	GGTTGTCATCAGCCATTGCC	59.826	20	205	183	387	TGCATCCTAGCTGATCCGAC	59.324	20	GGTTGTCATCAGCCATTGCC	59.826	20	206	182	387	GCATCCTAGCTGATCCGACA	59.324	20	AGGCGCAATACTCTGGTTGT	59.675	20	219	183	401
c17852_g1_i4	Mono	(A)17	17	376	392	GCATCCTAGCTGATCCGACA	59.324	20	GGTTGTCATCAGCCATTGCC	59.826	20	205	314	518	TGCATCCTAGCTGATCCGAC	59.324	20	GGTTGTCATCAGCCATTGCC	59.826	20	206	313	518	GCATCCTAGCTGATCCGACA	59.324	20	AGGCGCAATACTCTGGTTGT	59.675	20	219	314	532
c17852_g1_i6	Mono	(A)17	17	108	124	GCATCCTAGCTGATCCGACA	59.324	20	GGTTGTCATCAGCCATTGCC	59.826	20	205	46	250	TGCATCCTAGCTGATCCGAC	59.324	20	GGTTGTCATCAGCCATTGCC	59.826	20	206	45	250	GCATCCTAGCTGATCCGACA	59.324	20	AGGCGCAATACTCTGGTTGT	59.675	20	219	46	264
c17852_g1_i8	Mono	(A)17	17	32	48	CCACAACTGAAGAGACGCAC	59.138	20	GGTTGTCATCAGCCATTGCC	59.826	20	173	2	174	GCCACAACTGAAGAGACGCA	60.88	20	GGTTGTCATCAGCCATTGCC	59.826	20	174	1	174	CCACAACTGAAGAGACGCAC	59.138	20	AGGCGCAATACTCTGGTTGT	59.675	20	187	2	188
c17852_g1_i9	Mono	(A)17	17	364	380	GCATCCTAGCTGATCCGACA	59.324	20	GGTTGTCATCAGCCATTGCC	59.826	20	205	302	506	TGCATCCTAGCTGATCCGAC	59.324	20	GGTTGTCATCAGCCATTGCC	59.826	20	206	301	506	GCATCCTAGCTGATCCGACA	59.324	20	AGGCGCAATACTCTGGTTGT	59.675	20	219	302	520
c17854_g2_i1	Tri	(GTC)5	15	196	210	GACACACACCACCGTACCAT	59.966	20	GCATGGATGGATGCTCTCGT	60.25	20	126	153	278	GAGGCTCTTCAAAGCAAGCG	59.832	20	ACGACACGACACCACCAAAT	60.179	20	144	92	235	GAGGCTCTTCAAAGCAAGCG	59.832	20	GCATGGATGGATGCTCTCGT	60.25	20	187	92	278
c17857_g1_i1	Tri	(AGG)5	15	29	43
c17862_g2_i1	Mono	(A)10	10	357	366	TCAGAATGCAAGTCCTCCCC	59.379	20	TGATGGGTCCCAGAGTAAACA	58.373	21	271	279	549	CAGAATGCAAGTCCTCCCCT	59.377	20	TGATGGGTCCCAGAGTAAACA	58.373	21	270	280	549	TCAGAATGCAAGTCCTCCCC	59.379	20	TGATGGGTCCCAGAGTAAACAA	59.017	22	271	279	549
c17865_g1_i4	Compound	(CTT)5catctcca(TCT)5	38	988	1025	GCACATGCTTTAGGCTCTGC	59.9	20	AGGTGAAGTTGCAACAACAGC	59.865	21	253	805	1057	GCACATGCTTTAGGCTCTGC	59.9	20	GGTGAAGTTGCAACAACAGCA	60.135	21	252	805	1056	ATGCTTTAGGCTCTGCTGGG	60.107	20	AGGTGAAGTTGCAACAACAGC	59.865	21	249	809	1057
c17881_g1_i1	Di	(CT)6	12	279	290	GCTGGTGTGCGCTTATCATG	59.971	20	TGCACAAGTTGATATCCGCCT	60.065	21	273	139	411	AGCTGGTGTGCGCTTATCAT	60.108	20	TGCACAAGTTGATATCCGCCT	60.065	21	274	138	411	GCTGGTGTGCGCTTATCATG	59.971	20	CTGCACAAGTTGATATCCGCC	59.668	21	274	139	412
c17883_g1_i1	Mono	(T)11	11	578	588
c17883_g1_i2	Mono	(T)11	11	365	375
c17888_g1_i1	Tri	(TCA)6	18	606	623
c17897_g1_i4	Tri	(GCC)6	18	64	81	AAAAACTGAAACCGCTGGCG	60.249	20	GAGAGGTAAGGTGCGGTGAG	59.826	20	106	3	108	AAAAACTGAAACCGCTGGCG	60.249	20	TGCTGGGGAAACTTTCAGCT	59.814	20	210	3	212	AAAAACTGAAACCGCTGGCG	60.249	20	GTGCTGGGGAAACTTTCAGC	59.685	20	211	3	213
c17905_g1_i1	Di	(AC)6	12	263	274	CAGATGAGCAACAAGAGCGC	59.903	20	TCCGTTTCCAGACATCGTCG	60.109	20	279	122	400	GCAGATGAGCAACAAGAGCG	59.903	20	TCCGTTTCCAGACATCGTCG	60.109	20	280	121	400	CAGATGAGCAACAAGAGCGC	59.903	20	CCGTTTCCAGACATCGTCGT	60.388	20	278	122	399
c17908_g1_i1	Tri	(CTA)5	15	374	388	ATCTCTCGCTGCTGCTGTTT	60.037	20	CATTAGAAACGGCGGCTTCG	59.974	20	204	308	511	CGTTGAGATCTCTCGCTGCT	59.9	20	CATTAGAAACGGCGGCTTCG	59.974	20	211	301	511	ATCTCTCGCTGCTGCTGTTT	60.037	20	ACTCCCATTAGAAACGGCGG	60.108	20	209	308	516
c17920_g1_i2	Tri	(TAG)5	15	618	632
c17929_g1_i1	Mono	(A)10	10	65	74	CAACAGGTGATGTGCAAGCC	60.039	20	CGAACGACGCCATTGATTCC	59.974	20	122	1	122	CCAACAGGTGATGTGCAAGC	60.039	20	CGAACGACGCCATTGATTCC	59.974	20	123	0	122	CAACAGGTGATGTGCAAGCC	60.039	20	GACCTTGTTGAGCCCCTTGA	59.89	20	238	1	238
c1793_g1_i1	Mono	(A)11	11	127	137	CGAGGTGCACATGTTTGAGC	60.11	20	GTATGCGGGAGAGGTCGATC	59.759	20	108	104	211	TGGAAACGAGGTGCACATGT	60.179	20	AGGTCGATCGGTAGCAGCTA	60.179	20	103	98	200	CATGTATCAGCGTGCCTGGA	60.179	20	AGGTCGATCGGTAGCAGCTA	60.179	20	119	82	200
c17939_g2_i1	Compound	(TTC)6ttttgcccccctttctggcgttggcaatgcagatgatctctgttggtgatgtatagtttttgtgaggagtttgctttcccttctttgat(ATCC)8	139	113	251
c17944_g1_i1	Tri	(GCG)6	18	27	44
c17944_g1_i1	Tri	(TTG)6	18	171	188	TCTGTGTGTCAGTCGTCGTC	59.693	20	ATCCTCCCCCAAATCCCTCA	59.952	20	171	146	316	CTGTGTGTCAGTCGTCGTCT	59.692	20	ATCCTCCCCCAAATCCCTCA	59.952	20	170	147	316	CTCTGTGTGTCAGTCGTCGT	59.692	20	ATCCTCCCCCAAATCCCTCA	59.952	20	172	145	316
c17949_g1_i4	Di	(GA)6	12	562	573	TGCCGTGGCTACTTTGACAT	59.964	20	CTTCGAGCAGGGACTTGGC	60.743	19	263	350	612	TGCCGTGGCTACTTTGACAT	59.964	20	GCTTCGAGCAGGGACTTGG	60.743	19	264	350	613	GGATCCTGCCAACTCCAACA	59.962	20	CTTCGAGCAGGGACTTGGC	60.743	19	143	470	612
c17949_g1_i7	Di	(GA)6	12	19	30
c17950_g1_i1	Di	(TG)6	12	153	164	GGAGACGGAGGACTTGCTG	59.783	19	GAAGTCGTCGTCTCCTGCTG	60.455	20	237	41	277	GAGACGGAGGACTTGCTGC	60.447	19	GAAGTCGTCGTCTCCTGCTG	60.455	20	236	42	277	GGAGACGGAGGACTTGCTG	59.783	19	CCGTTGGATGGGGATCTCAT	59.233	20	170	41	210
c17950_g1_i2	Di	(TG)6	12	126	137	TCTTGCTGAGGACTTGCTGC	60.605	20	GAAGTCGTCGTCTCCTGCTG	60.455	20	236	15	250	TGTCTTGCTGAGGACTTGCT	59.239	20	GAAGTCGTCGTCTCCTGCTG	60.455	20	238	13	250	TCTTGCTGAGGACTTGCTGC	60.605	20	CCGTTGGATGGGGATCTCAT	59.233	20	169	15	183
c17953_g2_i1	Di	(TA)6	12	887	898
c17953_g2_i2	Di	(TA)6	12	308	319
c17953_g2_i3	Di	(TA)6	12	741	752
c17957_g1_i3	Di	(TC)9	18	261	278	CAGCTAGGCAGGCTCTTGAG	60.179	20	CCTGGGGTCGCGCAAAAA	61.291	18	183	117	299	GTATGAGCTGAGCCCCTTCG	60.25	20	CCTGGGGTCGCGCAAAAA	61.291	18	100	200	299	GATCACAGCTAGGCAGGCTC	60.25	20	CCTGGGGTCGCGCAAAAA	61.291	18	188	112	299
c17959_g1_i2	Tri	(CAC)5	15	451	465
c17969_g1_i1	Mono	(A)10	10	590	599	GAATCTCTCCTGGAGCTGGC	59.893	20	ATTCCTCCAGGCTGATCCCT	60.029	20	130	530	659	GCAGCAGGAGAAGATGCAGA	60.108	20	ATTCCTCCAGGCTGATCCCT	60.029	20	164	496	659	GAATCTCTCCTGGAGCTGGC	59.893	20	GCTGCTGGTTCTAGCTTCCA	60.036	20	103	530	632
c17977_g1_i1	Tri	(ACT)5	15	174	188	GCCATGTCCTCCCTCCTTTC	60.107	20	ATCACGCTCTCAACAGCCAA	59.965	20	251	20	270	GCCATGTCCTCCCTCCTTTC	60.107	20	CCAAGAGGTGGTGGGAAGAC	59.963	20	197	20	216	GCCATGTCCTCCCTCCTTTC	60.107	20	AGCCAAGAGTCGAGAAGCAC	60.038	20	237	20	256
c17977_g1_i3	Tri	(ACT)5	15	296	310	CAGTTCTGCTGCCTCACTCA	59.966	20	ATCACGCTCTCAACAGCCAA	59.965	20	278	115	392	AGTTCTGCTGCCTCACTCAC	59.965	20	ATCACGCTCTCAACAGCCAA	59.965	20	277	116	392	CAGTTCTGCTGCCTCACTCA	59.966	20	CCAAGAGGTGGTGGGAAGAC	59.963	20	224	115	338
c17995_g1_i1	Mono	(A)15	15	1097	1111	CTGTTGCAGAAAGGCCTGTT	58.965	20	AGACCCCTGGGATACGTCAA	59.958	20	246	950	1195	TGCTGTTGCAGAAAGGCCT	60.153	19	AGACCCCTGGGATACGTCAA	59.958	20	248	948	1195	GCTGTTGCAGAAAGGCCTG	59.712	19	AGACCCCTGGGATACGTCAA	59.958	20	247	949	1195
c17995_g1_i3	Mono	(A)15	15	144	158	CCCCTTGAAAAGAGATGTTCGG	59.25	22	AGACCCCTGGGATACGTCAA	59.958	20	130	113	242	AGTGTCAGTGCACAAATTCCT	58.064	21	AGACCCCTGGGATACGTCAA	59.958	20	238	5	242	CCCCTTGAAAAGAGATGTTCGG	59.25	22	GAGACCCCTGGGATACGTCA	60.397	20	131	113	243
c17995_g1_i4	Mono	(A)15	15	692	706	CTGTTGCAGAAAGGCCTGTT	58.965	20	AGACCCCTGGGATACGTCAA	59.958	20	247	544	790	TGCTGTTGCAGAAAGGCCT	60.153	19	AGACCCCTGGGATACGTCAA	59.958	20	249	542	790	GCTGTTGCAGAAAGGCCTG	59.712	19	AGACCCCTGGGATACGTCAA	59.958	20	248	543	790
c17996_g1_i1	Mono	(T)10	10	899	908	TGCTGCAGATGAGCACAGAA	59.964	20	AACTGCTCTGATGATGGGCG	60.463	20	125	816	940	TTGCTGCAGATGAGCACAGA	59.964	20	AACTGCTCTGATGATGGGCG	60.463	20	126	815	940	TGAGCACAGAAACGATGGGT	59.604	20	AACTGCTCTGATGATGGGCG	60.463	20	116	825	940
c18003_g3_i2	Tri	(AGC)7	21	1	21
c18009_g3_i4	Di	(TC)7	14	56	69	CTTCTCTTCTCCGTCGGCTC	59.9	20	GATCTTCTCTCCGGCCTTGG	59.894	20	116	27	142	CTCTTCTCTTCTCCGTCGGC	59.9	20	GATCTTCTCTCCGGCCTTGG	59.894	20	118	25	142	CTTCTCTTCTCCGTCGGCTC	59.9	20	GTTTGGACCTTGCTTGTGGC	60.249	20	182	27	208
c18019_g1_i2	Mono	(G)12	12	175	186	TTGCGGTTGGTCATTGCTTG	59.968	20	AGACTTACCACCCGCTTTGG	59.964	20	139	126	264	GCGGTTGGTCATTGCTTGTT	59.968	20	AGACTTACCACCCGCTTTGG	59.964	20	137	128	264	GTTTGCGGTTGGTCATTGCT	59.968	20	AGACTTACCACCCGCTTTGG	59.964	20	141	124	264
c18019_g1_i3	Mono	(G)12	12	278	289	TTGCGGTTGGTCATTGCTTG	59.968	20	AGACTTACCACCCGCTTTGG	59.964	20	139	229	367	GCGGTTGGTCATTGCTTGTT	59.968	20	AGACTTACCACCCGCTTTGG	59.964	20	137	231	367	GTTTGCGGTTGGTCATTGCT	59.968	20	AGACTTACCACCCGCTTTGG	59.964	20	141	227	367
c18020_g2_i1	Tri	(GAG)5	15	16	30
c18020_g2_i1	Tri	(CGG)5	15	201	215	GGCATCATCCACCACCAGAA	60.034	20	CATGGCCATGCATGTACACG	59.97	20	163	168	330	TCATCCACCACCAGAAGCAC	59.963	20	CATGGCCATGCATGTACACG	59.97	20	159	172	330	CAGAAGGGCGCTATCACCAT	59.893	20	CATGGCCATGCATGTACACG	59.97	20	217	114	330
c18020_g2_i2	Tri	(GAG)5	15	16	30
c18020_g2_i3	Tri	(GAG)5	15	16	30
c18020_g2_i5	Tri	(GAG)5	15	16	30
c18020_g2_i6	Mono	(T)10	10	431	440	CGTGTACATGCATGGCCATG	59.97	20	GGCCTCTCCGGATATCCTGA	60.252	20	155	311	465	CGTGTACATGCATGGCCATG	59.97	20	AGGCCTCTCCGGATATCCTG	60.252	20	156	311	466	ACCACCACCACTTCCACATC	59.89	20	GGCCTCTCCGGATATCCTGA	60.252	20	222	244	465
c18020_g2_i6	Tri	(GAG)5	15	16	30
c18020_g2_i6	Tri	(CGG)5	15	201	215	GGCATCATCCACCACCAGAA	60.034	20	CATGGCCATGCATGTACACG	59.97	20	163	168	330	TCATCCACCACCAGAAGCAC	59.963	20	CATGGCCATGCATGTACACG	59.97	20	159	172	330	CAGAAGGGCGCTATCACCAT	59.893	20	CATGGCCATGCATGTACACG	59.97	20	217	114	330
c18031_g2_i1	Di	(CT)6	12	281	292	TGAACCGCCTTTCACCTGAA	59.818	20	CTAGGGTTCGGGTAATGCCG	60.25	20	133	185	317	ACCGCCTTTCACCTGAAACT	59.817	20	CTAGGGTTCGGGTAATGCCG	60.25	20	130	188	317	TGAACCGCCTTTCACCTGAA	59.818	20	GTGGTAGAGACAGCAGGGTC	59.467	20	180	185	364
c18041_g1_i1	Di	(GA)10	20	18	37
c18047_g2_i1	Tri	(CAG)5	15	74	88	GACGAGCTCGGTGTACTCTT	59.196	20	GCAGTGGTTCATCCCTGTCA	59.963	20	156	45	200	GACGAGCTCGGTGTACTCTT	59.196	20	TTGGGGGCCTCCAAACAAAT	60.105	20	265	45	309	GACGAGCTCGGTGTACTCTT	59.196	20	TCGTGACCATGTCTTGCCAA	59.892	20	184	45	228
c18055_g1_i1	Di	(AT)9	18	514	531
c18067_g1_i1	Mono	(A)11	11	124	134	TCGTGAGCCCTGCAAATCAT	60.035	20	GATCGATTCTGCCATGCTGC	59.762	20	262	58	319	ATCGTGAGCCCTGCAAATCA	60.035	20	GATCGATTCTGCCATGCTGC	59.762	20	263	57	319	TCGTGAGCCCTGCAAATCAT	60.035	20	CGATGACGACGAAGCTAGCA	60.248	20	232	58	289
c18067_g1_i2	Mono	(A)11	11	124	134	TCGTGAGCCCTGCAAATCAT	60.035	20	ATGGATTCGGAAGCAAGCCA	60.034	20	213	58	270	ATCGTGAGCCCTGCAAATCA	60.035	20	ATGGATTCGGAAGCAAGCCA	60.034	20	214	57	270	TCGTGAGCCCTGCAAATCAT	60.035	20	AGTGCATGGATTCGGAAGCA	60.035	20	218	58	275
c18067_g1_i6	Mono	(A)11	11	727	737	TCGTGAGCCCTGCAAATCAT	60.035	20	CGATGACGACGAAGCTAGCA	60.248	20	224	669	892	ATCGTGAGCCCTGCAAATCA	60.035	20	CGATGACGACGAAGCTAGCA	60.248	20	225	668	892	TACCGAAACATCGTGAGCCC	60.109	20	CGATGACGACGAAGCTAGCA	60.248	20	234	659	892
c18067_g1_i8	Mono	(A)11	11	124	134	TCGTGAGCCCTGCAAATCAT	60.035	20	GATCGATTCTGCCATGCTGC	59.762	20	262	58	319	ATCGTGAGCCCTGCAAATCA	60.035	20	GATCGATTCTGCCATGCTGC	59.762	20	263	57	319	TCGTGAGCCCTGCAAATCAT	60.035	20	CGATGACGACGAAGCTAGCA	60.248	20	232	58	289
c18071_g4_i1	Di	(TG)6	12	198	209
c18071_g5_i1	Tri	(CGT)5	15	323	337
c18080_g1_i4	Tri	(AGG)5	15	304	318	GATACCAGACTGCGGTCGAG	59.97	20	GCACGAACACGATGTCCTTG	59.836	20	249	111	359	CCATCTCGAAGACCAGACGG	59.899	20	GCACGAACACGATGTCCTTG	59.836	20	113	247	359	CTACGACACCCTTCCGTTCC	60.109	20	GCACGAACACGATGTCCTTG	59.836	20	131	229	359
c18081_g1_i2	Di	(TA)6	12	999	1010
c18082_g1_i1	Tri	(GAA)5	15	62	76	TGGAAGAGTAAAGTTATTGTATGGAAG	57.333	27	AGGGTACACCGGCACATTTT	59.888	20	141	3	143	TGGAAGAGTAAAGTTATTGTATGGAAG	57.333	27	AAGGGTACACCGGCACATTT	59.888	20	142	3	144	TGGAAGAGTAAAGTTATTGTATGGAAG	57.333	27	TAGCTAAGGGTACACCGGCA	60.325	20	147	3	149
c18082_g1_i2	Tri	(GAA)5	15	111	125	TGAGACCCCTTTCTTTGAGTAGC	59.992	23	AGGGTACACCGGCACATTTT	59.888	20	160	33	192	TGAGACCCCTTTCTTTGAGTAGC	59.992	23	AAGGGTACACCGGCACATTT	59.888	20	161	33	193	CCCTTTCTTTGAGTAGCTCTCGA	59.806	23	AGGGTACACCGGCACATTTT	59.888	20	154	39	192
c18088_g1_i1	Tri	(TCG)7	21	172	192	AGCCCGCACGTGTAACTTAA	59.966	20	CACGTACGACACACCTGACA	59.97	20	217	96	312	AGCCCGCACGTGTAACTTAA	59.966	20	ACGTACGACACACCTGACAC	59.97	20	216	96	311	AGCCCGCACGTGTAACTTAA	59.966	20	ACACGTACGACACACCTGAC	59.97	20	218	96	313
c18089_g1_i1	Di	(AG)6	12	5	16
c18089_g1_i1	Mono	(T)10	10	1148	1157	TGTGATGTGTCATGGGTTGTCT	59.894	22	CTGCTGTTCGAGAGCTCAGT	59.757	20	140	1066	1205	TGTGATGTGTCATGGGTTGTCT	59.894	22	TTCCTGCTGTTCGAGAGCTC	59.755	20	143	1066	1208	TGTGTTGTGATGTGTCATGGG	58.771	21	CTGCTGTTCGAGAGCTCAGT	59.757	20	145	1061	1205
c18091_g1_i1	Tri	(GAA)5	15	167	181	TTTGGTTCCTCCTCCGCTTC	59.964	20	CTAAACCTCCACGGACGCTT	60.038	20	200	12	211	AGAAAAAGGCCGAGGGTCAG	59.963	20	CTAAACCTCCACGGACGCTT	60.038	20	137	75	211	CTTTGGTTCCTCCTCCGCTT	59.963	20	CTAAACCTCCACGGACGCTT	60.038	20	201	11	211
c18091_g1_i2	Tri	(GAA)5	15	167	181	ATCCATGTCCTTCTCCGGGA	60.031	20	GGAGGTTGTTCCACGGATGT	59.964	20	133	115	247	TTTGGTTCCTCCTCCGCTTC	59.964	20	GGAGGTTGTTCCACGGATGT	59.964	20	236	12	247	AGAAAAAGGCCGAGGGTCAG	59.963	20	GGAGGTTGTTCCACGGATGT	59.964	20	173	75	247
c18092_g1_i4	Tri	(GCC)5	15	187	201	ATCAAGAAGCTCACCACGGG	60.036	20	GCGAACATCTTCATGGCGAC	59.973	20	278	2	279	ATCAAGAAGCTCACCACGGG	60.036	20	CATGGCGACGTAGGATTCGA	59.97	20	267	2	268	ATCAAGAAGCTCACCACGGG	60.036	20	TCATGGCGACGTAGGATTCG	59.97	20	268	2	269
c18092_g1_i7	Tri	(GCC)5	15	187	201	ATCAAGAAGCTCACCACGGG	60.036	20	GCGAACATCTTCATGGCGAC	59.973	20	278	2	279	ATCAAGAAGCTCACCACGGG	60.036	20	CATGGCGACGTAGGATTCGA	59.97	20	267	2	268	ATCAAGAAGCTCACCACGGG	60.036	20	TCATGGCGACGTAGGATTCG	59.97	20	268	2	269
c18098_g1_i1	Tri	(GCG)6	18	253	270	GTCCAAGCCTGACGTCTTCA	59.966	20	CTCTATCCCGGTCTCGTCCA	60.179	20	211	101	311	TGTCCAAGCCTGACGTCTTC	59.966	20	CTCTATCCCGGTCTCGTCCA	60.179	20	212	100	311	AGCAGTTCAGGATGCAGGAC	60.036	20	CTCTATCCCGGTCTCGTCCA	60.179	20	107	205	311
c18119_g1_i1	Di	(GC)8	16	1113	1128	CGCATCTGATCTCTGGGACC	59.967	20	CAACAGAAGTACAGGACGGGT	59.657	21	189	969	1157	CGCATCTGATCTCTGGGACC	59.967	20	ACAACAGAAGTACAGGACGGG	59.657	21	190	969	1158	GGACTGAGCTGAGCCCTTTT	59.963	20	CAACAGAAGTACAGGACGGGT	59.657	21	165	993	1157
c18119_g1_i2	Di	(GC)8	16	415	430	CGCATCTGATCTCTGGGACC	59.967	20	CAACAGAAGTACAGGACGGGT	59.657	21	189	271	459	CGCATCTGATCTCTGGGACC	59.967	20	ACAACAGAAGTACAGGACGGG	59.657	21	190	271	460	GGACTGAGCTGAGCCCTTTT	59.963	20	CAACAGAAGTACAGGACGGGT	59.657	21	165	295	459
c18119_g1_i3	Di	(GC)8	16	594	609	CGCATCTGATCTCTGGGACC	59.967	20	CAACAGAAGTACAGGACGGGT	59.657	21	189	450	638	CGCATCTGATCTCTGGGACC	59.967	20	ACAACAGAAGTACAGGACGGG	59.657	21	190	450	639	GGACTGAGCTGAGCCCTTTT	59.963	20	CAACAGAAGTACAGGACGGGT	59.657	21	165	474	638
c18119_g1_i4	Di	(GC)8	16	638	653	CGCATCTGATCTCTGGGACC	59.967	20	CAACAGAAGTACAGGACGGGT	59.657	21	189	494	682	CGCATCTGATCTCTGGGACC	59.967	20	ACAACAGAAGTACAGGACGGG	59.657	21	190	494	683	GGACTGAGCTGAGCCCTTTT	59.963	20	CAACAGAAGTACAGGACGGGT	59.657	21	165	518	682
c18119_g1_i5	Di	(GC)8	16	498	513	CGCATCTGATCTCTGGGACC	59.967	20	CAACAGAAGTACAGGACGGGT	59.657	21	189	354	542	CGCATCTGATCTCTGGGACC	59.967	20	ACAACAGAAGTACAGGACGGG	59.657	21	190	354	543	GGACTGAGCTGAGCCCTTTT	59.963	20	CAACAGAAGTACAGGACGGGT	59.657	21	165	378	542
c18134_g1_i1	Di	(TA)8	16	497	512
c18134_g1_i3	Di	(TA)8	16	539	554
c18134_g1_i3	Mono	(A)12	12	1	12
c18134_g1_i4	Di	(TA)8	16	558	573
c1814_g1_i1	Tri	(CCG)6	18	76	93	TCCTCTGCTTGCGGGAAAAT	59.962	20	GGCTGAAGCGGACGATGATA	59.968	20	256	24	279	GTTTGGTTCCTCTGCTTGCG	60.04	20	GGCTGAAGCGGACGATGATA	59.968	20	263	17	279	AAAATCCCCGATCTCCTCGC	59.893	20	GGCTGAAGCGGACGATGATA	59.968	20	241	39	279
c18145_g2_i1	Mono	(T)10	10	270	279	ACGCCAAGGTGCCTTATCTC	60.108	20	GCGCACGCTTATTACTCAAGG	60.005	21	276	79	354	CATGGTGATTGCTCGGGGTA	59.82	20	GCGCACGCTTATTACTCAAGG	60.005	21	171	184	354	GCCAAGGTGCCTTATCTCCA	59.744	20	GCGCACGCTTATTACTCAAGG	60.005	21	274	81	354
c18145_g2_i2	Mono	(T)10	10	502	511	ACGCCAAGGTGCCTTATCTC	60.108	20	GCGCACGCTTATTACTCAAGG	60.005	21	276	311	586	CATGGTGATTGCTCGGGGTA	59.82	20	GCGCACGCTTATTACTCAAGG	60.005	21	171	416	586	GCCAAGGTGCCTTATCTCCA	59.744	20	GCGCACGCTTATTACTCAAGG	60.005	21	274	313	586
c18158_g1_i1	Tri	(GGC)6	18	29	46	CCCAAATAGACCCGTTCCCC	60.107	20	GCGTATCGGCACCAGGTTAT	60.25	20	200	2	201	CCCAAATAGACCCGTTCCCC	60.107	20	CAGGTTATCCCTTGTCGGCA	59.748	20	188	2	189	CCCAAATAGACCCGTTCCCC	60.107	20	GGCACCAGGTTATCCCTTGT	59.668	20	193	2	194
c18158_g1_i3	Tri	(GGC)6	18	29	46	CCCAAATAGACCCGTTCCCC	60.107	20	GCGTATCGGCACCAGGTTAT	60.25	20	200	2	201	CCCAAATAGACCCGTTCCCC	60.107	20	CAGGTTATCCCTTGTCGGCA	59.748	20	188	2	189	CCCAAATAGACCCGTTCCCC	60.107	20	GGCACCAGGTTATCCCTTGT	59.668	20	193	2	194
c18162_g4_i2	Mono	(T)11	11	614	624
c18166_g1_i3	Tri	(CGG)5	15	10	24
c18173_g2_i1	Tri	(GAG)5	15	22	36
c18175_g1_i1	Mono	(T)15	15	176	190
c18175_g1_i2	Mono	(T)15	15	251	265
c18176_g1_i17	Di	(GA)6	12	12	23
c18177_g1_i2	Tri	(GCA)7	21	84	104	ACCAACCTCACCCCTGAGTA	59.807	20	TGGAGATGCCATCCGAATCG	59.966	20	114	39	152	ACCAACCTCACCCCTGAGTA	59.807	20	CTGCACAGGGATCACAGGTT	59.963	20	252	39	290	ACCAACCTCACCCCTGAGTA	59.807	20	CAAACATTGGGGATGCTGGC	60.108	20	145	39	183
c18177_g1_i5	Tri	(GCA)7	21	84	104	ACCAACCTCACCCCTGAGTA	59.807	20	TGGAGATGCCATCCGAATCG	59.966	20	114	39	152	ACCAACCTCACCCCTGAGTA	59.807	20	CTGCACAGGGATCACAGGTT	59.963	20	252	39	290	ACCAACCTCACCCCTGAGTA	59.807	20	CAAACATTGGGGATGCTGGC	60.108	20	145	39	183
c18183_g3_i1	Tri	(TGG)5	15	874	888	AAAATGCGGGACCAAGGGAT	59.959	20	TGGATGCCATGTTGAACGGA	59.963	20	136	826	961	GGCAGCAAACACATACTGCG	60.455	20	TGGATGCCATGTTGAACGGA	59.963	20	188	774	961	GCAAACACATACTGCGCTGA	59.483	20	TGGATGCCATGTTGAACGGA	59.963	20	184	778	961
c18183_g3_i2	Tri	(TGG)5	15	531	545	AAAATGCGGGACCAAGGGAT	59.959	20	TGGATGCCATGTTGAACGGA	59.963	20	136	483	618	GGCAGCAAACACATACTGCG	60.455	20	TGGATGCCATGTTGAACGGA	59.963	20	188	431	618	GCAAACACATACTGCGCTGA	59.483	20	TGGATGCCATGTTGAACGGA	59.963	20	184	435	618
c18185_g1_i1	Di	(CG)6	12	6	17
c18186_g2_i3	Mono	(T)13	13	700	712
c18188_g2_i3	Di	(CT)9	18	294	311
c18191_g1_i1	Di	(TG)7	14	943	956	GCAGTTGCCAAAGAATCGCA	60.039	20	CGCGCTCGTGAGATGAAATT	59.353	20	173	893	1065	GGTGTCCTTTTCGGTTCCCT	59.89	20	CGCGCTCGTGAGATGAAATT	59.353	20	280	786	1065	GTTGCCAAAGAATCGCAGCT	59.758	20	CGCGCTCGTGAGATGAAATT	59.353	20	170	896	1065
c18197_g2_i1	Mono	(G)14	14	175	188	TGCGGTTTTGGTTGTGCAAA	60.037	20	CCTCAAATGCTCTTCCCAGC	58.899	20	128	84	211	TTGCGGTTTTGGTTGTGCAA	60.037	20	CCTCAAATGCTCTTCCCAGC	58.899	20	129	83	211	GGAGCTGTTGTTGCGGTTTT	59.898	20	CCTCAAATGCTCTTCCCAGC	58.899	20	139	73	211
c18197_g2_i5	Mono	(G)14	14	202	215	TGCGGTTTTGGTTGTGCAAA	60.037	20	CCTCAAATGCTCTTCCCAGC	58.899	20	128	111	238	TTGCGGTTTTGGTTGTGCAA	60.037	20	CCTCAAATGCTCTTCCCAGC	58.899	20	129	110	238	CCAACAACCGCACAGTGATG	60.04	20	CCTCAAATGCTCTTCCCAGC	58.899	20	220	19	238
c18207_g4_i5	Tri	(CCG)7	21	377	397	GACGAGCTGTCCGAGATCAG	59.971	20	TGTTGCAGTTGCTGTTGTCG	59.901	20	148	282	429	AGGAGATGTGCCAAGAACCG	60.036	20	TGTTGCAGTTGCTGTTGTCG	59.901	20	171	259	429	CGATCGGCCAGAGATGAACA	59.897	20	TGTTGCAGTTGCTGTTGTCG	59.901	20	194	236	429
c18207_g4_i7	Mono	(G)10	10	572	581
c18207_g4_i7	Tri	(CCG)7	21	377	397	GACGAGCTGTCCGAGATCAG	59.971	20	TGTTGCAGTTGCTGTTGTCG	59.901	20	148	282	429	AGGAGATGTGCCAAGAACCG	60.036	20	TGTTGCAGTTGCTGTTGTCG	59.901	20	171	259	429	GACGAGCTGTCCGAGATCAG	59.971	20	TTACACAACTCGCCCGGATC	60.109	20	260	282	541
c18208_g1_i1	Mono	(T)10	10	975	984	GGTGGTTGGTTAAGCCGAGA	59.964	20	AAGCAACTTCATCTCCATGGT	57.554	21	130	922	1051	CAGGTTGAGGGTGGTTGGTT	60.106	20	AAGCAACTTCATCTCCATGGT	57.554	21	139	913	1051	GGTGGTTGGTTAAGCCGAGA	59.964	20	AGCAACTTCATCTCCATGGTAGT	59.479	23	129	922	1050
c18208_g1_i2	Mono	(T)10	10	288	297	GGTGGTTGGTTAAGCCGAGA	59.964	20	AAGCAACTTCATCTCCATGGT	57.554	21	130	235	364	CAGGTTGAGGGTGGTTGGTT	60.106	20	AAGCAACTTCATCTCCATGGT	57.554	21	139	226	364	GGTGGTTGGTTAAGCCGAGA	59.964	20	AGCAACTTCATCTCCATGGTAGT	59.479	23	129	235	363
c18218_g2_i1	Tri	(CAT)5	15	8	22
c18218_g2_i3	Tri	(CAT)5	15	8	22
c18219_g2_i1	Di	(GT)6	12	613	624	CTCCGAGATGGGATTCGACG	60.04	20	CAGTTAGTATCCGGCCGACC	59.968	20	163	540	702	CTCCGAGATGGGATTCGACG	60.04	20	CCAGTTAGTATCCGGCCGAC	59.968	20	164	540	703	TTCTTCATCGCCTGGTCACC	60.036	20	CCGACCGATCAGATACACCG	60.04	20	271	418	688
c18224_g4_i2	Di	(GT)7	14	472	485	GCGGTGGAAGATAGATGGGG	59.965	20	CCTGCTAGCACACAAACCGT	60.885	20	266	243	508	AAAAGGAGGTGAGGTGTGCC	60.179	20	CCTGCTAGCACACAAACCGT	60.885	20	226	283	508	CTGACATCGCGGTGGAAGAT	60.179	20	CCTGCTAGCACACAAACCGT	60.885	20	274	235	508
c18228_g1_i1	Mono	(T)10	10	929	938	AGCAAGGTAGGCGAGGTTTT	59.599	20	TACGCTAAAACCTCGCACCC	60.39	20	269	800	1068	GCAAGGTAGGCGAGGTTTTG	59.478	20	TACGCTAAAACCTCGCACCC	60.39	20	268	801	1068	GGCGAGGTTTTGGAACTGGA	60.536	20	TACGCTAAAACCTCGCACCC	60.39	20	260	809	1068
c18230_g1_i1	Tetra	(GGAG)5	20	69	88	CTCATCAGATCCAGCCAGGC	60.25	20	GTCGTATCCCTCCATGGCAG	59.966	20	103	22	124	CTCATCAGATCCAGCCAGGC	60.25	20	TCGCTGAACTGCCAGAACTC	60.32	20	126	22	147	CTCATCAGATCCAGCCAGGC	60.25	20	GAGAAGTTGTTCTGCAGCCG	59.485	20	153	22	174
c18230_g1_i1	Tri	(ATA)5	15	1276	1290	CAGTGGACTGCAGAGGGAAG	60.037	20	TCCTCAAAAGGCAAGCCCAT	59.885	20	169	1231	1399	CAGTGGACTGCAGAGGGAAG	60.037	20	CAAAAGGCAAGCCCATCAGG	59.752	20	165	1231	1395	TGGCGAGGCGAGTAGAGTAT	60.179	20	TCCTCAAAAGGCAAGCCCAT	59.885	20	228	1172	1399
c18230_g1_i1	Tri	(TAT)12	36	1462	1497
c18232_g6_i2	Tri	(AGG)5	15	425	439	ATCACAAGGACACCACCAGC	60.251	20	TCCTATTCGCTGGAGCTCCA	60.397	20	200	277	476	ATCACAAGGACACCACCAGC	60.251	20	GGTGGGTTCCTATTCGCTGG	60.464	20	207	277	483	ATCACAAGGACACCACCAGC	60.251	20	GGTTCCTATTCGCTGGAGCT	59.534	20	203	277	479
c18232_g6_i3	Tri	(AGG)5	15	411	425	CAAACAAGGACACGAGCAGC	60.041	20	GTGTGCCTGATTGCTGTTGG	60.039	20	273	272	544	CAAACAAGGACACGAGCAGC	60.041	20	TCCTATTCGCTGGAGCTCCA	60.397	20	191	272	462	CAAACAAGGACACGAGCAGC	60.041	20	GGTGGGTTCCTATTCGCTGG	60.464	20	198	272	469
c18238_g1_i6	Mono	(A)11	11	10	20
c18238_g1_i8	Mono	(A)11	11	10	20
c18242_g2_i1	Di	(CT)9	18	1352	1369	CATGCTGAGCCTGGAAGACA	60.036	20	ACTGCGTCAGGAACAAGGAG	59.966	20	247	1195	1441	TGAGCCTGGAAGACAGCAAG	59.964	20	ACTGCGTCAGGAACAAGGAG	59.966	20	242	1200	1441	CTGAGCCTGGAAGACAGCAA	59.964	20	ACTGCGTCAGGAACAAGGAG	59.966	20	243	1199	1441
c18251_g1_i2	Mono	(A)15	15	1	15
c18262_g1_i1	Mono	(T)10	10	613	622	AGATTGCGGTTGATGGTCCC	60.394	20	ACACTCCCCTTGGTTCTCTA	57.284	20	270	376	645	CGGTTGATGGTCCCCAGTTA	59.384	20	ACACTCCCCTTGGTTCTCTA	57.284	20	264	382	645	ACCTGGGGAATATAGCAGCG	59.313	20	ACACTCCCCTTGGTTCTCTA	57.284	20	245	401	645
c18262_g1_i2	Mono	(T)10	10	324	333	TCCCAGCCAGTCGGTGTATA	60.033	20	ACACTCCCCTTGGTTCTCTA	57.284	20	171	186	356	TAGATCTGGGGAGAGACGGC	60.179	20	ACACTCCCCTTGGTTCTCTA	57.284	20	245	112	356	GACGGCCTCCTTTCCTCATC	60.179	20	ACACTCCCCTTGGTTCTCTA	57.284	20	231	126	356
c18264_g1_i1	Tri	(AGC)5	15	8	22
c18265_g3_i1	Tri	(GAA)5	15	31	45	TGAGGGAGAGGAGTTGGAGG	59.958	20	GCAATCGTCTCACTCTTGGC	59.276	20	134	8	141	GTGCTGAGGGAGAGGAGTTG	59.751	20	GCAATCGTCTCACTCTTGGC	59.276	20	138	4	141	TGAGGGAGAGGAGTTGGAGG	59.958	20	CGTCTCACTCTTGGCTTTGG	58.848	20	129	8	136
c18265_g3_i2	Tri	(GAA)5	15	31	45	TGAGGGAGAGGAGTTGGAGG	59.958	20	GCAATCGTCTCACTCTTGGC	59.276	20	134	8	141	GTGCTGAGGGAGAGGAGTTG	59.751	20	GCAATCGTCTCACTCTTGGC	59.276	20	138	4	141	TGAGGGAGAGGAGTTGGAGG	59.958	20	CGTCTCACTCTTGGCTTTGG	58.848	20	129	8	136
c18265_g3_i3	Tri	(GAA)5	15	31	45	TGAGGGAGAGGAGTTGGAGG	59.958	20	GCAATCGTCTCACTCTTGGC	59.276	20	134	8	141	GTGCTGAGGGAGAGGAGTTG	59.751	20	GCAATCGTCTCACTCTTGGC	59.276	20	138	4	141	TGAGGGAGAGGAGTTGGAGG	59.958	20	CGTCTCACTCTTGGCTTTGG	58.848	20	129	8	136
c18276_g1_i3	Mono	(T)11	11	79	89	TCTTGAGGAGAGGGTCTCTGA	59.004	21	ACTAAATGCGCCCGTGAAGA	60.037	20	106	55	160	TGTTCTTGAGGAGAGGGTCTCT	59.889	22	ACTAAATGCGCCCGTGAAGA	60.037	20	109	52	160	TCTTGAGGAGAGGGTCTCTGA	59.004	21	TAAATGCGCCCGTGAAGAGA	59.752	20	104	55	158
c18276_g1_i4	Mono	(T)11	11	79	89	TCTTGAGGAGAGGGTCTCTGA	59.004	21	TCAACCGACGATGCCTTTCA	59.966	20	263	55	317	TCTTGAGGAGAGGGTCTCTGA	59.004	21	ACTAAATGCGCCCGTGAAGA	60.037	20	106	55	160	TGTTCTTGAGGAGAGGGTCTCT	59.889	22	TCAACCGACGATGCCTTTCA	59.966	20	266	52	317
c18276_g2_i3	Tri	(GAC)10	30	143	172	GCAGTGCCACCCAAAAGATG	60.038	20	GCCCGAGTCTGAATCGTGAT	59.897	20	191	71	261	GTGCCACCCAAAAGATGACG	59.759	20	GCCCGAGTCTGAATCGTGAT	59.897	20	188	74	261	GCAGTGCCACCCAAAAGATG	60.038	20	TTGCCCGAGTCTGAATCGTG	60.39	20	193	71	263
c18276_g2_i6	Tri	(GAC)10	30	294	323	GGCAACAGACCACTCCATCA	59.963	20	GCCCGAGTCTGAATCGTGAT	59.897	20	257	156	412	CACCCAAAAAGATGACGGCG	60.11	20	GCCCGAGTCTGAATCGTGAT	59.897	20	185	228	412	CCAAAAAGATGACGGCGAGC	60.179	20	GCCCGAGTCTGAATCGTGAT	59.897	20	182	231	412
c18276_g4_i1	Tri	(AGG)6	18	281	298
c18277_g3_i1	Tri	(CGG)5	15	36	50	ACATCCTCAAGTCCCCTGGA	59.881	20	GCAGCGAGATGTGGGATACA	59.895	20	167	10	176	ACATCCTCAAGTCCCCTGGA	59.881	20	TCCTCAAGCAGCGAGATGTG	60.108	20	174	10	183	ACATCCTCAAGTCCCCTGGA	59.881	20	CTTGCTGTGTAAGGGGGTGT	59.89	20	141	10	150
c18280_g2_i1	Tri	(GAT)6	18	318	335	TTTCGGTAGGATCGATGCCG	59.968	20	ACTGCGAAACAAGCCTGACA	60.464	20	224	142	365	GGTAGGATCGATGCCGTGTT	59.896	20	ACTGCGAAACAAGCCTGACA	60.464	20	220	146	365	TATGGCTTTAGCGGCTCCTG	59.893	20	ACTGCGAAACAAGCCTGACA	60.464	20	174	192	365
c18280_g2_i2	Tri	(GAT)6	18	244	261	TTTCGGTAGGATCGATGCCG	59.968	20	ACTGCGAAACAAGCCTGACA	60.464	20	224	68	291	GGTAGGATCGATGCCGTGTT	59.896	20	ACTGCGAAACAAGCCTGACA	60.464	20	220	72	291	TATGGCTTTAGCGGCTCCTG	59.893	20	ACTGCGAAACAAGCCTGACA	60.464	20	174	118	291
c18280_g6_i1	Di	(TG)8	16	513	528	GGCTCTGTCTGCTCTCCTTG	60.108	20	GACGACCTGAAAGGAGCACA	59.966	20	106	471	576	GGCTCTGTCTGCTCTCCTTG	60.108	20	TGACGACCTGAAAGGAGCAC	59.966	20	107	471	577	GGCTCTGTCTGCTCTCCTTG	60.108	20	CGACCTGAAAGGAGCACACT	59.966	20	104	471	574
c18280_g8_i1	Mono	(T)11	11	164	174	TGTCCTCAATGAGTGCAGCA	59.602	20	CAGGAACACTCCAACGGTGA	59.894	20	250	44	293	TGTCCTCAATGAGTGCAGCA	59.602	20	TGACCAGGAACACTCCAACG	59.894	20	254	44	297	TGTCCTCAATGAGTGCAGCA	59.602	20	GCAACCAGAGACAAAGGGGT	60.179	20	275	44	318
c18280_g8_i3	Mono	(T)11	11	802	812	TGTCCTCAATGAGTGCAGCA	59.602	20	CAGGAACACTCCAACGGTGA	59.894	20	250	682	931	TGTCCTCAATGAGTGCAGCA	59.602	20	TGACCAGGAACACTCCAACG	59.894	20	254	682	935	TGTCCTCAATGAGTGCAGCA	59.602	20	GCAACCAGAGACAAAGGGGT	60.179	20	275	682	956
c18280_g8_i5	Mono	(T)11	11	275	285	TGTCCTCAATGAGTGCAGCA	59.602	20	CAGGAACACTCCAACGGTGA	59.894	20	250	155	404	TGTCCTCAATGAGTGCAGCA	59.602	20	TGACCAGGAACACTCCAACG	59.894	20	254	155	408	TGTCCTCAATGAGTGCAGCA	59.602	20	GCAACCAGAGACAAAGGGGT	60.179	20	275	155	429
c18289_g2_i3	Tri	(CAG)5	15	627	641	CCTCAACCTGGGAGTCAACC	59.963	20	GGCGACTTTGTTGCATCATCA	59.8	21	238	464	701	CCTCAACCTGGGAGTCAACC	59.963	20	TGGCGACTTTGTTGCATCATC	59.8	21	239	464	702	AATCAGGGTGCTGTCAAGGG	59.961	20	GGCGACTTTGTTGCATCATCA	59.8	21	163	539	701
c18289_g2_i4	Tri	(CAG)5	15	712	726	CCTCAACCTGGGAGTCAACC	59.963	20	GGCGACTTTGTTGCATCATCA	59.8	21	238	549	786	CCTCAACCTGGGAGTCAACC	59.963	20	TGGCGACTTTGTTGCATCATC	59.8	21	239	549	787	AATCAGGGTGCTGTCAAGGG	59.961	20	GGCGACTTTGTTGCATCATCA	59.8	21	163	624	786
c18292_g1_i1	Tri	(TGA)6	18	560	577	TGGCTGATATGCGGTCAACA	59.748	20	GCAGTGCCACCATCATCTCA	60.393	20	143	489	631	TGGCTGATATGCGGTCAACA	59.748	20	TGCAGTGCCACCATCATCTC	60.393	20	144	489	632	TGGCTGATATGCGGTCAACA	59.748	20	CTGCAGTGCCACCATCATCT	60.394	20	145	489	633
c18292_g1_i3	Tri	(TGA)6	18	1192	1209	TGGCTGATATGCGGTCAACA	59.748	20	GCAGTGCCACCATCATCTCA	60.393	20	143	1121	1263	TGGCTGATATGCGGTCAACA	59.748	20	TGCAGTGCCACCATCATCTC	60.393	20	144	1121	1264	TGGCTGATATGCGGTCAACA	59.748	20	CTGCAGTGCCACCATCATCT	60.394	20	145	1121	1265
c18292_g1_i6	Tri	(TGA)6	18	1090	1107	GGTGGGCCCTCTTCAGTTAC	60.035	20	GCAGTGCCACCATCATCTCA	60.393	20	271	891	1161	GGTGGGCCCTCTTCAGTTAC	60.035	20	TGCAGTGCCACCATCATCTC	60.393	20	272	891	1162	GGTGGGCCCTCTTCAGTTAC	60.035	20	CTGCAGTGCCACCATCATCT	60.394	20	273	891	1163
c18296_g1_i1	Tri	(GCA)6	18	120	137	GGTGCCGCAAACATCTCTTG	60.11	20	TCGTTGAGGCGGATGTACAC	60.109	20	149	64	212	GGTGCCGCAAACATCTCTTG	60.11	20	GTCGTTGAGGCGGATGTACA	60.109	20	150	64	213	TCTTGACTTGAGTGCCGTGG	60.25	20	TCGTTGAGGCGGATGTACAC	60.109	20	167	46	212
c18296_g1_i2	Tri	(GCA)6	18	150	167	ATCTAGATGAAGGCCGCTGC	59.965	20	TCGTTGAGGCGGATGTACAC	60.109	20	172	71	242	ATCTAGATGAAGGCCGCTGC	59.965	20	GTCGTTGAGGCGGATGTACA	60.109	20	173	71	243	CGCTGCACTACTACGTGGAT	59.899	20	TCGTTGAGGCGGATGTACAC	60.109	20	158	85	242
c18300_g2_i2	Mono	(A)10	10	843	852	CCTCTCCCGGGCTTTGATTT	60.034	20	CTGCCAGTTGGAGGAGACG	60.08	19	269	607	875	TCCCGGGCTTTGATTTGGAG	60.323	20	CTGCCAGTTGGAGGAGACG	60.08	19	265	611	875	CTCCCGGGCTTTGATTTGGA	60.323	20	CTGCCAGTTGGAGGAGACG	60.08	19	266	610	875
c18300_g2_i3	Mono	(A)10	10	684	693	CCTCTCCCGGGCTTTGATTT	60.034	20	CTGCCAGTTGGAGGAGACG	60.08	19	269	448	716	TCCCGGGCTTTGATTTGGAG	60.323	20	CTGCCAGTTGGAGGAGACG	60.08	19	265	452	716	CTCCCGGGCTTTGATTTGGA	60.323	20	CTGCCAGTTGGAGGAGACG	60.08	19	266	451	716
c18302_g1_i5	Tri	(GGC)5	15	40	54	GAGAGGGGATTCAGGTCGGA	60.397	20	TGTTGGTGGCCTGGTCAAAT	60.106	20	184	12	195	GAGAGGGGATTCAGGTCGGA	60.397	20	ATGTTGGTGGCCTGGTCAAA	60.106	20	185	12	196	GAGAGGGGATTCAGGTCGGA	60.397	20	AATGTTGGTGGCCTGGTCAA	60.106	20	186	12	197
c18308_g8_i1	Tri	(GTT)7	21	52	72	GAGCTCTAACCGGCGATGAA	59.898	20	CTTTGACATCTCGCTGCAGC	59.903	20	280	15	294	GAGCTCTAACCGGCGATGAA	59.898	20	AACTCCACATGCCAGCAAGA	59.889	20	141	15	155	GAGCTCTAACCGGCGATGAA	59.898	20	CCAACGGGAAAAATCCAGCC	59.754	20	214	15	228
c18310_g1_i2	Tri	(CGC)7	21	281	301	GAGCAAGTGAGGAGTGACCC	60.037	20	GGGGCAAAAGGAGCAACAAG	59.966	20	201	200	400	GAGCAAGTGAGGAGTGACCC	60.037	20	ACTGAACCTGCTGAATCGGG	60.036	20	219	200	418	GACCCTAGCCAGCTCCAATC	59.892	20	GGGGCAAAAGGAGCAACAAG	59.966	20	186	215	400
c18310_g1_i3	Tri	(CCG)5	15	22	36
c18336_g1_i1	Mono	(A)10	10	1366	1375	ACATGATTCAGTCGCCAGCA	60.036	20	TTTCCTTTCAATGCAGCAGC	57.556	20	174	1230	1403	TATGGCAGGAAGGGAATGGC	59.814	20	TTTCCTTTCAATGCAGCAGC	57.556	20	257	1147	1403	ACATGATTCAGTCGCCAGCA	60.036	20	GCTTGCTTAGCTCCCACTAT	57.371	20	264	1230	1493
c18336_g1_i1	Tri	(CAG)6	18	563	580	GATGCCGTATGGGGAAGGAG	59.965	20	TTTTTGTTACCTTCGCCGCC	59.689	20	275	434	708	GCCGTATGGGGAAGGAGAAG	59.893	20	TTTTTGTTACCTTCGCCGCC	59.689	20	272	437	708	GATGCCGTATGGGGAAGGAG	59.965	20	TGCTCTTGGTGCTGTCATCA	59.602	20	244	434	677
c18338_g3_i1	Tri	(AGC)6	18	1	18
c18339_g1_i1	Mono	(A)11	11	812	822	TTCCCCTGGTCCTTGACTTT	58.47	20	CCATGGCGAGCATTTCCTTG	59.898	20	174	715	888	TTTCCCCTGGTCCTTGACTT	58.47	20	CCATGGCGAGCATTTCCTTG	59.898	20	175	714	888	TTTTCCCCTGGTCCTTGACT	58.47	20	CCATGGCGAGCATTTCCTTG	59.898	20	176	713	888
c18341_g1_i4	Di	(GT)10	20	198	217	GTCGGAGCAGATTCCTCCTC	59.612	20	CAACTTGCAAGTCACAGGCC	59.969	20	239	126	364	GTCGGAGCAGATTCCTCCTC	59.612	20	TTTATGCAGGTGAGCTCGGG	60.108	20	197	126	322	GTCGGAGCAGATTCCTCCTC	59.612	20	CACCGACACCCTTCTTTCCA	59.892	20	139	126	264
c1835_g1_i1	Tri	(AGC)6	18	1	18
c18350_g6_i1	Tetra	(GGAT)5	20	156	175	GAGGTGGCGTCTGTGGTTAA	59.966	20	GGGGCTGTCTTGCTGGATTA	59.744	20	260	2	261	AGGTGGCGTCTGTGGTTAAG	59.965	20	GGGGCTGTCTTGCTGGATTA	59.744	20	259	3	261	TAAGCAGCTGACAGATGGCC	60.108	20	GGGGCTGTCTTGCTGGATTA	59.744	20	243	19	261
c18350_g6_i2	Tetra	(GGAT)5	20	156	175	GAGGTGGCGTCTGTGGTTAA	59.966	20	GGGGCTGTCTTGCTGGATTA	59.744	20	260	2	261	AGGTGGCGTCTGTGGTTAAG	59.965	20	GGGGCTGTCTTGCTGGATTA	59.744	20	259	3	261	TAAGCAGCTGACAGATGGCC	60.108	20	GGGGCTGTCTTGCTGGATTA	59.744	20	243	19	261
c18354_g2_i10	Tri	(TAC)5	15	162	176	GAACCTAGCAGCTACCGGTC	59.897	20	ACAAGTAGATAGCACCGCGG	59.898	20	209	118	326	CAGAACCTAGCAGCTACCGG	59.897	20	ACAAGTAGATAGCACCGCGG	59.898	20	211	116	326	TGCACTTGGGCCTCAAAAGA	60.106	20	ACAAGTAGATAGCACCGCGG	59.898	20	188	139	326
c18354_g2_i3	Tri	(TAC)5	15	367	381	GAACCTAGCAGCTACCGGTC	59.897	20	ACAAGTAGATAGCACCGCGG	59.898	20	209	323	531	CAGAACCTAGCAGCTACCGG	59.897	20	ACAAGTAGATAGCACCGCGG	59.898	20	211	321	531	TGCACTTGGGCCTCAAAAGA	60.106	20	ACAAGTAGATAGCACCGCGG	59.898	20	188	344	531
c18354_g2_i4	Tri	(TAC)5	15	325	339	GAACCTAGCAGCTACCGGTC	59.897	20	ACAAGTAGATAGCACCGCGG	59.898	20	209	281	489	CAGAACCTAGCAGCTACCGG	59.897	20	ACAAGTAGATAGCACCGCGG	59.898	20	211	279	489	TGCACTTGGGCCTCAAAAGA	60.106	20	ACAAGTAGATAGCACCGCGG	59.898	20	188	302	489
c18369_g2_i1	Tri	(CCT)5	15	158	172	CTGTGTGTGACGAAATGGCG	60.111	20	ACGGTTGGTAGTCGTTCACC	59.967	20	264	87	350	CGGCTGTGTGTGACGAAATG	60.111	20	ACGGTTGGTAGTCGTTCACC	59.967	20	267	84	350	CTGTGTGTGACGAAATGGCG	60.111	20	TCACCTCAACGGCCATCATC	60.108	20	249	87	335
c18369_g2_i4	Tri	(CCT)5	15	295	309	CTGTGTGTGACGAAATGGCG	60.111	20	ACGGTTGGTAGTCGTTCACC	59.967	20	264	224	487	CGGCTGTGTGTGACGAAATG	60.111	20	ACGGTTGGTAGTCGTTCACC	59.967	20	267	221	487	CTGTGTGTGACGAAATGGCG	60.111	20	TCACCTCAACGGCCATCATC	60.108	20	249	224	472
c18369_g2_i5	Tri	(CCT)5	15	59	73	AAGAGCCTCAAGGAGAAGCC	59.382	20	ACGGTTGGTAGTCGTTCACC	59.967	20	247	5	251	AAGAGCCTCAAGGAGAAGCC	59.382	20	TCACCTCAACGGCCATCATC	60.108	20	232	5	236	TCCTCTTGGCGATCCTCCTC	60.757	20	ACGGTTGGTAGTCGTTCACC	59.967	20	225	27	251
c1838_g1_i1	Tri	(GCA)6	18	248	265
c18382_g1_i3	Compound	(T)10gccctttagcttttgatttgttacaa(T)10	46	386	431
c18383_g1_i2	Di	(GT)6	12	714	725	TCCTGTGGGGGCAAAAGTAC	59.888	20	ACCAAGTGATGTACAAACGAGG	58.601	22	191	560	750	GTCCTGTGGGGGCAAAAGTA	59.888	20	ACCAAGTGATGTACAAACGAGG	58.601	22	192	559	750	TCCTGTGGGGGCAAAAGTAC	59.888	20	GACCAAGTGATGTACAAACGAGG	59.568	23	192	560	751
c18383_g1_i2	Tri	(ACG)5	15	433	447	AATGGAACTAGGGTGCAGGC	60.034	20	TACTTTTGCCCCCACAGGAC	59.888	20	277	302	578	AATGGAACTAGGGTGCAGGC	60.034	20	GTACTTTTGCCCCCACAGGA	59.888	20	278	302	579	GATAAGGCCGATGAGGAGCC	60.037	20	TACTTTTGCCCCCACAGGAC	59.888	20	184	395	578
c18383_g1_i3	Di	(GT)6	12	461	472	TCCTGTGGGGGCAAAAGTAC	59.888	20	ACCAAGTGATGTACAAACGAGG	58.601	22	191	307	497	GTCCTGTGGGGGCAAAAGTA	59.888	20	ACCAAGTGATGTACAAACGAGG	58.601	22	192	306	497	TCCTGTGGGGGCAAAAGTAC	59.888	20	GACCAAGTGATGTACAAACGAGG	59.568	23	192	307	498
c18383_g1_i3	Tri	(ACG)5	15	180	194	AATGGAACTAGGGTGCAGGC	60.034	20	TACTTTTGCCCCCACAGGAC	59.888	20	277	49	325	AATGGAACTAGGGTGCAGGC	60.034	20	GTACTTTTGCCCCCACAGGA	59.888	20	278	49	326	GATAAGGCCGATGAGGAGCC	60.037	20	TACTTTTGCCCCCACAGGAC	59.888	20	184	142	325
c18383_g1_i5	Di	(GT)6	12	514	525	TCCTGTGGGGGCAAAAGTAC	59.888	20	ACCAAGTGATGTACAAACGAGG	58.601	22	191	360	550	GTCCTGTGGGGGCAAAAGTA	59.888	20	ACCAAGTGATGTACAAACGAGG	58.601	22	192	359	550	TCCTGTGGGGGCAAAAGTAC	59.888	20	GACCAAGTGATGTACAAACGAGG	59.568	23	192	360	551
c18383_g1_i5	Tri	(ACG)5	15	233	247	AATGGAACTAGGGTGCAGGC	60.034	20	TACTTTTGCCCCCACAGGAC	59.888	20	277	102	378	AATGGAACTAGGGTGCAGGC	60.034	20	GTACTTTTGCCCCCACAGGA	59.888	20	278	102	379	GATAAGGCCGATGAGGAGCC	60.037	20	TACTTTTGCCCCCACAGGAC	59.888	20	184	195	378
c18383_g1_i7	Di	(GT)6	12	191	202	TCCTGTGGGGGCAAAAGTAC	59.888	20	ACCAAGTGATGTACAAACGAGG	58.601	22	191	37	227	GTCCTGTGGGGGCAAAAGTA	59.888	20	ACCAAGTGATGTACAAACGAGG	58.601	22	192	36	227	TCCTGTGGGGGCAAAAGTAC	59.888	20	GACCAAGTGATGTACAAACGAGG	59.568	23	192	37	228
c18383_g4_i2	Mono	(T)10	10	231	240	AAAGTTGACGAGGAGCTGGG	59.965	20	ACTCGGATGCACTCTGATGC	60.179	20	106	196	301	AAAGTTGACGAGGAGCTGGG	59.965	20	CGGATGCACTCTGATGCAGA	60.179	20	103	196	298	AAAGTTGACGAGGAGCTGGG	59.965	20	TCGGATGCACTCTGATGCAG	60.179	20	104	196	299
c18384_g1_i1	Di	(GA)7	14	63	76	GTGAAGGCAGCCTCATCAGT	60.036	20	TTTCTTGCCGTGGTGGACTT	60.107	20	208	7	214	TGTGAAGGCAGCCTCATCAG	60.036	20	TTTCTTGCCGTGGTGGACTT	60.107	20	209	6	214	GTGAAGGCAGCCTCATCAGT	60.036	20	TAGCAGTTTCTTGCCGTGGT	59.892	20	214	7	220
c18385_g2_i1	Tri	(CAG)6	18	401	418	GTGGCAGGGGATTCATCGAT	59.891	20	GTCGCAATGGCAAGAACAGG	60.11	20	236	251	486	GTGGCAGGGGATTCATCGAT	59.891	20	GGGCTCGTTCTAGCTTCCTG	60.179	20	191	251	441	GTGGCAGGGGATTCATCGAT	59.891	20	GCTTGATCAGTCGCAATGGC	60.248	20	245	251	495
c18385_g2_i2	Tri	(CAG)6	18	550	567	GTGGCAGGGGATTCATCGAT	59.891	20	GTCGCAATGGCAAGAACAGG	60.11	20	236	400	635	GTGGCAGGGGATTCATCGAT	59.891	20	GGGCTCGTTCTAGCTTCCTG	60.179	20	191	400	590	GTGGCAGGGGATTCATCGAT	59.891	20	GCTTGATCAGTCGCAATGGC	60.248	20	245	400	644
c18385_g2_i3	Tri	(CAG)6	18	549	566	GTGGCAGGGGATTCATCGAT	59.891	20	GTCGCAATGGCAAGAACAGG	60.11	20	236	399	634	GTGGCAGGGGATTCATCGAT	59.891	20	GGGCTCGTTCTAGCTTCCTG	60.179	20	191	399	589	GTGGCAGGGGATTCATCGAT	59.891	20	GCTTGATCAGTCGCAATGGC	60.248	20	245	399	643
c18385_g2_i5	Tri	(AGC)6	18	154	171	GTGTTGCTGCCGAAGTTCAG	60.041	20	GTCGCAATGGCAAGAACAGG	60.11	20	204	35	238	GCACGTCAGCTTACCCTGAT	60.108	20	GTCGCAATGGCAAGAACAGG	60.11	20	157	82	238	GATGCACGTCAGCTTACCCT	60.108	20	GTCGCAATGGCAAGAACAGG	60.11	20	160	79	238
c18391_g4_i2	Di	(GA)6	12	174	185	CGCGCACAAAGAACTCTCAC	60.111	20	GCCATCGCCCAACTAATCGA	60.532	20	199	11	209	CGCCCTAAAGAAGTCGGGAA	59.752	20	GCCATCGCCCAACTAATCGA	60.532	20	170	40	209	ATGCGCCCTAAAGAAGTCGG	60.462	20	GCCATCGCCCAACTAATCGA	60.532	20	173	37	209
c18392_g5_i6	Tri	(GCC)5	15	181	195	CACTCACTTCCTCTCCTGCC	59.751	20	GATCATCAGAGGCGAGGACG	60.04	20	258	22	279	CACTCACTTCCTCTCCTGCC	59.751	20	CGATCATCAGAGGCGAGGAC	60.04	20	259	22	280	TCTTTGTCTCAGGCATGGGG	59.671	20	GATCATCAGAGGCGAGGACG	60.04	20	135	145	279
c18393_g1_i3	Tri	(AGG)5	15	114	128	GTCGGCTTAGTTTTCGACGC	59.907	20	CCCTTGAGCCCAGTCCATTT	59.96	20	265	19	283	GCGTCGGCTTAGTTTTCGAC	59.907	20	CCCTTGAGCCCAGTCCATTT	59.96	20	267	17	283	CGGCTTAGTTTTCGACGCAG	59.907	20	CCCTTGAGCCCAGTCCATTT	59.96	20	263	21	283
c18395_g2_i3	Di	(TA)6	12	800	811
c18401_g7_i2	Tri	(CGC)5	15	49	63	CGGATCCACCTCCACCCTAT	60.472	20	CCGACGTTGTTCATCTCCCA	60.038	20	202	2	203	CGGATCCACCTCCACCCTAT	60.472	20	GGCCTTTGTCCCAGAACTGA	59.89	20	241	2	242	CGGATCCACCTCCACCCTAT	60.472	20	AGGCCTTTGTCCCAGAACTG	59.889	20	242	2	243
c18406_g2_i1	Di	(CG)6	12	235	246	CGAGGAGGAAGAGGTCAGGA	60.034	20	GTCACCAGACTAGCTTGGCA	59.678	20	243	113	355	CGAGGAGGAAGAGGTCAGGA	60.034	20	GCACATCGCTAGCTGGAGTA	59.614	20	279	113	391	ACGACCTCAAGGAGCACATC	59.752	20	ATGCACATCGCTAGCTGGAG	60.25	20	219	175	393
c18406_g2_i5	Di	(CG)6	12	85	96	CAGGAGGCGGTCTTCGTC	59.818	18	ATGCACATCGCTAGCTGGAG	60.25	20	183	60	242	CAGGAGGCGGTCTTCGTC	59.818	18	ACACACTAGTACACGGGTGC	59.684	20	227	60	286	CAGGAGGCGGTCTTCGTC	59.818	18	GTCACCAGACTAGCTTGGCA	59.678	20	145	60	204
c18406_g2_i6	Di	(CG)6	12	235	246	CGAGGAGGAAGAGGTCAGGA	60.034	20	TGGGTCTCTGGAGTCTTCTTCA	60.158	22	165	113	277	CGAGGAGGAAGAGGTCAGGA	60.034	20	AGATGGGTCTCTGGAGTCTTCT	59.685	22	168	113	280	CGAGGAGGAAGAGGTCAGGA	60.034	20	AGGCATTTCCTTTCTTGCACA	58.681	21	230	113	342
c18406_g3_i1	Tri	(TGA)5	15	105	119	GGGAAGCCAAATGGAGGTGA	59.96	20	GAGCCGCAAACGAGCTAAAG	59.905	20	216	57	272	AGGGAAGCCAAATGGAGGTG	59.96	20	GAGCCGCAAACGAGCTAAAG	59.905	20	217	56	272	GGGAAGCCAAATGGAGGTGA	59.96	20	TGCATTAGCCGAATCCAGGG	60.179	20	100	57	156
c18406_g3_i2	Tri	(TGA)5	15	428	442	GGGAAGCCAAATGGAGGTGA	59.96	20	GAGCCGCAAACGAGCTAAAG	59.905	20	216	380	595	AGGGAAGCCAAATGGAGGTG	59.96	20	GAGCCGCAAACGAGCTAAAG	59.905	20	217	379	595	TTGCAGGTGAAGCGGAAGAT	59.963	20	TGCATTAGCCGAATCCAGGG	60.179	20	240	240	479
c18406_g3_i3	Tri	(TGA)5	15	428	442	GGGAAGCCAAATGGAGGTGA	59.96	20	TAGGCCCTACCACCGTAACA	59.959	20	278	380	657	AGGGAAGCCAAATGGAGGTG	59.96	20	TAGGCCCTACCACCGTAACA	59.959	20	279	379	657	GGGAAGCCAAATGGAGGTGA	59.96	20	GAGCCGCAAACGAGCTAAAG	59.905	20	216	380	595
c18408_g1_i11	Tri	(CTG)5	15	253	267	GATGAAGATGAGCTCCGCCA	59.894	20	GCATTGAAAGAGACCGCAGC	60.179	20	229	170	398	TGATGAAGATGAGCTCCGCC	59.894	20	GCATTGAAAGAGACCGCAGC	60.179	20	230	169	398	GAAGATGAGCTCCGCCATGT	60.179	20	GCATTGAAAGAGACCGCAGC	60.179	20	226	173	398
c18408_g1_i8	Tri	(CTG)5	15	253	267	GATGAAGATGAGCTCCGCCA	59.894	20	GCATTGAAAGAGACCGCAGC	60.179	20	229	170	398	TGATGAAGATGAGCTCCGCC	59.894	20	GCATTGAAAGAGACCGCAGC	60.179	20	230	169	398	GAAGATGAGCTCCGCCATGT	60.179	20	GCATTGAAAGAGACCGCAGC	60.179	20	226	173	398
c18408_g2_i1	Tri	(AAC)5	15	190	204	AGGACCTCGACCTCATCTCC	60.106	20	TGGCTCTCTGCTGGAGTACT	59.96	20	255	163	417	AGGACCTCGACCTCATCTCC	60.106	20	ACTGGCTCTCTGCTGGAGTA	59.96	20	257	163	419	AGGACCTCGACCTCATCTCC	60.106	20	AATAGGAGGACTTGCTGGCG	59.821	20	158	163	320
c18420_g1_i1	Mono	(T)13	13	1330	1342
c18420_g1_i5	Mono	(T)13	13	1401	1413
c18426_g1_i1	Tri	(AGG)5	15	32	46
c18429_g1_i1	Tri	(AGC)5	15	109	123	CATTCCAAGGGAGAGGAGCC	59.818	20	GGTGTAGAACGGACGCACA	60.007	19	256	15	270	CCATTCCAAGGGAGAGGAGC	59.818	20	GGTGTAGAACGGACGCACA	60.007	19	257	14	270	CATTCCAAGGGAGAGGAGCC	59.818	20	GGTGTAGAACGGACGCACAG	61.007	20	256	15	270
c18429_g3_i1	Tri	(CGA)6	18	722	739	CTTCGCAACATCCCAGTCCT	60.036	20	CTTCCTCTTGGCCCACCC	59.643	18	180	630	809	CTTCGCAACATCCCAGTCCT	60.036	20	GCTTCCTCTTGGCCCACC	60.362	18	181	630	810	CATCAGGTGTTCGTCTCGCT	60.109	20	CTTCCTCTTGGCCCACCC	59.643	18	152	658	809
c18429_g3_i2	Tri	(CGA)6	18	538	555	CTTCGCAACATCCCAGTCCT	60.036	20	CTTCCTCTTGGCCCACCC	59.643	18	180	446	625	CTTCGCAACATCCCAGTCCT	60.036	20	GCTTCCTCTTGGCCCACC	60.362	18	181	446	626	CATCAGGTGTTCGTCTCGCT	60.109	20	CTTCCTCTTGGCCCACCC	59.643	18	152	474	625
c18429_g3_i3	Tri	(CGA)6	18	983	1000	CTTCGCAACATCCCAGTCCT	60.036	20	CTTCCTCTTGGCCCACCC	59.643	18	180	891	1070	CTTCGCAACATCCCAGTCCT	60.036	20	GCTTCCTCTTGGCCCACC	60.362	18	181	891	1071	CATCAGGTGTTCGTCTCGCT	60.109	20	CTTCCTCTTGGCCCACCC	59.643	18	152	919	1070
c18431_g2_i1	Tri	(CGG)5	15	77	91	GGGTTGCTTACTCTCGCCTT	60.036	20	TACTGGCGTCGCTGTAGAAC	59.83	20	168	16	183	GGGTTGCTTACTCTCGCCTT	60.036	20	GTACTGGCGTCGCTGTAGAA	59.83	20	169	16	184	GGGTTGCTTACTCTCGCCTT	60.036	20	CGACATCGGGGTTCATCTGT	59.824	20	141	16	156
c18431_g2_i3	Tri	(CGG)5	15	77	91	GGGTTGCTTACTCTCGCCTT	60.036	20	TACTGGCGTCGCTGTAGAAC	59.83	20	168	16	183	GGGTTGCTTACTCTCGCCTT	60.036	20	GTACTGGCGTCGCTGTAGAA	59.83	20	169	16	184	GGGTTGCTTACTCTCGCCTT	60.036	20	CGACATCGGGGTTCATCTGT	59.824	20	141	16	156
c18435_g10_i1	Tri	(AGC)7	21	1	21
c18436_g1_i1	Tri	(CTG)6	18	624	641	GCAAGTAGCTAGCGTGTTGC	59.905	20	CATCAGCAACATGGCACGAC	60.179	20	200	542	741	AGGCAGTGCAAGTAGCTAGC	60.108	20	CATCAGCAACATGGCACGAC	60.179	20	207	535	741	GAGAAGTTCCACCCAAGGCA	59.89	20	CATCAGCAACATGGCACGAC	60.179	20	222	520	741
c18436_g1_i4	Tri	(CTG)6	18	797	814	GCAAGTAGCTAGCGTGTTGC	59.905	20	CATCAGCAACATGGCACGAC	60.179	20	200	715	914	AGGCAGTGCAAGTAGCTAGC	60.108	20	CATCAGCAACATGGCACGAC	60.179	20	207	708	914	GAGAAGTTCCACCCAAGGCA	59.89	20	CATCAGCAACATGGCACGAC	60.179	20	222	693	914
c18436_g1_i7	Tri	(CTG)6	18	424	441	GCAAGTAGCTAGCGTGTTGC	59.905	20	CATCAGCAACATGGCACGAC	60.179	20	200	342	541	AGGCAGTGCAAGTAGCTAGC	60.108	20	CATCAGCAACATGGCACGAC	60.179	20	207	335	541	GAGAAGTTCCACCCAAGGCA	59.89	20	CATCAGCAACATGGCACGAC	60.179	20	222	320	541
c18436_g1_i9	Tri	(CTG)6	18	1056	1073	GCAAGTAGCTAGCGTGTTGC	59.905	20	GGCGACGACCTGTTACAAGT	60.319	20	149	977	1125	AGGCAGTGCAAGTAGCTAGC	60.108	20	GGCGACGACCTGTTACAAGT	60.319	20	156	970	1125	GAGAAGTTCCACCCAAGGCA	59.89	20	GGCGACGACCTGTTACAAGT	60.319	20	171	955	1125
c18440_g1_i1	Tri	(GCA)5	15	137	151	GCAGCAGCAGCACCATAATC	59.97	20	ATTTCACCGGGCACTTCGAT	60.035	20	207	0	206	GACAGAGAGAAGCTCCTCGC	59.899	20	ATTTCACCGGGCACTTCGAT	60.035	20	142	65	206	GCAGCAGCAGCACCATAATC	59.97	20	CGGGCACTTCGATCTCTGTT	60.109	20	200	0	199
c18440_g1_i2	Tri	(GCA)5	15	232	246	GACAGAGAGAAGCTCCTCGC	59.899	20	ATTTCACCGGGCACTTCGAT	60.035	20	142	160	301	CGTGATCCAGGAGGTGATGG	59.894	20	ATTTCACCGGGCACTTCGAT	60.035	20	254	48	301	CAGTGGGCCAGGGATTACAG	60.107	20	ATTTCACCGGGCACTTCGAT	60.035	20	193	109	301
c18442_g2_i2	Mono	(A)11	11	458	468	ACGCTTGTTGTCTGTGTTTGT	59.19	21	TCTACGGTGACTGGGTAGGG	60.034	20	245	387	631	ACGCTTGTTGTCTGTGTTTGT	59.19	21	GACAGGGTAAGGCACATGCT	60.035	20	178	387	564	ACGCTTGTTGTCTGTGTTTGT	59.19	21	CTGGGTAGGGTTTAGGCACG	60.108	20	235	387	621
c18446_g2_i13	Tetra	(TGGA)5	20	266	285	ATCGTGCTCTGGAAGTGGTG	60.037	20	GACGCAACTACAACTCCGGA	60.039	20	228	200	427	CATCGTGCTCTGGAAGTGGT	60.037	20	GACGCAACTACAACTCCGGA	60.039	20	229	199	427	ACATCGTGCTCTGGAAGTGG	60.037	20	GACGCAACTACAACTCCGGA	60.039	20	230	198	427
c18446_g2_i7	Tri	(GCT)6	18	252	269	TTCATGCTGTTTCGATCCGC	59.273	20	ATTCCACAGCCGAACGAACA	60.25	20	257	228	484	TTCATGCTGTTTCGATCCGC	59.273	20	CACACCGAGGGAGGAAACTT	59.603	20	235	228	462	TCTACCTCAACTTCGACGCG	59.833	20	ATGGAGTAGTACCAGTGCGG	58.888	20	228	86	313
c18450_g1_i1	Mono	(A)11	11	1	11
c18450_g1_i2	Mono	(A)11	11	1	11
c18451_g1_i1	Tri	(CCG)5	15	24	38
c18459_g3_i2	Penta	(TCATC)5	25	37	61	AGAAGACTGCATGATGTTAGCT	57.515	22	CTACGTTGGTCTACGCGTGT	60.11	20	191	11	201	AGAAGACTGCATGATGTTAGCT	57.515	22	ACTACGTTGGTCTACGCGTG	60.11	20	192	11	202	AGAAGACTGCATGATGTTAGCT	57.515	22	AACAGCCGAGATCGCTGAAT	59.823	20	147	11	157
c18461_g3_i2	Mono	(A)10	10	126	135	ATGATGGCGTCATGATGGGG	60.251	20	CGTAACCGCCGTGGACTTTA	60.388	20	246	25	270	ATGATGGCGTCATGATGGGG	60.251	20	AACCGCCGTGGACTTTAAGA	59.606	20	243	25	267	ATGATGGCGTCATGATGGGG	60.251	20	CAGAGCTCCTCGTATGCACA	59.543	20	183	25	207
c18464_g1_i1	Mono	(T)14	14	463	476
c18464_g1_i2	Mono	(T)14	14	402	415
c18464_g12_i2	Tri	(GCA)6	18	574	591
c18464_g12_i3	Tri	(GCA)6	18	301	318
c18464_g2_i1	Mono	(G)15	15	1	15
c18464_g7_i1	Compound	(GCA)7cttggctgtgccatggctgatgaacagcaa(GAG)5	66	226	291
c18464_g8_i1	Tri	(CAG)7	21	1	21
c18464_g8_i4	Tri	(CAG)7	21	1	21
c18465_g1_i2	Tetra	(TCCT)6	24	90	113	ATCGACCATGTTCGCCACTT	60.036	20	ACGATCAGGAGGAAGGAGCT	60.033	20	129	25	153	GCAGGTAACGGATCGACCAT	59.896	20	ACGATCAGGAGGAAGGAGCT	60.033	20	140	14	153	ATCGACCATGTTCGCCACTT	60.036	20	GCTGGACGATCAGGAGGAAG	59.896	20	134	25	158
c18468_g1_i3	Tri	(TCA)7	21	1545	1565
c18468_g1_i5	Tri	(TCA)7	21	715	735
c18468_g1_i6	Tri	(TCA)7	21	1304	1324
c18468_g1_i7	Tri	(TCA)7	21	837	857
c18470_g2_i1	Di	(TA)6	12	289	300	CTTCTGCACCTACGCCAAGA	60.037	20	GCACATGCATAACGACGCAT	59.972	20	223	108	330	GAACTCGATCCATCTCCGCC	60.319	20	GCACATGCATAACGACGCAT	59.972	20	122	209	330	TCTGCACCTACGCCAAGAAC	60.32	20	GCACATGCATAACGACGCAT	59.972	20	221	110	330
c18470_g2_i2	Di	(AT)6	12	202	213
c18470_g2_i3	Di	(AT)6	12	433	444
c18470_g3_i1	Mono	(A)11	11	1	11
c18474_g1_i3	Mono	(A)13	13	26	38
c18479_g2_i5	Di	(TC)6	12	42	53	TGGTTATCGTGGTGTCCAGC	60.037	20	AGCTGCATCTTATCCTTGCGT	60.134	21	100	13	112	TGGTTATCGTGGTGTCCAGC	60.037	20	AGCTGCATCTTATCCTTGCG	58.409	20	100	13	112	TGGTTATCGTGGTGTCCAGC	60.037	20	AAGCTGCATCTTATCCTTGCG	59.055	21	101	13	113
c18479_g2_i7	Di	(TC)6	12	42	53	TGGTTATCGTGGTGTCCAGC	60.037	20	TGGTCCAGCTTGCTGAGATC	59.749	20	271	13	283	TCGTGGTGTCCAGCTGATTC	60.037	20	TGGTCCAGCTTGCTGAGATC	59.749	20	265	19	283	GGTTATCGTGGTGTCCAGCT	59.751	20	TGGTCCAGCTTGCTGAGATC	59.749	20	270	14	283
c18479_g3_i2	Tri	(TCA)5	15	444	458	TCGACTTGGCCCGGTTTAAA	59.892	20	ACAGAAATCTCACGGCGTGT	59.966	20	139	399	537	TCGACTTGGCCCGGTTTAAA	59.892	20	TTGGGTTCTACCAGGTGGGA	60.104	20	271	399	669	TCCAGGAGCTGCAACAAACT	59.817	20	ACAGAAATCTCACGGCGTGT	59.966	20	274	264	537
c18479_g3_i5	Tri	(TCA)5	15	444	458	TCGACTTGGCCCGGTTTAAA	59.892	20	ACAGAAATCTCACGGCGTGT	59.966	20	139	399	537	TCGACTTGGCCCGGTTTAAA	59.892	20	TTGGGTTCTACCAGGTGGGA	60.104	20	271	399	669	TCCAGGAGCTGCAACAAACT	59.817	20	ACAGAAATCTCACGGCGTGT	59.966	20	274	264	537
c18492_g1_i1	Di	(TC)7	14	1249	1262	ATCACCACTTCACCCAGCAG	59.963	20	GTTCTTGAACACCCACACGC	59.971	20	141	1202	1342	ATCACCACTTCACCCAGCAG	59.963	20	ATCCTCCGTACGTCCTCGAT	59.892	20	116	1202	1317	CATCACCACTTCACCCAGCA	60.251	20	GTTCTTGAACACCCACACGC	59.971	20	142	1201	1342
c18492_g1_i2	Di	(TC)7	14	147	160	TATTGCAGGCCTACGACGTG	60.179	20	GTTCTTGAACACCCACACGC	59.971	20	223	18	240	GCCTACGACGTGTCCTACAC	60.179	20	GTTCTTGAACACCCACACGC	59.971	20	215	26	240	TATTGCAGGCCTACGACGTG	60.179	20	ATCCTCCGTACGTCCTCGAT	59.892	20	198	18	215
c18492_g1_i5	Tri	(GGA)5	15	539	553	GTGGGCAACGATAGCCTCTG	60.812	20	CAAGAGCAAACATGCTGCCA	59.684	20	238	426	663	GTGGGCAACGATAGCCTCTG	60.812	20	ACAAGAGCAAACATGCTGCC	59.684	20	239	426	664	TGGGCAACGATAGCCTCTG	59.478	19	CAAGAGCAAACATGCTGCCA	59.684	20	237	427	663
c18492_g1_i6	Tri	(GGA)5	15	130	144	ATGGGCAACGATAGCCTCTG	59.893	20	CAAGAGCAAACATGCTGCCA	59.684	20	238	17	254	ATGGGCAACGATAGCCTCTG	59.893	20	ACAAGAGCAAACATGCTGCC	59.684	20	239	17	255	GATGGGCAACGATAGCCTCT	59.605	20	CAAGAGCAAACATGCTGCCA	59.684	20	239	16	254
c18495_g1_i2	Mono	(A)11	11	2223	2233	CTACTGGAGAGCAGTTGGGC	60.108	20	TTTGTCCGGCCTCAGAAGTC	59.965	20	162	2099	2260	GCTACTGGAGAGCAGTTGGG	60.108	20	TTTGTCCGGCCTCAGAAGTC	59.965	20	163	2098	2260	CTGGAGAGCAGTTGGGCTAG	59.822	20	TTTGTCCGGCCTCAGAAGTC	59.965	20	159	2102	2260
c18495_g1_i3	Mono	(A)11	11	2704	2714	CTACTGGAGAGCAGTTGGGC	60.108	20	TTTGTCCGGCCTCAGAAGTC	59.965	20	162	2580	2741	GCTACTGGAGAGCAGTTGGG	60.108	20	TTTGTCCGGCCTCAGAAGTC	59.965	20	163	2579	2741	CTGGAGAGCAGTTGGGCTAG	59.822	20	TTTGTCCGGCCTCAGAAGTC	59.965	20	159	2583	2741
c18499_g3_i1	Tri	(AGC)6	18	147	164	ATGCCAACCCAACCACAGAA	60.106	20	CTCATGACCATCTGCCCAGG	60.179	20	206	10	215	AACCCAACCACAGAACCCTG	60.106	20	CTCATGACCATCTGCCCAGG	60.179	20	201	15	215	CAACCCAACCACAGAACCCT	60.106	20	CTCATGACCATCTGCCCAGG	60.179	20	202	14	215
c18499_g3_i2	Tri	(AGC)6	18	147	164	ATGCCAACCCAACCACAGAA	60.106	20	CTCATGACCATCTGCCCAGG	60.179	20	206	10	215	AACCCAACCACAGAACCCTG	60.106	20	CTCATGACCATCTGCCCAGG	60.179	20	201	15	215	CAACCCAACCACAGAACCCT	60.106	20	CTCATGACCATCTGCCCAGG	60.179	20	202	14	215
c18503_g1_i1	Tri	(TGA)5	15	929	943	TGTCCTCATGCTTGCCTTGT	59.889	20	ACATACACGTTCAGGACCGT	59.036	20	233	748	980	CATTCAGCGTTTCAGCCGTC	60.179	20	ACATACACGTTCAGGACCGT	59.036	20	112	869	980	TGTCCTCATGCTTGCCTTGT	59.889	20	GGACCGTAAAACATTGCCACC	60.068	21	220	748	967
c18506_g5_i2	Compound	(AG)11gagtgcttgcaagagggttggttgttgaaatggatctgttggagaggaacattaagaagggggaggaggaggcgcgcaaggaggaagggagga(AGG)5	130	249	378	AGCTGACAACTTGACATGCCT	60.203	21	GTTGGCGAGTGAGAGGCTG	60.74	19	238	184	421	GCTGACAACTTGACATGCCT	58.758	20	GTTGGCGAGTGAGAGGCTG	60.74	19	237	185	421	AGCTGACAACTTGACATGCC	58.758	20	GTTGGCGAGTGAGAGGCTG	60.74	19	238	184	421
c18516_g1_i2	Di	(GC)8	16	266	281	CGGTGGCTGTGCAATTGATC	60.179	20	ACATCGTCCTGAAACCCGTC	60.038	20	220	171	390	CGGTGGCTGTGCAATTGATC	60.179	20	GACATCGTCCTGAAACCCGT	60.038	20	221	171	391	TGTGACTGGCGAAGTTGGAA	59.821	20	ACATCGTCCTGAAACCCGTC	60.038	20	193	198	390
c18523_g1_i1	Tri	(TCC)5	15	56	70	TTCGAACTCCGCACACACTT	60.179	20	CCCAGGTGATGTCGAAGTCC	60.108	20	167	33	199	TTCGAACTCCGCACACACTT	60.179	20	CCCCAGGTGATGTCGAAGTC	60.108	20	168	33	200	TTCGAACTCCGCACACACTT	60.179	20	GTCGATCTTGCCGAAGAGGT	59.826	20	280	33	312
c18539_g1_i5	Mono	(A)10	10	788	797	AGGCCTTCCGATCCTCTTACT	60.063	21	GCATGTCAGAAAAGGTGCACA	59.662	21	234	614	847	AGGCCTTCCGATCCTCTTACT	60.063	21	TGCATGTCAGAAAAGGTGCAC	59.662	21	235	614	848	TGCTGAAAGTCTGAAAGGGCT	59.856	21	GCATGTCAGAAAAGGTGCACA	59.662	21	102	746	847
c18543_g4_i1	Tri	(CGC)6	18	4	21
c18551_g1_i2	Mono	(T)17	17	243	259	GCAGGTGCAGTATGTCAGGA	59.75	20	CGCCGTCATCACTCATCAGA	59.899	20	124	190	313	GCAGGTGCAGTATGTCAGGA	59.75	20	TCGCCGTCATCACTCATCAG	59.899	20	125	190	314	GCAGGTGCAGTATGTCAGGA	59.75	20	CTCGCCGTCATCACTCATCA	59.899	20	126	190	315
c18551_g1_i6	Mono	(T)17	17	302	318	GCAGGTGCAGTATGTCAGGA	59.75	20	CGCCGTCATCACTCATCAGA	59.899	20	124	249	372	GCAGGTGCAGTATGTCAGGA	59.75	20	TCGCCGTCATCACTCATCAG	59.899	20	125	249	373	GCAGGTGCAGTATGTCAGGA	59.75	20	CTCGCCGTCATCACTCATCA	59.899	20	126	249	374
c18551_g1_i7	Mono	(T)17	17	1322	1338	GCAGGTGCAGTATGTCAGGA	59.75	20	CGCCGTCATCACTCATCAGA	59.899	20	124	1269	1392	GCAGGTGCAGTATGTCAGGA	59.75	20	TCGCCGTCATCACTCATCAG	59.899	20	125	1269	1393	GCAGGTGCAGTATGTCAGGA	59.75	20	CTCGCCGTCATCACTCATCA	59.899	20	126	1269	1394
c18551_g2_i2	Tri	(GCC)6	18	2	19
c18552_g2_i1	Di	(CT)6	12	226	237	AGTTTGTCGGGTGGCTCAAA	60.107	20	CACGACGCCATCATTTTCGG	60.248	20	237	44	280	TCGTGCCCATCCTCAAGAAG	59.75	20	CGCCGCGATGTGAATATGTG	60.111	20	178	161	338	CTCGTGCCCATCCTCAAGAA	59.75	20	CGCCGCGATGTGAATATGTG	60.111	20	179	160	338
c18552_g2_i2	Di	(CT)6	12	226	237	AGTTTGTCGGGTGGCTCAAA	60.107	20	CACGACGCCATCATTTTCGG	60.248	20	237	44	280	TCGTGCCCATCCTCAAGAAG	59.75	20	CGCCGCGATGTGAATATGTG	60.111	20	178	161	338	CTCGTGCCCATCCTCAAGAA	59.75	20	CGCCGCGATGTGAATATGTG	60.111	20	179	160	338
c18552_g2_i4	Di	(CT)6	12	226	237	AGTTTGTCGGGTGGCTCAAA	60.107	20	CACGACGCCATCATTTTCGG	60.248	20	237	44	280	TCGTGCCCATCCTCAAGAAG	59.75	20	CGCCGCGATGTGAATATGTG	60.111	20	178	161	338	CTCGTGCCCATCCTCAAGAA	59.75	20	CGCCGCGATGTGAATATGTG	60.111	20	179	160	338
c18552_g4_i3	Mono	(A)14	14	954	967	AGTGGAACTGTCTCAAGTCAGT	58.965	22	ACAGTCCCAGCAAGAACTGT	59.16	20	242	773	1014	AGTGGAACTGTCTCAAGTCAGT	58.965	22	AACAGTCCCAGCAAGAACTGT	59.787	21	243	773	1015	GTGGAACTGTCTCAAGTCAGT	57.539	21	ACAGTCCCAGCAAGAACTGT	59.16	20	241	774	1014
c18553_g2_i1	Tri	(CGC)6	18	1	18
c18553_g3_i1	Di	(CT)6	12	941	952
c18562_g2_i1	Mono	(C)13	13	447	459	TCAAGTCGGACAAGCTGGAC	59.966	20	GTGACCGGCGAGGAAGAAC	60.737	19	128	354	481	CAAGTCGGACAAGCTGGACT	59.966	20	GTGACCGGCGAGGAAGAAC	60.737	19	127	355	481	CCGGAGAATACGCCCTGATC	60.038	20	GTGACCGGCGAGGAAGAAC	60.737	19	200	282	481
c18570_g1_i1	Tri	(CTT)6	18	119	136	CCGCGGCTAGTTCAGATAGG	60.039	20	TCTGATCTGATCTGATCCCACA	58.08	22	168	8	175	CAGCCGAAATGATCTGCACC	59.62	20	TCTGATCTGATCTGATCCCACA	58.08	22	135	41	175	CCACAGCCGAAATGATCTGC	59.62	20	TCTGATCTGATCTGATCCCACA	58.08	22	138	38	175
c18570_g6_i5	Mono	(G)20	20	288	307	GTGGTTAATTCGCCCGTTCG	59.904	20	CAGCTCCACGTCCTTCGAAT	60.109	20	116	254	369	CGTGGTTAATTCGCCCGTTC	59.904	20	CAGCTCCACGTCCTTCGAAT	60.109	20	117	253	369	GTGGTTAATTCGCCCGTTCG	59.904	20	CCAGTTCATTCGCCACGTTG	60.11	20	140	254	393
c18570_g6_i6	Mono	(G)20	20	288	307	GTGGTTAATTCGCCCGTTCG	59.904	20	CAGCTCCACGTCCTTCGAAT	60.109	20	116	254	369	CGTGGTTAATTCGCCCGTTC	59.904	20	CAGCTCCACGTCCTTCGAAT	60.109	20	117	253	369	GTGGTTAATTCGCCCGTTCG	59.904	20	CCAGTTCATTCGCCACGTTG	60.11	20	140	254	393
c18570_g6_i8	Mono	(G)20	20	288	307	GTGGTTAATTCGCCCGTTCG	59.904	20	CAGCTCCACGTCCTTCGAAT	60.109	20	116	254	369	GTGGTTAATTCGCCCGTTCG	59.904	20	GAGGACGACACTGTCCATGG	60.109	20	170	254	423	CGTGGTTAATTCGCCCGTTC	59.904	20	CAGCTCCACGTCCTTCGAAT	60.109	20	117	253	369
c18575_g5_i2	Mono	(A)10	10	265	274	CAGTAGTAGTTGCCACGCGT	60.388	20	CATCCATCCATCGACCGAGG	60.038	20	149	237	385	CAGTAGTAGTTGCCACGCGT	60.388	20	CCATCCATCCATCGACCGAG	60.038	20	150	237	386	ACAGTAGTAGTTGCCACGCG	60.388	20	CATCCATCCATCGACCGAGG	60.038	20	150	236	385
c18575_g7_i1	Mono	(A)14	14	69	82	CCACAGTAGTTGCCATGCGT	60.955	20	CGAGATGCTTAATCCGGCCT	59.966	20	130	42	171	ACCACAGTAGTTGCCATGCG	60.955	20	CGAGATGCTTAATCCGGCCT	59.966	20	131	41	171	CCACAGTAGTTGCCATGCGT	60.955	20	ACGAGATGCTTAATCCGGCC	60.25	20	131	42	172
c18575_g8_i2	Tri	(CAG)7	21	548	568	GATCAGTAGCCCCACCACTG	59.821	20	AGCTGGCGGACGAAGAATAG	59.897	20	241	396	636	TGTGAACCAAGAAGGGGGTG	59.815	20	AGCTGGCGGACGAAGAATAG	59.897	20	193	444	636	GTGTGAACCAAGAAGGGGGT	59.815	20	AGCTGGCGGACGAAGAATAG	59.897	20	194	443	636
c18575_g8_i4	Tri	(CAG)7	21	547	567	GATCAGTAGCCCCACCACTG	59.821	20	AGCTGGCGGACGAAGAATAG	59.897	20	241	395	635	TGTGAACCAAGAAGGGGGTG	59.815	20	AGCTGGCGGACGAAGAATAG	59.897	20	193	443	635	GTGTGAACCAAGAAGGGGGT	59.815	20	AGCTGGCGGACGAAGAATAG	59.897	20	194	442	635
c18575_g8_i6	Tri	(CAG)7	21	547	567	GATCAGTAGCCCCACCACTG	59.821	20	AGCTGGCGGACGAAGAATAG	59.897	20	241	395	635	TGTGAACCAAGAAGGGGGTG	59.815	20	AGCTGGCGGACGAAGAATAG	59.897	20	193	443	635	GTGTGAACCAAGAAGGGGGT	59.815	20	AGCTGGCGGACGAAGAATAG	59.897	20	194	442	635
c18576_g1_i4	Tri	(GCC)6	18	339	356	AGGAAGATCTGGTGCAAGGC	60.035	20	ACCATTCTGCGCTCATGACA	60.036	20	226	279	504	AGGAAGATCTGGTGCAAGGC	60.035	20	AACTGGAAGCTCCACCTGTG	59.891	20	204	279	482	CGGCAAGATCGTCAAGGAGA	59.827	20	ACCATTCTGCGCTCATGACA	60.036	20	206	299	504
c18576_g1_i5	Tri	(GCC)6	18	339	356	AGGAAGATCTGGTGCAAGGC	60.035	20	ACCATTCTGCGCTCATGACA	60.036	20	226	279	504	AGGAAGATCTGGTGCAAGGC	60.035	20	AACTGGAAGCTCCACCTGTG	59.891	20	204	279	482	CGGCAAGATCGTCAAGGAGA	59.827	20	ACCATTCTGCGCTCATGACA	60.036	20	206	299	504
c18576_g3_i1	Tri	(TGC)5	15	72	86	ATGCCCAAGACATCCAGCTC	60.107	20	TCGCATAGCAGCACAGGATT	59.821	20	144	14	157	ATGCCCAAGACATCCAGCTC	60.107	20	AAGGATCGCATAGCAGCACA	59.821	20	149	14	162	ATGCCCAAGACATCCAGCTC	60.107	20	GATCGCATAGCAGCACAGGA	60.25	20	146	14	159
c18576_g6_i1	Tri	(CAC)5	15	138	152	TCACAGGAGGAGACCGATGT	59.96	20	ACGGAAGGTTGCCGAAGTAG	60.038	20	154	24	177	TGTCACAGGAGGAGACCGAT	59.96	20	ACGGAAGGTTGCCGAAGTAG	60.038	20	156	22	177	TCACAGGAGGAGACCGATGT	59.96	20	TTGTACGGAAGGTTGCCGAA	59.894	20	158	24	181
c18576_g6_i3	Tri	(CAC)5	15	138	152	TCACAGGAGGAGACCGATGT	59.96	20	CCTGTCTGCGAAGTTCACCT	59.966	20	263	24	286	TGTCACAGGAGGAGACCGAT	59.96	20	CCTGTCTGCGAAGTTCACCT	59.966	20	265	22	286	TCACAGGAGGAGACCGATGT	59.96	20	TCTGCGAAGTTCACCTTCCC	59.965	20	259	24	282
c18577_g1_i2	Mono	(A)15	15	24	38	AACTGGAGGGCATTTCAAATG	57.033	21	GACTCTCTTGGCGATCCAGG	59.896	20	238	0	237	AACTGGAGGGCATTTCAAATG	57.033	21	TTGGCCTGCTTGTTGGAGAA	60.106	20	138	0	137	AACTGGAGGGCATTTCAAATG	57.033	21	CAAGTTCAGGCGCGAACTTC	60.111	20	173	0	172
c18580_g1_i7	Tri	(CGG)5	15	509	523	TGAGGAACGCGTTCATGGAA	59.966	20	GACTAGGATGCTGTTGGGGG	59.819	20	235	375	609	TTGAGGAACGCGTTCATGGA	59.966	20	GACTAGGATGCTGTTGGGGG	59.819	20	236	374	609	GAGGAGATGAAGGCGATCGG	60.039	20	GACTAGGATGCTGTTGGGGG	59.819	20	143	467	609
c18580_g3_i1	Tri	(CCA)8	24	1	24
c18580_g3_i2	Tri	(CCA)8	24	1	24
c18585_g1_i1	Mono	(T)10	10	875	884	CGGTTCTAGGTAGCACCACC	59.825	20	AATCCGAGCACCAGAGCAAA	59.963	20	202	809	1010	CGGTTCTAGGTAGCACCACC	59.825	20	AAATCCGAGCACCAGAGCAA	59.963	20	203	809	1011	CGGTTCTAGGTAGCACCACC	59.825	20	AAAATCCGAGCACCAGAGCA	59.963	20	204	809	1012
c18588_g1_i2	Mono	(T)10	10	85	94	AGCTAGGGTTTCTGTTGCGC	60.956	20	GCTTCTGCTCGTGGAACTTG	59.485	20	163	8	170	AGCTAGGGTTTCTGTTGCGC	60.956	20	GTTGAAGCGGTAGGAAGGGA	59.388	20	126	8	133	AGCTAGGGTTTCTGTTGCGC	60.956	20	AGTTGAAGCGGTAGGAAGGG	59.386	20	127	8	134
c18594_g8_i4	Tri	(GCT)6	18	1	18
c18596_g1_i2	Di	(GA)11	22	1	22
c18596_g1_i3	Di	(GA)11	22	1	22
c18600_g4_i1	Di	(CT)7	14	1139	1152
c18603_g10_i2	Di	(TC)6	12	194	205	GATTAGATCCCTCCGCTGCC	60.037	20	GGGTGTACATGGTCGATGCA	60.108	20	272	0	271	CCCTCCTCACCTCTCACTCA	59.96	20	GGGTGTACATGGTCGATGCA	60.108	20	233	39	271	CCCTCCTCACCTCTCACTCA	59.96	20	CGCAAAGGTCAACAATCGGG	60.11	20	258	39	296
c18603_g3_i1	Tri	(CTC)5	15	776	790	CCGTGGTCGTGGTAAGGAAA	59.966	20	AGATGTACGTGGGGTCTCCA	59.959	20	113	718	830	TGGTAAGGAAATCGCCACCC	60.035	20	AGATGTACGTGGGGTCTCCA	59.959	20	104	727	830	GTACTCCAGTTCACCACGGG	60.038	20	AGATGTACGTGGGGTCTCCA	59.959	20	216	615	830
c18603_g3_i2	Tri	(CTC)5	15	458	472	CCGTGGTCGTGGTAAGGAAA	59.966	20	AGATGTACGTGGGGTCTCCA	59.959	20	113	400	512	TGGTAAGGAAATCGCCACCC	60.035	20	AGATGTACGTGGGGTCTCCA	59.959	20	104	409	512	GTACTCCAGTTCACCACGGG	60.038	20	AGATGTACGTGGGGTCTCCA	59.959	20	216	297	512
c18604_g1_i19	Tri	(CTT)5	15	312	326
c18604_g1_i22	Tri	(CTT)5	15	494	508
c18604_g1_i5	Tri	(CTT)5	15	343	357
c18604_g1_i6	Tri	(CTT)5	15	295	309
c18607_g6_i3	Tri	(TTC)6	18	322	339	GGATCCACCACCAGCAGAAA	59.962	20	ACCGCGTACAGAATAGTGGC	60.179	20	157	262	418	GGATCCACCACCAGCAGAAA	59.962	20	CCGCGTACAGAATAGTGGCA	60.179	20	156	262	417	TAGGATCCACCACCAGCAGA	59.957	20	ACCGCGTACAGAATAGTGGC	60.179	20	159	260	418
c18609_g3_i1	Mono	(T)10	10	1532	1541	CCTGATGCTGTTCGGTCAGT	60.037	20	AACATGAACCGGCAAATCGC	60.109	20	185	1418	1602	CTGTGATGCGAACCCCTGAT	60.108	20	AACATGAACCGGCAAATCGC	60.109	20	199	1404	1602	AGTGCTACAGACCCAGACCT	59.885	20	ACACTGCAAGGACGGTTCAA	60.107	20	273	1469	1741
c18609_g3_i7	Mono	(T)10	10	1401	1410	CCTGATGCTGTTCGGTCAGT	60.037	20	AACATGAACCGGCAAATCGC	60.109	20	184	1288	1471	CTGTGATGCGAACCCCTGAT	60.108	20	AACATGAACCGGCAAATCGC	60.109	20	198	1274	1471	AGTGCTACAGACCCAGACCT	59.885	20	ACACTGCAAGGACGGTTCAA	60.107	20	272	1339	1610
c18614_g2_i3	Tetra	(ATAC)5	20	1	20
c18615_g9_i1	Tri	(CAG)5	15	108	122	TGTCCATCAGCTCGCTCAAG	60.108	20	GCCGATCGCATACAATGAGC	59.835	20	175	58	232	AGGATGTTGTTGCCATGGGT	59.885	20	GCCGATCGCATACAATGAGC	59.835	20	200	33	232	GTCCATCAGCTCGCTCAAGA	59.826	20	GCCGATCGCATACAATGAGC	59.835	20	174	59	232
c18617_g1_i12	Tri	(GCA)6	18	231	248	CAGTCAGTTGTTGCTGTCGC	60.042	20	CAACAGCAACAGTCTTGGGC	59.969	20	278	94	371	CAGTCAGTTGTTGCTGTCGC	60.042	20	GCAACAGCAACAGTCTTGGG	59.969	20	279	94	372	GAGGAGGAGAAGGAGGTGGT	59.958	20	CAACAGCAACAGTCTTGGGC	59.969	20	180	192	371
c18617_g1_i7	Tri	(GCA)6	18	231	248	GAGGAGGAGAAGGAGGTGGT	59.958	20	CAACAGCAACAGTCTTGGGC	59.969	20	180	192	371	GAGGAGGAGAAGGAGGTGGT	59.958	20	GCAACAGCAACAGTCTTGGG	59.969	20	181	192	372	GAGGAGGAGAAGGAGGTGGT	59.958	20	CACCGTTCCTTCCTTCGTCA	59.967	20	210	192	401
c18617_g1_i8	Tri	(GCA)6	18	231	248	CAGTCAGTTGTTGCTGTCGC	60.042	20	CAACAGCAACAGTCTTGGGC	59.969	20	278	94	371	CAGTCAGTTGTTGCTGTCGC	60.042	20	GCAACAGCAACAGTCTTGGG	59.969	20	279	94	372	GAGGAGGAGAAGGAGGTGGT	59.958	20	CAACAGCAACAGTCTTGGGC	59.969	20	180	192	371
c18622_g3_i1	Tri	(GCG)5	15	214	228	AATCTTGCGGGAGGAACTGG	60.035	20	GTGGTGGAGTCCTTGGACG	60.005	19	232	93	324	AATCTTGCGGGAGGAACTGG	60.035	20	CGTGGTGGAGTCCTTGGAC	60.005	19	233	93	325	GGGAGAGGTCGGAATCTTGC	60.179	20	GTGGTGGAGTCCTTGGACG	60.005	19	244	81	324
c18623_g1_i2	Tetra	(GCAG)5	20	579	598	AGTTACAATACGGCAGCCCC	60.107	20	CGTAACGTGCCACCATACCT	60.109	20	143	542	684	CTGGTACCAATGAGGCTCCG	60.179	20	CGTAACGTGCCACCATACCT	60.109	20	194	491	684	GGTCTGCGTGAGTCTGCTAG	60.179	20	CGTAACGTGCCACCATACCT	60.109	20	270	415	684
c18623_g1_i3	Tetra	(GCAG)5	20	579	598	AGTTACAATACGGCAGCCCC	60.107	20	CGTAACGTGCCACCATACCT	60.109	20	143	542	684	CTGGTACCAATGAGGCTCCG	60.179	20	CGTAACGTGCCACCATACCT	60.109	20	194	491	684	GGTCTGCGTGAGTCTGCTAG	60.179	20	CGTAACGTGCCACCATACCT	60.109	20	270	415	684
c18623_g1_i4	Tetra	(GCAG)5	20	558	577	CACATCTTGGAGGCATGGGT	60.034	20	CGTAACGTGCCACCATACCT	60.109	20	266	398	663	TCTGGCAGCACATCTTGGAG	60.036	20	CGTAACGTGCCACCATACCT	60.109	20	274	390	663	AGTTACAATACGGCAGCCCC	60.107	20	CGTAACGTGCCACCATACCT	60.109	20	143	521	663
c18623_g2_i10	Tri	(CAG)6	18	2	19
c18623_g2_i12	Tri	(CAG)6	18	2	19
c18623_g2_i16	Tri	(CAG)6	18	2	19
c18623_g2_i2	Tri	(AGC)8	24	106	129	CCACCACCAGCATCATCAGT	60.035	20	GTCGGGTCAAGCCAGAATGA	60.036	20	256	44	299	ACCACCACCAGCATCATCAG	60.035	20	GTCGGGTCAAGCCAGAATGA	60.036	20	257	43	299	GACCAGACCAGAACCAGAGC	60.037	20	GTCGGGTCAAGCCAGAATGA	60.036	20	227	73	299
c18623_g2_i4	Tri	(AGC)8	24	106	129	CCACCACCAGCATCATCAGT	60.035	20	GTCGGGTCAAGCCAGAATGA	60.036	20	256	44	299	ACCACCACCAGCATCATCAG	60.035	20	GTCGGGTCAAGCCAGAATGA	60.036	20	257	43	299	GACCAGACCAGAACCAGAGC	60.037	20	GTCGGGTCAAGCCAGAATGA	60.036	20	227	73	299
c18623_g2_i7	Tri	(CAG)6	18	2	19
c18623_g2_i9	Tri	(AGC)8	24	106	129	CCACCACCAGCATCATCAGT	60.035	20	GTCGGGTCAAGCCAGAATGA	60.036	20	256	44	299	ACCACCACCAGCATCATCAG	60.035	20	GTCGGGTCAAGCCAGAATGA	60.036	20	257	43	299	GACCAGACCAGAACCAGAGC	60.037	20	GTCGGGTCAAGCCAGAATGA	60.036	20	227	73	299
c18623_g3_i4	Tri	(AGC)8	24	106	129	CCACCACCAGCATCATCAGT	60.035	20	GTGATTGAACAGCAGCACGG	60.11	20	255	44	298	ACCACCACCAGCATCATCAG	60.035	20	GTGATTGAACAGCAGCACGG	60.11	20	256	43	298	GACCAGACCAGAACCAGAGC	60.037	20	GTGATTGAACAGCAGCACGG	60.11	20	226	73	298
c18623_g3_i5	Tri	(AGC)8	24	106	129	CCACCACCAGCATCATCAGT	60.035	20	GTGATTGAACAGCAGCACGG	60.11	20	255	44	298	ACCACCACCAGCATCATCAG	60.035	20	GTGATTGAACAGCAGCACGG	60.11	20	256	43	298	GACCAGACCAGAACCAGAGC	60.037	20	GTGATTGAACAGCAGCACGG	60.11	20	226	73	298
c18627_g1_i1	Tri	(CAC)5	15	418	432	ATCACAGCAAGAGGAGCCAC	60.036	20	GAACGGTGACACTAGCTGCT	60.038	20	203	368	570	ATCACAGCAAGAGGAGCCAC	60.036	20	GTGTTCCTCGGCTTCTTCGA	60.039	20	112	368	479	AACTCGGCAAGCGAATACCA	60.037	20	GAACGGTGACACTAGCTGCT	60.038	20	267	304	570
c18627_g1_i3	Tri	(CAC)5	15	418	432	ATCACAGCAAGAGGAGCCAC	60.036	20	GTGTTCCTCGGCTTCTTCGA	60.039	20	112	368	479	AACTCGGCAAGCGAATACCA	60.037	20	GTGTTCCTCGGCTTCTTCGA	60.039	20	176	304	479	CAGTAGTGTGCCAGTGCGTA	60.039	20	GTGTTCCTCGGCTTCTTCGA	60.039	20	158	322	479
c18629_g1_i3	Di	(CG)6	12	102	113	ATTTCTATCCTCCGCCCTGC	59.602	20	GCGCTGATACATGTTGGCAG	59.971	20	171	64	234	ATTTCTATCCTCCGCCCTGC	59.602	20	ATGTTGGCAGATTGAGCGGA	60.035	20	161	64	224	ATTTCTATCCTCCGCCCTGC	59.602	20	CATGTTGGCAGATTGAGCGG	59.9	20	162	64	225
c18629_g1_i5	Di	(CG)6	12	102	113	ATTTCTATCCTCCGCCCTGC	59.602	20	TTGCCAGATTGAGCGGAGAG	60.108	20	158	64	221	ATTTCTATCCTCCGCCCTGC	59.602	20	GGTTTTGACGGTGTGCGATC	60.11	20	199	64	262	ATTTCTATCCTCCGCCCTGC	59.602	20	CACGATTGGAGGCTCCTTGA	59.75	20	112	64	175
c18641_g1_i1	Tri	(AAG)5	15	226	240	CGACGAGCGAGATGTCTGAA	59.903	20	CAGGGTGTGGGTTCTCTTCC	59.963	20	246	130	375	CGACGAGCGAGATGTCTGAA	59.903	20	CGTAGTCAGGGTGTGGGTTC	60.038	20	252	130	381	CGACGAGCGAGATGTCTGAA	59.903	20	GTGGTCGTAGTCAGGGTGTG	60.039	20	257	130	386
c18644_g1_i5	Mono	(T)12	12	423	434
c18644_g1_i6	Mono	(T)12	12	1098	1109
c18644_g1_i9	Mono	(T)12	12	859	870
c18644_g2_i6	Tri	(CCA)8	24	1159	1182
c18647_g4_i1	Di	(TA)8	16	910	925
c18647_g4_i2	Di	(TA)8	16	716	731
c18649_g1_i1	Tri	(GCT)5	15	244	258	GAAGGCCATGAGGAGAGCTG	60.179	20	TTGTCACCATCCCGACTGTG	59.965	20	207	104	310	GTGAGGCTGCTGATGAGGAG	60.179	20	TTGTCACCATCCCGACTGTG	59.965	20	166	145	310	GTGAGGCTGCTGATGAGGAG	60.179	20	GTTGCTGCACTGAGTTGCTC	60.041	20	271	145	415
c18649_g1_i2	Tri	(GCT)5	15	1017	1031	GAAGGCCATGAGGAGAGCTG	60.179	20	TTGTCACCATCCCGACTGTG	59.965	20	207	877	1083	GTGAGGCTGCTGATGAGGAG	60.179	20	TTGTCACCATCCCGACTGTG	59.965	20	166	918	1083	GTGAGGCTGCTGATGAGGAG	60.179	20	GTTGCTGCACTGAGTTGCTC	60.041	20	271	918	1188
c18650_g2_i1	Hexa	(CCACAG)5	30	1067	1096
c18651_g1_i1	Tri	(GGC)6	18	50	67	GCGCCGGGGATGGTATATAG	59.896	20	CAAAGCCCTTTGTTCCCACG	59.968	20	252	22	273	GCGCCGGGGATGGTATATAG	59.896	20	TTTAGGGTCCGCTTGCAGAG	60.036	20	162	22	183	GCGCCGGGGATGGTATATAG	59.896	20	CTTTAGGGTCCGCTTGCAGA	60.036	20	163	22	184
c18652_g1_i11	Tri	(GCC)5	15	168	182	CGGTACCGGAAGAAGAGACG	59.902	20	GCGCTCTCCATATGTTCCCA	59.893	20	179	119	297	CGGTACCGGAAGAAGAGACG	59.902	20	TGCGCTCTCCATATGTTCCC	59.893	20	180	119	298	CGGTACCGGAAGAAGAGACG	59.902	20	CGACCTTCTTCTTCCGCTGA	59.756	20	103	119	221
c18652_g1_i15	Tri	(GCC)5	15	167	181	CGGTACCGGAAGAAGAGACG	59.902	20	CTCTAATTTGCATCGGCGGC	60.041	20	122	118	239	CGGTACCGGAAGAAGAGACG	59.902	20	TCTCCCTATTCCAGCCACCA	59.956	20	145	118	262	CGGTACCGGAAGAAGAGACG	59.902	20	CTCCCTATTCCAGCCACCAC	59.819	20	144	118	261
c18655_g4_i3	Mono	(T)10	10	176	185	GGGTGTGGTGGCATGGAATA	60.034	20	ACCCAGTCATTCAACAGTAAATACA	58.461	25	132	118	249	GAACAGAAAGTGGCAAGCCG	60.04	20	ACCCAGTCATTCAACAGTAAATACA	58.461	25	100	150	249	TGGCAGGGAACAGAAAGTGG	60.179	20	ACCCAGTCATTCAACAGTAAATACA	58.461	25	107	143	249
c18665_g4_i1	Di	(TG)8	16	194	209
c18667_g1_i3	Mono	(A)11	11	108	118	CCTGGGCGATAAAAGGGGAA	59.742	20	GGTTGTGGCTATCGTGGGAA	60.036	20	124	27	150	CCTGGGCGATAAAAGGGGAA	59.742	20	AGTGGTGGTTGTGGCTATCG	60.036	20	130	27	156	CCTGGGCGATAAAAGGGGAA	59.742	20	CTTCGTGATGCCCTGGATGT	60.108	20	249	27	275
c18667_g1_i4	Mono	(A)11	11	108	118	CCTGGGCGATAAAAGGGGAA	59.742	20	GGTTGTGGCTATCGTGGGAA	60.036	20	124	27	150	CCTGGGCGATAAAAGGGGAA	59.742	20	AGTGGTGGTTGTGGCTATCG	60.036	20	130	27	156	CCTGGGCGATAAAAGGGGAA	59.742	20	CTTCGTGATGCCCTGGATGT	60.108	20	249	27	275
c18667_g1_i6	Mono	(A)11	11	108	118	CCTGGGCGATAAAAGGGGAA	59.742	20	GGTTGTGGCTATCGTGGGAA	60.036	20	124	27	150	CCTGGGCGATAAAAGGGGAA	59.742	20	AGTGGTGGTTGTGGCTATCG	60.036	20	130	27	156	CCTGGGCGATAAAAGGGGAA	59.742	20	CTTCGTGATGCCCTGGATGT	60.108	20	249	27	275
c18667_g1_i7	Mono	(A)11	11	108	118	CCTGGGCGATAAAAGGGGAA	59.742	20	GGTTGTGGCTATCGTGGGAA	60.036	20	124	27	150	CCTGGGCGATAAAAGGGGAA	59.742	20	AGTGGTGGTTGTGGCTATCG	60.036	20	130	27	156	CCTGGGCGATAAAAGGGGAA	59.742	20	CTTCGTGATGCCCTGGATGT	60.108	20	249	27	275
c18669_g1_i11	Tri	(CGC)5	15	26	40	CACCGCCGCTCTAGATCTC	59.716	19	CCACATCGAAACCAGGGGAA	59.962	20	180	4	183	CACCGCCGCTCTAGATCTC	59.716	19	CAGAGAAACCACCACCACGA	59.894	20	248	4	251	CACCGCCGCTCTAGATCTC	59.716	19	AGAGAAACCACCACCACGAC	59.894	20	247	4	250
c18669_g1_i3	Tri	(CGC)5	15	26	40	CACCGCCGCTCTAGATCTC	59.716	19	GCCTTAGCCGGATCTCCATC	60.037	20	277	4	280	CACCGCCGCTCTAGATCTC	59.716	19	CCACATCGAAACCAGGGGAA	59.962	20	180	4	183	CACCGCCGCTCTAGATCTC	59.716	19	CAGAGAAACCACCACCACGA	59.894	20	248	4	251
c18669_g2_i1	Tri	(CAT)6	18	111	128	AACCAAACGTTCGGTTCACG	59.626	20	CATACACCCAACCTGCCACT	59.962	20	122	72	193	AACCAAACGTTCGGTTCACG	59.626	20	TGCATGCATACACCCAACCT	59.961	20	128	72	199	CGGAAACCAAACGTTCGGTT	59.622	20	CATACACCCAACCTGCCACT	59.962	20	126	68	193
c18669_g2_i2	Tri	(CAT)6	18	176	193	CAACCGCTTCTGGATTTGCC	60.109	20	CATACACCCAACCTGCCACT	59.962	20	250	9	258	GGCAACCGCTTCTGGATTTG	60.109	20	CATACACCCAACCTGCCACT	59.962	20	252	7	258	CAACCGCTTCTGGATTTGCC	60.109	20	TGCATGCATACACCCAACCT	59.961	20	256	9	264
c18669_g2_i4	Tri	(CAT)6	18	587	604	CTCCTGACCACAAGCTGGAG	60.037	20	CATACACCCAACCTGCCACT	59.962	20	276	394	669	ACAAGCTGGAGAAAGTGGGG	59.889	20	CATACACCCAACCTGCCACT	59.962	20	267	403	669	ACAAGCTGGAGAAAGTGGGG	59.889	20	TGCATGCATACACCCAACCT	59.961	20	273	403	675
c18669_g2_i5	Compound	(TA)6tgtgg(GT)7	31	1333	1363	AGGTGTGCTGGCGTTGAATA	59.964	20	ACGTTCCTTTCCTTGGTGAACT	60.093	22	171	1240	1410	TAGGTGTGCTGGCGTTGAAT	59.964	20	ACGTTCCTTTCCTTGGTGAACT	60.093	22	172	1239	1410	ATTAGGTGTGCTGGCGTTGA	59.964	20	ACGTTCCTTTCCTTGGTGAACT	60.093	22	174	1237	1410
c18669_g2_i5	Tri	(CAT)6	18	587	604	CTCCTGACCACAAGCTGGAG	60.037	20	CATACACCCAACCTGCCACT	59.962	20	276	394	669	ACAAGCTGGAGAAAGTGGGG	59.889	20	CATACACCCAACCTGCCACT	59.962	20	267	403	669	ACAAGCTGGAGAAAGTGGGG	59.889	20	TGCATGCATACACCCAACCT	59.961	20	273	403	675
c18669_g2_i6	Tri	(CAT)6	18	587	604	CTCCTGACCACAAGCTGGAG	60.037	20	CATACACCCAACCTGCCACT	59.962	20	276	394	669	ACAAGCTGGAGAAAGTGGGG	59.889	20	CATACACCCAACCTGCCACT	59.962	20	267	403	669	ACAAGCTGGAGAAAGTGGGG	59.889	20	TGCATGCATACACCCAACCT	59.961	20	273	403	675
c18671_g3_i3	Tri	(GGA)5	15	81	95	CGTTCAGCCTCGGGACAG	60.126	18	TCTCGAAGGCTCTCAGACCA	59.962	20	169	17	185	CGTTCAGCCTCGGGACAG	60.126	18	GCTCTCGAAGGCTCTCAGAC	59.899	20	171	17	187	CGTTCAGCCTCGGGACAG	60.126	18	GAAGGCTCTCAGACCACGAC	60.109	20	165	17	181
c18673_g2_i1	Tri	(GCG)5	15	12	26
c18675_g2_i5	Tri	(TCG)6	18	225	242	GAGTTCACGCGCATGATGAC	59.974	20	GCACGCACTCTTGTTGTGTT	59.901	20	200	118	317	CGCAAGGGTTGTGATGTGTG	60.04	20	GCACGCACTCTTGTTGTGTT	59.901	20	181	137	317	GAGTTCACGCGCATGATGAC	59.974	20	CGATCACAAGTCACAACCGC	59.836	20	234	118	351
c18675_g2_i6	Di	(TC)7	14	344	357	CACGGATCAGGCTGCCTATT	59.893	20	TGCCGCATCGCTACTAAACA	60.109	20	260	273	532	CAGGACAGTCACGGATCAGG	59.826	20	TGCCGCATCGCTACTAAACA	60.109	20	269	264	532	CGACAGGACAGTCACGGATC	60.179	20	TGCCGCATCGCTACTAAACA	60.109	20	272	261	532
c18675_g2_i9	Tri	(TCG)6	18	245	262
c18675_g3_i4	Tri	(GCA)5	15	427	441	CCAGAACGCATCATCGTTGC	60.248	20	CTCGGCATGCTCCTCCTATG	60.038	20	239	278	516	GCTAGCAATGCCGATCCAGA	60.25	20	CTCGGCATGCTCCTCCTATG	60.038	20	254	263	516	ATGACAATGTTGGCGGGGAT	60.033	20	TTGCTCAATCCTCCCAGTGC	60.323	20	240	228	467
c18675_g3_i5	Tri	(GGC)7	21	77	97	CAAGCTCCGCGAAATTCGAG	59.974	20	ATGAACTCTTTGGCCTCCCG	60.035	20	265	44	308	CAAGCTCCGCGAAATTCGAG	59.974	20	GTACTCGGCGAACTCAGGAG	59.901	20	134	44	177	CAAGCTCCGCGAAATTCGAG	59.974	20	GCCCAAGTGTCGATCATCCA	60.108	20	224	44	267
c18675_g3_i9	Tri	(GGC)7	21	77	97	CAAGCTCCGCGAAATTCGAG	59.974	20	ATGAACTCTTTGGCCTCCCG	60.035	20	265	44	308	CAAGCTCCGCGAAATTCGAG	59.974	20	GTACTCGGCGAACTCAGGAG	59.901	20	134	44	177	CAAGCTCCGCGAAATTCGAG	59.974	20	GCCCAAGTGTCGATCATCCA	60.108	20	224	44	267
c18675_g4_i2	Mono	(G)13	13	310	322	GAGACCAGACCACCACCAAG	59.965	20	AAACGTTGGGTCGGTGCTAT	59.964	20	200	146	345	CGCTACGCCCCTTTCTTTTG	59.832	20	AAACGTTGGGTCGGTGCTAT	59.964	20	105	241	345	CTACGCTACGCCCCTTTCTT	59.825	20	AAACGTTGGGTCGGTGCTAT	59.964	20	108	238	345
c18677_g2_i2	Tri	(GCA)6	18	1	18
c18681_g3_i1	Mono	(T)10	10	240	249
c18684_g1_i2	Mono	(A)12	12	3	14
c18684_g1_i5	Mono	(A)12	12	3	14
c18686_g1_i1	Tri	(GCT)7	21	607	627
c18686_g1_i5	Tri	(GCT)7	21	728	748
c18687_g1_i4	Tri	(TAG)5	15	985	999	TTGGGTGGCACTCAACTGTT	60.034	20	TCATCATGCCTGTGAGCAATG	58.979	21	270	754	1023	TTGGGTGGCACTCAACTGTT	60.034	20	GGATTTCATCATGCCTGTGAGC	59.966	22	275	754	1028	ATTGGGTGGCACTCAACTGT	59.814	20	TCATCATGCCTGTGAGCAATG	58.979	21	271	753	1023
c18687_g1_i8	Tri	(AGG)5	15	5	19
c18687_g1_i8	Tri	(TAG)5	15	287	301	TGATGATCGAGACGGCATGG	59.967	20	TCATCATGCCTGTGAGCAATG	58.979	21	182	144	325	CCCGGGGATCAGATGATTCG	60.037	20	TCATCATGCCTGTGAGCAATG	58.979	21	263	63	325	TGATGATCGAGACGGCATGG	59.967	20	GGATTTCATCATGCCTGTGAGC	59.966	22	187	144	330
c18688_g2_i1	Mono	(T)11	11	452	462	TGCCCTACTAGTTGGAGGCT	59.957	20	AATTGCAAACAGCTCGTGCA	59.615	20	173	327	499	GTGCCCTACTAGTTGGAGGC	59.822	20	AATTGCAAACAGCTCGTGCA	59.615	20	174	326	499	GCTGTAACCGAAAGTGTGCC	59.763	20	AATTGCAAACAGCTCGTGCA	59.615	20	156	344	499
c18693_g3_i1	Tri	(CGG)5	15	295	309
c18693_g3_i2	Tri	(CGG)5	15	188	202
c18693_g3_i3	Tri	(CGG)5	15	298	312
c18697_g1_i4	Tri	(GCC)5	15	241	255
c18698_g8_i1	Mono	(T)12	12	945	956	TGGAGCGGCTTCATGCTAAA	60.036	20	AAACAGAAACGGGCACTCCA	60.107	20	277	855	1131	GAAGGCTAAAGGCGGTCAGT	60.036	20	AAACAGAAACGGGCACTCCA	60.107	20	229	903	1131	TGAAGGCTAAAGGCGGTCAG	60.036	20	AAACAGAAACGGGCACTCCA	60.107	20	230	902	1131
c18701_g4_i1	Mono	(A)11	11	1146	1156	ATGACCACTGACCGAACACC	59.965	20	TCATTGCGCCCAGTAACACT	59.964	20	226	1016	1241	CAGCTTTCGTGTGGCATTCC	60.11	20	TCATCGGCTACCCCTGGTAA	60.032	20	268	1080	1347	GAACACCTGCTCCAAGTCCA	59.891	20	AGACTGGACAGGCAAGAAGC	59.964	20	279	1029	1307
c18701_g4_i2	Mono	(A)11	11	785	795	ATGACCACTGACCGAACACC	59.965	20	TCATTGCGCCCAGTAACACT	59.964	20	226	655	880	CAGCTTTCGTGTGGCATTCC	60.11	20	TCATCGGCTACCCCTGGTAA	60.032	20	268	719	986	GAACACCTGCTCCAAGTCCA	59.891	20	AGACTGGACAGGCAAGAAGC	59.964	20	279	668	946
c18701_g5_i2	Tri	(GGA)7	21	623	643	CAAGGGAGCTCACAGAAGCA	59.964	20	ACTCTCACGAACCTCCCTGA	59.887	20	263	420	682	AGAACTTGCCAAGGGAGCTC	59.963	20	ACTCTCACGAACCTCCCTGA	59.887	20	272	411	682	CAAGGGAGCTCACAGAAGCA	59.964	20	CACTCTCACGAACCTCCCTG	59.755	20	264	420	683
c18704_g1_i2	Tri	(GCC)7	21	1	21
c18704_g1_i3	Tri	(GCC)7	21	1	21
c18704_g1_i4	Tri	(GCC)7	21	1	21
c18705_g1_i2	Tri	(TGG)7	21	197	217	AAGAGGGACCTACGGCTCAT	60.032	20	CTGGTGGTGATGCATGACCT	60.035	20	181	129	309	TCATCAGGGTTCTGCAGCAG	60.036	20	CTGGTGGTGATGCATGACCT	60.035	20	165	145	309	CTCATCAGGGTTCTGCAGCA	60.036	20	CTGGTGGTGATGCATGACCT	60.035	20	166	144	309
c18705_g1_i4	Tri	(TGG)7	21	197	217	AAGAGGGACCTACGGCTCAT	60.032	20	CTGGTGGTGATGCATGACCT	60.035	20	181	129	309	TCATCAGGGTTCTGCAGCAG	60.036	20	CTGGTGGTGATGCATGACCT	60.035	20	165	145	309	CTCATCAGGGTTCTGCAGCA	60.036	20	CTGGTGGTGATGCATGACCT	60.035	20	166	144	309
c18705_g1_i5	Tri	(TGC)5	15	94	108	CGGCCACAGACCCTAAAAGA	59.676	20	TGCCACCACTCCACATCATC	60.035	20	229	35	263	CGGCCACAGACCCTAAAAGA	59.676	20	TTGGCTTGAGCTAGCACACA	59.892	20	148	35	182	TGACCTGCTGAGATTGCACA	59.602	20	TGCCACCACTCCACATCATC	60.035	20	208	56	263
c18705_g1_i5	Tri	(TGG)7	21	658	678	AAGAGGGACCTACGGCTCAT	60.032	20	CTGGTGGTGATGCATGACCT	60.035	20	181	590	770	TCATCAGGGTTCTGCAGCAG	60.036	20	CTGGTGGTGATGCATGACCT	60.035	20	165	606	770	CTCATCAGGGTTCTGCAGCA	60.036	20	CTGGTGGTGATGCATGACCT	60.035	20	166	605	770
c18708_g2_i1	Tri	(CGG)5	15	267	281
c18711_g1_i3	Mono	(T)12	12	300	311	TTCGTATCCCCTGGTTGTGC	60.036	20	CCCGCTGCAGTTTGTTTACC	60.04	20	200	150	349	GAGTGCTTCGTATCCCCTGG	59.895	20	CCCGCTGCAGTTTGTTTACC	60.04	20	206	144	349	CTGAGCCTGCTACTGTTGCT	60.037	20	CACAGGTGCGCACAAATACC	60.11	20	244	274	517
c18711_g1_i4	Mono	(T)12	12	503	514	CCGTTCCCAAAGTCCGAGAA	59.966	20	CCCGCTGCAGTTTGTTTACC	60.04	20	258	295	552	CATCCGTTCCCAAAGTCCGA	60.037	20	CCCGCTGCAGTTTGTTTACC	60.04	20	261	292	552	TCATCCGTTCCCAAAGTCCG	60.037	20	CCCGCTGCAGTTTGTTTACC	60.04	20	262	291	552
c18713_g4_i1	Tri	(AGC)5	15	1	15
c18713_g4_i1	Tri	(GCC)5	15	132	146	AGAAGGGAGGCGAAGAAAGC	60.036	20	GTCCTCTTCCTTGGTCCACG	60.037	20	166	46	211	AGAAGGGAGGCGAAGAAAGC	60.036	20	CGTCCTCTTCCTTGGTCCAC	60.037	20	167	46	212	AGAAGGGAGGCGAAGAAAGC	60.036	20	TCGTCCTCTTCCTTGGTCCA	60.179	20	168	46	213
c18714_g3_i1	Di	(GT)8	16	960	975	GACATAGTCCAAGGCAGCCA	59.747	20	TCCTCAACAAACCCTGAGCC	59.89	20	214	935	1148	TGACATAGTCCAAGGCAGCC	59.747	20	TCCTCAACAAACCCTGAGCC	59.89	20	215	934	1148	GACATAGTCCAAGGCAGCCA	59.747	20	CCTCAACAAACCCTGAGCCT	59.889	20	213	935	1147
c18715_g3_i1	Tri	(CCG)5	15	198	212	GAAGATAGAGCATGGGGCCC	59.963	20	AGAAGTGGGTGGTTTTGGGG	60.106	20	263	57	319	CGCGACGACTTCACCAAATC	59.907	20	AGAAGTGGGTGGTTTTGGGG	60.106	20	209	111	319	ATCCCCATTCTCCAACTCGC	59.819	20	AGAAGTGGGTGGTTTTGGGG	60.106	20	226	94	319
c18715_g3_i3	Tri	(AAG)5	15	252	266
c18715_g3_i7	Tri	(CCG)5	15	65	79	GAAAACTCCTCGTCGCCCTC	60.737	20	AGAAGTGGGTGGTTTTGGGG	60.106	20	169	18	186	GAAAACTCCTCGTCGCCCTC	60.737	20	TTACCCAACCACCGCTTTCA	59.817	20	274	18	291	GAAAACTCCTCGTCGCCCTC	60.737	20	GGGCTGTTCAGGAACGACTT	60.25	20	144	18	161
c18719_g2_i3	Mono	(A)11	11	1	11
c18719_g5_i2	Tri	(CGC)6	18	86	103	GACGTAGAGGAGGGGGAGAT	59.521	20	CACCATTGTTCAAGCGCTCC	60.11	20	100	56	155	GACGTAGAGGAGGGGGAGAT	59.521	20	GCATCGGCACCATTGTTCAA	59.757	20	107	56	162	GACGTAGAGGAGGGGGAGAT	59.521	20	TGGCCATTCTCCCTTCCATG	59.74	20	271	56	326
c18719_g7_i1	Tri	(CGC)6	18	86	103	GACGTAGAGGAGGGGGAGAT	59.521	20	CACCATTGTTCAAGCGCTCC	60.11	20	100	56	155	GACGTAGAGGAGGGGGAGAT	59.521	20	GGATACCCCCGCTTTCAGAC	60.179	20	226	56	281	GACGTAGAGGAGGGGGAGAT	59.521	20	GTCCGTCTCTAGGGGATGGA	59.815	20	181	56	236
c18724_g2_i3	Tri	(AAG)5	15	1	15
c18728_g10_i2	Tri	(GCT)5	15	37	51
c18729_g1_i1	Tri	(GCA)7	21	1973	1993	ATGAGCAGCGACAGTGTCAA	59.966	20	TCACAAAGGGAGTGTCGTCG	59.968	20	208	1838	2045	ATGAGCAGCGACAGTGTCAA	59.966	20	CTGAACTCTGATGTGCCGGT	60.037	20	245	1838	2082	ATGAGCAGCGACAGTGTCAA	59.966	20	ACCTGAACTCTGATGTGCCG	60.037	20	247	1838	2084
c18729_g1_i2	Tri	(GCA)7	21	239	259	ATGAGCAGCGACAGTGTCAA	59.966	20	TCACAAAGGGAGTGTCGTCG	59.968	20	208	104	311	ATGCTCCTGACATATGCCGG	59.964	20	TCACAAAGGGAGTGTCGTCG	59.968	20	264	48	311	ATGAGCAGCGACAGTGTCAA	59.966	20	CTGAACTCTGATGTGCCGGT	60.037	20	245	104	348
c18732_g1_i16	Di	(TG)6	12	50	61	AAAGTCCAACCCAGAGAGCG	59.965	20	GGGAATGATTTGACGACGCG	59.974	20	127	1	127	AAAGTCCAACCCAGAGAGCG	59.965	20	GCTGCTAGGTAATTGCGCAC	59.972	20	231	1	231	AAAGTCCAACCCAGAGAGCG	59.965	20	CAAAGCCTCCGGTTTCTTGC	60.039	20	205	1	205
c18734_g1_i6	Di	(GT)6	12	490	501	GCTCGGAGGTGCCCAATAAT	60.179	20	GCTACATACCCGCACACACT	60.108	20	160	368	527	GCTCGGAGGTGCCCAATAAT	60.179	20	AGCTACATACCCGCACACAC	60.108	20	161	368	528	GCTCGGAGGTGCCCAATAAT	60.179	20	CTTGGCGATCTTTGGTTGCC	60.109	20	250	368	617
c18734_g1_i7	Di	(GT)6	12	216	227	GCTCGGAGGTGCCCAATAAT	60.179	20	GCTACATACCCGCACACACT	60.108	20	160	94	253	GCTCGGAGGTGCCCAATAAT	60.179	20	AGCTACATACCCGCACACAC	60.108	20	161	94	254	GCTCGGAGGTGCCCAATAAT	60.179	20	CTTGGCGATCTTTGGTTGCC	60.109	20	250	94	343
c18734_g2_i2	Di	(GT)6	12	106	117	TCTCTCCAGCAGCTTTCGC	60.08	19	GTGGGTGAGCGTGATCTCTC	60.179	20	255	1	255	CTCTCTCCAGCAGCTTTCGC	61.083	20	GTGGGTGAGCGTGATCTCTC	60.179	20	256	0	255	GCAAGTAGCAGGAGACACAGA	59.726	21	CAGCTTCTACTGACACGGCA	60.038	20	229	81	309
c18741_g4_i1	Mono	(T)10	10	811	820	CTGTAGCCACCGCCTTAACA	60.037	20	TGCCAAACAGGGGAAAACAG	58.881	20	170	710	879	ACAGGCCTGTCGAACAACTT	59.82	20	TGCCAAACAGGGGAAAACAG	58.881	20	215	665	879	AACAGGCCTGTCGAACAACT	59.82	20	TGCCAAACAGGGGAAAACAG	58.881	20	216	664	879
c18741_g5_i2	Di	(GT)8	16	792	807	TACCCCCAATGGCGTTGTAC	60.035	20	ACAGCACACACTCTAGAGAGG	58.833	21	247	612	858	GTACCCCCAATGGCGTTGTA	60.035	20	ACAGCACACACTCTAGAGAGG	58.833	21	248	611	858	AAGAGAATCCAGGGCTTCGC	60.107	20	ACAGCACACACTCTAGAGAGG	58.833	21	213	646	858
c18746_g2_i1	Tri	(TGC)6	18	209	226	GGTGGTGGAGTCGAGGAAAG	60.037	20	GGTTACCACAGACGCCGG	60.434	18	217	37	253	GTGCGAGAAGGAGAAGTCCC	60.109	20	GGTTACCACAGACGCCGG	60.434	18	190	64	253	GAGAAGTCCCTGTCGTCACG	60.11	20	GGTTACCACAGACGCCGG	60.434	18	180	74	253
c18747_g1_i3	Tri	(GAA)5	15	55	69	AGCCATGTCGGACGAAGAAG	60.109	20	TGGATTCTTCTTCGACCGGC	60.108	20	119	5	123	GCCATGTCGGACGAAGAAGA	60.109	20	TGGATTCTTCTTCGACCGGC	60.108	20	118	6	123	AGCCATGTCGGACGAAGAAG	60.109	20	CGCAACTTGGGCTTGGATTC	60.109	20	132	5	136
c18747_g1_i7	Tri	(GAA)5	15	55	69	AGCCATGTCGGACGAAGAAG	60.109	20	TTCCTCGTGACGCTTCTTGG	60.32	20	250	5	254	GCCATGTCGGACGAAGAAGA	60.109	20	TTCCTCGTGACGCTTCTTGG	60.32	20	249	6	254	AGCCATGTCGGACGAAGAAG	60.109	20	GACGCAACTTGGGCTTTGAA	59.616	20	158	5	162
c18750_g1_i5	Tri	(AGG)5	15	131	145	TCTCGATTCTACAGTGCCGC	59.899	20	TCTTCTTCTTGCCCTGGCTG	59.963	20	233	5	237	TCTCGATTCTACAGTGCCGC	59.899	20	GCAGATCCTCCTGAACCGAG	59.896	20	199	5	203	TCTCGATTCTACAGTGCCGC	59.899	20	CCACCATCGACAGGTCCATC	60.179	20	173	5	177
c18750_g1_i6	Compound	(AGA)5aggctgcaccaaggtgctcagagctgacgaccagaaggcggcgcgagacctctactgggaggcggtat(GCG)5	98	948	1045	CGGTTCTGACCTCCATAGCC	59.895	20	TCCTCACCCTGGAGACAATC	58.427	20	249	829	1077	GCTTCGGTTCTGACCTCCAT	59.749	20	TCCTCACCCTGGAGACAATC	58.427	20	253	825	1077	CTGCTTCGGTTCTGACCTCC	60.39	20	TCCTCACCCTGGAGACAATC	58.427	20	255	823	1077
c18751_g2_i1	Di	(TA)7	14	559	572	AGTGTTTGTTCTGCGAACGC	59.972	20	TCTCGTACAGGATTACAGGAACA	58.662	23	115	486	600	TAGTCAGTAGCTGCGATGCG	59.971	20	TCTCGTACAGGATTACAGGAACA	58.662	23	170	431	600	CGATCGACTAGTGGTGGTGG	59.899	20	TCTCGTACAGGATTACAGGAACA	58.662	23	152	449	600
c18751_g2_i1	Tri	(CGC)5	15	307	321	GTCGCACTGGTTCTGGAAGA	59.966	20	CGCATCGCAGCTACTGACTA	59.971	20	196	255	450	GAAGTCGCACTGGTTCTGGA	59.966	20	CGCATCGCAGCTACTGACTA	59.971	20	199	252	450	AGTCGCACTGGTTCTGGAAG	59.966	20	CGCATCGCAGCTACTGACTA	59.971	20	197	254	450
c18751_g2_i2	Di	(TA)7	14	419	432	AGTGTTTGTTCTGCGAACGC	59.972	20	TCTCGTACAGGATTACAGGAACA	58.662	23	115	346	460	TAGTCAGTAGCTGCGATGCG	59.971	20	TCTCGTACAGGATTACAGGAACA	58.662	23	170	291	460	CGATCGACTAGTGGTGGTGG	59.899	20	TCTCGTACAGGATTACAGGAACA	58.662	23	152	309	460
c18751_g2_i2	Tri	(CGC)5	15	167	181	GTCGCACTGGTTCTGGAAGA	59.966	20	CGCATCGCAGCTACTGACTA	59.971	20	196	115	310	GAAGTCGCACTGGTTCTGGA	59.966	20	CGCATCGCAGCTACTGACTA	59.971	20	199	112	310	AGTCGCACTGGTTCTGGAAG	59.966	20	CGCATCGCAGCTACTGACTA	59.971	20	197	114	310
c18751_g2_i3	Tri	(CGC)5	15	307	321	GTCGCACTGGTTCTGGAAGA	59.966	20	CGCATCGCAGCTACTGACTA	59.971	20	196	255	450	GAAGTCGCACTGGTTCTGGA	59.966	20	CGCATCGCAGCTACTGACTA	59.971	20	199	252	450	AGTCGCACTGGTTCTGGAAG	59.966	20	CGCATCGCAGCTACTGACTA	59.971	20	197	254	450
c18751_g2_i4	Di	(TA)7	14	562	575	AGTGTTTGTTCTGCGAACGC	59.972	20	TCTCGTACAGGATTACAGGAACA	58.662	23	115	489	603	TAGTCAGTAGCTGCGATGCG	59.971	20	TCTCGTACAGGATTACAGGAACA	58.662	23	170	434	603	CGATCGACTAGTGGTGGTGG	59.899	20	TCTCGTACAGGATTACAGGAACA	58.662	23	152	452	603
c18751_g2_i4	Tri	(CGC)5	15	310	324	GTCGCACTGGTTCTGGAAGA	59.966	20	CGCATCGCAGCTACTGACTA	59.971	20	196	258	453	GAAGTCGCACTGGTTCTGGA	59.966	20	CGCATCGCAGCTACTGACTA	59.971	20	199	255	453	AGTCGCACTGGTTCTGGAAG	59.966	20	CGCATCGCAGCTACTGACTA	59.971	20	197	257	453
c18752_g2_i2	Tri	(CAG)5	15	497	511	TGAGGAGGAGAGAGCAGGAC	60.034	20	CACCTTGCTGTACACGTGC	59.431	19	239	334	572	TGAGGAGGAGAGAGCAGGAC	60.034	20	GCACCTTGCTGTACACGTG	59.431	19	240	334	573	ACCGGATAGCACGAATGGAC	59.896	20	CACCTTGCTGTACACGTGC	59.431	19	221	352	572
c18752_g2_i4	Tri	(CAG)5	15	114	128	GGGAGAGGGAGAGAGAGCAA	60.033	20	CACCTTGCTGTACACGTGC	59.431	19	143	47	189	GGGAGAGGGAGAGAGAGCAA	60.033	20	GCACCTTGCTGTACACGTG	59.431	19	144	47	190	AGAAGAGACACCGCGAAAGG	60.038	20	CACCTTGCTGTACACGTGC	59.431	19	167	23	189
c18758_g2_i1	Penta	(AAAGA)5	25	1	25
c18759_g1_i5	Di	(TG)6	12	10	21
c18761_g1_i10	Tri	(GGA)6	18	1061	1078
c18762_g2_i2	Mono	(T)11	11	565	575	CCTTAACGTCGTCAGCCCTT	60.038	20	CAGAAACACGCATGATCACGA	59.274	21	153	447	599	CCTTAACGTCGTCAGCCCTT	60.038	20	TCAGAAACACGCATGATCACG	59.274	21	154	447	600	AAGCAGGGTCCTTAACGTCG	60.038	20	CAGAAACACGCATGATCACGA	59.274	21	162	438	599
c18763_g2_i1	Mono	(A)11	11	397	407	CAAGAAGTGCTGAGCTCGGA	60.038	20	AACATCAAAGCGTCCCAAGC	59.402	20	212	228	439	CAAGAAGTGCTGAGCTCGGA	60.038	20	ATCAAAGCGTCCCAAGCGAA	60.605	20	209	228	436	TGAGCTCGGATCGGAACATG	59.897	20	AACATCAAAGCGTCCCAAGC	59.402	20	202	238	439
c18763_g3_i1	Mono	(G)11	11	1689	1699
c18763_g3_i6	Mono	(G)11	11	1537	1547
c18770_g2_i1	Tri	(AGC)7	21	1	21
c18772_g2_i3	Tri	(CGG)5	15	22	36	CCACTACGCCGCCAACAA	60.667	18	TTGCACATCAGCATGGGGAT	60.033	20	180	1	180	CCACTACGCCGCCAACAA	60.667	18	GCTCTTGCACATCAGCATGG	59.899	20	184	1	184	CCACTACGCCGCCAACAA	60.667	18	TCTCCACAGGGTCCTCAACA	60.105	20	112	1	112
c18772_g2_i4	Tri	(CGG)5	15	22	36	CCACTACGCCGCCAACAA	60.667	18	TTGCACATCAGCATGGGGAT	60.033	20	180	1	180	CCACTACGCCGCCAACAA	60.667	18	GCTCTTGCACATCAGCATGG	59.899	20	184	1	184	CCACTACGCCGCCAACAA	60.667	18	TCTCCACAGGGTCCTCAACA	60.105	20	112	1	112
c18776_g3_i3	Tri	(GCC)6	18	62	79	GGGAGGCCAAGGATTCCAAA	59.959	20	TCTTCGTGTCTGCCATGCTT	59.965	20	141	32	172	GGGAGGCCAAGGATTCCAAA	59.959	20	TCGTGTCTGCCATGCTTGAT	60.036	20	138	32	169	GGGAGGCCAAGGATTCCAAA	59.959	20	CGTGTCTGCCATGCTTGATG	59.902	20	137	32	168
c18777_g6_i1	Mono	(A)12	12	438	449	CTGCGACTCTGCGTAGTAGC	60.59	20	CCGGGACATAGGCGTAGAAC	59.968	20	132	348	479	GTCTGCGACTCTGCGTAGTA	59.274	20	CCGGGACATAGGCGTAGAAC	59.968	20	134	346	479	CTGCGACTCTGCGTAGTAGC	60.59	20	CAAGCAAACATCTCCCGGGA	60.322	20	146	348	493
c18777_g6_i1	Tri	(CGA)5	15	239	253	CTCTCCTCGGGTTTCTTCGG	59.826	20	AGCTACGCTACGAGCATGTC	59.97	20	119	194	312	CTCTCCTCGGGTTTCTTCGG	59.826	20	GAGCTACGCTACGAGCATGT	59.97	20	120	194	313	CCTCTCCTCGGGTTTCTTCG	59.826	20	AGCTACGCTACGAGCATGTC	59.97	20	120	193	312
c18777_g7_i1	Tri	(AGC)7	21	4	24
c18777_g7_i2	Tri	(AGC)7	21	4	24
c18781_g3_i9	Tri	(CAG)5	15	1	15
c18781_g4_i1	Mono	(T)11	11	675	685	GAGCTGTGGGTGCTGTTTTG	59.969	20	CCAGTAACCTAATTGAACCGAACC	59.606	24	180	540	719	GCGAATTTACTCGTGCGCTT	59.905	20	CCAGTAACCTAATTGAACCGAACC	59.606	24	119	601	719	TGGTGACTGATGCTGTAGCG	60.109	20	CCAGTAACCTAATTGAACCGAACC	59.606	24	136	584	719
c18785_g2_i7	Di	(TC)8	16	339	354
c18785_g3_i1	Mono	(T)10	10	51	60	TGAGTGCATTGGAATACATCAATGT	59.347	25	ACCAACTCACGTGAGGCAAA	60.107	20	160	13	172	TGAGTGCATTGGAATACATCAATGT	59.347	25	GAGAATGCGAGTGTGCTCCT	60.108	20	131	13	143	TGAGTGCATTGGAATACATCAATGT	59.347	25	AGAGAATGCGAGTGTGCTCC	60.108	20	132	13	144
c18785_g3_i2	Mono	(T)10	10	169	178	AAAAAGGGGGTGCAACCTGA	60.032	20	ACCAACTCACGTGAGGCAAA	60.107	20	188	103	290	AAAAAGGGGGTGCAACCTGA	60.032	20	GAGAATGCGAGTGTGCTCCT	60.108	20	159	103	261	AAAAAGGGGGTGCAACCTGA	60.032	20	AGAGAATGCGAGTGTGCTCC	60.108	20	160	103	262
c18787_g4_i1	Tetra	(GGTC)5	20	120	139	TCGGAGCTACCTATCCCGAG	59.964	20	GAGAGATCCCAACCAACGGG	60.108	20	124	69	192	TCGGAGCTACCTATCCCGAG	59.964	20	GGAGAGATCCCAACCAACGG	60.108	20	125	69	193	CTCGGAGCTACCTATCCCGA	59.964	20	GAGAGATCCCAACCAACGGG	60.108	20	125	68	192
c18787_g4_i3	Tetra	(GGTC)5	20	120	139	TCGGAGCTACCTATCCCGAG	59.964	20	GAGAGATCCCAACCAACGGG	60.108	20	124	69	192	TCGGAGCTACCTATCCCGAG	59.964	20	GGAGAGATCCCAACCAACGG	60.108	20	125	69	193	CTCGGAGCTACCTATCCCGA	59.964	20	GAGAGATCCCAACCAACGGG	60.108	20	125	68	192
c18789_g2_i1	Tri	(TCT)6	18	334	351	TCGCTGTTGAGACCACCTTC	59.966	20	CCTCTATGCATCGCCTAGCC	60.108	20	273	270	542	CGCTGTTGAGACCACCTTCT	59.966	20	CCTCTATGCATCGCCTAGCC	60.108	20	272	271	542	CTCGCTGTTGAGACCACCTT	59.966	20	CCTCTATGCATCGCCTAGCC	60.108	20	274	269	542
c18794_g2_i1	Di	(GA)6	12	1070	1081	CAGACAGAGCTGGTGCAGAA	59.966	20	CGGTACCGTACACCCCAAAA	59.965	20	242	912	1153	GGCTTCTACTCAGTGCACGT	60.038	20	CGGTACCGTACACCCCAAAA	59.965	20	269	885	1153	CAGACAGAGCTGGTGCAGAA	59.966	20	TTCATGCGGTACCGTACACC	60.109	20	248	912	1159
c18795_g1_i2	Tetra	(TTGA)5	20	99	118	GCTGGAAGAGGCTTTACCCA	59.672	20	GATGCTGTTCCTGTCCTCCC	60.107	20	182	4	185	GCTGGAAGAGGCTTTACCCA	59.672	20	GGATGCTGTTCCTGTCCTCC	60.107	20	183	4	186	GGCTGGAAGAGGCTTTACCC	60.394	20	GATGCTGTTCCTGTCCTCCC	60.107	20	183	3	185
c18795_g1_i3	Tetra	(TTGA)5	20	759	778	TGCCACAACCGAGGAAAAGA	59.818	20	GATGCTGTTCCTGTCCTCCC	60.107	20	202	644	845	TGCCACAACCGAGGAAAAGA	59.818	20	GGATGCTGTTCCTGTCCTCC	60.107	20	203	644	846	TCTTGCCACAACCGAGGAAA	59.818	20	GATGCTGTTCCTGTCCTCCC	60.107	20	205	641	845
c18795_g1_i3	Tri	(CTT)5	15	625	639	TGGGCAGTTGTATGTCGCTT	59.964	20	TCTTTTCCTCGGTTGTGGCA	59.818	20	177	487	663	TGGGCAGTTGTATGTCGCTT	59.964	20	TGCTGAAGGTTGCCACTCTT	59.817	20	193	487	679	AAACAAAGCGCAAGGCCAAA	60.108	20	TCTTTTCCTCGGTTGTGGCA	59.818	20	243	421	663
c18799_g1_i1	Mono	(T)16	16	328	343
c18801_g5_i1	Tri	(GAG)5	15	62	76	GTTGTTGGGGAGCGTGTTTG	60.249	20	CTGAACAGGTGCACCAGGAA	60.179	20	150	30	179	GTTGTTGGGGAGCGTGTTTG	60.249	20	CCGCCTTCCTCCTCTTTTCA	59.675	20	253	30	282	GTTGTTGGGGAGCGTGTTTG	60.249	20	TGAACAGGTGCACCAGGAAC	60.465	20	149	30	178
c18801_g5_i2	Tri	(GAG)5	15	62	76	GTTGTTGGGGAGCGTGTTTG	60.249	20	CTGAACAGGTGCACCAGGAA	60.179	20	150	30	179	GTTGTTGGGGAGCGTGTTTG	60.249	20	TGAACAGGTGCACCAGGAAC	60.465	20	149	30	178	GAGCGTGTTTGGGAGAGGTG	60.951	20	CTGAACAGGTGCACCAGGAA	60.179	20	141	39	179
c18803_g2_i2	Mono	(T)10	10	816	825	CACCATTTTTCCAAGCGGGG	60.037	20	TTAGTTGTCCACTAATCTCCAGTT	57.318	24	234	642	875	AGGAGTGCATTGCCATGACA	59.961	20	TTAGTTGTCCACTAATCTCCAGTT	57.318	24	172	704	875	CACCATTTTTCCAAGCGGGG	60.037	20	AGTTGTCCACTAATCTCCAGTTAT	57.124	24	232	642	873
c18803_g3_i3	Tetra	(TTTG)5	20	258	277	TCAGGGTTCACGTTCGTGTC	60.249	20	CAGCAGCAGCAACATACACG	60.179	20	255	165	419	TTCACGTTCGTGTCGTAGCT	59.691	20	CAGCAGCAGCAACATACACG	60.179	20	249	171	419	GTCTAGCTGTCTCGAGCGAC	59.973	20	AACCAAACGACGGACAAGCT	60.463	20	277	92	368
c18803_g3_i4	Tetra	(TTTG)5	20	258	277	TCAGGGTTCACGTTCGTGTC	60.249	20	CAGCAGCAGCAACATACACG	60.179	20	255	165	419	TTCACGTTCGTGTCGTAGCT	59.691	20	CAGCAGCAGCAACATACACG	60.179	20	249	171	419	GTCTAGCTGTCTCGAGCGAC	59.973	20	AACCAAACGACGGACAAGCT	60.463	20	277	92	368
c18803_g3_i5	Tetra	(TTTG)5	20	151	170	TCAGGGTTCACGTTCGTGTC	60.249	20	CAGCAGCAGCAACATACACG	60.179	20	255	58	312	CTCAGGGTTCACGTTCGTGT	60.249	20	CAGCAGCAGCAACATACACG	60.179	20	256	57	312	ACTCAGGGTTCACGTTCGTG	60.249	20	CAGCAGCAGCAACATACACG	60.179	20	257	56	312
c18805_g1_i1	Tri	(GCA)5	15	27	41	CTCCTCCTCCCCGAGCTC	60.521	18	GCAGACGAAGGTGAAGTCCA	59.966	20	220	0	219	CTCCTCCTCCCCGAGCTC	60.521	18	ATGTCTGTCACTGAAGGCGG	60.037	20	253	0	252	CTCCTCCTCCCCGAGCTC	60.521	18	CGAAGGTGAAGTCCAAGGGG	60.322	20	215	0	214
c18806_g1_i5	Tri	(CGA)6	18	362	379	TACCTCGAGCAAGCAAGAGC	60.109	20	AACGGTTTAGCTCCTCAGGC	60.036	20	240	178	417	CCAGCTACCTCGTTCAGAGC	60.179	20	AACGGTTTAGCTCCTCAGGC	60.036	20	160	258	417	GCCAGCTACCTCGTTCAGAG	60.179	20	AACGGTTTAGCTCCTCAGGC	60.036	20	161	257	417
c18806_g4_i1	Mono	(T)11	11	623	633
c18806_g4_i2	Mono	(T)11	11	415	425
c18806_g4_i4	Mono	(T)11	11	330	340
c18806_g4_i5	Mono	(T)11	11	259	269
c18806_g4_i9	Mono	(T)11	11	363	373
c18807_g1_i4	Tri	(CGC)5	15	1	15
c18812_g5_i1	Tri	(CAG)6	18	522	539	TTCAACCACCCGTCCTATGC	60.036	20	GATCTGGGGAGAGGAGTGGT	60.032	20	237	335	571	TTCAACCACCCGTCCTATGC	60.036	20	TGATCTGGGGAGAGGAGTGG	60.032	20	238	335	572	TTCAACCACCCGTCCTATGC	60.036	20	CTGGGGAGAGGAGTGGTACA	59.959	20	234	335	568
c18812_g8_i3	Compound	(TGG)5(AGG)7	36	620	655	TCTCTCGGTTGGGGATTCCT	59.957	20	TCGTCGTCGTCATCGTCATC	59.974	20	227	483	709	TCTCTCGGTTGGGGATTCCT	59.957	20	TCGTCATCGTCGTCGTCATC	59.974	20	278	483	760	TCTCTCGGTTGGGGATTCCT	59.957	20	TCACCATCGTCGTCGTCATC	59.902	20	233	483	715
c18812_g8_i4	Compound	(TGG)5(AGG)7	36	1117	1152	TCTCTCGGTTGGGGATTCCT	59.957	20	TCGTCGTCGTCATCGTCATC	59.974	20	227	980	1206	TCTCTCGGTTGGGGATTCCT	59.957	20	TCGTCATCGTCGTCGTCATC	59.974	20	278	980	1257	TCTCTCGGTTGGGGATTCCT	59.957	20	TCACCATCGTCGTCGTCATC	59.902	20	233	980	1212
c18812_g8_i6	Compound	(TGG)5(AGG)7	36	606	641	TCTCTCGGTTGGGGATTCCT	59.957	20	TCGTCGTCGTCATCGTCATC	59.974	20	227	469	695	TCTCTCGGTTGGGGATTCCT	59.957	20	TCGTCATCGTCGTCGTCATC	59.974	20	278	469	746	TCTCTCGGTTGGGGATTCCT	59.957	20	TCACCATCGTCGTCGTCATC	59.902	20	233	469	701
c18812_g8_i7	Compound	(TGG)5(AGG)7	36	1117	1152	TCTCTCGGTTGGGGATTCCT	59.957	20	TCGTCGTCGTCATCGTCATC	59.974	20	227	980	1206	TCTCTCGGTTGGGGATTCCT	59.957	20	TCGTCATCGTCGTCGTCATC	59.974	20	278	980	1257	TCTCTCGGTTGGGGATTCCT	59.957	20	TCACCATCGTCGTCGTCATC	59.902	20	233	980	1212
c18815_g3_i1	Tri	(CGG)7	21	1	21
c18815_g4_i1	Tri	(CGG)7	21	1	21
c18815_g4_i2	Tri	(CGG)7	21	1	21
c18815_g4_i3	Tri	(CGG)7	21	1	21
c18822_g2_i1	Tri	(GCG)5	15	60	74	GTGATCGTAGAGGGCGGC	59.972	18	CCCTTCTCGACCTCATGCTC	59.896	20	119	2	120	GTGATCGTAGAGGGCGGC	59.972	18	CACAAGTGGAGGTAGGGCAC	60.322	20	204	2	205	GTGATCGTAGAGGGCGGC	59.972	18	TCGACCTCATGCTCAAACGG	60.39	20	113	2	114
c18823_g2_i1	Tri	(CAC)6	18	16	33
c18823_g6_i1	Di	(AG)7	14	2	15
c18823_g6_i3	Di	(AG)7	14	2	15
c18823_g6_i4	Di	(AG)7	14	2	15
c18823_g6_i5	Di	(AG)7	14	2	15
c18823_g7_i1	Tri	(CGC)5	15	93	107	GGTTTGTAGCCTTCCGTCCA	59.964	20	CCCACAGTCTTCCAGTCCAC	59.965	20	148	62	209	GGTTTGTAGCCTTCCGTCCA	59.964	20	CACCCACAGTCTTCCAGTCC	59.965	20	150	62	211	GGTTTGTAGCCTTCCGTCCA	59.964	20	CCACCCACAGTCTTCCAGTC	59.965	20	151	62	212
c18823_g8_i4	Di	(AG)6	12	10	21
c18823_g8_i5	Di	(AG)6	12	10	21
c18824_g5_i1	Mono	(T)11	11	127	137	GGCCGTTCTTAGTTGGTGGA	59.964	20	TTGCTCTCTCACGCGGATAC	59.899	20	270	2	271	GGCCGTTCTTAGTTGGTGGA	59.964	20	GCTGACGATAAGGCATGGGA	59.893	20	160	2	161	GGCCGTTCTTAGTTGGTGGA	59.964	20	AGGCTGACGATAAGGCATGG	59.893	20	162	2	163
c18826_g1_i3	Mono	(A)13	13	30	42
c18828_g2_i6	Tri	(GCG)5	15	8	22
c18831_g2_i1	Tri	(GGC)5	15	34	48	TCGATCTCGACGACGACC	58.608	18	TGGATCCTCCGTCGATCACT	60.107	20	111	13	123	TCGATCTCGACGACGACC	58.608	18	GATCCTCCGTCGATCACTCG	59.764	20	109	13	121	TCGATCTCGACGACGACC	58.608	18	GCAAGGCCCATCCTAGTCAA	59.744	20	255	13	267
c18834_g1_i1	Tri	(AAG)5	15	587	601	ATAGCTTAGCTGTCGTCGGC	59.969	20	CACGATCGACCAACGTACCA	60.11	20	263	458	720	CGGCGGTTGGCTATAGCTTA	59.967	20	CACGATCGACCAACGTACCA	60.11	20	275	446	720	ATAGCTTAGCTGTCGTCGGC	59.969	20	TCGACCAACGTACCAATGCT	59.681	20	258	458	715
c18834_g1_i2	Tri	(AAG)5	15	572	586	ATAGCTTAGCTGTCGTCGGC	59.969	20	CACGATCGACCAACGTACCA	60.11	20	261	443	703	CGGCGGTTGGCTATAGCTTA	59.967	20	CACGATCGACCAACGTACCA	60.11	20	273	431	703	ATAGCTTAGCTGTCGTCGGC	59.969	20	TCGACCAACGTACCAATGCT	59.681	20	256	443	698
c18834_g1_i3	Tri	(AAG)5	15	405	419	ATAGCTTAGCTGTCGTCGGC	59.969	20	CACGATCGACCAACGTACCA	60.11	20	263	276	538	CGGCGGTTGGCTATAGCTTA	59.967	20	CACGATCGACCAACGTACCA	60.11	20	275	264	538	ATAGCTTAGCTGTCGTCGGC	59.969	20	TCGACCAACGTACCAATGCT	59.681	20	258	276	533
c18834_g1_i6	Tri	(AAG)7	21	347	367	ATAGCTTAGCTGTCGTCGGC	59.969	20	CGTCCTCTTCATCGCACACT	60.109	20	174	218	391	ATAGCTTAGCTGTCGTCGGC	59.969	20	CTCCAACCGTCGTCCTCTTC	60.109	20	184	218	401	ATAGCTTAGCTGTCGTCGGC	59.969	20	TCGTCCTCTTCATCGCACAC	60.109	20	175	218	392
c18835_g1_i1	Tri	(GTC)5	15	54	68	GGCTCCTCCCTTCTTCCTTG	59.746	20	AGGATTTCCCTTTGGCCTCG	60.034	20	132	10	141	GGCTCCTCCCTTCTTCCTTG	59.746	20	GGATTTCCCTTTGGCCTCGA	60.034	20	131	10	140	GGCTCCTCCCTTCTTCCTTG	59.746	20	ACCACACCATGAACCCCATC	59.96	20	247	10	256
c18835_g1_i2	Tri	(GTC)5	15	54	68	GGCTCCTCCCTTCTTCCTTG	59.746	20	AGGATTTCCCTTTGGCCTCG	60.034	20	132	10	141	GGCTCCTCCCTTCTTCCTTG	59.746	20	GGATTTCCCTTTGGCCTCGA	60.034	20	131	10	140	TCCCTTCTTCCTTGCTCTGC	59.674	20	AGGATTTCCCTTTGGCCTCG	60.034	20	126	16	141
c18837_g2_i2	Tri	(CGC)6	18	441	458	CAGGAGGAGCTCTTCGTGTG	60.109	20	TGCACGTCTCCAGCTACTTC	59.756	20	244	280	523	CAGGAGGAGCTCTTCGTGTG	60.109	20	CTGCACGTCTCCAGCTACTT	59.755	20	245	280	524	CAGGAGGAGCTCTTCGTGTG	60.109	20	GCACGTCTCCAGCTACTTCT	59.472	20	243	280	522
c18837_g2_i2	Tri	(TGC)5	15	654	668	CCCGCCTGAGAGAGACAAAG	60.108	20	GCAGGTAGTTGCAGTTGTTGT	59.324	21	129	571	699	CAATGCCGAGCCAGTTTTCC	60.109	20	GCAGGTAGTTGCAGTTGTTGT	59.324	21	100	600	699	GAACACCAAGCAATGCCGAG	60.11	20	GCAGGTAGTTGCAGTTGTTGT	59.324	21	110	590	699
c18837_g2_i3	Tri	(CGC)6	18	176	193	ACAGATCTTCGTGTGGCTCC	59.752	20	TGCACGTCTCCAGCTACTTC	59.756	20	240	19	258	ACAGATCTTCGTGTGGCTCC	59.752	20	CTGCACGTCTCCAGCTACTT	59.755	20	241	19	259	CGTCTTCGACATCGGGTACG	60.588	20	CTTTGTCTCTCTCAGGCGGG	60.108	20	244	82	325
c18837_g2_i3	Tri	(TGC)5	15	389	403	CCCGCCTGAGAGAGACAAAG	60.108	20	GCAGGTAGTTGCAGTTGTTGT	59.324	21	129	306	434	CAATGCCGAGCCAGTTTTCC	60.109	20	GCAGGTAGTTGCAGTTGTTGT	59.324	21	100	335	434	GAACACCAAGCAATGCCGAG	60.11	20	GCAGGTAGTTGCAGTTGTTGT	59.324	21	110	325	434
c18837_g2_i5	Tri	(CGC)6	18	494	511	CAGGAGGAGCTCTTCGTGTG	60.109	20	TGCACGTCTCCAGCTACTTC	59.756	20	244	333	576	CAGGAGGAGCTCTTCGTGTG	60.109	20	CTGCACGTCTCCAGCTACTT	59.755	20	245	333	577	CAGGAGGAGCTCTTCGTGTG	60.109	20	GCACGTCTCCAGCTACTTCT	59.472	20	243	333	575
c18837_g2_i5	Tri	(TGC)5	15	707	721	CCCGCCTGAGAGAGACAAAG	60.108	20	GCAGGTAGTTGCAGTTGTTGT	59.324	21	129	624	752	CAATGCCGAGCCAGTTTTCC	60.109	20	GCAGGTAGTTGCAGTTGTTGT	59.324	21	100	653	752	GAACACCAAGCAATGCCGAG	60.11	20	GCAGGTAGTTGCAGTTGTTGT	59.324	21	110	643	752
c18837_g3_i1	Tri	(ACC)5	15	209	223	TGCGTGTACTCCCCAATTCC	60.036	20	CCTTGTCTGGGAGGCATTGT	59.961	20	273	102	374	TGCGTGTACTCCCCAATTCC	60.036	20	ACCTTGTCTGGGAGGCATTG	59.961	20	274	102	375	TGCGTGTACTCCCCAATTCC	60.036	20	AAGAGCATGCCCTGTAGCTG	60.107	20	243	102	344
c18837_g3_i11	Tri	(ACC)5	15	142	156	CCTGCGTGTACTCCCCAATT	60.035	20	CCTTGTCTGGGAGGCATTGT	59.961	20	215	92	306	CCTGCGTGTACTCCCCAATT	60.035	20	ACCTTGTCTGGGAGGCATTG	59.961	20	216	92	307	TGCGTGTACTCCCCAATTCC	60.036	20	CCTTGTCTGGGAGGCATTGT	59.961	20	213	94	306
c18837_g3_i14	Tri	(ACC)5	15	209	223	TGCGTGTACTCCCCAATTCC	60.036	20	CCTTGTCTGGGAGGCATTGT	59.961	20	273	102	374	TGCGTGTACTCCCCAATTCC	60.036	20	ACCTTGTCTGGGAGGCATTG	59.961	20	274	102	375	TGCGTGTACTCCCCAATTCC	60.036	20	AAGAGCATGCCCTGTAGCTG	60.107	20	243	102	344
c18837_g3_i18	Tri	(ACC)5	15	339	353	TGCGTGTACTCCCCAATTCC	60.036	20	CCTTGTCTGGGAGGCATTGT	59.961	20	273	232	504	TGCGTGTACTCCCCAATTCC	60.036	20	ACCTTGTCTGGGAGGCATTG	59.961	20	274	232	505	TGCGTGTACTCCCCAATTCC	60.036	20	CAACCTTGTCTGGGAGGCAT	59.961	20	276	232	507
c18837_g3_i5	Tri	(ACC)5	15	209	223	TGCGTGTACTCCCCAATTCC	60.036	20	TGTTCCTCAGTTGGTGGACG	59.894	20	264	102	365	TGCGTGTACTCCCCAATTCC	60.036	20	AAGAGCATGCCCTGTAGCTG	60.107	20	243	102	344	TGCGTGTACTCCCCAATTCC	60.036	20	CAAGAGCATGCCCTGTAGCT	60.107	20	244	102	345
c18837_g3_i6	Tri	(ACC)5	15	150	164	TGCGTGTACTCCCCAATTCC	60.036	20	TGTTCCTCAGTTGGTGGACG	59.894	20	206	102	307	TGCGTGTACTCCCCAATTCC	60.036	20	AAGAGCATGCCCTGTAGCTG	60.107	20	185	102	286	TGCGTGTACTCCCCAATTCC	60.036	20	CAAGAGCATGCCCTGTAGCT	60.107	20	186	102	287
c18837_g3_i7	Tri	(ACC)5	15	209	223	TGCGTGTACTCCCCAATTCC	60.036	20	CCTTGTCTGGGAGGCATTGT	59.961	20	273	102	374	TGCGTGTACTCCCCAATTCC	60.036	20	ACCTTGTCTGGGAGGCATTG	59.961	20	274	102	375	TGCGTGTACTCCCCAATTCC	60.036	20	CAACCTTGTCTGGGAGGCAT	59.961	20	276	102	377
c18837_g3_i9	Tri	(ACC)5	15	209	223	TGCGTGTACTCCCCAATTCC	60.036	20	CCTTGTCTGGGAGGCATTGT	59.961	20	273	102	374	TGCGTGTACTCCCCAATTCC	60.036	20	ACCTTGTCTGGGAGGCATTG	59.961	20	274	102	375	TGCGTGTACTCCCCAATTCC	60.036	20	AAGAGCATGCCCTGTAGCTG	60.107	20	243	102	344
c18838_g3_i2	Tri	(AGA)5	15	398	412	TGAGGAAGAGGAGGACGAGG	60.034	20	CATGCCTTTTCGATCGGCTG	59.971	20	275	161	435	AGGAGCAGAAGCAGCAAGAG	60.036	20	CATGCCTTTTCGATCGGCTG	59.971	20	133	303	435	GGAGCAGAAGCAGCAAGAGA	60.037	20	CATGCCTTTTCGATCGGCTG	59.971	20	132	304	435
c18838_g3_i3	Tri	(AGA)5	15	398	412	TGAGGAAGAGGAGGACGAGG	60.034	20	CATGCCTTTTCGATCGGCTG	59.971	20	275	161	435	AGGAGCAGAAGCAGCAAGAG	60.036	20	CATGCCTTTTCGATCGGCTG	59.971	20	133	303	435	GGAGCAGAAGCAGCAAGAGA	60.037	20	CATGCCTTTTCGATCGGCTG	59.971	20	132	304	435
c18838_g3_i5	Tri	(AGA)5	15	398	412	TGAGGAAGAGGAGGACGAGG	60.034	20	CATGCCTTTTCGATCGGCTG	59.971	20	275	161	435	AGGAGCAGAAGCAGCAAGAG	60.036	20	CATGCCTTTTCGATCGGCTG	59.971	20	133	303	435	GGAGCAGAAGCAGCAAGAGA	60.037	20	CATGCCTTTTCGATCGGCTG	59.971	20	132	304	435
c18838_g3_i6	Tri	(AGA)5	15	417	431	TGAGGAAGAGGAGGACGAGG	60.034	20	CATGCCTTTTCGATCGGCTG	59.971	20	275	180	454	AGGAGCAGAAGCAGCAAGAG	60.036	20	CATGCCTTTTCGATCGGCTG	59.971	20	133	322	454	GGAGCAGAAGCAGCAAGAGA	60.037	20	CATGCCTTTTCGATCGGCTG	59.971	20	132	323	454
c18838_g3_i7	Tri	(AGA)5	15	398	412	TGAGGAAGAGGAGGACGAGG	60.034	20	CATGCCTTTTCGATCGGCTG	59.971	20	275	161	435	AGGAGCAGAAGCAGCAAGAG	60.036	20	CATGCCTTTTCGATCGGCTG	59.971	20	133	303	435	GGAGCAGAAGCAGCAAGAGA	60.037	20	CATGCCTTTTCGATCGGCTG	59.971	20	132	304	435
c18838_g5_i1	Mono	(G)14	14	398	411	TCTGCATTGCGAGTTCGAGT	60.038	20	ACAGCTCCCAACTTCTTCCG	59.965	20	241	267	507	TTCGAGTTCGGGACAGCTTC	60.039	20	ACAGCTCCCAACTTCTTCCG	59.965	20	228	280	507	CGGCTTTGCTGATCTGCTTC	59.902	20	ACAGCTCCCAACTTCTTCCG	59.965	20	139	369	507
c18838_g5_i2	Tri	(GAG)6	18	30	47
c18838_g5_i4	Tri	(GAG)6	18	30	47
c18838_g5_i5	Mono	(G)14	14	641	654	TCTGCATTGCGAGTTCGAGT	60.038	20	ACAGCTCCCAACTTCTTCCG	59.965	20	241	510	750	TTCGAGTTCGGGACAGCTTC	60.039	20	ACAGCTCCCAACTTCTTCCG	59.965	20	228	523	750	CGGCTTTGCTGATCTGCTTC	59.902	20	ACAGCTCCCAACTTCTTCCG	59.965	20	139	612	750
c18838_g5_i5	Tri	(GAG)6	18	30	47
c18839_g1_i1	Tri	(GCC)7	21	92	112	GGTGTTGTGCCGGATCTACA	60.037	20	AATCGGCCATCTCCACCTTC	59.819	20	194	15	208	AGCTGGATGACTGGGTGTTG	59.963	20	AATCGGCCATCTCCACCTTC	59.819	20	207	2	208	CAGCTGGATGACTGGGTGTT	59.963	20	AATCGGCCATCTCCACCTTC	59.819	20	208	1	208
c18839_g1_i2	Tri	(GCC)7	21	199	219	GGTGTTGTGCCGGATCTACA	60.037	20	AATCGGCCATCTCCACCTTC	59.819	20	194	122	315	ACAAGAAGGGCGTGATCGAG	60.109	20	AATCGGCCATCTCCACCTTC	59.819	20	174	142	315	GGTGTTGTGCCGGATCTACA	60.037	20	GTAGTCGTCGTAGTACCCGC	59.698	20	217	122	338
c18846_g4_i1	Di	(AG)8	16	728	743	GCTGGAGTCCAATGCCTCAT	60.107	20	AACGGTGTGACTTCAGGCTT	59.82	20	259	538	796	GCTGGAGTCCAATGCCTCAT	60.107	20	AAACGGTGTGACTTCAGGCT	59.82	20	260	538	797	ATCAGCTGGAGTCCAATGCC	60.107	20	AACGGTGTGACTTCAGGCTT	59.82	20	263	534	796
c18848_g4_i1	Tri	(GGC)5	15	252	266	AGGGGTGTAAAGAGCCTCCT	59.881	20	TTTCTCCTTCTTCCCTGCCG	59.675	20	141	153	293	AGGGGTGTAAAGAGCCTCCT	59.881	20	CCCGCTTTCTCCTTCTTCCC	60.393	20	146	153	298	GGGTGTAAAGAGCCTCCTGG	59.747	20	TTTCTCCTTCTTCCCTGCCG	59.675	20	139	155	293
c18849_g1_i7	Mono	(T)13	13	367	379	ATTTGTGGTCGATGGCCACT	59.962	20	AAACCCACTCTTTGCCACCA	60.033	20	176	253	428	GTCGATGGCCACTGCTTACT	60.108	20	AAACCCACTCTTTGCCACCA	60.033	20	169	260	428	ATTTGTGGTCGATGGCCACT	59.962	20	CACTAGGAACCCCGCCAAAA	60.251	20	202	253	454
c18849_g1_i8	Mono	(T)13	13	317	329	ATTTGTGGTCGATGGCCACT	59.962	20	AAACCCACTCTTTGCCACCA	60.033	20	176	203	378	GTCGATGGCCACTGCTTACT	60.108	20	AAACCCACTCTTTGCCACCA	60.033	20	169	210	378	ATTTGTGGTCGATGGCCACT	59.962	20	CACTAGGAACCCCGCCAAAA	60.251	20	203	203	405
c18849_g1_i9	Mono	(T)13	13	155	167	GTCTCGATCATCGGGCTGAG	60.04	20	AAACCCACTCTTTGCCACCA	60.033	20	202	15	216	CCCGATGGTCAGTTCGTCTC	60.179	20	AAACCCACTCTTTGCCACCA	60.033	20	217	0	216	GTCTCGATCATCGGGCTGAG	60.04	20	CACTAGGAACCCCGCCAAAA	60.251	20	229	15	243
c18857_g1_i1	Mono	(T)10	10	222	231	TGTGCGTGCCTAAGGATGAG	60.108	20	AGCACCTCTTCTCATTCTGCT	59.092	21	143	122	264	TTGTGCGTGCCTAAGGATGA	59.677	20	AGCACCTCTTCTCATTCTGCT	59.092	21	144	121	264	TGTGCGTGCCTAAGGATGAG	60.108	20	AAGCACCTCTTCTCATTCTGCT	59.695	22	144	122	265
c18857_g1_i2	Mono	(T)10	10	431	440	TGTGCGTGCCTAAGGATGAG	60.108	20	AGCACCTCTTCTCATTCTGCT	59.092	21	143	331	473	TTGTGCGTGCCTAAGGATGA	59.677	20	AGCACCTCTTCTCATTCTGCT	59.092	21	144	330	473	TGTGCGTGCCTAAGGATGAG	60.108	20	AAGCACCTCTTCTCATTCTGCT	59.695	22	144	331	474
c18857_g5_i1	Tri	(CGT)5	15	275	289	GAACCACTGGAACACCCACA	60.107	20	GCAGTGTTCGTGCTCGATTC	59.906	20	255	97	351	ATCAAGATGGGCATCGACCC	59.891	20	GCAGTGTTCGTGCTCGATTC	59.906	20	221	131	351	CCACTGGAACACCCACATCA	59.89	20	GCAGTGTTCGTGCTCGATTC	59.906	20	252	100	351
c18857_g5_i3	Mono	(A)10	10	1078	1087	TGATCAACGGCTCAAACGGA	59.966	20	TGGACACAAGATAACCCACAGG	59.96	22	218	905	1122	TGGTCGTCGATGGCTACATG	59.898	20	TGGACACAAGATAACCCACAGG	59.96	22	236	887	1122	ATGAGGGATGAGTGTGCGTG	60.108	20	TGGACACAAGATAACCCACAGG	59.96	22	101	1022	1122
c18857_g5_i3	Tri	(CGT)5	15	577	591	GAACCACTGGAACACCCACA	60.107	20	GCAGTGTTCGTGCTCGATTC	59.906	20	255	399	653	GCCGATTCAACCAGCAAGTC	59.831	20	GCGGATCCTCTTCCAGTAGC	59.967	20	220	520	739	ATCAAGATGGGCATCGACCC	59.891	20	GCAGTGTTCGTGCTCGATTC	59.906	20	221	433	653
c18857_g5_i4	Mono	(A)10	10	198	207	TGATCAACGGCTCAAACGGA	59.966	20	TGGACACAAGATAACCCACAGG	59.96	22	218	25	242	TCGGGCTACATGATCAACGG	59.896	20	TGGACACAAGATAACCCACAGG	59.96	22	228	15	242	GGCTCGGGCTACATGATCAA	59.893	20	TGGACACAAGATAACCCACAGG	59.96	22	231	12	242
c18857_g5_i7	Mono	(A)10	10	776	785	TGATCAACGGCTCAAACGGA	59.966	20	TGGACACAAGATAACCCACAGG	59.96	22	218	603	820	TGGTCGTCGATGGCTACATG	59.898	20	TGGACACAAGATAACCCACAGG	59.96	22	236	585	820	ATGAGGGATGAGTGTGCGTG	60.108	20	TGGACACAAGATAACCCACAGG	59.96	22	101	720	820
c18857_g5_i7	Tri	(CGT)5	15	275	289	GAACCACTGGAACACCCACA	60.107	20	GCAGTGTTCGTGCTCGATTC	59.906	20	255	97	351	GCCGATTCAACCAGCAAGTC	59.831	20	GCGGATCCTCTTCCAGTAGC	59.967	20	220	218	437	ATCAAGATGGGCATCGACCC	59.891	20	GCAGTGTTCGTGCTCGATTC	59.906	20	221	131	351
c18857_g5_i8	Tri	(CGT)5	15	275	289	GAACCACTGGAACACCCACA	60.107	20	GCAGTGTTCGTGCTCGATTC	59.906	20	255	97	351	GCCGATTCAACCAGCAAGTC	59.831	20	GCGGATCCTCTTCCAGTAGC	59.967	20	220	218	437	ATCAAGATGGGCATCGACCC	59.891	20	GCAGTGTTCGTGCTCGATTC	59.906	20	221	131	351
c18857_g5_i9	Mono	(A)10	10	967	976	TGATCAACGGCTCAAACGGA	59.966	20	TGGACACAAGATAACCCACAGG	59.96	22	218	794	1011	TGGTCGTCGATGGCTACATG	59.898	20	TGGACACAAGATAACCCACAGG	59.96	22	236	776	1011	ATGAGGGATGAGTGTGCGTG	60.108	20	TGGACACAAGATAACCCACAGG	59.96	22	101	911	1011
c18857_g5_i9	Tri	(CGT)5	15	466	480	GAACCACTGGAACACCCACA	60.107	20	GCAGTGTTCGTGCTCGATTC	59.906	20	255	288	542	GCCGATTCAACCAGCAAGTC	59.831	20	GCGGATCCTCTTCCAGTAGC	59.967	20	220	409	628	ATCAAGATGGGCATCGACCC	59.891	20	GCAGTGTTCGTGCTCGATTC	59.906	20	221	322	542
c18860_g1_i1	Di	(GC)7	14	523	536
c18863_g6_i1	Tri	(GCA)6	18	1	18
c18866_g5_i1	Mono	(C)21	21	557	577
c18866_g7_i1	Di	(GT)7	14	897	910	GAAGGTTTCCCAGGAGAGCG	60.392	20	CAGCTCACAGCCTCACTCAA	59.966	20	170	867	1036	GAAGGTTTCCCAGGAGAGCG	60.392	20	TTCAGCTCACAGCCTCACTC	59.68	20	172	867	1038	CACCGGAACTATGATCGCGA	59.97	20	TCGAATCGGTGACATCGTCA	59.194	20	279	658	936
c18866_g7_i2	Di	(GT)7	14	897	910	GAAGGTTTCCCAGGAGAGCG	60.392	20	AACAAAACTGCCAACGACCG	59.9	20	178	867	1044	GAAGGTTTCCCAGGAGAGCG	60.392	20	TGCACGAAAAGGACGACAGA	59.897	20	259	867	1125	GAAGGTTTCCCAGGAGAGCG	60.392	20	CTGCCAACGACCGATCACTA	59.827	20	171	867	1037
c18866_g7_i5	Di	(GT)7	14	553	566	GAAGGTTTCCCAGGAGAGCG	60.392	20	CAGCTCACAGCCTCACTCAA	59.966	20	170	523	692	GAAGGTTTCCCAGGAGAGCG	60.392	20	TTCAGCTCACAGCCTCACTC	59.68	20	172	523	694	CACCGGAACTATGATCGCGA	59.97	20	TCGAATCGGTGACATCGTCA	59.194	20	279	314	592
c18868_g5_i1	Tri	(AGC)8	24	161	184	AAGCTGGACTTCACGGAGAC	59.681	20	ACAGTCGGCCAAAGAGTACG	60.039	20	250	40	289	GGAGATCGACTGGGACTCCA	60.396	20	ACAGTCGGCCAAAGAGTACG	60.039	20	182	108	289	TGGGAGATCGACTGGGACTC	60.396	20	ACAGTCGGCCAAAGAGTACG	60.039	20	184	106	289
c18868_g5_i2	Tri	(AGC)8	24	219	242	AAGCTGGACTTCACGGAGAC	59.681	20	GGGAACATACAGTCGGCCAA	60.036	20	260	98	357	AAGCTGGACTTCACGGAGAC	59.681	20	ACAGTCGGCCAAAGAGTACG	60.039	20	252	98	349	AAGCTGGACTTCACGGAGAC	59.681	20	AGTAGGCGCTGGTAGTAGCT	60.107	20	204	98	301
c18868_g5_i3	Tri	(AGC)8	24	161	184	AAGCTGGACTTCACGGAGAC	59.681	20	GGGAACATACAGTCGGCCAA	60.036	20	260	40	299	AAGCTGGACTTCACGGAGAC	59.681	20	ACAGTCGGCCAAAGAGTACG	60.039	20	252	40	291	AAGCTGGACTTCACGGAGAC	59.681	20	AGTAGGCGCTGGTAGTAGCT	60.107	20	204	40	243
c18875_g8_i1	Tri	(TGC)6	18	168	185	GCTTCATGTAGGGGCTCTCC	59.892	20	TGCCTCCCAGCAAACTTGAA	60.106	20	216	12	227	GGCTTCATGTAGGGGCTCTC	59.892	20	TGCCTCCCAGCAAACTTGAA	60.106	20	217	11	227	CAGGCTTCATGTAGGGGCTC	60.179	20	TGCCTCCCAGCAAACTTGAA	60.106	20	219	9	227
c18879_g9_i1	Mono	(T)10	10	732	741	GTGATTGTTGGTGCCATCGG	59.829	20	CCACCAACCATTCCACCACT	60.179	20	277	604	880	GTGATTGTTGGTGCCATCGG	59.829	20	AACCACCAACCATTCCACCA	59.737	20	279	604	882	GTGATTGTTGGTGCCATCGG	59.829	20	ACCACCAACCATTCCACCAC	60.469	20	278	604	881
c18879_g9_i2	Mono	(T)10	10	197	206
c18880_g1_i1	Di	(TA)7	14	963	976
c18880_g1_i2	Di	(TA)7	14	536	549
c18880_g1_i5	Di	(TA)7	14	503	516
c18880_g1_i8	Di	(TA)7	14	658	671
c18882_g4_i2	Tri	(GCT)5	15	13	27
c18882_g6_i1	Tri	(GAG)5	15	152	166	ATCAAAGCGGAGGAACAGCA	59.963	20	CTGAATTGTCGCTGGGCTTG	59.83	20	127	67	193	CCTGATGAGACTGCGGATCC	59.967	20	TCGACATTACCACCTGACCG	59.471	20	115	121	235	CCCTGATGAGACTGCGGATC	59.967	20	TCGACATTACCACCTGACCG	59.471	20	116	120	235
c18882_g6_i2	Tri	(GAG)5	15	160	174	ATCAAAGCGGAGGAACAGCA	59.963	20	CTGAATTGTCGCTGGGCTTG	59.83	20	127	75	201	CCTGATGAGACTGCGGATCC	59.967	20	TCGACATTACCACCTGACCG	59.471	20	115	129	243	CCCTGATGAGACTGCGGATC	59.967	20	TCGACATTACCACCTGACCG	59.471	20	116	128	243
c18884_g3_i3	Tri	(GAT)6	18	335	352	GTGTTGCTGGAGCTGAGTCT	59.965	20	CATTCGCAGACAACGACGTC	59.909	20	236	145	380	TCCTCCCATGACAGAGCTGA	59.958	20	CATTCGCAGACAACGACGTC	59.909	20	268	113	380	TGGGACTTGCTCGTTGTTGT	60.107	20	CATTCGCAGACAACGACGTC	59.909	20	142	239	380
c18891_g4_i5	Tetra	(CCAT)5	20	11	30
c18893_g1_i1	Tri	(AGT)5	15	185	199	GAGATCGCCCGCTAAGCTAG	60.11	20	AGGGACACGTTACAGCATGG	60.036	20	262	91	352	GAGATCGCCCGCTAAGCTAG	60.11	20	AGCACCGCTGGAGAATTCAA	59.963	20	241	91	331	ATCGCCCGCTAAGCTAGATG	59.755	20	AGGGACACGTTACAGCATGG	60.036	20	259	94	352
c18897_g6_i9	Mono	(G)10	10	6	15
c18898_g3_i1	Tri	(AGC)6	18	172	189	GCTCGGGATTTTTGACCACC	59.474	20	GGAGGAAGAGGAGGGCACTA	60.032	20	232	104	335	GCTCGGGATTTTTGACCACC	59.474	20	ACCAGTACACACAGCCACAC	60.179	20	179	104	282	GCTCGGGATTTTTGACCACC	59.474	20	ACACCAGTACACACAGCCAC	60.179	20	181	104	284
c18898_g3_i3	Tri	(AGC)6	18	172	189	GCTCGGGATTTTTGACCACC	59.474	20	ACCAGTACACACAGCCACAC	60.179	20	179	104	282	GCTCGGGATTTTTGACCACC	59.474	20	ACACCAGTACACACAGCCAC	60.179	20	181	104	284	GCTCGGGATTTTTGACCACC	59.474	20	CAGTACACACAGCCACACCA	60.179	20	177	104	280
c18900_g1_i1	Mono	(A)10	10	72	81	AGAGAACGCACACGGATTGA	59.683	20	TGAACACCGTCTCTGCCATC	60.037	20	271	22	292	AGAGAACGCACACGGATTGA	59.683	20	GGGAGTGAACACCGTCTCTG	60.038	20	276	22	297	AGAGAACGCACACGGATTGA	59.683	20	CGATCGGGGAGGAAACGAAT	59.896	20	158	22	179
c18903_g1_i1	Tri	(GAT)6	18	359	376	TCCCAGGAGTTCCCACTGAA	60.105	20	TCGTCATCGTCGTCATCGTC	59.974	20	160	254	413	TTCCCAGGAGTTCCCACTGA	60.105	20	TCGTCATCGTCGTCATCGTC	59.974	20	161	253	413	TCCCAGGAGTTCCCACTGAA	60.105	20	CGTCATCGTCGTCATCGTCT	59.974	20	159	254	412
c18903_g1_i2	Tri	(GAT)6	18	358	375	TCCCAGGAGTTCCCACTGAA	60.105	20	TCGTCATCGTCGTCATCGTC	59.974	20	160	253	412	TTCCCAGGAGTTCCCACTGA	60.105	20	TCGTCATCGTCGTCATCGTC	59.974	20	161	252	412	TCCCAGGAGTTCCCACTGAA	60.105	20	CGTCATCGTCGTCATCGTCT	59.974	20	159	253	411
c18903_g1_i3	Tri	(GAT)6	18	358	375	TCCCAGGAGTTCCCACTGAA	60.105	20	TCGTCATCGTCGTCATCGTC	59.974	20	160	253	412	TTCCCAGGAGTTCCCACTGA	60.105	20	TCGTCATCGTCGTCATCGTC	59.974	20	161	252	412	TCCCAGGAGTTCCCACTGAA	60.105	20	CGTCATCGTCGTCATCGTCT	59.974	20	159	253	411
c18905_g6_i8	Mono	(A)12	12	1	12
c18906_g1_i3	Tri	(GAG)5	15	34	48	AGGATACGACATCTGTGCCG	59.614	20	TCACTGAGCCTATCCACCAA	58.049	20	216	9	224	AGGATACGACATCTGTGCCG	59.614	20	TGAGCCTATCCACCAATAGGGA	60.09	22	212	9	220	GATACGACATCTGTGCCGGG	60.598	20	TCACTGAGCCTATCCACCAA	58.049	20	214	11	224
c18906_g1_i4	Tri	(GAG)5	15	34	48	AGGATACGACATCTGTGCCG	59.614	20	CCCAAGGCCAAAGTTTCAGC	59.966	20	236	9	244	AGGATACGACATCTGTGCCG	59.614	20	AGCACAGTTCCAAGCATCCA	59.889	20	219	9	227	AGGATACGACATCTGTGCCG	59.614	20	GGCGAAGAAACATCACTGCC	59.831	20	175	9	183
c18906_g1_i5	Tri	(GAG)5	15	34	48	AGGATACGACATCTGTGCCG	59.614	20	GTCCCTACTCTCCTGCATGC	59.894	20	196	9	204	AGGATACGACATCTGTGCCG	59.614	20	CCCTACTCTCCTGCATGCAG	59.894	20	194	9	202	AGGATACGACATCTGTGCCG	59.614	20	GGCGAAGAAACATCACTGCC	59.831	20	247	9	255
c18906_g1_i7	Tri	(GAG)5	15	34	48	AGGATACGACATCTGTGCCG	59.614	20	CCCAAGGCCAAAGTTTCAGC	59.966	20	236	9	244	AGGATACGACATCTGTGCCG	59.614	20	AGCACAGTTCCAAGCATCCA	59.889	20	219	9	227	AGGATACGACATCTGTGCCG	59.614	20	GTAACAGGACCCAAGGCCAA	59.888	20	245	9	253
c18906_g1_i8	Tri	(GAG)5	15	34	48	AGGATACGACATCTGTGCCG	59.614	20	CCCAAGGCCAAAGTTTCAGC	59.966	20	236	9	244	AGGATACGACATCTGTGCCG	59.614	20	AGCACAGTTCCAAGCATCCA	59.889	20	219	9	227	AGGATACGACATCTGTGCCG	59.614	20	GTAACAGGACCCAAGGCCAA	59.888	20	245	9	253
c18906_g4_i2	Mono	(T)10	10	175	184	AGTGGATCCTCCTCTTCCCC	60.031	20	TTTCCGTATCTGCAGCGTGT	60.038	20	149	139	287	ATCTACGGGTTCGGGCTCTA	59.816	20	ATGAGAAGGCACTGTCACGG	60.037	20	121	93	213	ATCTACGGGTTCGGGCTCTA	59.816	20	TTTCCGTATCTGCAGCGTGT	60.038	20	195	93	287
c18913_g4_i16	Mono	(A)11	11	1	11
c18918_g4_i1	Di	(GC)6	12	4	15
c18919_g1_i2	Tri	(CGC)6	18	27	44	CCAAACTCTAGCCGCTGCG	61.456	19	CTTGAGGAGGAGGACGAGGA	60.034	20	114	0	113	CCAAACTCTAGCCGCTGCG	61.456	19	TCTTGAGGAGGAGGACGAGG	60.034	20	115	0	114	CCAAACTCTAGCCGCTGCG	61.456	19	ACATGTACAGCTCCTGCGTC	60.109	20	172	0	171
c18919_g1_i3	Tri	(CGC)6	18	27	44	CCAAACTCTAGCCGCTGCG	61.456	19	CTTGAGGAGGAGGACGAGGA	60.034	20	114	0	113	CCAAACTCTAGCCGCTGCG	61.456	19	TCTTGAGGAGGAGGACGAGG	60.034	20	115	0	114	CCAAACTCTAGCCGCTGCG	61.456	19	ACATGTACAGCTCCTGCGTC	60.109	20	172	0	171
c18919_g1_i4	Tri	(CGC)6	18	27	44	CCAAACTCTAGCCGCTGCG	61.456	19	CTTGAGGAGGAGGACGAGGA	60.034	20	114	0	113	CCAAACTCTAGCCGCTGCG	61.456	19	TCTTGAGGAGGAGGACGAGG	60.034	20	115	0	114	CCAAACTCTAGCCGCTGCG	61.456	19	ACATGTACAGCTCCTGCGTC	60.109	20	172	0	171
c18919_g1_i5	Tri	(CGC)6	18	27	44	CCAAACTCTAGCCGCTGCG	61.456	19	CTTGAGGAGGAGGACGAGGA	60.034	20	114	0	113	CCAAACTCTAGCCGCTGCG	61.456	19	TCTTGAGGAGGAGGACGAGG	60.034	20	115	0	114	CCAAACTCTAGCCGCTGCG	61.456	19	ACATGTACAGCTCCTGCGTC	60.109	20	172	0	171
c18919_g6_i2	Tri	(GCA)5	15	179	193	CGTGAACAAAGCCAAGTGGG	59.969	20	CCCTTGCCGCAGAGGTATTT	60.394	20	169	72	240	CCGTGAACAAAGCCAAGTGG	59.969	20	CCCTTGCCGCAGAGGTATTT	60.394	20	170	71	240	CCCGTGAACAAAGCCAAGTG	59.969	20	CCCTTGCCGCAGAGGTATTT	60.394	20	171	70	240
c18920_g6_i1	Mono	(A)15	15	1	15
c18923_g8_i1	Di	(TA)7	14	210	223
c18923_g8_i3	Di	(TA)7	14	275	288
c18923_g8_i4	Di	(TA)7	14	558	571
c18923_g8_i5	Di	(TA)7	14	549	562
c18927_g1_i1	Mono	(T)11	11	1822	1832	TTGCAGAGCAGTGGATCGAG	60.108	20	TCTACCTAAACAGGATCGCTCA	58.372	22	255	1603	1857	CTTGCAGAGCAGTGGATCGA	60.108	20	TCTACCTAAACAGGATCGCTCA	58.372	22	256	1602	1857	GTGGCCCCAAGAGAACAGAA	59.89	20	TCTACCTAAACAGGATCGCTCA	58.372	22	145	1713	1857
c18927_g1_i14	Mono	(T)11	11	626	636	TTGCAGAGCAGTGGATCGAG	60.108	20	TCTACCTAAACAGGATCGCTCA	58.372	22	255	407	661	CTTGCAGAGCAGTGGATCGA	60.108	20	TCTACCTAAACAGGATCGCTCA	58.372	22	256	406	661	GTGGCCCCAAGAGAACAGAA	59.89	20	TCTACCTAAACAGGATCGCTCA	58.372	22	145	517	661
c18927_g1_i15	Mono	(T)11	11	1068	1078	TTGCAGAGCAGTGGATCGAG	60.108	20	TCTACCTAAACAGGATCGCTCA	58.372	22	255	849	1103	CTTGCAGAGCAGTGGATCGA	60.108	20	TCTACCTAAACAGGATCGCTCA	58.372	22	256	848	1103	GTGGCCCCAAGAGAACAGAA	59.89	20	TCTACCTAAACAGGATCGCTCA	58.372	22	145	959	1103
c18927_g1_i2	Mono	(T)11	11	788	798	TTGCAGAGCAGTGGATCGAG	60.108	20	TCTACCTAAACAGGATCGCTCA	58.372	22	255	569	823	CTTGCAGAGCAGTGGATCGA	60.108	20	TCTACCTAAACAGGATCGCTCA	58.372	22	256	568	823	GTGGCCCCAAGAGAACAGAA	59.89	20	TCTACCTAAACAGGATCGCTCA	58.372	22	145	679	823
c18927_g1_i3	Mono	(T)11	11	955	965	TTGCAGAGCAGTGGATCGAG	60.108	20	TCTACCTAAACAGGATCGCTCA	58.372	22	255	736	990	CTTGCAGAGCAGTGGATCGA	60.108	20	TCTACCTAAACAGGATCGCTCA	58.372	22	256	735	990	GTGGCCCCAAGAGAACAGAA	59.89	20	TCTACCTAAACAGGATCGCTCA	58.372	22	145	846	990
c18927_g1_i4	Mono	(T)11	11	1732	1742	TTGCAGAGCAGTGGATCGAG	60.108	20	TCTACCTAAACAGGATCGCTCA	58.372	22	255	1513	1767	CTTGCAGAGCAGTGGATCGA	60.108	20	TCTACCTAAACAGGATCGCTCA	58.372	22	256	1512	1767	GTGGCCCCAAGAGAACAGAA	59.89	20	TCTACCTAAACAGGATCGCTCA	58.372	22	145	1623	1767
c18927_g1_i5	Mono	(T)11	11	1794	1804	TTGCAGAGCAGTGGATCGAG	60.108	20	TCTACCTAAACAGGATCGCTCA	58.372	22	255	1575	1829	CTTGCAGAGCAGTGGATCGA	60.108	20	TCTACCTAAACAGGATCGCTCA	58.372	22	256	1574	1829	GTGGCCCCAAGAGAACAGAA	59.89	20	TCTACCTAAACAGGATCGCTCA	58.372	22	145	1685	1829
c18927_g1_i6	Mono	(T)11	11	853	863	TTGCAGAGCAGTGGATCGAG	60.108	20	TCTACCTAAACAGGATCGCTCA	58.372	22	255	634	888	CTTGCAGAGCAGTGGATCGA	60.108	20	TCTACCTAAACAGGATCGCTCA	58.372	22	256	633	888	GTGGCCCCAAGAGAACAGAA	59.89	20	TCTACCTAAACAGGATCGCTCA	58.372	22	145	744	888
c18928_g4_i1	Di	(CG)6	12	785	796	TGAAATATTTCGCGCTCGGC	59.697	20	GATGCCATCCTCGCGGTG	60.969	18	100	732	831	TTGAAATATTTCGCGCTCGGC	60.268	21	GATGCCATCCTCGCGGTG	60.969	18	101	731	831	TGTGTACCCAGCTGATTGAGA	58.744	21	GGTGCTCGTTTGCGTGTC	59.752	18	266	552	817
c18930_g2_i1	Tri	(GCA)5	15	600	614	TCAACAGCAATTGCACCAGC	59.968	20	ATCGGTGCCACTGTTTGTCT	59.891	20	187	560	746	TCAACAGCAATTGCACCAGC	59.968	20	CCGGCCAAGAACAGCATTTC	60.109	20	160	560	719	CTCACGGGGCTTGATCAACT	60.036	20	ATCGGTGCCACTGTTTGTCT	59.891	20	246	501	746
c18930_g2_i2	Tri	(GCA)5	15	600	614	TCAACAGCAATTGCACCAGC	59.968	20	ATCGGTGCCACTGTTTGTCT	59.891	20	187	560	746	TCAACAGCAATTGCACCAGC	59.968	20	CCGGCCAAGAACAGCATTTC	60.109	20	160	560	719	CTCACGGGGCTTGATCAACT	60.036	20	ATCGGTGCCACTGTTTGTCT	59.891	20	246	501	746
c18937_g11_i1	Di	(TC)7	14	593	606
c18937_g3_i2	Compound	(GA)10agccaggagaggaggagagctgcggcctgcgggagatcgaaaccctagatagggtttgaggcgccgggct(GCG)8	114	26	139
c18937_g3_i3	Compound	(GA)10agccaggagaggaggagagctgcggcctgcgggagatcgaaaccctagatagggtttgaggcgccgggct(GCG)8	114	26	139
c18937_g5_i1	Di	(GA)10	20	26	45
c18937_g7_i1	Tri	(CTG)7	21	29	49	CTGGGTCTCAGCATAGCATAT	57.023	21	CTCAGCCATGCCAGCAATTC	59.898	20	247	4	250	CTGGGTCTCAGCATAGCATAT	57.023	21	CAGCCATGCCAGCAATTCAG	60.179	20	245	4	248	CTGGGTCTCAGCATAGCATAT	57.023	21	GCCATGCCAGCAATTCAGAC	60.179	20	243	4	246
c18937_g7_i1	Tri	(GGT)5	15	207	221	GCAAAGGATGGAGCAAAGCC	60.108	20	CTCAGCCATGCCAGCAATTC	59.898	20	203	48	250	GCAAAGGATGGAGCAAAGCC	60.108	20	CAGCCATGCCAGCAATTCAG	60.179	20	201	48	248	GCAAAGGATGGAGCAAAGCC	60.108	20	GCCATGCCAGCAATTCAGAC	60.179	20	199	48	246
c18937_g8_i2	Di	(CT)6	12	51	62	CCAATTGGAATGGCAAAAGGA	57.301	21	ATTGAGGTCGGGAGGGCTAT	60.105	20	176	0	175	CCAATTGGAATGGCAAAAGGA	57.301	21	ACACGACAACTGGACAGCAA	60.108	20	153	0	152	CCAATTGGAATGGCAAAAGGA	57.301	21	GCAAATCCCTGTGGCAACTC	59.755	20	124	0	123
c18937_g8_i4	Di	(CT)6	12	51	62	CCAATTGGAATGGCAAAAGGA	57.301	21	ATTGAGGTCGGGAGGGCTAT	60.105	20	176	0	175	CCAATTGGAATGGCAAAAGGA	57.301	21	ACACGACAACTGGACAGCAA	60.108	20	153	0	152	CCAATTGGAATGGCAAAAGGA	57.301	21	GCAAATCCCTGTGGCAACTC	59.755	20	124	0	123
c18940_g2_i1	Tri	(GCA)8	24	341	364	AGCTAAACTGCGGGATGCTT	60.035	20	CCCACATCCTGACATCGAGG	59.894	20	271	202	472	AGCTAAACTGCGGGATGCTT	60.035	20	CCTCCCACATCCTGACATCG	59.894	20	274	202	475	AAGCTAAACTGCGGGATGCT	60.035	20	CCCACATCCTGACATCGAGG	59.894	20	272	201	472
c18940_g2_i3	Tri	(GCA)8	24	495	518	AGCTAAACTGCGGGATGCTT	60.035	20	CCCACATCCTGACATCGAGG	59.894	20	271	356	626	AGCTAAACTGCGGGATGCTT	60.035	20	CCTCCCACATCCTGACATCG	59.894	20	274	356	629	AAGCTAAACTGCGGGATGCT	60.035	20	CCCACATCCTGACATCGAGG	59.894	20	272	355	626
c18940_g2_i4	Tri	(GCA)8	24	319	342	AGCTAAACTGCGGGATGCTT	60.035	20	CCCACATCCTGACATCGAGG	59.894	20	271	180	450	AGCTAAACTGCGGGATGCTT	60.035	20	CCTCCCACATCCTGACATCG	59.894	20	274	180	453	AAGCTAAACTGCGGGATGCT	60.035	20	CCCACATCCTGACATCGAGG	59.894	20	272	179	450
c18940_g2_i5	Tri	(GCA)8	24	319	342	AGCTAAACTGCGGGATGCTT	60.035	20	CCCACATCCTGACATCGAGG	59.894	20	271	180	450	AGCTAAACTGCGGGATGCTT	60.035	20	CCTCCCACATCCTGACATCG	59.894	20	274	180	453	AAGCTAAACTGCGGGATGCT	60.035	20	CCCACATCCTGACATCGAGG	59.894	20	272	179	450
c18940_g7_i1	Tri	(CCG)5	15	81	95	GAGAGCTCTTTCTCCACCCC	59.46	20	AGCTTCACCTTCGACACGAG	60.039	20	196	8	203	GAGAGCTCTTTCTCCACCCC	59.46	20	AGAGCTTCACCTTCGACACG	60.039	20	198	8	205	GAGAGCTCTTTCTCCACCCC	59.46	20	GAGCTTCACCTTCGACACGA	60.039	20	197	8	204
c18940_g7_i2	Tri	(CCG)5	15	81	95	GAGAGCTCTTTCTCCACCCC	59.46	20	AGCTTCACCTTCGACACGAG	60.039	20	196	8	203	GAGAGCTCTTTCTCCACCCC	59.46	20	AGAGCTTCACCTTCGACACG	60.039	20	198	8	205	GAGAGCTCTTTCTCCACCCC	59.46	20	GAGCTTCACCTTCGACACGA	60.039	20	197	8	204
c18940_g7_i3	Tri	(CCG)5	15	81	95	GAGAGCTCTTTCTCCACCCC	59.46	20	AGCTTCACCTTCGACACGAG	60.039	20	196	8	203	GAGAGCTCTTTCTCCACCCC	59.46	20	AGAGCTTCACCTTCGACACG	60.039	20	198	8	205	GAGAGCTCTTTCTCCACCCC	59.46	20	GAGCTTCACCTTCGACACGA	60.039	20	197	8	204
c18940_g7_i4	Tri	(CCG)5	15	81	95	GAGAGCTCTTTCTCCACCCC	59.46	20	AGCTTCACCTTCGACACGAG	60.039	20	196	8	203	GAGAGCTCTTTCTCCACCCC	59.46	20	AGAGCTTCACCTTCGACACG	60.039	20	198	8	205	GAGAGCTCTTTCTCCACCCC	59.46	20	GAGCTTCACCTTCGACACGA	60.039	20	197	8	204
c18942_g5_i1	Tri	(CGG)5	15	164	178	CAGTTCCTCACTCCCACCAC	59.965	20	GGGAATTTATTGCCGGCCAC	59.896	20	149	83	231	AAAGCCCAAATCCGAGAGCA	59.962	20	GGGAATTTATTGCCGGCCAC	59.896	20	207	25	231	TCAGTTCCTCACTCCCACCA	60.105	20	GGGAATTTATTGCCGGCCAC	59.896	20	150	82	231
c18942_g5_i2	Tri	(CGG)5	15	164	178	CAGTTCCTCACTCCCACCAC	59.965	20	GGGAATTTATTGCCGGCCAC	59.896	20	149	83	231	AAAGCCCAAATCCGAGAGCA	59.962	20	GGGAATTTATTGCCGGCCAC	59.896	20	207	25	231	TCAGTTCCTCACTCCCACCA	60.105	20	GGGAATTTATTGCCGGCCAC	59.896	20	150	82	231
c18943_g1_i12	Tetra	(AGTC)6	24	707	730
c18943_g1_i15	Compound	(GTC)5ttcattgtggtcatcatcatcaccaccaccatggatccatccatcatcacctgcattggtttctgtcag(CATC)5	104	670	773	GGTCTCGTCCCCCTTAGCTA	60.106	20	AACTAACGCCAGGATACCCG	59.537	20	208	596	803	GACCTCCTGCAGTTCATCCG	60.461	20	AACTAACGCCAGGATACCCG	59.537	20	275	529	803	CGACCTCCTGCAGTTCATCC	60.461	20	AACTAACGCCAGGATACCCG	59.537	20	276	528	803
c18943_g1_i15	Di	(AG)6	12	909	920	ATCCATCCAATCCATCGCCG	60.322	20	ATCTGTCTCCCTCTGCTGCT	60.325	20	279	766	1044	CGGGTATCCTGGCGTTAGTT	59.537	20	ATCTGTCTCCCTCTGCTGCT	60.325	20	261	784	1044	ATCCATCCAATCCATCGCCG	60.322	20	AATCTGTCTCCCTCTGCTGC	59.459	20	280	766	1045
c18943_g1_i15	Tetra	(AGTC)6	24	1069	1092
c18943_g1_i16	Compound	(GTC)5ttcattgtggtcatcatcatcaccaccaccatggatccatccatcatcacctgcattggtttctgtcag(CATC)5	104	511	614	GGTCTCGTCCCCCTTAGCTA	60.106	20	AACTAACGCCAGGATACCCG	59.537	20	208	437	644	GACCTCCTGCAGTTCATCCG	60.461	20	AACTAACGCCAGGATACCCG	59.537	20	275	370	644	CGACCTCCTGCAGTTCATCC	60.461	20	AACTAACGCCAGGATACCCG	59.537	20	276	369	644
c18943_g1_i16	Di	(AG)6	12	750	761	ATCCATCCAATCCATCGCCG	60.322	20	ATCTGTCTCCCTCTGCTGCT	60.325	20	279	607	885	CGGGTATCCTGGCGTTAGTT	59.537	20	ATCTGTCTCCCTCTGCTGCT	60.325	20	261	625	885	ATCCATCCAATCCATCGCCG	60.322	20	AATCTGTCTCCCTCTGCTGC	59.459	20	280	607	886
c18943_g1_i16	Tetra	(AGTC)6	24	910	933
c18943_g1_i20	Tri	(AAG)6	18	154	171	AGTCAAGGTGGAGAGCAAGC	59.964	20	TCTGTATCAGCATTGCGGCA	60.108	20	185	119	303	TGGTCCAACTCCTACTCCGT	59.886	20	TCTGTATCAGCATTGCGGCA	60.108	20	274	30	303	TGGTCCAACTCCTACTCCGT	59.886	20	CATCCCTTGGTGTCGTCCTC	60.108	20	185	30	214
c18943_g1_i21	Tri	(GTC)5	15	516	530	GGTCTCGTCCCCCTTAGCTA	60.106	20	AAAACACCGTCCCGTCATCA	59.893	20	191	442	632	GGTCTCGTCCCCCTTAGCTA	60.106	20	ACAGGCTGTGACAGGAACAC	60.179	20	165	442	606	GGTCTCGTCCCCCTTAGCTA	60.106	20	CAGGCTGTGACAGGAACACA	60.179	20	164	442	605
c18943_g1_i22	Tetra	(AGTC)6	24	688	711
c18943_g1_i24	Di	(AG)6	12	711	722	ATCCATCCAATCCATCGCCG	60.322	20	ATCTGTCTCCCTCTGCTGCT	60.325	20	279	568	846	CGGGTATCCTGGCGTTAGTT	59.537	20	ATCTGTCTCCCTCTGCTGCT	60.325	20	261	586	846	ATCCATCCAATCCATCGCCG	60.322	20	AATCTGTCTCCCTCTGCTGC	59.459	20	280	568	847
c18943_g1_i24	Tetra	(AGTC)6	24	871	894
c18943_g1_i24	Tri	(GTC)5	15	516	530	CCATCCACTCCAACTCCCAC	60.035	20	GGATGGATCCATGGTGGTGG	60.179	20	271	301	571	AAGAAGGTGGTGGAGATGCG	60.036	20	GGATGGATCCATGGTGGTGG	60.179	20	251	321	571	GGTCTCGTCCCCCTTAGCTA	60.106	20	GGATGGATCCATGGTGGTGG	60.179	20	130	442	571
c18943_g1_i25	Compound	(GTC)5ttcattgtggtcatcatcatcaccaccaccatggatccatccatcatcacctgcattggtttctgtcag(CATC)5	104	516	619	GGTCTCGTCCCCCTTAGCTA	60.106	20	AACTAACGCCAGGATACCCG	59.537	20	208	442	649	GACCTCCTGCAGTTCATCCG	60.461	20	AACTAACGCCAGGATACCCG	59.537	20	275	375	649	CGACCTCCTGCAGTTCATCC	60.461	20	AACTAACGCCAGGATACCCG	59.537	20	276	374	649
c18943_g1_i25	Di	(AG)6	12	755	766	ATCCATCCAATCCATCGCCG	60.322	20	ATCTGTCTCCCTCTGCTGCT	60.325	20	279	612	890	CGGGTATCCTGGCGTTAGTT	59.537	20	ATCTGTCTCCCTCTGCTGCT	60.325	20	261	630	890	ATCCATCCAATCCATCGCCG	60.322	20	AATCTGTCTCCCTCTGCTGC	59.459	20	280	612	891
c18943_g1_i25	Tetra	(AGTC)6	24	915	938
c18943_g1_i5	Di	(AG)6	12	168	179	ATCCATCCAATCCATCGCCG	60.322	20	ATCTGTCTCCCTCTGCTGCT	60.325	20	279	25	303	CGGGTATCCTGGCGTTAGTT	59.537	20	ATCTGTCTCCCTCTGCTGCT	60.325	20	261	43	303	ATCCATCCAATCCATCGCCG	60.322	20	AATCTGTCTCCCTCTGCTGC	59.459	20	280	25	304
c18943_g1_i5	Tetra	(AGTC)6	24	328	351
c18943_g1_i6	Tri	(GCG)5	15	70	84	CCACTACCTGATGATCCGCC	59.966	20	CCACTCCTCGTGCAGGTAAA	59.68	20	130	43	172	CCACTACCTGATGATCCGCC	59.966	20	TCGTGCAGGTAAAGGATGGC	60.392	20	123	43	165	CCACTACCTGATGATCCGCC	59.966	20	GATGTTGCGGTGGATGACCT	60.393	20	157	43	199
c18947_g1_i17	Tri	(GAC)5	15	326	340	ATCTGTGTGGCGGGTTTGAT	59.962	20	CTCCATCCAGCCATCAGTCC	59.892	20	191	233	423	ATCTGTGTGGCGGGTTTGAT	59.962	20	CACCCATCTCCAGCTCCATC	59.892	20	204	233	436	ATCTGTGTGGCGGGTTTGAT	59.962	20	GCTGTAGGCATCACCGTCAT	60.179	20	245	233	477
c18947_g1_i8	Tri	(GAC)5	15	326	340	ATCTGTGTGGCGGGTTTGAT	59.962	20	CTCCATCCAGCCATCAGTCC	59.892	20	191	233	423	ATCTGTGTGGCGGGTTTGAT	59.962	20	CACCCATCTCCAGCTCCATC	59.892	20	204	233	436	ATCTGTGTGGCGGGTTTGAT	59.962	20	CCTCACCGTCATCACCATCC	60.179	20	237	233	469
c18947_g2_i2	Tetra	(GGAT)7	28	522	549	AGAAGGTTTGAGTGCCGGAG	59.965	20	TCTGCTGCATGTAAACCGGT	59.964	20	160	431	590	AGAAGGTTTGAGTGCCGGAG	59.965	20	CATGTAAACCGGTCGTGTGC	59.835	20	153	431	583	AGAAGGTTTGAGTGCCGGAG	59.965	20	GCATGTAAACCGGTCGTGTG	59.835	20	154	431	584
c18947_g2_i4	Tetra	(GGAT)7	28	676	703	AGAAGGTTTGAGTGCCGGAG	59.965	20	TCTGCTGCATGTAAACCGGT	59.964	20	161	585	745	AGAAGGTTTGAGTGCCGGAG	59.965	20	CATGTAAACCGGTCGTGTGC	59.835	20	154	585	738	AGAAGGTTTGAGTGCCGGAG	59.965	20	GCATGTAAACCGGTCGTGTG	59.835	20	155	585	739
c18947_g2_i5	Tetra	(GGAT)7	28	646	673	AGAAGGTTTGAGTGCCGGAG	59.965	20	TCTGCTGCATGTAAACCGGT	59.964	20	160	555	714	AGAAGGTTTGAGTGCCGGAG	59.965	20	CATGTAAACCGGTCGTGTGC	59.835	20	153	555	707	AGAAGGTTTGAGTGCCGGAG	59.965	20	GCATGTAAACCGGTCGTGTG	59.835	20	154	555	708
c18947_g2_i6	Tri	(GAC)5	15	90	104	GTCGGAGAGCATCGAGGAC	59.643	19	GGCGCGAACAAAATCCACTT	60.04	20	256	43	298	GTCGGAGAGCATCGAGGAC	59.643	19	GACGATGCAACAGCACAGAC	59.835	20	229	43	271	GTCGGAGAGCATCGAGGAC	59.643	19	ACGATGCAACAGCACAGACT	60.25	20	228	43	270
c18948_g1_i1	Compound	(CAC)5agcaacaaccagcaccaccagccacactacaataaccacggcggcaacc(GCG)5	79	986	1064	GCCAGAGCACTTGTTTGACG	60.041	20	TGCTGCTCGGCCTTGTTTAT	60.322	20	246	873	1118	GCCAGAGCACTTGTTTGACG	60.041	20	GCTGCTCGGCCTTGTTTATC	59.621	20	245	873	1117	CAAGGAAGTTCCGAAACGCG	60.111	20	TGCTGCTCGGCCTTGTTTAT	60.322	20	213	906	1118
c18950_g2_i1	Di	(GT)7	14	412	425
c18950_g2_i3	Di	(GT)7	14	371	384
c18951_g3_i1	Tri	(TCC)5	15	29	43	GGAGACATGGATGTGGTATTGC	59.119	22	TCTCAGCAGCAGGGGTAGAT	60.032	20	272	1	272	GGAGACATGGATGTGGTATTGC	59.119	22	AGCACATCTTTCCCCATGGG	60.033	20	130	1	130	GGAGACATGGATGTGGTATTGC	59.119	22	AGAGGAGCATGAACACCAGC	60.036	20	217	1	217
c18953_g9_i1	Tri	(TTG)6	18	24	41	CGACAGCTGACACATGTACTG	59.012	21	TGCTGTGTGAGTGTGATCCG	60.32	20	141	0	140	CGACAGCTGACACATGTACTG	59.012	21	TGTGTGAGTGTGATCCGGAG	59.397	20	138	0	137	CGACAGCTGACACATGTACTG	59.012	21	CTGTGTGAGTGTGATCCGGA	59.397	20	139	0	138
c18954_g7_i1	Tri	(CAG)7	21	1	21
c18954_g7_i2	Tri	(CAG)7	21	1	21
c18954_g7_i5	Tri	(CAG)7	21	1	21
c18957_g1_i2	Di	(GT)11	22	312	333
c18957_g1_i3	Di	(GT)11	22	511	532
c18959_g2_i1	Di	(AG)8	16	141	156	GCAAGGAGGCCACATCTTCT	60.035	20	TCGACTGCCTCATCGTCATG	59.899	20	248	19	266	ATCTTCAGCACGTGCAAGGA	59.965	20	TCGACTGCCTCATCGTCATG	59.899	20	261	6	266	GCAAGGAGGCCACATCTTCT	60.035	20	TACTCGGTCTAGCTCGCGTA	59.897	20	162	19	180
c18960_g1_i1	Di	(GA)8	16	301	316	GACCCCAACCCCGATAAGTG	60.107	20	GCACGCCTTCTTGGTTGTAT	58.835	20	248	93	340	GACCCCAACCCCGATAAGTG	60.107	20	CGCACGCCTTCTTGGTTGTA	61.225	20	249	93	341	CTGCAAGAAGAAGGACCCCA	59.598	20	GCACGCCTTCTTGGTTGTAT	58.835	20	261	80	340
c18960_g1_i2	Di	(GA)8	16	325	340	GACCCCAACCCCGATAAGTG	60.107	20	GCACGCCTTCTTGGTTGTAT	58.835	20	248	117	364	GACCCCAACCCCGATAAGTG	60.107	20	CGCACGCCTTCTTGGTTGTA	61.225	20	249	117	365	CTGCAAGAAGAAGGACCCCA	59.598	20	GCACGCCTTCTTGGTTGTAT	58.835	20	261	104	364
c18964_g1_i3	Tri	(GCT)5	15	1281	1295	GAGGATGGTGAGGTCGTTGG	60.108	20	ATTCCAGTAGGCTGCTGCTG	60.107	20	230	1163	1392	AACGCAGTGGCTAGGTCATC	60.108	20	ATTCCAGTAGGCTGCTGCTG	60.107	20	260	1133	1392	GAGGATGGTGAGGTCGTTGG	60.108	20	TGCAGCCTTTTGACCCGTTA	60.179	20	189	1163	1351
c18964_g1_i7	Tri	(GCT)5	15	1259	1273	GAGGATGGTGAGGTCGTTGG	60.108	20	GCTCCTGCAGCCTTTTTGAC	60.039	20	195	1141	1335	AACGCAGTGGCTAGGTCATC	60.108	20	GCTCCTGCAGCCTTTTTGAC	60.039	20	225	1111	1335	GAGGATGGTGAGGTCGTTGG	60.108	20	ATTCCAGTAGGCTGCTGCTG	60.107	20	231	1141	1371
c18972_g1_i1	Tri	(CGC)6	18	83	100	ATCAAATCCCTGGTGTGCCC	60.325	20	TTGGTACGGAGAGGCATTCG	59.825	20	253	47	299	ATCAAATCCCTGGTGTGCCC	60.325	20	GAGCCTTGAGACGTAGCTGG	60.179	20	204	47	250	ATCAAATCCCTGGTGTGCCC	60.325	20	GCCTTGAGACGTAGCTGGAA	59.753	20	202	47	248
c18972_g1_i3	Tri	(CGC)6	18	83	100	ATCAAATCCCTGGTGTGCCC	60.325	20	TTGGTACGGAGAGGCATTCG	59.825	20	253	47	299	ATCAAATCCCTGGTGTGCCC	60.325	20	GAGCCTTGAGACGTAGCTGG	60.179	20	204	47	250	ATCAAATCCCTGGTGTGCCC	60.325	20	GCCTTGAGACGTAGCTGGAA	59.753	20	202	47	248
c18974_g1_i1	Tri	(GCT)5	15	116	130	ACACAGAGATCAGGGCAAGC	60.036	20	GGACAGGGAGATGTTGTGGG	60.035	20	122	74	195	ACACAGAGATCAGGGCAAGC	60.036	20	GGGACAGGGAGATGTTGTGG	60.035	20	123	74	196	ACACAGAGATCAGGGCAAGC	60.036	20	GAGGAGGAGATGGCAGAGGA	60.106	20	211	74	284
c18979_g3_i1	Di	(TG)10	20	240	259
c18981_g1_i10	Di	(GT)8	16	129	144	AACCCATACACAGCTCCACG	60.036	20	TGATACGGGACATTGCTGCA	59.748	20	124	48	171	TGTCCGAACCCATACACAGC	60.037	20	TGATACGGGACATTGCTGCA	59.748	20	130	42	171	CGAACCCATACACAGCTCCA	59.751	20	TGATACGGGACATTGCTGCA	59.748	20	126	46	171
c18981_g1_i11	Di	(GT)7	14	702	715	AGCGATTGGAAACACGGGAT	60.035	20	TGATACGGGACATTGCTGCA	59.748	20	247	499	745	GCGATTGGAAACACGGGATG	59.901	20	TGATACGGGACATTGCTGCA	59.748	20	246	500	745	TAACGGTGAAACGGGCAGTT	60.179	20	TGATACGGGACATTGCTGCA	59.748	20	108	638	745
c18981_g1_i15	Di	(GT)8	16	582	597	AACCCATACACAGCTCCACG	60.036	20	GGTGTTGCCGAGGTTGTAGA	59.966	20	231	442	672	AACCCATACACAGCTCCACG	60.036	20	GAGGTGTTGCCGAGGTTGTA	59.966	20	233	442	674	TGTCCGAACCCATACACAGC	60.037	20	GGTGTTGCCGAGGTTGTAGA	59.966	20	237	436	672
c18981_g1_i16	Di	(GT)8	16	99	114	TTAGAACGGTGAAACGGGCA	59.894	20	TGATACGGGACATTGCTGCA	59.748	20	110	32	141	TAGAACGGTGAAACGGGCAG	60.32	20	TGATACGGGACATTGCTGCA	59.748	20	109	33	141	TTAGAACGGTGAAACGGGCA	59.894	20	AGGCTGCTGTGAGTGAAGTT	59.528	20	184	32	215
c18981_g1_i8	Di	(GT)8	16	99	114	TTAGAACGGTGAAACGGGCA	59.894	20	GGTGTTGCCGAGGTTGTAGA	59.966	20	158	32	189	TTAGAACGGTGAAACGGGCA	59.894	20	GAGGTGTTGCCGAGGTTGTA	59.966	20	160	32	191	TTAGAACGGTGAAACGGGCA	59.894	20	AGGTGTTGCCGAGGTTGTAG	59.965	20	159	32	190
c18985_g6_i1	Di	(GA)6	12	447	458	GCTAGGATTTGGCCATGGGT	60.106	20	TCAGCATGAGGGCATAAGCA	59.452	20	273	276	548	TGCTAGGATTTGGCCATGGG	60.106	20	TCAGCATGAGGGCATAAGCA	59.452	20	274	275	548	CCGTGCTAGGATTTGGCCAT	60.466	20	TCAGCATGAGGGCATAAGCA	59.452	20	277	272	548
c18985_g6_i2	Di	(GA)6	12	764	775	GCTAGGATTTGGCCATGGGT	60.106	20	TTTCCCCTCAGCATGACGAC	60.036	20	280	593	872	TTTGACCCTCGACCAATGGT	59.231	20	CGTTCCTTTCCCCTCAGCAT	60.035	20	267	612	878	TTTGACCCTCGACCAATGGT	59.231	20	TTTCCCCTCAGCATGACGAC	60.036	20	261	612	872
c18988_g3_i1	Mono	(A)11	11	230	240	CTGGAAGGTGAGTGGCATGT	59.963	20	CTGCTTGATGTGTCCAGGGT	59.963	20	103	196	298	CTGGAAGGTGAGTGGCATGT	59.963	20	ATCTGACTCTTCGCAGCCAC	60.108	20	146	196	341	CTGGAAGGTGAGTGGCATGT	59.963	20	ACACGCGTAACCACTCTAGC	60.109	20	184	196	379
c18988_g3_i2	Mono	(A)11	11	230	240	CTGGAAGGTGAGTGGCATGT	59.963	20	CCTGAATTGATGTGTCCAGGGT	60.291	22	105	196	300	CTGGAAGGTGAGTGGCATGT	59.963	20	ACCTGAATTGATGTGTCCAGGG	60.291	22	106	196	301	CTGGAAGGTGAGTGGCATGT	59.963	20	CCTGAATTGATGTGTCCAGGG	58.628	21	105	196	300
c18992_g2_i9	Tri	(CAG)5	15	406	420	CGTTGGGGCGTGGTATATGT	60.179	20	AGGGAGCATCTGAAGGGGAT	60.029	20	172	293	464	TTGGGGCGTGGTATATGTGG	59.818	20	AGGGAGCATCTGAAGGGGAT	60.029	20	170	295	464	ACTCATCGAGTCCAAGGTGC	59.752	20	AGGGAGCATCTGAAGGGGAT	60.029	20	148	317	464
c18993_g3_i1	Mono	(G)15	15	264	278	AAGCTGGTGGTGATGGAGAC	59.674	20	CGTCATCGAGCTAAGGCGTT	60.526	20	263	45	307	AAGCTGGTGGTGATGGAGAC	59.674	20	AACGTCATCGAGCTAAGGCG	60.526	20	265	45	309	GAAGCTGGTGGTGATGGAGA	59.385	20	CGTCATCGAGCTAAGGCGTT	60.526	20	264	44	307
c18993_g3_i2	Mono	(G)15	15	102	116	GGCAAGACTTGTAGTGGGTCA	59.928	21	CACTCTCGAGCTTCCATCCC	59.896	20	267	60	326	GGCAAGACTTGTAGTGGGTCA	59.928	21	CCACTCTCGAGCTTCCATCC	59.896	20	268	60	327	GGCAAGACTTGTAGTGGGTCA	59.928	21	CCCACTCTCGAGCTTCCATC	59.896	20	269	60	328
c18993_g3_i3	Mono	(G)15	15	287	301	GGTTTGGTTGCCAGAAGCTG	59.967	20	CGTCATCGAGCTAAGGCGTT	60.526	20	277	54	330	GGTTTGGTTGCCAGAAGCTG	59.967	20	AACGTCATCGAGCTAAGGCG	60.526	20	279	54	332	CAGAAGCTGGTGGTGATGGA	59.674	20	CGTCATCGAGCTAAGGCGTT	60.526	20	266	65	330
c18993_g3_i4	Mono	(G)15	15	101	115	ATATGACCACGCTACGGCTG	59.968	20	GAAGGTAAGGTGAAGGCGGG	60.393	20	248	14	261	ATATGACCACGCTACGGCTG	59.968	20	CGTCATCGAGCTAAGGCGTT	60.526	20	131	14	144	ATATGACCACGCTACGGCTG	59.968	20	AACGTCATCGAGCTAAGGCG	60.526	20	133	14	146
c18993_g3_i6	Mono	(G)15	15	270	284	AAGCTGGTGGTGATGGAGAC	59.674	20	CGTCATCGAGCTAAGGCGTT	60.526	20	263	51	313	AAGCTGGTGGTGATGGAGAC	59.674	20	AACGTCATCGAGCTAAGGCG	60.526	20	265	51	315	GAAGCTGGTGGTGATGGAGA	59.385	20	CGTCATCGAGCTAAGGCGTT	60.526	20	264	50	313
c18993_g4_i2	Mono	(T)15	15	865	879	TTCAGTTCTGTCGTGCTCCC	59.966	20	TCCACACTCCCGTTTGACAA	59.458	20	242	694	935	CCGTCCGAGAGCATTCATCA	59.897	20	TCCACACTCCCGTTTGACAA	59.458	20	224	712	935	TTCAGTTCTGTCGTGCTCCC	59.966	20	ATCCACACTCCCGTTTGACA	59.238	20	243	694	936
c18993_g5_i1	Di	(AC)6	12	333	344
c18993_g5_i2	Tri	(CCG)5	15	38	52	TACCAGTCGAGACCTCCCTC	59.745	20	AGGAGAGCACGTAGGAGAGG	60.107	20	174	12	185	TACCAGTCGAGACCTCCCTC	59.745	20	CCAACAGATCAAGCCGGGAT	60.107	20	114	12	125	TACCAGTCGAGACCTCCCTC	59.745	20	GGAGAGCACGTAGGAGAGGA	60.107	20	173	12	184
c18993_g5_i3	Di	(AC)6	12	450	461
c18993_g5_i3	Tri	(CCG)5	15	38	52	TACCAGTCGAGACCTCCCTC	59.745	20	TCACCACCACCAACCAACAA	59.96	20	221	12	232	TACCAGTCGAGACCTCCCTC	59.745	20	CCAACAGATCAAGCCGGGAT	60.107	20	114	12	125	TACCAGTCGAGACCTCCCTC	59.745	20	GATCAAGCCGGGATGACCAT	59.891	20	108	12	119
c18993_g5_i4	Di	(AC)6	12	298	309
c18996_g2_i3	Tri	(CAT)6	18	152	169	ACTAGTCGCGCCTTTTGGAA	59.966	20	GATATCGGGACCAGGCACAG	59.966	20	234	33	266	AACTAGTCGCGCCTTTTGGA	59.966	20	GATATCGGGACCAGGCACAG	59.966	20	235	32	266	ACTAGTCGCGCCTTTTGGAA	59.966	20	AACGTGCTGGATATCGGGAC	59.896	20	243	33	275
c18996_g2_i4	Tri	(CAT)6	18	784	801	ACTAGTCGCGCCTTTTGGAA	59.966	20	GATATCGGGACCAGGCACAG	59.966	20	234	665	898	AACTAGTCGCGCCTTTTGGA	59.966	20	GATATCGGGACCAGGCACAG	59.966	20	235	664	898	GCTGCTGATTCGCTTTCGAG	59.974	20	GGACTTCTCGGGACTTGAGC	60.109	20	279	561	839
c18998_g3_i1	Tri	(TTA)7	21	522	542	GCGACATTGGTGGTTTGGAC	60.04	20	TACACAGTTGTTGGCGTCCC	60.533	20	141	430	570	CGTCCAAGCCAAAGACAAGC	60.04	20	TACACAGTTGTTGGCGTCCC	60.533	20	167	404	570	GCAAACTTTGACAGCACGGT	59.899	20	TACACAGTTGTTGGCGTCCC	60.533	20	258	313	570
c18998_g3_i2	Tri	(TTA)7	21	750	770	GCGACATTGGTGGTTTGGAC	60.04	20	TACACAGTTGTTGGCGTCCC	60.533	20	141	658	798	CGTCCAAGCCAAAGACAAGC	60.04	20	TACACAGTTGTTGGCGTCCC	60.533	20	167	632	798	CGACAGCACGGTTGGAATTC	59.834	20	TACACAGTTGTTGGCGTCCC	60.533	20	250	549	798
c18998_g3_i3	Tri	(TTA)7	21	1300	1320	GCGACATTGGTGGTTTGGAC	60.04	20	TACACAGTTGTTGGCGTCCC	60.533	20	141	1208	1348	CGTCCAAGCCAAAGACAAGC	60.04	20	TACACAGTTGTTGGCGTCCC	60.533	20	167	1182	1348	CGACAGCACGGTTGGAATTC	59.834	20	TACACAGTTGTTGGCGTCCC	60.533	20	250	1099	1348
c190_g1_i1	Tri	(CTG)6	18	113	130	ATGGTAGCTAAGGTGCTGCG	60.179	20	GTGCCCCCTCTCATCTCATG	59.892	20	197	9	205	ATGGTAGCTAAGGTGCTGCG	60.179	20	TGTGCCCCCTCTCATCTCAT	60.327	20	198	9	206	CGCAATGGTAGCTAAGGTGC	59.342	20	GTGCCCCCTCTCATCTCATG	59.892	20	201	5	205
c19000_g1_i1	Tri	(AGC)5	15	124	138	ACATCAAGGCCTTCGTCAGC	60.675	20	CACAAGGTTGCTTACACGGC	60.04	20	160	96	255	ACATCAAGGCCTTCGTCAGC	60.675	20	CGAGTTGGGTATTGGACGCT	60.108	20	256	96	351	ACATCAAGGCCTTCGTCAGC	60.675	20	CAGCTGGACTGGAGTACACG	60.109	20	233	96	328
c19000_g1_i2	Tri	(AGC)5	15	379	393	AGCGGTAAGTGGAGGGAGAT	60.032	20	CACAAGGTTGCTTACACGGC	60.04	20	278	233	510	TACGGAGGTGTTCATGCTCG	59.827	20	CACAAGGTTGCTTACACGGC	60.04	20	183	328	510	TACGGAGGTGTTCATGCTCG	59.827	20	CGAGTTGGGTATTGGACGCT	60.108	20	279	328	606
c19000_g1_i5	Tri	(AGC)5	15	61	75	TTAGATGGTGTTGAGCGGGG	59.748	20	CACAAGGTTGCTTACACGGC	60.04	20	190	3	192	TTAGATGGTGTTGAGCGGGG	59.748	20	CAGCTGGACTGGAGTACACG	60.109	20	263	3	265	TTAGATGGTGTTGAGCGGGG	59.748	20	TTGGACGCTTTTCAGCTGGA	60.179	20	275	3	277
c19000_g3_i2	Tri	(CTT)6	18	1	18
c19003_g1_i1	Tri	(AGG)5	15	1	15
c19003_g4_i2	Mono	(T)11	11	1003	1013	GCATGTGGAGTCTGTGGTCA	59.965	20	CAACAAAACAGAGCCCAGCC	59.967	20	177	894	1070	GAAGAGGAGGGCCGAGATTG	59.894	20	CAACAAAACAGAGCCCAGCC	59.967	20	228	843	1070	TGTGGAGTCTGTGGTCAAGC	59.893	20	CAACAAAACAGAGCCCAGCC	59.967	20	174	897	1070
c19003_g4_i4	Mono	(T)11	11	450	460	GCATGTGGAGTCTGTGGTCA	59.965	20	CAACAAAACAGAGCCCAGCC	59.967	20	177	341	517	GAAGAGGAGGGCCGAGATTG	59.894	20	CAACAAAACAGAGCCCAGCC	59.967	20	228	290	517	TGTGGAGTCTGTGGTCAAGC	59.893	20	CAACAAAACAGAGCCCAGCC	59.967	20	174	344	517
c19005_g3_i1	Mono	(A)10	10	337	346	AGCCGGATGGTTTCAGTTCA	59.6	20	CACACTTCGGAGCCAAAACG	60.041	20	270	210	479	GACACACAAGCAGAAGCAGG	59.41	20	TGTCACCTCTGCTCTGCATG	60.037	20	274	237	510	GACACACAAGCAGAAGCAGG	59.41	20	CACACTTCGGAGCCAAAACG	60.041	20	243	237	479
c19006_g1_i2	Mono	(T)10	10	798	807	AGGCATCCTCCCTGTCTGAT	60.03	20	AGGTAAGCAAACGATGGGCA	59.962	20	221	626	846	TTCATCTGAGCTGCCAGTGG	60.036	20	AGGTAAGCAAACGATGGGCA	59.962	20	184	663	846	AGGCATCCTCCCTGTCTGAT	60.03	20	GCAAACGATGGGCAAACGAT	60.109	20	215	626	840
c19012_g4_i1	Tetra	(TATG)5	20	2341	2360	ACTGAAACCGGGGCAGTATG	60.035	20	ACAGGTTTTCCACGGGACAA	59.744	20	104	2299	2402	GAGTTACTGAAACCGGGGCA	59.964	20	ACAGGTTTTCCACGGGACAA	59.744	20	109	2294	2402	AGTTACTGAAACCGGGGCAG	59.964	20	ACAGGTTTTCCACGGGACAA	59.744	20	108	2295	2402
c19012_g4_i1	Tri	(CTC)5	15	1876	1890	CTTGTGTACGCAGGCATGTG	59.833	20	GCACGAGTCGTTGAGGAAGA	60.039	20	221	1718	1938	CTTGTGTACGCAGGCATGTG	59.833	20	GCTCGTAGTCGATCCGGAAG	60.041	20	258	1718	1975	TTGTGTACGCAGGCATGTGA	60.25	20	GCACGAGTCGTTGAGGAAGA	60.039	20	220	1719	1938
c19012_g4_i3	Tetra	(TATG)5	20	648	667	AAGTTCGCTACACCTCCTGC	60.037	20	ACAGGTTTTCCACGGGACAA	59.744	20	253	457	709	CCAAACGGGGCAGTATGCTA	60.107	20	ACAGGTTTTCCACGGGACAA	59.744	20	101	609	709	CGGGGCAGTATGCTACTCAG	59.967	20	TCCACACAGGTTTTCCACGG	60.465	20	101	614	714
c19012_g4_i5	Tri	(CTC)5	15	1876	1890	CTTGTGTACGCAGGCATGTG	59.833	20	GCACGAGTCGTTGAGGAAGA	60.039	20	221	1718	1938	CTTGTGTACGCAGGCATGTG	59.833	20	GCTCGTAGTCGATCCGGAAG	60.041	20	258	1718	1975	TTGTGTACGCAGGCATGTGA	60.25	20	GCACGAGTCGTTGAGGAAGA	60.039	20	220	1719	1938
c19016_g1_i2	Di	(GA)11	22	1	22
c19016_g1_i2	Mono	(T)12	12	533	544	CAAGGAGCTGAAGGAGGTGG	60.036	20	TACCCACACACTGGACTGGA	60.105	20	254	380	633	CCAAGGAGCTGAAGGAGGTG	60.036	20	TACCCACACACTGGACTGGA	60.105	20	255	379	633	TACACCTGAAGAAGCTGCGC	60.671	20	TACCCACACACTGGACTGGA	60.105	20	136	498	633
c19016_g1_i3	Di	(AG)7	14	1	14
c19016_g1_i3	Mono	(T)12	12	521	532	CAAGGAGCTGAAGGAGGTGG	60.036	20	TACCCACACACTGGACTGGA	60.105	20	254	368	621	CCAAGGAGCTGAAGGAGGTG	60.036	20	TACCCACACACTGGACTGGA	60.105	20	255	367	621	TACACCTGAAGAAGCTGCGC	60.671	20	TACCCACACACTGGACTGGA	60.105	20	136	486	621
c19016_g1_i4	Mono	(T)12	12	662	673	CAAGGAGCTGAAGGAGGTGG	60.036	20	TACCCACACACTGGACTGGA	60.105	20	254	509	762	CCAAGGAGCTGAAGGAGGTG	60.036	20	TACCCACACACTGGACTGGA	60.105	20	255	508	762	TACACCTGAAGAAGCTGCGC	60.671	20	TACCCACACACTGGACTGGA	60.105	20	136	627	762
c19017_g1_i1	Mono	(T)15	15	627	641	ACCATCGGTACCAACACGTC	60.038	20	TTGCACCACTGCTCACTGAA	60.107	20	187	532	718	ATTTGCTGCTGCCCTGTACT	59.961	20	TTGCACCACTGCTCACTGAA	60.107	20	252	467	718	CATGCATGCCTCCACACATG	59.898	20	TTGCACCACTGCTCACTGAA	60.107	20	221	498	718
c19025_g3_i2	Tri	(GCC)6	18	366	383	TCAATTGCAAGCCGACGAAC	59.763	20	CAACAGCAGCCAATCAGTCG	59.833	20	228	202	429	TCAATTGCAAGCCGACGAAC	59.763	20	ACAGCAGCCAATCAGTCGTT	60.25	20	226	202	427	TCAATTGCAAGCCGACGAAC	59.763	20	AACAGCAGCCAATCAGTCGT	60.25	20	227	202	428
c19029_g5_i1	Tri	(AGC)6	18	1	18
c19030_g4_i1	Mono	(A)10	10	205	214	TTCATAGGGGTGAGTGTGCG	59.751	20	AACCCCTCAAAAAGCCTGGT	59.735	20	269	1	269	AAAAGGTAGAACCGTGGGGG	59.597	20	AACCCCTCAAAAAGCCTGGT	59.735	20	162	108	269	CTCTTCAGCGACGAGAACCC	60.457	20	AACCCCTCAAAAAGCCTGGT	59.735	20	204	66	269
c19030_g4_i11	Mono	(A)10	10	239	248	GCAGATCTTCAGCGACGAGA	59.9	20	AACCCCTCAAAAAGCCTGGT	59.735	20	208	96	303	GATGGCTCCGCAGATCTTCA	59.894	20	AACCCCTCAAAAAGCCTGGT	59.735	20	217	87	303	ATGGCTCCGCAGATCTTCAG	59.894	20	AACCCCTCAAAAAGCCTGGT	59.735	20	216	88	303
c19030_g4_i11	Tri	(CCG)5	15	50	64	GGGTGACATGTACCAGCCAG	60.393	20	AACCCCTCAAAAAGCCTGGT	59.735	20	280	24	303	GGGTGACATGTACCAGCCAG	60.393	20	CCCCCACGGTTCTACCTTTT	59.597	20	138	24	161	GGGTGACATGTACCAGCCAG	60.393	20	CTTTCCTCCCTCCGCTTCTT	59.384	20	178	24	201
c19030_g4_i14	Mono	(A)10	10	191	200	GCAGATCTTCAGCGACGAGA	59.9	20	AACCCCTCAAAAAGCCTGGT	59.735	20	208	48	255	GATGGCTCCGCAGATCTTCA	59.894	20	AACCCCTCAAAAAGCCTGGT	59.735	20	217	39	255	ATGGCTCCGCAGATCTTCAG	59.894	20	AACCCCTCAAAAAGCCTGGT	59.735	20	216	40	255
c19030_g4_i6	Mono	(A)10	10	246	255	TACCCCTACCGCTTCGACAT	60.396	20	AACCCCTCAAAAAGCCTGGT	59.735	20	240	71	310	AAAAGGTAGAACCGTGGGGG	59.597	20	AACCCCTCAAAAAGCCTGGT	59.735	20	162	149	310	CTCTTCAGCGACGAGAACCC	60.457	20	AACCCCTCAAAAAGCCTGGT	59.735	20	204	107	310
c19030_g6_i1	Di	(AC)7	14	214	227	CCGAGTCTCTGGTGAAGCTC	59.828	20	ACCAAGAATCAAAAGAATGGGTGG	59.716	24	251	47	297	ACGACGTACTTGTTGCACCA	60.179	20	ACCAAGAATCAAAAGAATGGGTGG	59.716	24	146	152	297	GCAGCATCATCAACCACAGC	60.179	20	ACCAAGAATCAAAAGAATGGGTGG	59.716	24	182	116	297
c19033_g1_i5	Mono	(A)16	16	1	16
c19041_g5_i4	Di	(CT)7	14	79	92	CCAGTACACTGCAGCACTGT	60.25	20	TCAACTCCAACACAAGGCCA	59.743	20	135	22	156	CCAGTACACTGCAGCACTGT	60.25	20	CCAACCACCTGCATGAAACC	59.682	20	118	22	139	CCAGTACACTGCAGCACTGT	60.25	20	GCCAACCACCTGCATGAAAC	60.32	20	119	22	140
c19045_g4_i10	Compound	(AG)8(GA)11	38	463	500
c19045_g4_i8	Compound	(AG)8(GA)11	38	199	236
c19046_g2_i1	Tri	(CAC)6	18	1076	1093	GAGCAACAACAGCAACTGCA	59.899	20	CGGTTCCTCGTTGCTTCTCT	60.038	20	279	1051	1329	TGAGCAACAACAGCAACTGC	59.899	20	CGGTTCCTCGTTGCTTCTCT	60.038	20	280	1050	1329	GGGCAACTGTGTGTACTGGA	59.892	20	CCTCCATTGCTGCTACTGCT	60.107	20	228	892	1119
c19046_g2_i2	Tri	(CAC)6	18	535	552	GAGCAACAACAGCAACTGCA	59.899	20	CGGTTCCTCGTTGCTTCTCT	60.038	20	279	510	788	TGAGCAACAACAGCAACTGC	59.899	20	CGGTTCCTCGTTGCTTCTCT	60.038	20	280	509	788	GGGCAACTGTGTGTACTGGA	59.892	20	CCTCCATTGCTGCTACTGCT	60.107	20	228	351	578
c19046_g2_i3	Tri	(CAC)6	18	841	858	GAGCAACAACAGCAACTGCA	59.899	20	CGGTTCCTCGTTGCTTCTCT	60.038	20	279	816	1094	TGAGCAACAACAGCAACTGC	59.899	20	CGGTTCCTCGTTGCTTCTCT	60.038	20	280	815	1094	GGGCAACTGTGTGTACTGGA	59.892	20	CCTCCATTGCTGCTACTGCT	60.107	20	228	657	884
c19046_g2_i4	Tri	(CAC)6	18	1076	1093	GAGCAACAACAGCAACTGCA	59.899	20	CGGTTCCTCGTTGCTTCTCT	60.038	20	279	1051	1329	TGAGCAACAACAGCAACTGC	59.899	20	CGGTTCCTCGTTGCTTCTCT	60.038	20	280	1050	1329	GGGCAACTGTGTGTACTGGA	59.892	20	CCTCCATTGCTGCTACTGCT	60.107	20	228	892	1119
c19046_g2_i5	Tri	(CAC)6	18	927	944	GAGCAACAACAGCAACTGCA	59.899	20	CGGTTCCTCGTTGCTTCTCT	60.038	20	279	902	1180	TGAGCAACAACAGCAACTGC	59.899	20	CGGTTCCTCGTTGCTTCTCT	60.038	20	280	901	1180	GGGCAACTGTGTGTACTGGA	59.892	20	CCTCCATTGCTGCTACTGCT	60.107	20	228	743	970
c19046_g2_i6	Tri	(CAC)6	18	345	362	GAGCAACAACAGCAACTGCA	59.899	20	CGGTTCCTCGTTGCTTCTCT	60.038	20	279	320	598	TGAGCAACAACAGCAACTGC	59.899	20	CGGTTCCTCGTTGCTTCTCT	60.038	20	280	319	598	GAAGGTCTATGCCATCCGGG	59.965	20	CCTCCATTGCTGCTACTGCT	60.107	20	159	230	388
c19046_g2_i7	Tri	(CAC)6	18	633	650	GAGCAACAACAGCAACTGCA	59.899	20	CGGTTCCTCGTTGCTTCTCT	60.038	20	279	608	886	TGAGCAACAACAGCAACTGC	59.899	20	CGGTTCCTCGTTGCTTCTCT	60.038	20	280	607	886	GGGCAACTGTGTGTACTGGA	59.892	20	CCTCCATTGCTGCTACTGCT	60.107	20	228	449	676
c19046_g2_i8	Tri	(CAC)6	18	383	400	GAGCAACAACAGCAACTGCA	59.899	20	CGGTTCCTCGTTGCTTCTCT	60.038	20	279	358	636	TGAGCAACAACAGCAACTGC	59.899	20	CGGTTCCTCGTTGCTTCTCT	60.038	20	280	357	636	GAAGGTCTATGCCATCCGGG	59.965	20	CCTCCATTGCTGCTACTGCT	60.107	20	159	268	426
c19047_g2_i1	Mono	(A)13	13	199	211	GCAGTGGCGATTGTTTAGCA	59.479	20	GATGGCCTCCTCCAAACCTC	60.107	20	200	151	350	TGCAGTGGCGATTGTTTAGC	59.479	20	GATGGCCTCCTCCAAACCTC	60.107	20	201	150	350	GCAGTGGCGATTGTTTAGCA	59.479	20	ACGTGGTGACCCTCCTTAGT	60.179	20	263	151	413
c19047_g2_i2	Mono	(A)13	13	199	211	CGTGTCGTGCCACCTAGTAA	59.758	20	CTGGAATGGAACCCTCGACG	60.46	20	263	0	262	CGTGTCGTGCCACCTAGTAA	59.758	20	ACTGGAATGGAACCCTCGAC	59.386	20	264	0	263	GCAGTGGCGATTGTTTAGCA	59.479	20	TCGATCTCTTCAGCGGTGTC	59.548	20	158	151	308
c19047_g2_i4	Mono	(A)13	13	388	400	GCAGTGGCGATTGTTTAGCA	59.479	20	GATGGCCTCCTCCAAACCTC	60.107	20	200	340	539	TGCAGTGGCGATTGTTTAGC	59.479	20	GATGGCCTCCTCCAAACCTC	60.107	20	201	339	539	GCAGTGGCGATTGTTTAGCA	59.479	20	ACGTGGTGACCCTCCTTAGT	60.179	20	263	340	602
c19049_g1_i4	Tri	(CAG)5	15	339	353	GGGAAGGACTGGAAGGAAGC	60.035	20	GTACTTGCGCCACGAGTAGT	60.109	20	267	143	409	GGGAAGGACTGGAAGGAAGC	60.035	20	TACTTGCGCCACGAGTAGTC	59.83	20	266	143	408	GTCTGCTAGGAAGTGGGAGC	59.823	20	GTACTTGCGCCACGAGTAGT	60.109	20	161	249	409
c19049_g1_i7	Tri	(CAG)5	15	199	213	GTCTGCTAGGAAGTGGGAGC	59.823	20	GTACTTGCGCCACGAGTAGT	60.109	20	161	109	269	GTCTGCTAGGAAGTGGGAGC	59.823	20	TACTTGCGCCACGAGTAGTC	59.83	20	160	109	268	TAGCTGTGGAGTGCTTGCTG	60.321	20	GTACTTGCGCCACGAGTAGT	60.109	20	100	170	269
c19050_g6_i1	Tri	(GGA)5	15	140	154	AAACCCAAACAAACCGAGCG	59.898	20	AATCTGAGAGCGGAACTGGC	60.108	20	247	8	254	CCAGCAACAACAACCAGCAG	60.249	20	AATCTGAGAGCGGAACTGGC	60.108	20	144	111	254	CCCAAACAAACCGAGCGAAA	59.617	20	AATCTGAGAGCGGAACTGGC	60.108	20	244	11	254
c19051_g1_i1	Compound	(GAG)7gattccgtgcagccaagtggttgaaggagggag(TGA)5cgacgacggtggagacgatgaagaagaggacggcgatgatgatggggatgatgacaatgaggag(GAA)5gagc(AGG)7	173	1	173
c19053_g7_i6	Tri	(CAA)6	18	6	23
c19053_g7_i9	Tri	(CAA)6	18	6	23
c19055_g6_i2	Tri	(ACC)5	15	16	30
c19057_g3_i4	Di	(GT)6	12	193	204	CGTGGAGGACGTGGAATACC	60.179	20	CGCATGGCTGTCTGTACGTA	60.179	20	264	2	265	CGTGGAGGACGTGGAATACC	60.179	20	CCTCGCATGGCTGTCTGTAC	60.808	20	267	2	268	GTGGAGGACGTGGAATACCA	59.1	20	CGCATGGCTGTCTGTACGTA	60.179	20	263	3	265
c19057_g3_i5	Di	(GT)6	12	183	194	CCCTTCCAGCTGTTGACTCT	59.31	20	CGCATGGCTGTCTGTACGTA	60.179	20	254	2	255	GCCCTTCCAGCTGTTGACTC	60.958	20	CGCATGGCTGTCTGTACGTA	60.179	20	255	1	255	GCCCTTCCAGCTGTTGACT	59.926	19	CGCATGGCTGTCTGTACGTA	60.179	20	255	1	255
c19057_g3_i9	Tri	(GTT)6	18	330	347
c19058_g1_i10	Mono	(T)10	10	310	319	TGGACCGCGAAAAGGATGAA	59.964	20	AGGCGGTTAATTATGCTGCTG	59.05	21	105	239	343	TTGGACCGCGAAAAGGATGA	59.964	20	AGGCGGTTAATTATGCTGCTG	59.05	21	106	238	343	TTCAGGGTGCTTGTGAACGA	59.821	20	AGGCGGTTAATTATGCTGCTG	59.05	21	207	137	343
c19058_g2_i10	Tri	(CTG)6	18	734	751	AAAAGTTGACATGCCGTGCC	59.968	20	CACATGAGCCCACTCCTGAG	60.108	20	237	636	872	AAAAGTTGACATGCCGTGCC	59.968	20	GTCTCCACATGAGCCCACTC	60.108	20	242	636	877	AAAAGTTGACATGCCGTGCC	59.968	20	CACTGCAGTCCTCGTAGTCC	59.829	20	217	636	852
c19058_g2_i6	Tri	(CTG)6	18	325	342	AAAAGTTGACATGCCGTGCC	59.968	20	CACATGAGCCCACTCCTGAG	60.108	20	237	227	463	AAAAGTTGACATGCCGTGCC	59.968	20	GTCTCCACATGAGCCCACTC	60.108	20	242	227	468	AAAAGTTGACATGCCGTGCC	59.968	20	CACTGCAGTCCTCGTAGTCC	59.829	20	217	227	443
c19058_g2_i7	Mono	(T)12	12	331	342	ATGTGTAATGCCGCCACTGA	60.036	20	ACTCCAATCAACCCATCACACA	59.892	22	261	112	372	GGGCGCACAGTTTTGTTTGA	60.179	20	ACTCCAATCAACCCATCACACA	59.892	22	209	164	372	CGAATGTGTAATGCCGCCAC	60.248	20	ACTCCAATCAACCCATCACACA	59.892	22	264	109	372
c19060_g1_i1	Tri	(CCG)5	15	220	234	CCTCAGCTACGACGACATCC	59.97	20	TGTTTCCTCCTGTTCCCACG	59.892	20	183	106	288	CCTCAGCTACGACGACATCC	59.97	20	ACGGTGTTTCCTCCTGTTCC	59.892	20	187	106	292	GACCTGTTCGTGGACCTCAG	60.038	20	TGTTTCCTCCTGTTCCCACG	59.892	20	197	92	288
c19060_g1_i2	Tri	(CCG)7	21	1	21
c19060_g1_i2	Tri	(CCG)5	15	385	399	CCTCAGCTACGACGACATCC	59.97	20	TGTTTCCTCCTGTTCCCACG	59.892	20	183	271	453	CCTCAGCTACGACGACATCC	59.97	20	ACGGTGTTTCCTCCTGTTCC	59.892	20	187	271	457	GACCTGTTCGTGGACCTCAG	60.038	20	TGTTTCCTCCTGTTCCCACG	59.892	20	197	257	453
c19060_g2_i1	Compound	(CGC)7gtatatagcgccggccggagcacccgccccggaggggattcgattcggaggggagcacgcacgcagtttggggaagaaccggaggagaagac(GAA)5	128	1	128
c19060_g2_i1	Tri	(TGC)5	15	716	730	GTTCTGGTGATGCTGCAAGC	60.109	20	TGCATCACCATCCTGCAGTT	59.961	20	212	552	763	GTTCTGGTGATGCTGCAAGC	60.109	20	ATCCACTGATTCAGCCTGGC	60.107	20	248	552	799	GTTCTGGTGATGCTGCAAGC	60.109	20	CTCTGCATCACCATCCTGCA	60.107	20	215	552	766
c19060_g2_i2	Compound	(CGC)7gtatatagcgccggccggagcacccgccccggaggggattcgattcggaggggagcacgcacgcagtttggggaagaaccggaggagaagac(GAA)5	128	1	128
c19060_g2_i2	Tri	(TGC)5	15	864	878	GTTCTGGTGATGCTGCAAGC	60.109	20	TGCATCACCATCCTGCAGTT	59.961	20	212	700	911	GTTCTGGTGATGCTGCAAGC	60.109	20	ATCCACTGATTCAGCCTGGC	60.107	20	248	700	947	GTTCTGGTGATGCTGCAAGC	60.109	20	CTCTGCATCACCATCCTGCA	60.107	20	215	700	914
c19060_g2_i3	Compound	(CGC)7gtatatagcgccggccggagcacccgccccggaggggattcgattcggaggggagcacgcacgcagtttggggaagaaccggaggagaagac(GAA)5	128	1	128
c19065_g2_i1	Tri	(GGC)5	15	73	87	AGCTCTTCAACCTCCTCCCT	59.882	20	ATCCTCCCCATTGCCAACAG	60.033	20	279	15	293	AGCTCTTCAACCTCCTCCCT	59.882	20	CACAACACAGCTTCGCCAAA	59.9	20	202	15	216	AGCTCTTCAACCTCCTCCCT	59.882	20	TAGTTCCTAGCTCCGGACCC	60.106	20	141	15	155
c19065_g2_i2	Tri	(GGC)5	15	73	87	AGCTCTTCAACCTCCTCCCT	59.882	20	TAGTTCCTAGCTCCGGACCC	60.106	20	141	15	155	CCTCCCTTCCCCATCCCTAT	59.803	20	TAGTTCCTAGCTCCGGACCC	60.106	20	128	28	155	AGCTCTTCAACCTCCTCCCT	59.882	20	GACCCAGGGTGCCTCTTAAG	59.747	20	126	15	140
c19065_g7_i2	Tri	(AAG)6	18	547	564	GTTTGCTGAAGGCGCAGAAA	59.969	20	TCAGCAGGCTCTGAGATTGC	60.108	20	207	440	646	GTTTGCTGAAGGCGCAGAAA	59.969	20	GCCAGTTTGTCCGCTTCATC	59.831	20	168	440	607	TCGAGAGGCTTGTGTTTGCT	59.893	20	TCAGCAGGCTCTGAGATTGC	60.108	20	220	427	646
c19065_g7_i2	Tri	(GAA)6	18	666	683	GCAATCTCAGAGCCTGCTGA	60.108	20	GGTATCTAGGGCCACCTCCA	60.105	20	175	627	801	GCAATCTCAGAGCCTGCTGA	60.108	20	CCTGTCCCCAGCAAGATCTG	60.107	20	273	627	899	GCAATCTCAGAGCCTGCTGA	60.108	20	CATCGTCCCCATCTCCAAGG	59.893	20	106	627	732
c19069_g3_i2	Mono	(A)10	10	226	235	CCTGAGGCATTGGAGCTGAA	60.035	20	GGAAGGAACAGCCCTCAGTG	60.322	20	141	121	261	AACCTGGCCGGGATTCTTTC	60.323	20	GGAAGGAACAGCCCTCAGTG	60.322	20	179	83	261	AACCGACACAAGCACAACCT	60.394	20	GGAAGGAACAGCCCTCAGTG	60.322	20	194	68	261
c19069_g3_i3	Mono	(A)10	10	1007	1016	CCTGAGGCATTGGAGCTGAA	60.035	20	GGAAGGAACAGCCCTCAGTG	60.322	20	141	902	1042	AACCTGGCCGGGATTCTTTC	60.323	20	GGAAGGAACAGCCCTCAGTG	60.322	20	179	864	1042	AACCGACACAAGCACAACCT	60.394	20	GGAAGGAACAGCCCTCAGTG	60.322	20	194	849	1042
c19077_g7_i1	Mono	(A)10	10	231	240	CACGGTGAGGATGCGAGTTA	59.827	20	GGACTAGTGTTCAGGAAGCCA	59.376	21	158	143	300	CACGGTGAGGATGCGAGTTA	59.827	20	AGGACTAGTGTTCAGGAAGCC	59.097	21	159	143	301	CGGTGAGGATGCGAGTTAGT	59.544	20	GGACTAGTGTTCAGGAAGCCA	59.376	21	156	145	300
c19078_g3_i1	Tetra	(TAGC)5	20	71	90	GGAGGCTCAAGAGGTACTGC	59.823	20	CTCGAGCGCTGCTACTCTAC	60.042	20	182	0	181	CCGGAGCCCAACAAGAAGAA	60.251	20	CTCGAGCGCTGCTACTCTAC	60.042	20	136	46	181	GGCTCAAGAGGTACTGCACA	59.678	20	CTCGAGCGCTGCTACTCTAC	60.042	20	179	3	181
c19078_g8_i1	Tri	(GCC)5	15	502	516
c19079_g2_i1	Tetra	(CCGT)6	24	583	606	TGCCATCTCTCTGGGAAGGA	59.957	20	ATGCTGCTGCTCTCTGACTG	60.108	20	261	429	689	CCTGATCTGTCCCTGCCATC	59.892	20	ATGCTGCTGCTCTCTGACTG	60.108	20	274	416	689	TGCCATCTCTCTGGGAAGGA	59.957	20	GATGCTGCTGCTCTCTGACT	59.824	20	262	429	690
c19079_g2_i2	Tetra	(CCGT)6	24	450	473	TGCCATCTCTCTGGGAAGGA	59.957	20	ATGCTGCTGCTCTCTGACTG	60.108	20	263	295	557	CCTGATCTGTCCCTGCCATC	59.892	20	ATGCTGCTGCTCTCTGACTG	60.108	20	276	282	557	TGCCATCTCTCTGGGAAGGA	59.957	20	GATGCTGCTGCTCTCTGACT	59.824	20	264	295	558
c19080_g4_i1	Tetra	(GTCA)5	20	1	20
c19080_g4_i10	Tetra	(GTCA)5	20	1	20
c19080_g4_i11	Tetra	(GTCA)5	20	1	20
c19080_g4_i4	Tetra	(GTCA)5	20	1	20
c19080_g4_i6	Tetra	(GTCA)5	20	1	20
c19080_g4_i7	Tetra	(GTCA)5	20	1	20
c19080_g4_i9	Tetra	(GTCA)5	20	1	20
c19083_g1_i1	Tri	(CGC)5	15	203	217	GCTCTGCAAGGGGTTTCTCA	60.251	20	CCACTGGAGCGACACTAGTG	60.109	20	135	111	245	GCTCTGCAAGGGGTTTCTCA	60.251	20	GACCACTGGAGCGACACTAG	59.829	20	137	111	247	GCTCTGCAAGGGGTTTCTCA	60.251	20	GGAGCGACACTAGTGAAGCA	59.756	20	130	111	240
c19083_g1_i3	Tri	(CGC)5	15	203	217	GCTCTGCAAGGGGTTTCTCA	60.251	20	CCACTGGAGCGACACTAGTG	60.109	20	134	112	245	GCTCTGCAAGGGGTTTCTCA	60.251	20	TGGCCACATTGACATCACCA	59.888	20	201	112	312	GCTCTGCAAGGGGTTTCTCA	60.251	20	GACCACTGGAGCGACACTAG	59.829	20	136	112	247
c19083_g1_i4	Tri	(CGC)5	15	203	217	GCTCTGCAAGGGGTTTCTCA	60.251	20	CCACTGGAGCGACACTAGTG	60.109	20	134	112	245	GCTCTGCAAGGGGTTTCTCA	60.251	20	TGGCCACATTGACATCACCA	59.888	20	201	112	312	GCTCTGCAAGGGGTTTCTCA	60.251	20	GACCACTGGAGCGACACTAG	59.829	20	136	112	247
c19086_g3_i3	Tri	(TGC)5	15	349	363	CTGCTGCTGCTTCTCAGACT	60.037	20	CGGGAGGCACTTGGAATGAA	60.322	20	180	320	499	GCTGCTGCTTCTCAGACTGA	60.038	20	CGGGAGGCACTTGGAATGAA	60.322	20	178	322	499	GCTGCTGGTGTGTTGTAAGC	60.04	20	CGGGAGGCACTTGGAATGAA	60.322	20	217	283	499
c19092_g2_i1	Tri	(GAT)5	15	7	21
c19092_g2_i2	Tri	(GAT)5	15	7	21
c19092_g2_i5	Tri	(GAT)5	15	7	21
c19092_g3_i2	Di	(GA)6	12	502	513	GAGGAGGAGGCTGCATTTGT	60.035	20	CACACCGTCGTCACTTGGTA	59.969	20	147	419	565	TGAGGAGGAGGCTGCATTTG	60.035	20	CACACCGTCGTCACTTGGTA	59.969	20	148	418	565	TGGTGTTGTTTGCTGCTTGG	59.825	20	CACACCGTCGTCACTTGGTA	59.969	20	251	315	565
c19092_g3_i6	Di	(GA)6	12	331	342	GAGGAGGAGGCTGCATTTGT	60.035	20	CACACCGTCGTCACTTGGTA	59.969	20	147	248	394	TGAGGAGGAGGCTGCATTTG	60.035	20	CACACCGTCGTCACTTGGTA	59.969	20	148	247	394	TGGTGTTGTTTGCTGCTTGG	59.825	20	CACACCGTCGTCACTTGGTA	59.969	20	251	144	394
c19092_g3_i8	Di	(GA)6	12	331	342	GAGGAGGAGGCTGCATTTGT	60.035	20	CCCGACCTAGCAGGCAAC	60.125	18	138	248	385	TGAGGAGGAGGCTGCATTTG	60.035	20	CCCGACCTAGCAGGCAAC	60.125	18	139	247	385	TGGTGTTGTTTGCTGCTTGG	59.825	20	CCCGACCTAGCAGGCAAC	60.125	18	242	144	385
c19092_g3_i9	Di	(GA)6	12	331	342	GAGGAGGAGGCTGCATTTGT	60.035	20	CACACCGTCGTCACTTGGTA	59.969	20	147	248	394	TGAGGAGGAGGCTGCATTTG	60.035	20	CACACCGTCGTCACTTGGTA	59.969	20	148	247	394	TGGTGTTGTTTGCTGCTTGG	59.825	20	CACACCGTCGTCACTTGGTA	59.969	20	251	144	394
c19093_g3_i1	Tri	(CGC)5	15	858	872	GCAGCTCTACTTCCAGACCC	59.823	20	AACCAAGAGCACCTCGATCG	60.109	20	200	818	1017	CGCAGCTCTACTTCCAGACC	60.179	20	AACCAAGAGCACCTCGATCG	60.109	20	201	817	1017	CCGCAGCTCTACTTCCAGAC	60.179	20	AACCAAGAGCACCTCGATCG	60.109	20	202	816	1017
c19093_g3_i3	Tri	(CGC)5	15	371	385	GCAGCTCTACTTCCAGACCC	59.823	20	AACCAAGAGCACCTCGATCG	60.109	20	197	331	527	CGCAGCTCTACTTCCAGACC	60.179	20	AACCAAGAGCACCTCGATCG	60.109	20	198	330	527	CCGCAGCTCTACTTCCAGAC	60.179	20	AACCAAGAGCACCTCGATCG	60.109	20	199	329	527
c19093_g3_i4	Tri	(CGC)5	15	54	68	AGTGGCCAGCATGATGTACT	59.085	20	AACCAAGAGCACCTCGATCG	60.109	20	206	5	210	GTACTTCCAGACCCTACGCAC	60.135	21	AACCAAGAGCACCTCGATCG	60.109	20	191	20	210	TACTTCCAGACCCTACGCAC	58.82	20	AACCAAGAGCACCTCGATCG	60.109	20	190	21	210
c19093_g3_i5	Tri	(CGC)5	15	526	540	GCAGCTCTACTTCCAGACCC	59.823	20	AACCAAGAGCACCTCGATCG	60.109	20	197	486	682	CGCAGCTCTACTTCCAGACC	60.179	20	AACCAAGAGCACCTCGATCG	60.109	20	198	485	682	CCGCAGCTCTACTTCCAGAC	60.179	20	AACCAAGAGCACCTCGATCG	60.109	20	199	484	682
c19093_g3_i6	Tri	(CGC)5	15	202	216	GCAGCTCTACTTCCAGACCC	59.823	20	AACCAAGAGCACCTCGATCG	60.109	20	197	162	358	CGCAGCTCTACTTCCAGACC	60.179	20	AACCAAGAGCACCTCGATCG	60.109	20	198	161	358	CCGCAGCTCTACTTCCAGAC	60.179	20	AACCAAGAGCACCTCGATCG	60.109	20	199	160	358
c19093_g3_i7	Tri	(CGC)5	15	603	617	GCAGCTCTACTTCCAGACCC	59.823	20	AACCAAGAGCACCTCGATCG	60.109	20	197	563	759	CGCAGCTCTACTTCCAGACC	60.179	20	AACCAAGAGCACCTCGATCG	60.109	20	198	562	759	CCGCAGCTCTACTTCCAGAC	60.179	20	AACCAAGAGCACCTCGATCG	60.109	20	199	561	759
c19094_g1_i23	Mono	(T)10	10	261	270	CAGGCTCAGGCTCTTGTTGA	59.964	20	GGAGATCTTCCACCTGCCAG	59.82	20	175	123	297	CAGAGTCAAGCCCAAGCAGA	59.964	20	GGAGATCTTCCACCTGCCAG	59.82	20	229	69	297	GGTTCCTGAAGCAGCAGAGT	59.964	20	GGAGATCTTCCACCTGCCAG	59.82	20	243	55	297
c19095_g3_i1	Tri	(CAA)7	21	199	219	CGGTACAACAACCTCCCCAA	59.891	20	CTGTTGTTGTTGTAGCCGCC	60.04	20	149	154	302	CGGTACAACAACCTCCCCAA	59.891	20	CCGCTGTTGTTGTTGTAGCC	60.04	20	152	154	305	GAACAGCAACATCAGCAGCC	60.109	20	CTGTTGTTGTTGTAGCCGCC	60.04	20	246	57	302
c19095_g3_i3	Tri	(CAA)7	21	199	219	CGGTACAACAACCTCCCCAA	59.891	20	CTGTTGTTGTTGTAGCCGCC	60.04	20	149	154	302	CGGTACAACAACCTCCCCAA	59.891	20	CCGCTGTTGTTGTTGTAGCC	60.04	20	152	154	305	GAACAGCAACATCAGCAGCC	60.109	20	CTGTTGTTGTTGTAGCCGCC	60.04	20	246	57	302
c19095_g3_i4	Tri	(CAA)7	21	199	219	CGGTACAACAACCTCCCCAA	59.891	20	CTGTTGTTGTTGTAGCCGCC	60.04	20	149	154	302	CGGTACAACAACCTCCCCAA	59.891	20	CCGCTGTTGTTGTTGTAGCC	60.04	20	152	154	305	GAACAGCAACATCAGCAGCC	60.109	20	CTGTTGTTGTTGTAGCCGCC	60.04	20	246	57	302
c19095_g3_i7	Tri	(CAA)7	21	135	155	CGGTACAACAACCTCCCCAA	59.891	20	CTGTTGTTGTTGTAGCCGCC	60.04	20	149	90	238	CGGTACAACAACCTCCCCAA	59.891	20	CCGCTGTTGTTGTTGTAGCC	60.04	20	152	90	241	GCGCTGGATCAGATGGAGTT	60.179	20	CTGTTGTTGTTGTAGCCGCC	60.04	20	237	2	238
c19095_g3_i8	Tri	(CAA)7	21	199	219	CGGTACAACAACCTCCCCAA	59.891	20	CTGTTGTTGTTGTAGCCGCC	60.04	20	149	154	302	CGGTACAACAACCTCCCCAA	59.891	20	CCGCTGTTGTTGTTGTAGCC	60.04	20	152	154	305	GAACAGCAACATCAGCAGCC	60.109	20	CTGTTGTTGTTGTAGCCGCC	60.04	20	246	57	302
c19095_g3_i9	Tri	(CAA)7	21	199	219	CGGTACAACAACCTCCCCAA	59.891	20	CTGTTGTTGTTGTAGCCGCC	60.04	20	149	154	302	CGGTACAACAACCTCCCCAA	59.891	20	CCGCTGTTGTTGTTGTAGCC	60.04	20	152	154	305	GAACAGCAACATCAGCAGCC	60.109	20	CTGTTGTTGTTGTAGCCGCC	60.04	20	246	57	302
c19096_g1_i17	Tri	(CCG)6	18	744	761	CCATCGTCTTCCACCCCTTC	60.108	20	ACGGTGTGCTCTTCTCATCG	60.109	20	273	701	973	AGTCGGCCATCACCAAGAAG	60.036	20	AGTTGAGCATGGTCGTCTCC	59.752	20	270	539	808	CCCCTTCTACACCTGGATGC	59.819	20	ACGGTGTGCTCTTCTCATCG	60.109	20	260	714	973
c19096_g1_i4	Tri	(CTC)6	18	62	79	GTTCCCCTCCCGAGCACG	62.453	18	AAATCGGGATGGGCTTGAGG	60.107	20	240	11	250	CGTTCCCCTCCCGAGCAC	62.453	18	AAATCGGGATGGGCTTGAGG	60.107	20	241	10	250	GTTCCCCTCCCGAGCACG	62.453	18	GGATGGGCTTGAGGAAGAGG	59.818	20	234	11	244
c19096_g1_i5	Tri	(CCG)6	18	744	761	CCATCGTCTTCCACCCCTTC	60.108	20	ACGGTGTGCTCTTCTCATCG	60.109	20	273	701	973	AGTCGGCCATCACCAAGAAG	60.036	20	AGTTGAGCATGGTCGTCTCC	59.752	20	270	539	808	CCCCTTCTACACCTGGATGC	59.819	20	ACGGTGTGCTCTTCTCATCG	60.109	20	260	714	973
c19096_g1_i7	Tri	(CTC)6	18	62	79	GTTCCCCTCCCGAGCACG	62.453	18	ACGAAGACGACGACGAAGAC	60.111	20	253	11	263	CGTTCCCCTCCCGAGCAC	62.453	18	ACGAAGACGACGACGAAGAC	60.111	20	254	10	263	GTTCCCCTCCCGAGCACG	62.453	18	GACGAAGACGACGACGAAGA	59.837	20	254	11	264
c19096_g1_i8	Tri	(CTC)6	18	62	79	GTTCCCCTCCCGAGCACG	62.453	18	ACGAAGACGACGACGAAGAC	60.111	20	253	11	263	CGTTCCCCTCCCGAGCAC	62.453	18	ACGAAGACGACGACGAAGAC	60.111	20	254	10	263	GTTCCCCTCCCGAGCACG	62.453	18	GACGAAGACGACGACGAAGA	59.837	20	254	11	264
c19097_g3_i10	Compound	(A)12caaacgccacccaacaagctta(AGC)5	49	392	440	TTGTGTAGGTTACCGCGGTC	60.038	20	CGCTGGTTCTCCTGGTTCAT	60.036	20	253	260	512	TTGTGTAGGTTACCGCGGTC	60.038	20	AACTCCACCTCCTCCTCCTC	59.958	20	211	260	470	AGGTTACCGCGGTCTTTGTT	59.893	20	CGCTGGTTCTCCTGGTTCAT	60.036	20	247	266	512
c19097_g3_i12	Compound	(A)12caaacgccacccaacaagctta(AGC)5	49	878	926	TTGTGTAGGTTACCGCGGTC	60.038	20	CGCTGGTTCTCCTGGTTCAT	60.036	20	253	746	998	TTGTGTAGGTTACCGCGGTC	60.038	20	AACTCCACCTCCTCCTCCTC	59.958	20	211	746	956	AGGTTACCGCGGTCTTTGTT	59.893	20	CGCTGGTTCTCCTGGTTCAT	60.036	20	247	752	998
c19097_g3_i2	Di	(GA)11	22	1	22
c19097_g3_i4	Di	(GA)11	22	1	22
c19097_g3_i9	Compound	(A)12caaacgccacccaacaagctta(AGC)5	49	535	583	TTGTGTAGGTTACCGCGGTC	60.038	20	CGCTGGTTCTCCTGGTTCAT	60.036	20	253	403	655	TTGTGTAGGTTACCGCGGTC	60.038	20	AACTCCACCTCCTCCTCCTC	59.958	20	211	403	613	AGGTTACCGCGGTCTTTGTT	59.893	20	CGCTGGTTCTCCTGGTTCAT	60.036	20	247	409	655
c19098_g2_i1	Tetra	(TCTG)5	20	115	134	TCAAAACGACCAAGCTCAGT	57.674	20	AACTGGAAAAGGAGCCCCTG	59.887	20	139	30	168	TCAAAACGACCAAGCTCAGT	57.674	20	CTGGCAGTTGTTTCGTAGCG	59.836	20	177	30	206	TCAAAACGACCAAGCTCAGT	57.674	20	GCAGCCCAGGAGAAAAGGTA	59.672	20	158	30	187
c19098_g2_i3	Tetra	(TCTG)5	20	292	311	GAGCTGGCCAAGATCGGTAA	59.822	20	AACTGGAAAAGGAGCCCCTG	59.887	20	260	86	345	GAGCTGGCCAAGATCGGTAA	59.822	20	GCAGCCCAGGAGAAAAGGTA	59.672	20	279	86	364	TACCAAGTTCCTCGACGAGC	59.475	20	AACTGGAAAAGGAGCCCCTG	59.887	20	276	70	345
c19098_g2_i4	Tetra	(TCTG)5	20	65	84	GCCAAGATCGTGTCAAGCTG	59.555	20	AACTGGAAAAGGAGCCCCTG	59.887	20	106	13	118	GCCAAGATCGTGTCAAGCTG	59.555	20	CTGGCAGTTGTTTCGTAGCG	59.836	20	144	13	156	GCCAAGATCGTGTCAAGCTG	59.555	20	GCAGCCCAGGAGAAAAGGTA	59.672	20	125	13	137
c19100_g10_i1	Mono	(T)10	10	219	228	TGGTTTGAAGGTTCAGCGGA	59.818	20	AGGGGAATTCAACTGCAGCT	59.593	20	190	87	276	TCACCTACATCACCGCTGTG	59.754	20	AGGGGAATTCAACTGCAGCT	59.593	20	271	6	276	TGAAGGTTCAGCGGATGACA	59.315	20	AGGGGAATTCAACTGCAGCT	59.593	20	185	92	276
c19100_g10_i2	Mono	(T)10	10	262	271	TGGTTTGAAGGTTCAGCGGA	59.818	20	AGGGGAATTCAACTGCAGCT	59.593	20	190	130	319	TGAAGGTTCAGCGGATGACA	59.315	20	AGGGGAATTCAACTGCAGCT	59.593	20	185	135	319	TGGTTTGAAGGTTCAGCGGA	59.818	20	CGAGTTTGTCTCTAGCAGCCA	60.068	21	264	130	393
c19100_g5_i1	Mono	(A)13	13	396	408	CTGCAACTGGCCTGCTAGAT	60.107	20	GCAGGTTGAAGAACGGAAGC	59.761	20	184	269	452	CTGCAACTGGCCTGCTAGAT	60.107	20	AGGTTGAAGAACGGAAGCCC	60.251	20	182	269	450	TTAATTCGGTCTGCGCTCGA	59.828	20	GCAGGTTGAAGAACGGAAGC	59.761	20	276	177	452
c19108_g1_i1	Mono	(A)10	10	12	21
c19108_g1_i2	Mono	(A)10	10	12	21
c19110_g10_i1	Mono	(T)11	11	1027	1037	TGGATCGGTAGTCCTGGGAG	60.106	20	GGCCAGGTCATCATCGTCAA	60.108	20	240	845	1084	GGGAGCTGCCATATGGTGTT	60.107	20	GGCCAGGTCATCATCGTCAA	60.108	20	225	860	1084	GCTCCGCTGTAGTGACCAAT	60.108	20	GGCCAGGTCATCATCGTCAA	60.108	20	191	894	1084
c19112_g1_i1	Tri	(GCA)6	18	20	37
c19114_g2_i8	Mono	(A)10	10	17	26
c19115_g1_i2	Tri	(GCC)5	15	28	42	GTTACCAGGCGAGTGAAGGG	60.391	20	AATTTTCAGCGCCTCCTCCA	59.962	20	255	2	256	AGTTACCAGGCGAGTGAAGG	59.391	20	AATTTTCAGCGCCTCCTCCA	59.962	20	256	1	256	GTTACCAGGCGAGTGAAGGG	60.391	20	TCGAGAGGGTTCTGGACGTA	59.674	20	135	2	136
c19116_g3_i1	Di	(CG)6	12	49	60	GCCGCGGCATAAGAATCGTA	60.942	20	GAGCCAGACGAATGTGTCCA	60.037	20	165	12	176	GCCGCGGCATAAGAATCGTA	60.942	20	TGAGCCAGACGAATGTGTCC	60.037	20	166	12	177	GCCGCGGCATAAGAATCGTA	60.942	20	CCAAACCACAACAGCGATGG	60.039	20	216	12	227
c19116_g3_i3	Di	(CG)6	12	49	60	GCCGCGGCATAAGAATCGTA	60.942	20	GAGCCAGACGAATGTGTCCA	60.037	20	165	12	176	GCCGCGGCATAAGAATCGTA	60.942	20	TGAGCCAGACGAATGTGTCC	60.037	20	166	12	177	GCCGCGGCATAAGAATCGTA	60.942	20	CCAAACCACAACAGCGATGG	60.039	20	216	12	227
c19126_g6_i3	Tri	(TGA)5	15	688	702	TCAATCATCCGATGCTGGGG	59.891	20	TGGAGAGGGTATGTGAGCGA	60.034	20	140	594	733	TCAATCATCCGATGCTGGGG	59.891	20	ATATTGTAGCCCCTGCGAGC	59.965	20	210	594	803	ACGTGAAAGGATTGGTGCCA	60.179	20	TGGAGAGGGTATGTGAGCGA	60.034	20	267	467	733
c19129_g3_i1	Tri	(TCG)5	15	275	289	TTCCCCTTTCATGGAGTGCC	59.96	20	CCTGTCGTTCAGCCTGTAGG	60.109	20	257	199	455	TTCCCCTTTCATGGAGTGCC	59.96	20	GATCCTGTCGTTCAGCCTGT	59.752	20	260	199	458	TTCCCCTTTCATGGAGTGCC	59.96	20	TGTCGTTCAGCCTGTAGGTG	59.683	20	255	199	453
c19129_g3_i2	Tri	(TCG)5	15	28	42	CGGTTAATAGAAGACGGGGGC	60.54	21	GACAGTTCTCGCCTTCCCAA	59.965	20	240	4	243	CGGTTAATAGAAGACGGGGGC	60.54	21	CCTGTCGTTCAGCCTGTAGG	60.109	20	205	4	208	CGGTTAATAGAAGACGGGGGC	60.54	21	GATCCTGTCGTTCAGCCTGT	59.752	20	208	4	211
c19129_g3_i3	Tri	(TCG)5	15	407	421	TTCCCCTTTCATGGAGTGCC	59.96	20	CCTGTCGTTCAGCCTGTAGG	60.109	20	257	331	587	TTCCCCTTTCATGGAGTGCC	59.96	20	GATCCTGTCGTTCAGCCTGT	59.752	20	260	331	590	TTCCCCTTTCATGGAGTGCC	59.96	20	TGTCGTTCAGCCTGTAGGTG	59.683	20	255	331	585
c19129_g3_i4	Tri	(TCG)5	15	275	289	TTCCCCTTTCATGGAGTGCC	59.96	20	CCTGTCGTTCAGCCTGTAGG	60.109	20	257	199	455	TTCCCCTTTCATGGAGTGCC	59.96	20	GATCCTGTCGTTCAGCCTGT	59.752	20	260	199	458	TTCCCCTTTCATGGAGTGCC	59.96	20	TGTCGTTCAGCCTGTAGGTG	59.683	20	255	199	453
c19130_g3_i4	Tri	(CCT)6	18	30	47	TGCTGCTGCTTCTTATATTAGCT	58.034	23	CGGGAGAGATCACTCGAACG	59.972	20	180	2	181	TGCTGCTGCTTCTTATATTAGCT	58.034	23	CACTCGAACGGACGGAAGAA	60.04	20	170	2	171	TGCTGCTGCTTCTTATATTAGCTC	59.006	24	CGGGAGAGATCACTCGAACG	59.972	20	180	2	181
c19130_g4_i2	Di	(TG)6	12	672	683	TACGTGCGTGTGGGCTTTAT	60.037	20	TGGTACCCACTCCACAGACT	59.81	20	115	599	713	TGCGTGTGGGCTTTATCCTT	59.962	20	TGGTACCCACTCCACAGACT	59.81	20	111	603	713	GCCTCGCGCATCTATACACT	60.039	20	TGGTACCCACTCCACAGACT	59.81	20	146	568	713
c19131_g2_i2	Mono	(A)11	11	560	570	TACTGTTGCTGCCGATCTGG	60.108	20	ACACCCTTTCGCAAGCTACA	59.892	20	237	492	728	TACTGTTGCTGCCGATCTGG	60.108	20	TGAATCCACACCCTTTCGCA	59.89	20	244	492	735	CAGGTTGGAAGAGGCAAGGT	59.889	20	ACACCCTTTCGCAAGCTACA	59.892	20	193	536	728
c19134_g1_i6	Tri	(GGC)5	15	255	269	TCGCATACTTCCTCCATCGC	59.968	20	CTTCTCCACCTCCGCAGC	60.125	18	199	95	293	ATACTTCCTCCATCGCGCAG	59.967	20	CTTCTCCACCTCCGCAGC	60.125	18	195	99	293	CGCTCGCATACTTCCTCCAT	59.967	20	CTTCTCCACCTCCGCAGC	60.125	18	202	92	293
c19134_g1_i7	Tri	(GGC)5	15	252	266	TCGCATACTTCCTCCATCGC	59.968	20	CTTCTCCACCTCCGCAGC	60.125	18	199	92	290	ATACTTCCTCCATCGCGCAG	59.967	20	CTTCTCCACCTCCGCAGC	60.125	18	195	96	290	CGCTCGCATACTTCCTCCAT	59.967	20	CTTCTCCACCTCCGCAGC	60.125	18	202	89	290
c19142_g4_i1	Tri	(CAG)5	15	32	46	TGGTGCCATGGGGATTCTTC	60.033	20	TCTGGAAGCACTGACGCATT	59.965	20	129	6	134	TGGTGCCATGGGGATTCTTC	60.033	20	CTTTCTTGAACCACGTGCGG	60.041	20	253	6	258	TGGTGCCATGGGGATTCTTC	60.033	20	TGCAAGGTGATCCGTGACAA	59.892	20	232	6	237
c19146_g1_i1	Tri	(CCA)5	15	563	577	TCAGAAGAAGCGCAAGAGCA	59.966	20	ACACTGGTGTCGGGGCTC	61.627	18	120	517	636	ACAACTTTGCTGGCTCCTGT	60.107	20	ACACTGGTGTCGGGGCTC	61.627	18	165	472	636	TCCATTGATCACCAGGCAGG	59.743	20	ACACTGGTGTCGGGGCTC	61.627	18	217	420	636
c19146_g3_i1	Tri	(CCA)5	15	483	497	TCAGAAGAAGCGCAAGAGCA	59.966	20	ACACTGGTGTCGGGGCTC	61.627	18	120	437	556	GTCCGCCATTGCTCTGTTCT	60.675	20	ACACTGGTGTCGGGGCTC	61.627	18	141	416	556	TCCGCCATTGCTCTGTTCTA	59.098	20	ACACTGGTGTCGGGGCTC	61.627	18	140	417	556
c19146_g3_i2	Tri	(CCA)5	15	615	629	TCAGAAGAAGCGCAAGAGCA	59.966	20	ACACTGGTGTCGGGGCTC	61.627	18	120	569	688	GTCCGCCATTGCTCTGTTCT	60.675	20	ACACTGGTGTCGGGGCTC	61.627	18	141	548	688	TCCGCCATTGCTCTGTTCTA	59.098	20	ACACTGGTGTCGGGGCTC	61.627	18	140	549	688
c19154_g1_i3	Tri	(CGG)6	18	179	196	GGTGCGAATGCTGCTGTAAG	59.902	20	GCGGCTACGATGACCTCTTT	60.179	20	228	73	300	GCTATGGGGTGCTCCTTCTC	59.892	20	CCTTCTTCCTGGCGATCCTG	60.179	20	220	143	362	GCTATGGGGTGCTCCTTCTC	59.892	20	GCGGCTACGATGACCTCTTT	60.179	20	158	143	300
c19154_g1_i7	Tri	(CGG)6	18	179	196	GGTGCGAATGCTGCTGTAAG	59.902	20	GCGGCTACGATGACCTCTTT	60.179	20	228	73	300	GCTATGGGGTGCTCCTTCTC	59.892	20	CCTTCTTCCTGGCGATCCTG	60.179	20	220	143	362	GCTATGGGGTGCTCCTTCTC	59.892	20	GCGGCTACGATGACCTCTTT	60.179	20	158	143	300
c19155_g2_i2	Tri	(GGA)5	15	76	90	TGACATGAATGAACCAGCCGA	59.997	21	GTCCTCGTCCTCTTCCTCCT	60.034	20	100	48	147	TGACATGAATGAACCAGCCGA	59.997	21	TTGCATGCCTTCGTTGCTTC	60.039	20	279	48	326	TGACATGAATGAACCAGCCGA	59.997	21	TACTGCTGATACGTCGGGGA	60.107	20	133	48	180
c19155_g2_i3	Tri	(GGA)5	15	142	156	GCCCGTGGATATAGGCATGT	59.675	20	GTCCTCGTCCTCTTCCTCCT	60.034	20	163	51	213	GCCCGTGGATATAGGCATGT	59.675	20	TTCCTCCTCGACATCGGAGT	60.034	20	151	51	201	GCCCGTGGATATAGGCATGT	59.675	20	TACTGCTGATACGTCGGGGA	60.107	20	196	51	246
c19161_g1_i2	Tri	(CTC)5	15	195	209
c19161_g1_i3	Tri	(CTC)5	15	217	231
c19163_g2_i5	Tetra	(CAGT)6	24	98	121	GCAGGAGGAATGGTCAAGGT	59.67	20	TTCTTTGTGGCGCTGGTAGT	59.892	20	108	75	182	GCAGGAGGAATGGTCAAGGT	59.67	20	ACTTCTTTGTGGCGCTGGTA	59.892	20	110	75	184	GCAGGAGGAATGGTCAAGGT	59.67	20	CTCCAGGGCCACTTCTTTGT	59.889	20	120	75	194
c19163_g8_i2	Tetra	(GCGA)5	20	31	50
c19167_g1_i1	Tri	(GAG)5	15	224	238
c19167_g3_i7	Tri	(GCT)5	15	13	27
c19167_g6_i1	Di	(CA)6	12	658	669	ATGTTGGCCCCATCGACAAT	60.033	20	TCTTGCTGTCATTGCATTGCA	59.386	21	265	528	792	CTGTCCCCATGCCTCTGTTT	59.961	20	TCTTGCTGTCATTGCATTGCA	59.386	21	177	616	792	TGGCCCCATCGACAATCTTT	59.669	20	TCTTGCTGTCATTGCATTGCA	59.386	21	261	532	792
c19167_g7_i1	Tri	(GGA)5	15	255	269
c19172_g1_i13	Tri	(CCG)5	15	892	906
c19172_g1_i14	Tri	(CCG)5	15	520	534
c19172_g1_i15	Tri	(CCG)5	15	325	339
c19172_g1_i16	Tri	(CCG)5	15	660	674
c19172_g1_i2	Tri	(CCG)5	15	592	606
c19172_g1_i22	Tri	(CCG)5	15	387	401
c19172_g1_i3	Tri	(CCG)5	15	895	909
c19172_g1_i8	Tri	(CCG)5	15	1040	1054
c19172_g2_i4	Tri	(CCG)5	15	357	371
c19179_g4_i1	Mono	(T)12	12	1762	1773
c19179_g4_i2	Mono	(T)12	12	834	845
c19179_g4_i3	Mono	(T)12	12	789	800
c19179_g4_i4	Mono	(T)12	12	301	312
c19181_g3_i1	Tri	(ATG)5	15	298	312	ATCCAGGTGTCAGTTGCTCG	60.037	20	CAGGACGACGGTAGCTCATC	59.97	20	262	156	417	ATCCAGGTGTCAGTTGCTCG	60.037	20	AACCTACTCTCGGATCGCCT	60.107	20	205	156	360	ATCCAGGTGTCAGTTGCTCG	60.037	20	CTACTCTCGGATCGCCTGTG	59.691	20	202	156	357
c19181_g3_i4	Tri	(ATG)5	15	226	240	AAAGGATGCCTGCGTCATCT	59.746	20	AACCTACTCTCGGATCGCCT	60.107	20	278	11	288	TGACCTGCCTCTGCCTACTA	59.665	20	CAGGACGACGGTAGCTCATC	59.97	20	256	90	345	CCTGCCTCTGCCTACTACCT	60.398	20	CAGGACGACGGTAGCTCATC	59.97	20	253	93	345
c19181_g3_i5	Tri	(ATG)5	15	141	155	TGACCTGCCTCTGCCTACTA	59.665	20	CAGGACGACGGTAGCTCATC	59.97	20	256	5	260	CCTGCCTCTGCCTACTACCT	60.398	20	CAGGACGACGGTAGCTCATC	59.97	20	253	8	260	TGACCTGCCTCTGCCTACTA	59.665	20	AACCTACTCTCGGATCGCCT	60.107	20	199	5	203
c19181_g3_i6	Tri	(ATG)5	15	340	354	CTCCTGCGTCATCTGCTGAT	59.896	20	AACCTACTCTCGGATCGCCT	60.107	20	272	131	402	TGACCTGCCTCTGCCTACTA	59.665	20	CAGGACGACGGTAGCTCATC	59.97	20	256	204	459	CTCCTGCGTCATCTGCTGAT	59.896	20	CTACTCTCGGATCGCCTGTG	59.691	20	269	131	399
c19181_g3_i7	Tri	(ATG)5	15	207	221	CCGCAGCAGCTGTTTTTGTA	59.689	20	CAGGACGACGGTAGCTCATC	59.97	20	278	49	326	AAGTTCACCTTCAGGGACGC	60.25	20	AACCTACTCTCGGATCGCCT	60.107	20	243	27	269	TGACCTGCCTCTGCCTACTA	59.665	20	CAGGACGACGGTAGCTCATC	59.97	20	256	71	326
c19181_g5_i2	Compound	(TG)7cagcccgagacagacaaagcaccacaccacacgccaccccagtccccagct(TC)7	79	155	233	TGGACTTAGAGGCTTGGGGG	60.914	20	GTGCCTTTGTCTCGCTCTCT	60.038	20	204	132	335	TGGACTTAGAGGCTTGGGGG	60.914	20	AGTGCCTTTGTCTCGCTCTC	60.038	20	205	132	336	TGGACTTAGAGGCTTGGGGG	60.914	20	GAGTGCCTTTGTCTCGCTCT	60.038	20	206	132	337
c19183_g1_i8	Mono	(A)10	10	394	403	TGGCATTGTGTTCTGCATCAG	59.458	21	GTGCACAATCGAACTTGGGG	59.759	20	188	241	428	TGGCATTGTGTTCTGCATCA	58.382	20	GTGCACAATCGAACTTGGGG	59.759	20	188	241	428	GCATTGTGTTCTGCATCAGC	58.374	20	GTGCACAATCGAACTTGGGG	59.759	20	186	243	428
c19184_g2_i2	Tri	(AAG)6	18	91	108	CCAGCAGATCAAGCCTCCAA	60.035	20	GGTGGCTGGCGATCTTCATA	59.893	20	221	43	263	CCAGCAGATCAAGCCTCCAA	60.035	20	CGAGAACGAAACCTCCCTCC	60.109	20	149	43	191	CCAGCAGATCAAGCCTCCAA	60.035	20	ACCGAGAAGGAGTGGAGGAA	59.885	20	255	43	297
c19187_g1_i2	Tri	(CGT)5	15	270	284	AGCTTCTTCCGCCACAAGAT	59.674	20	GTCTCCCACCTCGATGGAAC	59.824	20	278	198	475	GAGTGTTGTCTCTCCTCCGC	60.109	20	AACTATACGTGCGTCGACGT	59.556	20	251	79	329	GCGAGTGTTGTCTCTCCTCC	60.109	20	AACTATACGTGCGTCGACGT	59.556	20	253	77	329
c19187_g3_i1	Tri	(GCC)5	15	63	77	GACCTCTGCTTCCTCTTCCG	59.825	20	CTGTACCCTTGCCCCATGAC	60.394	20	102	2	103	GACCTCTGCTTCCTCTTCCG	59.825	20	GACGCTACTGTACCCTTGCC	60.46	20	109	2	110	TCTGCTTCCTCTTCCGCTTC	59.752	20	GACGCTACTGTACCCTTGCC	60.46	20	105	6	110
c19189_g3_i1	Tri	(AAC)5	15	4	18
c19189_g3_i2	Tri	(AAC)5	15	4	18
c19189_g4_i1	Di	(TG)9	18	289	306	ACGTAACCCTGATGGATGGC	59.82	20	GGTCCTGAAAGGGAGAAGCC	60.035	20	114	247	360	ACGTAACCCTGATGGATGGC	59.82	20	AGCCCTGCTGCTATACTCCT	60.105	20	212	247	458	ACGTAACCCTGATGGATGGC	59.82	20	TGTCGGTCCTGAAAGGGAGA	60.179	20	118	247	364
c19189_g4_i3	Di	(TG)9	18	575	592	ATAGTATGCATGGGACGCCG	60.037	20	GGTCCTGAAAGGGAGAAGCC	60.035	20	231	416	646	ACGTAACCCTGATGGATGGC	59.82	20	GGTCCTGAAAGGGAGAAGCC	60.035	20	114	533	646	ATAGTATGCATGGGACGCCG	60.037	20	TGTCGGTCCTGAAAGGGAGA	60.179	20	235	416	650
c19189_g4_i3	Tri	(AGC)7	21	2	22
c19189_g4_i4	Di	(TG)9	18	470	487	TCGATCCTTCTCCGGTGTCT	60.034	20	GGTCCTGAAAGGGAGAAGCC	60.035	20	205	337	541	GAGCATCGATCCTTCTCCGG	60.039	20	GGTCCTGAAAGGGAGAAGCC	60.035	20	210	332	541	AATGGCGAGCATCGATCCTT	59.893	20	GGTCCTGAAAGGGAGAAGCC	60.035	20	216	326	541
c19193_g6_i1	Tri	(GAT)5	15	78	92	ACCAATCAAGTCATGCAAGTGT	58.775	22	ACCATTCACTGTCCCAGCAA	59.522	20	164	50	213	ACCAATCAAGTCATGCAAGTGT	58.775	22	AACCATTCACTGTCCCAGCA	59.522	20	165	50	214	ACCAATCAAGTCATGCAAGTGTC	59.746	23	ACCATTCACTGTCCCAGCAA	59.522	20	164	50	213
c19193_g6_i2	Tri	(GAT)5	15	67	81	TGCCGGTGGTGTTGTTCTT	60.077	19	ACCATTCACTGTCCCAGCAA	59.522	20	189	14	202	TGCCGGTGGTGTTGTTCTT	60.077	19	AACCATTCACTGTCCCAGCA	59.522	20	190	14	203	GCCGGTGGTGTTGTTCTTGA	61.099	20	ACCATTCACTGTCCCAGCAA	59.522	20	188	15	202
c19194_g5_i4	Tri	(CCG)6	18	16	33
c19198_g4_i1	Di	(CT)8	16	110	125	GCTAGGCTCCTCGATCCTCT	60.251	20	AGTACCCTGCCCCATGGTT	60.544	19	100	86	185	GCTAGGCTCCTCGATCCTCT	60.251	20	GAGTACCCTGCCCCATGGTT	61.572	20	101	86	186	TCTGGGGGAGAAGGGGATAG	59.432	20	GTACCCTGCCCCATGGTTG	60.38	19	138	47	184
c19199_g1_i5	Di	(AG)7	14	2	15
c19199_g1_i6	Di	(AG)7	14	2	15
c19199_g2_i10	Tetra	(GACC)5	20	453	472	CTCGACCTCATGGAGAAGGC	59.896	20	TCGAGTAATCCAGCCAATGCA	59.791	21	257	345	601	CATCCACGGATTCGAGGTCC	60.249	20	TCGAGTAATCCAGCCAATGCA	59.791	21	276	326	601	GGTCATCCACGGATTCGAGG	60.249	20	TCGAGTAATCCAGCCAATGCA	59.791	21	279	323	601
c19199_g2_i14	Tetra	(GACC)5	20	360	379	TCTTCGCCAAGGTCATCCAC	60.036	20	CACACAGACCATTCGAGCCA	60.321	20	270	313	582	CACCATCTTCGCCAAGGTCA	60.322	20	CACACAGACCATTCGAGCCA	60.321	20	275	308	582	ACACCATCTTCGCCAAGGTC	60.322	20	CACACAGACCATTCGAGCCA	60.321	20	276	307	582
c19206_g1_i11	Tri	(CTC)8	24	38	61	CAGCGGCAGGAGCTTACTG	60.813	19	TCCGGGGACATGTATCCACT	60.032	20	110	16	125	CAGCGGCAGGAGCTTACTG	60.813	19	ACTCCGGGGACATGTATCCA	60.032	20	112	16	127	CAGCGGCAGGAGCTTACTG	60.813	19	CGGGGACATGTATCCACTGG	59.893	20	108	16	123
c19206_g1_i5	Tri	(CTC)8	24	38	61	CAGCGGCAGGAGCTTACTG	60.813	19	GCACAATTCCACGACGACAG	59.836	20	162	16	177	CAGCGGCAGGAGCTTACTG	60.813	19	CAGCACAATTCCACGACGAC	59.836	20	164	16	179	CAGCGGCAGGAGCTTACTG	60.813	19	GTTGAACACCTGCATCAGCC	59.758	20	241	16	256
c19207_g1_i4	Tri	(TCG)6	18	124	141	GCGACGAATGAATTGGAGGC	59.972	20	GCACCACCAGCGAGGATAAT	60.179	20	168	1	168	ATGAATTGGAGGCTCACGGG	60.107	20	GCACCACCAGCGAGGATAAT	60.179	20	161	8	168	GAACCCATCTCTCCAGGCAC	60.107	20	GCACCACCAGCGAGGATAAT	60.179	20	104	65	168
c19208_g2_i1	Tri	(CAC)5	15	475	489
c19208_g2_i3	Tri	(CAC)5	15	553	567
c19209_g1_i4	Di	(TG)6	12	303	314
c19210_g2_i1	Tri	(CAG)5	15	100	114	GTCTTTGCCCAGATGCATGC	60.179	20	ATTGGAATGAAGGTGCCGGT	59.96	20	161	30	190	GTCTTTGCCCAGATGCATGC	60.179	20	GGGTCGAATGCATGTGCTTG	60.179	20	230	30	259	GTCTTTGCCCAGATGCATGC	60.179	20	TGGCTGGGTTGTGGATGAAA	59.813	20	142	30	171
c19210_g2_i3	Tri	(CAG)5	15	128	142	GTCTTTGCCCAGATGCATGC	60.179	20	ATTGGAATGAAGGTGCCGGT	59.96	20	161	58	218	GTCTTTGCCCAGATGCATGC	60.179	20	GGGTCGAATGCATGTGCTTG	60.179	20	254	58	311	GTCTTTGCCCAGATGCATGC	60.179	20	TGGCTGGGTTGTGGATGAAA	59.813	20	142	58	199
c19210_g2_i4	Tri	(CAG)5	15	631	645	AGCCGATTTGAAGCGAGACA	60.037	20	ATTGGAATGAAGGTGCCGGT	59.96	20	273	449	721	GTCTTTGCCCAGATGCATGC	60.179	20	ATTGGAATGAAGGTGCCGGT	59.96	20	161	561	721	AGCCGATTTGAAGCGAGACA	60.037	20	TGGCTGGGTTGTGGATGAAA	59.813	20	254	449	702
c19210_g2_i5	Tri	(CAG)5	15	631	645	AGCCGATTTGAAGCGAGACA	60.037	20	ATTGGAATGAAGGTGCCGGT	59.96	20	273	449	721	GTCTTTGCCCAGATGCATGC	60.179	20	ATTGGAATGAAGGTGCCGGT	59.96	20	161	561	721	AGCCGATTTGAAGCGAGACA	60.037	20	TGGCTGGGTTGTGGATGAAA	59.813	20	254	449	702
c19210_g4_i1	Compound	(GCC)6gagccgcccgtcttgctcgagctcttcgcctaggattgattcggtagatcattcatcgcgct(CG)6	92	1	92
c19210_g4_i1	Mono	(A)10	10	360	369	TGGCTTTTGTAAGTAACGCGC	60.07	21	AACCGACCGAGGGGAATTTC	60.036	20	189	215	403	GCTGATAGGATGGTGTTGGCT	60.134	21	AACCGACCGAGGGGAATTTC	60.036	20	205	199	403	AGCTGATAGGATGGTGTTGGC	60.134	21	AACCGACCGAGGGGAATTTC	60.036	20	206	198	403
c19210_g4_i3	Di	(CG)6	12	280	291	ACCTGAGAATGATCCGGGGA	60.031	20	CACATGAAACTGCGTCAGCC	60.11	20	191	132	322	GAGCTCAAGCAACTCCAGGT	59.964	20	CACATGAAACTGCGTCAGCC	60.11	20	166	157	322	CACCTGAGAATGATCCGGGG	59.893	20	CACATGAAACTGCGTCAGCC	60.11	20	192	131	322
c19210_g4_i3	Mono	(A)10	10	559	568	TGGCTTTTGTAAGTAACGCGC	60.07	21	AACCGACCGAGGGGAATTTC	60.036	20	189	414	602	GCTGATAGGATGGTGTTGGCT	60.134	21	AACCGACCGAGGGGAATTTC	60.036	20	205	398	602	AGCTGATAGGATGGTGTTGGC	60.134	21	AACCGACCGAGGGGAATTTC	60.036	20	206	397	602
c19213_g2_i7	Tri	(AGA)5	15	1130	1144	CGAAGGTGGAACAGGATGCT	60.036	20	CTGTTCCGCCGATCCTGATT	60.179	20	206	976	1181	CGAAGGTGGAACAGGATGCT	60.036	20	TGTTCCGCCGATCCTGATTC	60.179	20	205	976	1180	ATTGCTAGCATTGCAGCTGC	59.898	20	CTGTTCCGCCGATCCTGATT	60.179	20	243	939	1181
c19213_g6_i1	Tri	(CAG)6	18	7	24
c19214_g3_i1	Compound	(GCA)5acaacc(GCA)5	36	33	68	CTCAAGGAGCCTAGCCGC	59.892	18	CTCCTCCACTCCCATCAGGA	60.032	20	182	10	191	CTCAAGGAGCCTAGCCGC	59.892	18	GTCTTTGACGGCAGCACTTG	60.041	20	119	10	128	CTCAAGGAGCCTAGCCGC	59.892	18	ACAAGGCCATGAGCAGGATC	60.107	20	207	10	216
c19214_g3_i2	Tri	(AGC)7	21	1	21
c19214_g6_i1	Di	(AG)8	16	58	73	GGTGAGTGAGCTGAGGAACA	59.318	20	AGCCAGAACTCCATGTGCAA	59.889	20	115	25	139	TGGTGAGTGAGCTGAGGAAC	59.318	20	AGCCAGAACTCCATGTGCAA	59.889	20	116	24	139	GTGGTGAGTGAGCTGAGGAA	59.318	20	AGCCAGAACTCCATGTGCAA	59.889	20	117	23	139
c19214_g6_i3	Di	(AG)8	16	58	73	AATGGCCGTGGTGAGTGAG	60.003	19	ATCGACGTAGATTCGCTCCC	59.408	20	100	16	115	CAATGGCCGTGGTGAGTGAG	61.301	20	ATCGACGTAGATTCGCTCCC	59.408	20	101	15	115	CAATGGCCGTGGTGAGTGA	60.302	19	ATCGACGTAGATTCGCTCCC	59.408	20	101	15	115
c19219_g3_i1	Tri	(CGG)5	15	70	84	ATTCCCCTTGCTCGAGGTTG	60.035	20	CTCTTGAAGCTCCCGTCCTG	60.108	20	217	9	225	CATTCCCCTTGCTCGAGGTT	60.035	20	CTCTTGAAGCTCCCGTCCTG	60.108	20	218	8	225	ACGGTTTGATGGTCTGTGCT	59.891	20	ACGCCATTGACGGAGATGTT	60.036	20	272	38	309
c19219_g3_i3	Tri	(CGG)5	15	70	84	ATTCCCCTTGCTCGAGGTTG	60.035	20	CTCTTGAAGCTCCCGTCCTG	60.108	20	217	9	225	CATTCCCCTTGCTCGAGGTT	60.035	20	CTCTTGAAGCTCCCGTCCTG	60.108	20	218	8	225	ACGGTTTGATGGTCTGTGCT	59.891	20	ACGCCATTGACGGAGATGTT	60.036	20	272	38	309
c19219_g3_i5	Tri	(CGG)5	15	157	171	ACGGTTTGATGGTCTGTGCT	59.891	20	ACGCCATTGACGGAGATGTT	60.036	20	272	125	396	ACGGTTTGATGGTCTGTGCT	59.891	20	CTCTTGAAGCTCCCGTCCTG	60.108	20	188	125	312	ACGGTTTGATGGTCTGTGCT	59.891	20	GTTGACGACCTTCTCCCTCG	60.109	20	255	125	379
c19220_g4_i1	Tri	(GGC)5	15	25	39	GATGAGCCGCCGAACATGAT	60.882	20	GGACATGTACTGCTGCTGCT	60.392	20	280	0	279	GATGAGCCGCCGAACATGAT	60.882	20	TAGAACCCAGCTCCAGGCAT	60.622	20	188	0	187	ATGAGCCGCCGAACATGAT	59.853	19	GGACATGTACTGCTGCTGCT	60.392	20	279	1	279
c19222_g1_i1	Tri	(CAG)5	15	236	250
c19222_g6_i1	Mono	(A)11	11	713	723	TGCCAGCGATCCATTCTGTT	60.035	20	GACTCCAGGGGTTTTGCAGT	60.179	20	137	627	763	TGCCAGCGATCCATTCTGTT	60.035	20	TGACTCCAGGGGTTTTGCAG	60.179	20	138	627	764	TGCCAGCGATCCATTCTGTT	60.035	20	AGCGTTTCAGTGCCTCAGTT	60.179	20	190	627	816
c19222_g6_i3	Mono	(A)11	11	713	723	TGCCAGCGATCCATTCTGTT	60.035	20	GACTCCAGGGGTTTTGCAGT	60.179	20	137	627	763	TGCCAGCGATCCATTCTGTT	60.035	20	TGACTCCAGGGGTTTTGCAG	60.179	20	138	627	764	TGCCAGCGATCCATTCTGTT	60.035	20	AGCGTTTCAGTGCCTCAGTT	60.179	20	190	627	816
c19228_g1_i1	Mono	(T)11	11	370	380
c19228_g1_i6	Mono	(T)11	11	800	810
c19228_g2_i1	Tri	(CAG)7	21	406	426
c19228_g3_i2	Mono	(T)11	11	187	197	GTCCACCCCAAGATCAGGTG	60.035	20	AAAACTGGTGGAGGATGGGC	60.252	20	189	45	233	ATCAGGTGCAGAAACGGAGG	60.036	20	AAAACTGGTGGAGGATGGGC	60.252	20	177	57	233	ACCGTGTGCCTGAATTCCTT	59.89	20	AAAACTGGTGGAGGATGGGC	60.252	20	231	3	233
c19229_g5_i1	Compound	(TG)6tttcttgcattactacgggag(A)15ctgtatgggggttgttttttcttt(G)14	86	194	279	GAAGGTGGCGATGATTGTGC	59.901	20	GCAGATGCAGTAAACGAGCG	59.974	20	271	164	434	GAAGGTGGCGATGATTGTGC	59.901	20	GTACACCAGCACCCAGTTGA	59.892	20	174	164	337	GGGGCAGGAGGATGAGAAAG	59.818	20	GTACACCAGCACCCAGTTGA	59.892	20	238	100	337
c19229_g5_i2	Mono	(T)12	12	283	294
c19229_g6_i1	Mono	(T)10	10	479	488	GCAGAGCTGGCTTGTCAGTA	60.037	20	ATCCTTCAGGCCTGGAATGC	60.106	20	183	367	549	GCAGAGCTGGCTTGTCAGTA	60.037	20	TTCAGGCCTGGAATGCAAGT	59.887	20	179	367	545	CTACAGGTGCTACCGGAACC	59.825	20	ATCCTTCAGGCCTGGAATGC	60.106	20	261	289	549
c19230_g3_i1	Tri	(GCC)5	15	61	75	CACAACCTCGCGTCTCCTC	60.445	19	TCATGGCGACCTGGTTCTTG	60.322	20	278	26	303	CACAACCTCGCGTCTCCTC	60.445	19	GTTCATGGCGACCTGGTTCT	60.322	20	280	26	305	CACAACCTCGCGTCTCCTC	60.445	19	TTCATGGCGACCTGGTTCTT	59.6	20	279	26	304
c19230_g3_i4	Tri	(GCC)5	15	61	75	CACAACCTCGCGTCTCCTC	60.445	19	TCATGGCGACCTGGTTCTTG	60.322	20	278	26	303	CACAACCTCGCGTCTCCTC	60.445	19	GTTCATGGCGACCTGGTTCT	60.322	20	280	26	305	CACAACCTCGCGTCTCCTC	60.445	19	TTCATGGCGACCTGGTTCTT	59.6	20	279	26	304
c19231_g2_i11	Tri	(AGC)6	18	520	537	GGCTGAGAAGAGGGTGTTCC	60.036	20	CTTCCCCTCATCACACCACC	60.035	20	261	398	658	GTGAGGCTGGGGAAGTTCAA	59.89	20	CTTCCCCTCATCACACCACC	60.035	20	239	420	658	CAATGCTGATGCCAATGCCA	59.823	20	CTTCCCCTCATCACACCACC	60.035	20	186	473	658
c19231_g2_i12	Di	(GT)6	12	309	320	CAGGCAGGATCTCAACCACA	59.674	20	TGACACTCCACAGGTATCTAGACT	60.018	24	277	102	378	TGCTCATACCACATGCCACT	59.38	20	ACATTGACACTCCACAGGTATCT	59.159	23	141	242	382	CAGGCAGGATCTCAACCACA	59.674	20	TGACACTCCACAGGTATCTAGAC	58.729	23	277	102	378
c19231_g2_i15	Di	(GT)6	12	924	935	TGCTCATACCACATGCCACT	59.38	20	ACATTGACACTCCACAGGTATCT	59.159	23	141	857	997	GCACCACCATAGGAAGGCTT	60.034	20	AGCATCGAGTAACAGAAAGTCA	57.479	22	275	690	964	TGCTCATACCACATGCCACT	59.38	20	TGACACTCCACAGGTATCTAGACT	60.018	24	137	857	993
c19231_g2_i16	Di	(GT)6	12	1246	1257	TGCTCATACCACATGCCACT	59.38	20	ACATTGACACTCCACAGGTATCT	59.159	23	141	1179	1319	GCACCACCATAGGAAGGCTT	60.034	20	AGCATCGAGTAACAGAAAGTCA	57.479	22	275	1012	1286	TGCTCATACCACATGCCACT	59.38	20	TGACACTCCACAGGTATCTAGACT	60.018	24	137	1179	1315
c19231_g2_i21	Di	(GT)6	12	1188	1199	TGCTCATACCACATGCCACT	59.38	20	ACATTGACACTCCACAGGTATCT	59.159	23	141	1121	1261	GCACCACCATAGGAAGGCTT	60.034	20	AGCATCGAGTAACAGAAAGTCA	57.479	22	275	954	1228	TGCTCATACCACATGCCACT	59.38	20	TGACACTCCACAGGTATCTAGACT	60.018	24	137	1121	1257
c19231_g3_i4	Mono	(T)10	10	436	445	TGGGAGGCTATTACGCTCCT	60.106	20	GCCGAAGCAGTTCTTGTAGC	59.556	20	207	273	479	ATCGCTGGTTGTGGTGAACT	59.891	20	GCCGAAGCAGTTCTTGTAGC	59.556	20	248	232	479	GCGGGATTGTGAATTGTGGG	59.827	20	GCCGAAGCAGTTCTTGTAGC	59.556	20	138	342	479
c19231_g3_i5	Mono	(T)11	11	249	259	CCCCACTTTTGTTCTTGCCG	59.968	20	GCCGAAGCAGTTCTTGTAGC	59.556	20	158	137	294	TGGGAGGCTATTACGCTCCT	60.106	20	GCCGAAGCAGTTCTTGTAGC	59.556	20	207	88	294	TGTGAATTGTGGGGGCACTT	60.106	20	GCCGAAGCAGTTCTTGTAGC	59.556	20	132	163	294
c19235_g2_i10	Di	(TC)8	16	255	270
c19235_g2_i6	Di	(TC)8	16	408	423
c19235_g3_i2	Tri	(GAG)6	18	92	109	CCGGAATCCTCCCTGTCGTA	60.754	20	AGGACACTGTTGTATGGCCG	60.036	20	181	13	193	CCGGAATCCTCCCTGTCGTA	60.754	20	GTCATCGTCACTGCTCTCGT	59.831	20	135	13	147	CCGGAATCCTCCCTGTCGTA	60.754	20	GGACACTGTTGTATGGCCGT	60.321	20	180	13	192
c19236_g4_i1	Mono	(G)14	14	554	567
c19236_g4_i6	Mono	(G)14	14	256	269
c19238_g1_i1	Tri	(GAC)5	15	1079	1093	TTGATGCCGTGACCTACTCG	59.827	20	CCAGAACAGGCTCAAGCAGA	59.964	20	271	868	1138	TTGATGCCGTGACCTACTCG	59.827	20	TCCAGAACAGGCTCAAGCAG	59.964	20	272	868	1139	TGGACGATCACCATGAGCTG	59.824	20	CCAGAACAGGCTCAAGCAGA	59.964	20	168	971	1138
c19238_g1_i5	Tri	(GAC)5	15	955	969	TTGATGCCGTGACCTACTCG	59.827	20	CCAGAACAGGCTCAAGCAGA	59.964	20	271	744	1014	TTGATGCCGTGACCTACTCG	59.827	20	TCCAGAACAGGCTCAAGCAG	59.964	20	272	744	1015	TGGACGATCACCATGAGCTG	59.824	20	CCAGAACAGGCTCAAGCAGA	59.964	20	168	847	1014
c19239_g2_i1	Tri	(GCA)6	18	129	146	AGTCAATCCTCCCTCCCTCC	60.031	20	TGCAAGCTCCAGAACAGAGG	59.964	20	240	20	259	AGTCAATCCTCCCTCCCTCC	60.031	20	GAGCTTGAGATGGTCCTCCG	59.896	20	209	20	228	AGTCAATCCTCCCTCCCTCC	60.031	20	CGAGCTTGAGATGGTCCTCC	59.896	20	210	20	229
c19239_g2_i3	Tri	(GCA)6	18	129	146	AGTCAATCCTCCCTCCCTCC	60.031	20	CCTTCACGTACTGGCTGAGC	60.738	20	246	20	265	AGTCAATCCTCCCTCCCTCC	60.031	20	GCCTTCACGTACTGGCTGAG	60.738	20	247	20	266	AAGCCTCCAACAGCAACAGT	60.107	20	CCTTCACGTACTGGCTGAGC	60.738	20	178	88	265
c19242_g3_i1	Tri	(GCA)8	24	254	277	CATCATCATCCACCGTCGGT	59.895	20	CGGACGCATGCTACTACCAT	59.968	20	263	172	434	TGCTCCATCATCATCCACCG	59.893	20	CGGACGCATGCTACTACCAT	59.968	20	268	167	434	GCTCCATCATCATCCACCGT	59.893	20	CGGACGCATGCTACTACCAT	59.968	20	267	168	434
c19243_g3_i11	Tri	(GCA)5	15	56	70	AGCAGCAGCAGATCCTCAAG	60.108	20	GGCACAGGTTCCTGGTTCAT	60.251	20	152	9	160	GCAGCAGCAGATCCTCAAGA	60.108	20	GGCACAGGTTCCTGGTTCAT	60.251	20	151	10	160	AGCAGCAGCAGATCCTCAAG	60.108	20	TCTCTTGGCACAGGTTCCTG	59.602	20	158	9	166
c19243_g3_i13	Tri	(GCA)5	15	56	70	AGCAGCAGCAGATCCTCAAG	60.108	20	GGCACAGGTTCCTGGTTCAT	60.251	20	152	9	160	GCAGCAGCAGATCCTCAAGA	60.108	20	GGCACAGGTTCCTGGTTCAT	60.251	20	151	10	160	AGCAGCAGCAGATCCTCAAG	60.108	20	TCTCTTGGCACAGGTTCCTG	59.602	20	158	9	166
c19243_g3_i3	Tri	(GCA)5	15	56	70	AGCAGCAGCAGATCCTCAAG	60.108	20	GGCACAGGTTCCTGGTTCAT	60.251	20	152	9	160	GCAGCAGCAGATCCTCAAGA	60.108	20	GGCACAGGTTCCTGGTTCAT	60.251	20	151	10	160	AGCAGCAGCAGATCCTCAAG	60.108	20	TCTCTTGGCACAGGTTCCTG	59.602	20	158	9	166
c19243_g3_i8	Tri	(GCA)5	15	56	70	AGCAGCAGCAGATCCTCAAG	60.108	20	GGCACAGGTTCCTGGTTCAT	60.251	20	152	9	160	GCAGCAGCAGATCCTCAAGA	60.108	20	GGCACAGGTTCCTGGTTCAT	60.251	20	151	10	160	AGCAGCAGCAGATCCTCAAG	60.108	20	TCTCTTGGCACAGGTTCCTG	59.602	20	158	9	166
c19249_g1_i2	Tri	(GAG)6	18	55	72	GATAACTTCCCCAGGAGGCG	59.893	20	ATTCCAACCCCAACTCCACC	59.886	20	189	28	216	GATAACTTCCCCAGGAGGCG	59.893	20	CTGGAAGTACCACTCGGACG	59.829	20	106	28	133	GATAACTTCCCCAGGAGGCG	59.893	20	GAAGTACCACTCGGACGAGC	60.179	20	103	28	130
c19250_g3_i13	Di	(CT)7	14	188	201	TTATGGTCATGGGTGGCAGC	60.396	20	CAAGAAAGGCACTCGGTCGA	60.32	20	247	85	331	TTATGGTCATGGGTGGCAGC	60.396	20	AAGAAAGGCACTCGGTCGAC	60.32	20	246	85	330	TTATGGTCATGGGTGGCAGC	60.396	20	GAAAGGCACTCGGTCGACTA	59.475	20	244	85	328
c19250_g3_i13	Tetra	(GATC)5	20	64	83	AATTCAACCGTGCATCGTCG	59.558	20	ACCAACGATCGGATCAACACA	59.998	21	244	25	268	AATTCAACCGTGCATCGTCG	59.558	20	CGTCAGTTACAAGCAGCTCC	58.928	20	268	25	292	AATTCAACCGTGCATCGTCG	59.558	20	GCATCGTCAGTTACAAGCAGC	60.202	21	272	25	296
c19250_g3_i5	Di	(CT)7	14	188	201	GCTCCTCCCATGTGAGATCG	59.967	20	TGCACCAGGAGCAATCATGT	59.961	20	214	48	261	TGAGCTCCTCCCATGTGAGA	59.958	20	TGCACCAGGAGCAATCATGT	59.961	20	217	45	261	GTGAGCTCCTCCCATGTGAG	59.822	20	TGCACCAGGAGCAATCATGT	59.961	20	218	44	261
c19250_g3_i5	Tetra	(GATC)5	20	64	83	AATTCAACCGTGCATCGTCG	59.558	20	TGCACCAGGAGCAATCATGT	59.961	20	237	25	261	ATTCAACCGTGCATCGTCGT	60.669	20	TGCACCAGGAGCAATCATGT	59.961	20	236	26	261	AATTCAACCGTGCATCGTCG	59.558	20	ACCACTGTTTGCACCAGGAG	60.466	20	246	25	270
c19250_g4_i2	Tri	(AGC)6	18	144	161	TGAGCTGACACTAGCAACCG	60.038	20	CTCCTACTCTCACCGGGGAA	60.033	20	210	118	327	TGAGCTGACACTAGCAACCG	60.038	20	ACACACCATCATGCCGTCTT	59.963	20	279	118	396	TCCTCCTGGTCCTTCAGAGG	59.958	20	CTCCTACTCTCACCGGGGAA	60.033	20	240	88	327
c19250_g4_i3	Tri	(AGC)6	18	262	279	TGAGCTGACACTAGCAACCG	60.038	20	CTCCTACTCTCACCGGGGAA	60.033	20	210	236	445	TGAGCTGACACTAGCAACCG	60.038	20	ACACACCATCATGCCGTCTT	59.963	20	279	236	514	TCCTCCTGGTCCTTCAGAGG	59.958	20	CTCCTACTCTCACCGGGGAA	60.033	20	240	206	445
c19250_g4_i4	Tri	(AGC)6	18	262	279	TGAGCTGACACTAGCAACCG	60.038	20	CTCCTACTCTCACCGGGGAA	60.033	20	210	236	445	TGAGCTGACACTAGCAACCG	60.038	20	ACACACCATCATGCCGTCTT	59.963	20	279	236	514	TCCTCCTGGTCCTTCAGAGG	59.958	20	CTCCTACTCTCACCGGGGAA	60.033	20	240	206	445
c19256_g6_i2	Di	(TG)9	18	602	619	TACATAGGATTGCCCGGCAC	59.892	20	TGCATCCATGGACGACACAA	59.964	20	243	479	721	GTACATAGGATTGCCCGGCA	59.892	20	TGCATCCATGGACGACACAA	59.964	20	244	478	721	TGTACATAGGATTGCCCGGC	59.892	20	TGCATCCATGGACGACACAA	59.964	20	245	477	721
c19259_g11_i5	Tri	(GCA)5	15	489	503	TTCGAAAAGACCGGTGCTCA	59.895	20	GGGCATCCATTCCATTCCCA	60.106	20	132	451	582	ATCAGGCGGAAAGGAGAAGC	60.107	20	GGGCATCCATTCCATTCCCA	60.106	20	223	360	582	CGGTGCTCATCTACACTGCA	60.109	20	GGGCATCCATTCCATTCCCA	60.106	20	121	462	582
c19265_g2_i1	Tri	(GCG)5	15	355	369
c19265_g6_i1	Tri	(AGA)7	21	205	225
c19269_g7_i1	Di	(GC)6	12	161	172	GAGCGGCGTGAGAGTGATAA	59.899	20	TGCCATCATAACCGCCAGTT	60.035	20	269	68	336	GAGCGGCGTGAGAGTGATAA	59.899	20	TTGCCATCATAACCGCCAGT	60.035	20	270	68	337	GAGCGGCGTGAGAGTGATAA	59.899	20	ATGTACAGCTGCAGCAGGAG	60.108	20	232	68	299
c19269_g7_i2	Di	(GC)6	12	161	172	GAGCGGCGTGAGAGTGATAA	59.899	20	ATGTGCCTGTGCTAGCTCTC	59.822	20	132	68	199	GAGCGGCGTGAGAGTGATAA	59.899	20	TACATGCTGTGCGCCTATGT	59.822	20	148	68	215	GAGCGGCGTGAGAGTGATAA	59.899	20	GTGCCTGTGCTAGCTCTCTC	60.179	20	130	68	197
c19269_g9_i1	Tri	(AGC)5	15	198	212	CGGAAGAGACGGTGTCAGAC	60.11	20	ACCTCTTCTCCTTACACGATCG	59.316	22	233	43	275	GTCGGAAGAGACGGTGTCAG	60.11	20	ACCTCTTCTCCTTACACGATCG	59.316	22	235	41	275	GGGCCCATGCTTGCAATTAC	60.179	20	ACCTCTTCTCCTTACACGATCG	59.316	22	207	69	275
c19271_g5_i2	Mono	(G)15	15	1208	1222	CTGGTCCAAGCACCCAAAGA	60.179	20	AAAGGACGGGGCACTGAAAA	60.106	20	244	1059	1302	TCCAAGCACCCAAAGATCCG	60.322	20	AAAGGACGGGGCACTGAAAA	60.106	20	240	1063	1302	CTACTGGTCCAAGCACCCAA	59.6	20	AAAGGACGGGGCACTGAAAA	60.106	20	247	1056	1302
c19271_g5_i7	Mono	(G)15	15	635	649	ATTGGACCGTGTGCTCGTAG	60.109	20	AAAGGACGGGGCACTGAAAA	60.106	20	274	456	729	CTGGTCCAAGCACCCAAAGA	60.179	20	AAAGGACGGGGCACTGAAAA	60.106	20	244	486	729	TTTCCATTGGACCGTGTGCT	60.179	20	AAAGGACGGGGCACTGAAAA	60.106	20	279	451	729
c19272_g1_i1	Tri	(GAG)7	21	87	107	GAGGAGGAGATCGCGGAGAT	60.608	20	AAACTTGGTCAGGGCTTCCC	60.179	20	217	8	224	GAGGAGGAGATCGCGGAGAT	60.608	20	GGAGCTCCTCAAAAATGCGG	59.547	20	280	8	287	AGGAGGAGATCGCGGAGATG	60.893	20	AAACTTGGTCAGGGCTTCCC	60.179	20	216	9	224
c19272_g1_i2	Tri	(GAG)7	21	87	107	GAGGAGGAGATCGCGGAGAT	60.608	20	AAACTTGGTCAGGGCTTCCC	60.179	20	217	8	224	GAGGAGGAGATCGCGGAGAT	60.608	20	GGAGCTCCTCAAAAATGCGG	59.547	20	280	8	287	AGGAGGAGATCGCGGAGATG	60.893	20	AAACTTGGTCAGGGCTTCCC	60.179	20	216	9	224
c19273_g2_i1	Tri	(GCA)6	18	644	661
c19275_g1_i10	Tri	(GCC)6	18	19	36
c19275_g1_i4	Tri	(GCC)6	18	19	36
c19275_g1_i6	Tri	(GCC)6	18	19	36
c19278_g1_i1	Tri	(AGG)6	18	283	300	TACACCTTCTCCTCTCCGCT	59.668	20	GCTTCTTGATCGGCAGTGGA	60.392	20	278	49	326	TACACCTTCTCCTCTCCGCT	59.668	20	TCTTGATCGGCAGTGGACTC	59.467	20	275	49	323	CTCTCCGCTCCCGTCATTTG	60.808	20	GCTTCTTGATCGGCAGTGGA	60.392	20	267	60	326
c19280_g2_i6	Mono	(A)10	10	664	673	AGCAGGCTCTTGTGATTGGT	59.597	20	AACAGCACAGCAAGTAGGGG	60.251	20	255	461	715	AGCAGGCTCTTGTGATTGGT	59.597	20	GCACAGCAAGTAGGGGGATA	59.163	20	251	461	711	AGCAGGCTCTTGTGATTGGT	59.597	20	AGCACAGCAAGTAGGGGGAT	60.916	20	252	461	712
c19280_g3_i3	Di	(TA)6	12	453	464	AGCTACCTGCCGTCCTAGAA	60.033	20	CGAAGAAGAACAGTGCCTAGC	59.004	21	136	369	504	AAGCTACCTGCCGTCCTAGA	60.033	20	CGAAGAAGAACAGTGCCTAGC	59.004	21	137	368	504	TGCCGTCCTAGAAGGGAAGA	59.959	20	CGAAGAAGAACAGTGCCTAGC	59.004	21	129	376	504
c19280_g3_i4	Di	(TA)6	12	195	206	AGCTACCTGCCGTCCTAGAA	60.033	20	CGAAGAAGAACAGTGCCTAGC	59.004	21	136	111	246	AAGCTACCTGCCGTCCTAGA	60.033	20	CGAAGAAGAACAGTGCCTAGC	59.004	21	137	110	246	TGCCGTCCTAGAAGGGAAGA	59.959	20	CGAAGAAGAACAGTGCCTAGC	59.004	21	129	118	246
c19283_g1_i1	Mono	(T)10	10	167	176	GCAATGGAGTACCTGGAGCA	59.747	20	GTGAAGCAGCACAAGCACAT	59.687	20	149	116	264	TGCAATGGAGTACCTGGAGC	59.747	20	GTGAAGCAGCACAAGCACAT	59.687	20	150	115	264	CGGATCTGGTTCTCTGGACC	59.538	20	GTGAAGCAGCACAAGCACAT	59.687	20	241	24	264
c19283_g1_i2	Mono	(T)10	10	319	328	GCAATGGAGTACCTGGAGCA	59.747	20	GTGAAGCAGCACAAGCACAT	59.687	20	149	268	416	TGCAATGGAGTACCTGGAGC	59.747	20	GTGAAGCAGCACAAGCACAT	59.687	20	150	267	416	CGGATCTGGTTCTCTGGACC	59.538	20	GTGAAGCAGCACAAGCACAT	59.687	20	241	176	416
c19283_g1_i3	Mono	(T)10	10	994	1003	GCAATGGAGTACCTGGAGCA	59.747	20	GTGAAGCAGCACAAGCACAT	59.687	20	149	943	1091	TGCAATGGAGTACCTGGAGC	59.747	20	GTGAAGCAGCACAAGCACAT	59.687	20	150	942	1091	CGGATCTGGTTCTCTGGACC	59.538	20	GTGAAGCAGCACAAGCACAT	59.687	20	241	851	1091
c19283_g1_i5	Mono	(T)10	10	1036	1045	GCAATGGAGTACCTGGAGCA	59.747	20	GTGAAGCAGCACAAGCACAT	59.687	20	149	985	1133	TGCAATGGAGTACCTGGAGC	59.747	20	GTGAAGCAGCACAAGCACAT	59.687	20	150	984	1133	CGGATCTGGTTCTCTGGACC	59.538	20	GTGAAGCAGCACAAGCACAT	59.687	20	241	893	1133
c19283_g1_i6	Mono	(T)10	10	1168	1177	GCAATGGAGTACCTGGAGCA	59.747	20	GTGAAGCAGCACAAGCACAT	59.687	20	149	1117	1265	TGCAATGGAGTACCTGGAGC	59.747	20	GTGAAGCAGCACAAGCACAT	59.687	20	150	1116	1265	CGGATCTGGTTCTCTGGACC	59.538	20	GTGAAGCAGCACAAGCACAT	59.687	20	241	1025	1265
c19283_g2_i1	Di	(CT)10	20	1	20
c19284_g3_i3	Mono	(A)10	10	953	962	GCTAGATGTCTGGAGGCTGC	60.25	20	TAGAAGTGGGTTCTGTGCCG	59.68	20	208	830	1037	GCAGCTAGATGTCTGGAGGC	60.25	20	TAGAAGTGGGTTCTGTGCCG	59.68	20	211	827	1037	TGGCAGAACAGATGTAGGCC	59.747	20	TAGAAGTGGGTTCTGTGCCG	59.68	20	111	927	1037
c19284_g3_i5	Mono	(A)10	10	869	878	GCTAGATGTCTGGAGGCTGC	60.25	20	TTACGGTGACATCGTTGCCA	59.966	20	273	746	1018	GCAGCTAGATGTCTGGAGGC	60.25	20	TTACGGTGACATCGTTGCCA	59.966	20	276	743	1018	TGGCAGAACAGATGTAGGCC	59.747	20	TTACGGTGACATCGTTGCCA	59.966	20	176	843	1018
c19284_g3_i9	Mono	(A)10	10	248	257	GCTAGATGTCTGGAGGCTGC	60.25	20	TAGAAGTGGGTTCTGTGCCG	59.68	20	208	125	332	GCAGCTAGATGTCTGGAGGC	60.25	20	TAGAAGTGGGTTCTGTGCCG	59.68	20	211	122	332	TGGCAGAACAGATGTAGGCC	59.747	20	TAGAAGTGGGTTCTGTGCCG	59.68	20	111	222	332
c19286_g6_i1	Tri	(CAG)6	18	219	236
c19289_g2_i1	Tri	(CGC)5	15	326	340	GGCATCATGGTGTTCTCCCT	59.743	20	GGTACCACCCCTTCATGACG	60.108	20	250	245	494	GGAGCAAGGAGTCCAACTGG	60.322	20	GGTACCACCCCTTCATGACG	60.108	20	216	279	494	CCTGGAGCAAGGAGTCCAAC	60.322	20	GGTACCACCCCTTCATGACG	60.108	20	219	276	494
c19289_g2_i2	Tri	(CGC)5	15	164	178	GGCATCATGGTGTTCTCCCT	59.743	20	GGTACCACCCCTTCATGACG	60.108	20	250	83	332	GGAGCAAGGAGTCCAACTGG	60.322	20	GGTACCACCCCTTCATGACG	60.108	20	216	117	332	CCTGGAGCAAGGAGTCCAAC	60.322	20	GGTACCACCCCTTCATGACG	60.108	20	219	114	332
c19289_g2_i3	Tri	(CGC)5	15	356	370	GGCATCATGGTGTTCTCCCT	59.743	20	GGTACCACCCCTTCATGACG	60.108	20	250	275	524	GGAGCAAGGAGTCCAACTGG	60.322	20	GGTACCACCCCTTCATGACG	60.108	20	216	309	524	CCTGGAGCAAGGAGTCCAAC	60.322	20	GGTACCACCCCTTCATGACG	60.108	20	219	306	524
c19290_g2_i13	Mono	(T)11	11	326	336	CTGCCTGCAGGATGTAGCTT	60.107	20	ACTTCATAGCGTTGATTGCTTTCA	59.544	24	191	173	363	TGCCTGCAGGATGTAGCTTC	60.108	20	ACTTCATAGCGTTGATTGCTTTCA	59.544	24	190	174	363	TCCAACCATTGATCCGCGAT	59.82	20	ACTTCATAGCGTTGATTGCTTTCA	59.544	24	115	249	363
c19290_g2_i17	Mono	(T)11	11	713	723	AGAGCAGCTACCGCTTCAAG	60.108	20	ACTTCATAGCGTTGATTGCTTTCA	59.544	24	162	589	750	GAAGAGCAGCTACCGCTTCA	60.109	20	ACTTCATAGCGTTGATTGCTTTCA	59.544	24	164	587	750	ACCGCTTCAAGTACGAGACG	60.11	20	ACTTCATAGCGTTGATTGCTTTCA	59.544	24	153	598	750
c19290_g2_i18	Mono	(T)11	11	1289	1299	AGAGCAGCTACCGCTTCAAG	60.108	20	ACTTCATAGCGTTGATTGCTTTCA	59.544	24	162	1165	1326	GAAGAGCAGCTACCGCTTCA	60.109	20	ACTTCATAGCGTTGATTGCTTTCA	59.544	24	164	1163	1326	ACCGCTTCAAGTACGAGACG	60.11	20	ACTTCATAGCGTTGATTGCTTTCA	59.544	24	153	1174	1326
c19293_g2_i2	Mono	(T)11	11	804	814
c19294_g2_i1	Mono	(T)10	10	1064	1073
c19294_g2_i15	Mono	(T)10	10	578	587
c19294_g2_i3	Compound	(AG)7c(A)10	25	162	186	CAAGAGGTTCCACTACCGGC	60.391	20	AGCACATCGCATGTCATTGC	59.9	20	192	67	258	CAAGAGGTTCCACTACCGGC	60.391	20	GCAAGCACATCGCATGTCAT	59.9	20	195	67	261	GGCCACAAGAGGTTCCACTA	59.309	20	AGCACATCGCATGTCATTGC	59.9	20	197	62	258
c19294_g2_i3	Mono	(T)10	10	535	544
c19295_g6_i5	Mono	(T)10	10	170	179	GAACAACTCTTCTGGCGGGA	59.965	20	GTCAGAGGACTCAACTTCTAGTGT	59.479	24	208	7	214	AACAACTCTTCTGGCGGGAG	59.965	20	GTCAGAGGACTCAACTTCTAGTGT	59.479	24	207	8	214	CACTGAAGTGCAACACGAGC	60.042	20	GTCAGAGGACTCAACTTCTAGTGT	59.479	24	154	61	214
c19295_g6_i6	Mono	(T)10	10	394	403	TCAACAAGTACGCCGTCGAA	59.969	20	GTCAGAGGACTCAACTTCTAGTGT	59.479	24	240	199	438	CACTGAAGTGCAACACGAGC	60.042	20	GTCAGAGGACTCAACTTCTAGTGT	59.479	24	154	285	438	CTCCGCGTGTGGTTGATACT	60.109	20	GTCAGAGGACTCAACTTCTAGTGT	59.479	24	122	317	438
c19299_g3_i10	Tri	(GTG)5	15	468	482	GGAGGTATAGTCGTGGGGGT	60.106	20	AACCGCCATAAACTGAGCCA	59.962	20	222	419	640	TGGGAGGTATAGTCGTGGGG	60.106	20	AACCGCCATAAACTGAGCCA	59.962	20	224	417	640	GGAGGTATAGTCGTGGGGGT	60.106	20	CCACCTCCATAAGCACCTCC	59.819	20	280	419	698
c19299_g3_i3	Tri	(GTG)5	15	468	482	GGAGGTATAGTCGTGGGGGT	60.106	20	AACCGCCATAAACTGAGCCA	59.962	20	222	419	640	TGGGAGGTATAGTCGTGGGG	60.106	20	AACCGCCATAAACTGAGCCA	59.962	20	224	417	640	GGGTGGTGGTGATTCAAGCT	60.251	20	AACCGCCATAAACTGAGCCA	59.962	20	248	393	640
c19302_g1_i2	Tri	(AGC)7	21	338	358
c19304_g6_i1	Tri	(TGA)5	15	555	569	TGACCACAACGACGAAGAGG	59.968	20	TGGAGAAAAACCCTGAGGCC	59.888	20	170	530	699	TGACCACAACGACGAAGAGG	59.968	20	AGTAATGCTTGCACGGCAAC	59.759	20	257	530	786	TGACCACAACGACGAAGAGG	59.968	20	CCCTGAGGCCTTGTACTTCC	59.747	20	160	530	689
c19304_g6_i2	Tri	(TGA)5	15	531	545	TGACCACAACGACGAAGAGG	59.968	20	TGGAGAAAAACCCTGAGGCC	59.888	20	170	506	675	TGACCACAACGACGAAGAGG	59.968	20	AGTAATGCTTGCACGGCAAC	59.759	20	257	506	762	TGACCACAACGACGAAGAGG	59.968	20	CCCTGAGGCCTTGTACTTCC	59.747	20	160	506	665
c19304_g6_i3	Tri	(TGA)5	15	681	695	TGACCACAACGACGAAGAGG	59.968	20	TGGAGAAAAACCCTGAGGCC	59.888	20	170	656	825	TGACCACAACGACGAAGAGG	59.968	20	AGTAATGCTTGCACGGCAAC	59.759	20	257	656	912	TGACCACAACGACGAAGAGG	59.968	20	CCCTGAGGCCTTGTACTTCC	59.747	20	160	656	815
c19304_g6_i4	Tri	(TGA)5	15	450	464	TGGAGGACCCAGATGACGAT	60.032	20	ATTCCACGAGTGCTTGCCTT	60.251	20	156	352	507	ATCAACTTGGGGAGAGCAGC	60.035	20	ATTCCACGAGTGCTTGCCTT	60.251	20	266	242	507	GCGACTGCTTCCGGAAATTC	59.903	20	ATTCCACGAGTGCTTGCCTT	60.251	20	231	277	507
c19305_g2_i1	Tri	(CGT)5	15	1185	1199	AAGAGGTTGGCATTGGTGGT	59.812	20	TATGAGAGTGGCCACCGAGA	60.034	20	241	1088	1328	AGGCACGCAGTAGAGACAAG	59.755	20	TATGAGAGTGGCCACCGAGA	60.034	20	269	1060	1328	AGAGGTTGGCATTGGTGGTG	60.54	20	TATGAGAGTGGCCACCGAGA	60.034	20	240	1089	1328
c19305_g2_i2	Tri	(CGT)5	15	1254	1268	AAGAGGTTGGCATTGGTGGT	59.812	20	TATGAGAGTGGCCACCGAGA	60.034	20	242	1157	1398	AGGCACGCAGTAGAGACAAG	59.755	20	TATGAGAGTGGCCACCGAGA	60.034	20	270	1129	1398	AGAGGTTGGCATTGGTGGTG	60.54	20	TATGAGAGTGGCCACCGAGA	60.034	20	241	1158	1398
c19305_g2_i3	Tri	(CGT)5	15	881	895	AAGAGGTTGGCATTGGTGGT	59.812	20	TATGAGAGTGGCCACCGAGA	60.034	20	241	784	1024	AGGCACGCAGTAGAGACAAG	59.755	20	TATGAGAGTGGCCACCGAGA	60.034	20	269	756	1024	AGAGGTTGGCATTGGTGGTG	60.54	20	TATGAGAGTGGCCACCGAGA	60.034	20	240	785	1024
c19306_g3_i4	Mono	(A)10	10	668	677	CCAAGCAGACTCCGTTCCAT	60.036	20	ACCCTGCAAGTGCGTATGAA	59.964	20	166	622	787	CTTCCTCCAAGCAGACTCCG	60.108	20	ACCCTGCAAGTGCGTATGAA	59.964	20	172	616	787	CTCCAAGCAGACTCCGTTCC	60.39	20	ACCCTGCAAGTGCGTATGAA	59.964	20	168	620	787
c19306_g3_i7	Mono	(A)10	10	377	386	TGTGTGCAGTGCAGTGTGTA	60.108	20	GCAGGTGCCTTCATCATGAA	58.533	20	208	212	419	CGGTTCTATGTGTGCAGTGC	59.556	20	GCAGGTGCCTTCATCATGAA	58.533	20	216	204	419	TGTGTGCAGTGCAGTGTGTA	60.108	20	GCAGGTGCCTTCATCATGAAA	59.179	21	208	212	419
c19310_g3_i1	Tri	(GCC)6	18	217	234	CACCGACAACGAGGTCAAGA	59.968	20	AGTAGCAGTGCGAAACGTCA	59.968	20	194	65	258	CACCGACAACGAGGTCAAGA	59.968	20	AGTTGCTGATGATGGGTGCA	59.961	20	260	65	324	CTCATCGAGAGGATCCACGC	60.04	20	AGTTGCTGATGATGGGTGCA	59.961	20	139	186	324
c19310_g3_i3	Tri	(GCC)6	18	128	145	CTCATCGAGAGGATCCACGC	60.04	20	AGTTGCTGATGATGGGTGCA	59.961	20	139	97	235	GAGGAATTTGTGGATGCCGC	59.899	20	AGTTGCTGATGATGGGTGCA	59.961	20	161	75	235	GAGGAATTTGTGGATGCCGC	59.899	20	CAGGTGCGGAGTAGTAGCAG	59.899	20	107	75	181
c19310_g3_i4	Tri	(GCC)6	18	301	318	CACCGACAACGAGGTCAAGA	59.968	20	AGTAGCAGTGCGAAACGTCA	59.968	20	194	149	342	CACCGACAACGAGGTCAAGA	59.968	20	AGTTGCTGATGATGGGTGCA	59.961	20	260	149	408	CTCATCGAGAGGATCCACGC	60.04	20	AGTTGCTGATGATGGGTGCA	59.961	20	139	270	408
c19310_g5_i1	Tetra	(ATGA)7	28	326	353
c19312_g1_i2	Di	(CA)10	20	362	381
c19312_g4_i1	Tri	(CCG)8	24	1	24
c19312_g4_i1	Tri	(CTG)6	18	335	352	GCAAGAAGGAGGCTACGTGT	60.037	20	ATTCAGAAAAGCTGGATGCGC	59.866	21	265	200	464	AGCAAGAAGGAGGCTACGTG	59.752	20	ATTCAGAAAAGCTGGATGCGC	59.866	21	266	199	464	TTCCCAAGCAAGAAGGAGGC	60.251	20	ATTCAGAAAAGCTGGATGCGC	59.866	21	272	193	464
c19316_g2_i4	Di	(CT)7	14	1	14
c19316_g2_i5	Di	(CT)7	14	1	14
c19316_g7_i5	Tri	(GGC)5	15	50	64
c19319_g4_i1	Tri	(CGC)7	21	5	25
c19319_g4_i3	Tri	(CCG)6	18	25	42	ACTTACCGTTGCAATCTCCCT	59.371	21	CACGAAGCGCATCACATCAG	59.974	20	126	0	125	ACTTACCGTTGCAATCTCCCT	59.371	21	ACGAAGCGCATCACATCAGA	60.109	20	125	0	124	ACTTACCGTTGCAATCTCCCT	59.371	21	GCCTGACACGGACACGATAA	60.109	20	262	0	261
c19319_g6_i6	Di	(CT)6	12	11	22
c19322_g1_i1	Tri	(CGG)5	15	174	188	GACTGGTCTCAAGGCACCTC	60.037	20	CGGTTCTTCTTCAGGCTCGT	60.038	20	181	53	233	GGCGCTTGTGGTTATGGAAC	59.83	20	CGGTTCTTCTTCAGGCTCGT	60.038	20	121	113	233	GGTCTCAAGGCACCTCTACG	59.826	20	CGGTTCTTCTTCAGGCTCGT	60.038	20	177	57	233
c19324_g3_i3	Mono	(A)11	11	386	396	GCCATACCTGTACTGCCTGT	59.458	20	CTCCATCGCTCGCATCAGAT	60.038	20	189	292	480	ACAGCCATACCTGTACTGCC	59.458	20	CTCCATCGCTCGCATCAGAT	60.038	20	192	289	480	GCCATACCTGTACTGCCTGT	59.458	20	TCCATCGCTCGCATCAGATC	60.039	20	188	292	479
c19324_g3_i6	Mono	(A)11	11	453	463	GCCATACCTGTACTGCCTGT	59.458	20	CTCCATCGCTCGCATCAGAT	60.038	20	189	359	547	ACAGCCATACCTGTACTGCC	59.458	20	CTCCATCGCTCGCATCAGAT	60.038	20	192	356	547	GCCATACCTGTACTGCCTGT	59.458	20	TCCATCGCTCGCATCAGATC	60.039	20	188	359	546
c19324_g3_i8	Mono	(A)11	11	679	689	GCCATACCTGTACTGCCTGT	59.458	20	CTCCATCGCTCGCATCAGAT	60.038	20	189	585	773	ACAGCCATACCTGTACTGCC	59.458	20	CTCCATCGCTCGCATCAGAT	60.038	20	192	582	773	GCCATACCTGTACTGCCTGT	59.458	20	TCCATCGCTCGCATCAGATC	60.039	20	188	585	772
c19327_g1_i3	Mono	(A)14	14	1873	1886	ATGCACAAAGCTAACACGCG	60.11	20	ACCCCTCCTCACTCACTCTG	60.252	20	103	1820	1922	TTTGCTTCTCTCGTGTCGGG	60.32	20	CTCCTCACTCACTCTGCAGC	60.109	20	258	1661	1918	ATGCACAAAGCTAACACGCG	60.11	20	CCTACCCCTCCTCACTCACT	59.663	20	106	1820	1925
c19329_g5_i1	Mono	(A)11	11	38	48	GCACAACTGCAGACAATGTCA	59.665	21	CATTCCGTTGGGTAGGGCTT	60.034	20	108	0	107	GCACAACTGCAGACAATGTCA	59.665	21	ATACGCCCCTTGCTGGAATC	60.179	20	245	0	244	GCACAACTGCAGACAATGTCA	59.665	21	CGCCCCTTGCTGGAATCATA	60.179	20	242	0	241
c19331_g2_i4	Mono	(T)10	10	233	242	TCCGGGCCTTATCAACACTT	59.011	20	ATGTTCCTCTCGCTGTCGTC	59.829	20	152	210	361	TCCGGGCCTTATCAACACTT	59.011	20	GATGTTCCTCTCGCTGTCGT	59.829	20	153	210	362	TCCGGGCCTTATCAACACTT	59.011	20	CTGTCGTCGAGGAAGAGCTG	60.179	20	140	210	349
c19333_g1_i3	Tri	(CCT)5	15	64	78	TGGGAGGACGACTGGTGAC	60.907	19	TGCGGGAAAGCTTTCATTGC	60.038	20	160	7	166	GTGGGAGGACGACTGGTGA	60.907	19	TGCGGGAAAGCTTTCATTGC	60.038	20	161	6	166	AGTGGGAGGACGACTGGTG	60.909	19	TGCGGGAAAGCTTTCATTGC	60.038	20	162	5	166
c19333_g1_i4	Tri	(CCT)5	15	64	78	TGGGAGGACGACTGGTGAC	60.907	19	TGCGGGAAAGCTTTCATTGC	60.038	20	160	7	166	GTGGGAGGACGACTGGTGA	60.907	19	TGCGGGAAAGCTTTCATTGC	60.038	20	161	6	166	AGTGGGAGGACGACTGGTG	60.909	19	TGCGGGAAAGCTTTCATTGC	60.038	20	162	5	166
c19333_g5_i2	Tri	(TCC)5	15	420	434	AATCAATCCCCCAGGGCAAG	60.032	20	CATTGAAGCCTCCTGGTCGT	60.036	20	262	306	567	AATCAATCCCCCAGGGCAAG	60.032	20	ACATTGAAGCCTCCTGGTCG	60.036	20	263	306	568	GAATCAATCCCCCAGGGCAA	60.032	20	CATTGAAGCCTCCTGGTCGT	60.036	20	263	305	567
c19337_g3_i7	Mono	(T)10	10	943	952	GAGGCGATTCCAGCAGACTT	60.108	20	TCCAATTCCTCCAAGCGACC	60.035	20	251	836	1086	CTTGAGGCGATTCCAGCAGA	60.108	20	TCCAATTCCTCCAAGCGACC	60.035	20	254	833	1086	TCTTGAGGCGATTCCAGCAG	60.108	20	TCCAATTCCTCCAAGCGACC	60.035	20	255	832	1086
c19338_g2_i9	Tri	(CAG)5	15	1	15
c19340_g4_i1	Mono	(T)11	11	450	460
c19340_g4_i2	Mono	(T)11	11	503	513
c19340_g4_i3	Mono	(T)11	11	692	702
c19343_g1_i1	Tri	(TCG)5	15	400	414
c19343_g6_i3	Tri	(CAG)5	15	22	36
c19343_g6_i6	Tri	(AGC)6	18	403	420	GAGATGCTCTACGAGACCGC	60.041	20	GAAGCTCCCCGACTAGCATC	59.967	20	272	185	456	CGAGATGCTCTACGAGACCG	59.766	20	GAAGCTCCCCGACTAGCATC	59.967	20	273	184	456	GAGATGCTCTACGAGACCGC	60.041	20	AACCTGAAGCTCCCCGACTA	60.252	20	277	185	461
c19343_g6_i7	Tri	(AGC)6	18	113	130	TCCCGAGACTACGACACCAT	60.035	20	GAAGCTCCCCGACTAGCATC	59.967	20	153	14	166	ACGACACCATTTCCCGAGAC	60.038	20	GAAGCTCCCCGACTAGCATC	59.967	20	164	3	166	CGACACCATTTCCCGAGACT	59.753	20	GAAGCTCCCCGACTAGCATC	59.967	20	163	4	166
c19345_g3_i2	Di	(AT)6	12	405	416	GACTGCAAAGCATGTGGTGG	60.039	20	GGCACGGTACACATCTTGCT	60.674	20	116	326	441	GACTGCAAAGCATGTGGTGG	60.039	20	AGGCACGGTACACATCTTGC	60.674	20	117	326	442	GGACTGCAAAGCATGTGGTG	60.039	20	GGCACGGTACACATCTTGCT	60.674	20	117	325	441
c19347_g1_i3	Mono	(A)11	11	897	907	GCTCCAAACCACATCTGGGA	59.962	20	GCTGATAGGCAACCCATGGA	59.817	20	207	728	934	AGCTCCAAACCACATCTGGG	59.961	20	GCTGATAGGCAACCCATGGA	59.817	20	208	727	934	AGTCCATGGCATCTCACGTG	60.108	20	GCTGATAGGCAACCCATGGA	59.817	20	143	792	934
c19347_g1_i4	Mono	(A)11	11	1023	1033	GCTCCAAACCACATCTGGGA	59.962	20	GCTGATAGGCAACCCATGGA	59.817	20	206	855	1060	AGCTCCAAACCACATCTGGG	59.961	20	GCTGATAGGCAACCCATGGA	59.817	20	207	854	1060	AGTCCATGGCATCTCACGTG	60.108	20	GCTGATAGGCAACCCATGGA	59.817	20	143	918	1060
c19347_g1_i7	Mono	(A)11	11	896	906	GCTCCAAACCACATCTGGGA	59.962	20	GCTGATAGGCAACCCATGGA	59.817	20	206	728	933	AGCTCCAAACCACATCTGGG	59.961	20	GCTGATAGGCAACCCATGGA	59.817	20	207	727	933	AGTCCATGGCATCTCACGTG	60.108	20	GCTGATAGGCAACCCATGGA	59.817	20	143	791	933
c19348_g5_i1	Mono	(A)10	10	377	386	GAGGATGTCGTCGTCGTTGA	59.833	20	GTCGTTGACAGTTCCAAAGCA	59.331	21	217	194	410	GAGGATGTCGTCGTCGTTGA	59.833	20	TGTCGTTGACAGTTCCAAAGC	59.331	21	218	194	411	AGGATGTCGTCGTCGTTGAG	59.832	20	GTCGTTGACAGTTCCAAAGCA	59.331	21	216	195	410
c19350_g3_i2	Mono	(A)10	10	127	136	ACAGGCGAGGACATCCATTG	60.108	20	CCCAAATCAACACGCGATCC	59.901	20	272	54	325	ACAGGCGAGGACATCCATTG	60.108	20	CCCCAAATCAACACGCGATC	59.901	20	273	54	326	CAGGCGAGGACATCCATTGA	59.821	20	CCCAAATCAACACGCGATCC	59.901	20	271	55	325
c19350_g3_i4	Mono	(A)10	10	127	136	ACAGGCGAGGACATCCATTG	60.108	20	AGCATGTCAGTCCACGGAAG	60.037	20	266	54	319	ACAGGCGAGGACATCCATTG	60.108	20	GAGCATGTCAGTCCACGGAA	60.037	20	267	54	320	ACAGGCGAGGACATCCATTG	60.108	20	CCTCGATGACACCTGTACCG	59.899	20	237	54	290
c19352_g2_i3	Mono	(A)10	10	868	877	GGGTACGCTTACTGGGATCG	59.968	20	GGGGACAGGCATGCATGTAA	60.396	20	213	741	953	CACACCGAGAAACTGGAGCT	59.966	20	GGGGACAGGCATGCATGTAA	60.396	20	151	803	953	GGGTACGCTTACTGGGATCG	59.968	20	AGTAGTACAGGGGACAGGCA	59.588	20	222	741	962
c19352_g2_i3	Tri	(GAT)8	24	659	682	CCACAGCCAATTGTTGCTGT	59.61	20	CGATCCCAGTAAGCGTACCC	59.968	20	199	562	760	ACCACAGCCAATTGTTGCTG	59.61	20	CGATCCCAGTAAGCGTACCC	59.968	20	200	561	760	CCACAGCCAATTGTTGCTGT	59.61	20	AGCTCCAGTTTCTCGGTGTG	59.966	20	261	562	822
c19352_g2_i5	Mono	(A)10	10	601	610	GGGTACGCTTACTGGGATCG	59.968	20	GGGGACAGGCATGCATGTAA	60.396	20	213	474	686	CACACCGAGAAACTGGAGCT	59.966	20	GGGGACAGGCATGCATGTAA	60.396	20	151	536	686	GGGTACGCTTACTGGGATCG	59.968	20	AGTAGTACAGGGGACAGGCA	59.588	20	222	474	695
c19352_g2_i5	Tri	(GAT)8	24	392	415	TGAACATGCCACACTCTCCG	60.321	20	CGATCCCAGTAAGCGTACCC	59.968	20	246	248	493	CGTGTCCCAGAGCTCAATGT	60.037	20	TGTGCAGGAACGTCTGTAGG	59.683	20	267	177	443	TGAACATGCCACACTCTCCG	60.321	20	AGCGTACCCTTCTTGCGAAA	59.966	20	235	248	482
c19352_g2_i6	Mono	(A)10	10	444	453	GGGTACGCTTACTGGGATCG	59.968	20	GGGGACAGGCATGCATGTAA	60.396	20	213	317	529	CACACCGAGAAACTGGAGCT	59.966	20	GGGGACAGGCATGCATGTAA	60.396	20	151	379	529	GGGTACGCTTACTGGGATCG	59.968	20	AGTAGTACAGGGGACAGGCA	59.588	20	222	317	538
c19352_g2_i6	Tri	(GAT)8	24	235	258	TGAACATGCCACACTCTCCG	60.321	20	CGATCCCAGTAAGCGTACCC	59.968	20	246	91	336	TGAACATGCCACACTCTCCG	60.321	20	AGCGTACCCTTCTTGCGAAA	59.966	20	235	91	325	TGAACATGCCACACTCTCCG	60.321	20	AAGCGTACCCTTCTTGCGAA	59.966	20	236	91	326
c19352_g4_i3	Tri	(CAC)5	15	189	203	AACCAGTCTCCCTCCAGGAA	59.806	20	GGGTTGTCTTCGTCGGTGAT	60.038	20	230	93	322	GAACCAGTCTCCCTCCAGGA	60.252	20	GGGTTGTCTTCGTCGGTGAT	60.038	20	231	92	322	ACCAGTCTCCCTCCAGGAAG	60.252	20	GGGTTGTCTTCGTCGGTGAT	60.038	20	229	94	322
c19354_g3_i5	Mono	(G)14	14	1497	1510	TTGCCACACGGTTTGCATTT	59.823	20	ACCTGTCTAAAGACCTGCACG	59.999	21	274	1344	1617	CGGTTTGCATTTCCAGGCAT	59.753	20	ACCTGTCTAAAGACCTGCACG	59.999	21	266	1352	1617	TGCCACACGGTTTGCATTTC	60.249	20	ACCTGTCTAAAGACCTGCACG	59.999	21	273	1345	1617
c19354_g4_i2	Mono	(G)14	14	832	845	ACTTGTTCCACAGCGAGTCA	59.536	20	ACCTGTCTAAAGACCTGCACG	59.999	21	196	757	952	TATTTCCAGGCATCCCCACC	59.444	20	ACCTGTCTAAAGACCTGCACG	59.999	21	259	694	952	ACCCCTTGCCACCTTTTGTA	59.441	20	ACCTGTCTAAAGACCTGCACG	59.999	21	242	711	952
c19356_g1_i1	Mono	(A)13	13	449	461	GAGCTGTACCTGTCTGTCCG	59.829	20	AGCGTGAGGATGTTCAGTGG	60.037	20	120	376	495	GAGCTGTACCTGTCTGTCCG	59.829	20	GCGTGAGGATGTTCAGTGGA	60.037	20	119	376	494	TGCTTCGTGTCTGGCCTATC	59.824	20	AGCGTGAGGATGTTCAGTGG	60.037	20	235	261	495
c19356_g1_i3	Mono	(A)13	13	122	134	GAGCTGTACCTGTCTGTCCG	59.829	20	AGCGTGAGGATGTTCAGTGG	60.037	20	120	49	168	GAGCTGTACCTGTCTGTCCG	59.829	20	GCGTGAGGATGTTCAGTGGA	60.037	20	119	49	167	GCTGTACCTGTCTGTCCGTT	59.683	20	AGCGTGAGGATGTTCAGTGG	60.037	20	118	51	168
c19356_g1_i5	Mono	(A)13	13	1133	1145	GAGCTGTACCTGTCTGTCCG	59.829	20	AGCGTGAGGATGTTCAGTGG	60.037	20	120	1060	1179	GAGCTGTACCTGTCTGTCCG	59.829	20	GCGTGAGGATGTTCAGTGGA	60.037	20	119	1060	1178	TGCTTCGTGTCTGGCCTATC	59.824	20	AGCGTGAGGATGTTCAGTGG	60.037	20	235	945	1179
c19357_g1_i1	Mono	(T)10	10	378	387	TTGAGACGGGTGTGATGGTG	59.965	20	CGCGACGAACAACTAGACCT	60.11	20	176	260	435	TGTTGAGACGGGTGTGATGG	59.965	20	CGCGACGAACAACTAGACCT	60.11	20	178	258	435	GTTGAGACGGGTGTGATGGT	59.965	20	CGCGACGAACAACTAGACCT	60.11	20	177	259	435
c19357_g1_i11	Mono	(T)10	10	491	500	TTGAGACGGGTGTGATGGTG	59.965	20	CGCGACGAACAACTAGACCT	60.11	20	176	373	548	TGTTGAGACGGGTGTGATGG	59.965	20	CGCGACGAACAACTAGACCT	60.11	20	178	371	548	GTTGAGACGGGTGTGATGGT	59.965	20	CGCGACGAACAACTAGACCT	60.11	20	177	372	548
c19357_g1_i5	Mono	(T)10	10	396	405	TTGAGACGGGTGTGATGGTG	59.965	20	CGCGACGAACAACTAGACCT	60.11	20	176	278	453	TGTTGAGACGGGTGTGATGG	59.965	20	CGCGACGAACAACTAGACCT	60.11	20	178	276	453	GTTGAGACGGGTGTGATGGT	59.965	20	CGCGACGAACAACTAGACCT	60.11	20	177	277	453
c19361_g2_i1	Tri	(CTC)5	15	9	23
c19364_g2_i1	Tri	(CAG)6	18	143	160	TCGAGCGGAAAGAAAGAGCG	60.733	20	GGAAGAAGCTCGCCTTGGAT	60.107	20	227	30	256	TCGAGCGGAAAGAAAGAGCG	60.733	20	GCAGCAGATTCGTCGAATGC	60.316	20	170	30	199	CGTCTCGAGCGGAAAGAAAG	59.014	20	GGAAGAAGCTCGCCTTGGAT	60.107	20	231	26	256
c19367_g3_i2	Di	(TC)12	24	919	942	TGCACTCGCATCCTTGATGT	60.036	20	AGCACGCCCTCAGATCTAGA	60.106	20	244	830	1073	TGCACTCGCATCCTTGATGT	60.036	20	CCCTCAGATCTAGATCGCGC	59.83	20	238	830	1067	TGCACTCGCATCCTTGATGT	60.036	20	GCCCTCAGATCTAGATCGCG	59.83	20	239	830	1068
c19367_g3_i3	Di	(TC)12	24	852	875	TGCACTCGCATCCTTGATGT	60.036	20	AGCACGCCCTCAGATCTAGA	60.106	20	244	763	1006	TGCACTCGCATCCTTGATGT	60.036	20	CCCTCAGATCTAGATCGCGC	59.83	20	238	763	1000	TGCACTCGCATCCTTGATGT	60.036	20	GCCCTCAGATCTAGATCGCG	59.83	20	239	763	1001
c19371_g3_i10	Di	(GA)11	22	64	85	CATCTGGGCGCGTGAAATC	59.647	19	GCTCGACTTTGTGCTTCAGC	60.11	20	205	38	242	CATCTGGGCGCGTGAAATC	59.647	19	CTCGACTTTGTGCTTCAGCG	59.837	20	204	38	241	CATCTGGGCGCGTGAAATC	59.647	19	GCCGCCCCAAAAGAGAAATC	59.827	20	227	38	264
c19371_g3_i3	Di	(TC)6	12	50	61	GCATATATACCTGCTGCACCCT	60.027	22	GCGGAAATGTACCCCTTGGA	60.035	20	222	24	245	GCATATATACCTGCTGCACCCT	60.027	22	TAGAGGAGCGATTCGGGTCA	60.107	20	181	24	204	GCATATATACCTGCTGCACCCT	60.027	22	CGCTTCACATCGACCTTCCT	60.109	20	122	24	145
c19371_g3_i6	Di	(GA)11	22	64	85	CATCTGGGCGCGTGAAATC	59.647	19	GCTCGACTTTGTGCTTCAGC	60.11	20	205	38	242	CATCTGGGCGCGTGAAATC	59.647	19	CTCGACTTTGTGCTTCAGCG	59.837	20	204	38	241	CATCTGGGCGCGTGAAATC	59.647	19	GCCGCCCCAAAAGAGAAATC	59.827	20	227	38	264
c19371_g3_i8	Di	(TC)6	12	50	61	GCATATATACCTGCTGCACCCT	60.027	22	GCTCGACTTTGTGCTTCAGC	60.11	20	180	24	203	GCATATATACCTGCTGCACCCT	60.027	22	CTCGACTTTGTGCTTCAGCG	59.837	20	179	24	202	GCATATATACCTGCTGCACCCT	60.027	22	GCCGCCCCAAAAGAGAAATC	59.827	20	202	24	225
c19371_g6_i1	Tri	(CGG)5	15	214	228	TTCTCTGCTTCGTCCCAACC	59.965	20	GTACGACGACATCCCCATCC	59.968	20	266	35	300	AATCTTCGCGCTCGTCTTCA	60.109	20	GTACGACGACATCCCCATCC	59.968	20	225	76	300	GCAGCTTGCTCGTCACAAAG	60.385	20	GTACGACGACATCCCCATCC	59.968	20	182	119	300
c19378_g2_i1	Tri	(CGC)6	18	34	51	GAAACCTAAGGACACCCGCT	59.676	20	TATCCTTGGGGCAGCACTTG	60.034	20	203	11	213	AGAAACCTAAGGACACCCGC	59.676	20	TATCCTTGGGGCAGCACTTG	60.034	20	204	10	213	GAAACCTAAGGACACCCGCT	59.676	20	ACAAGCCTCCTGCACATCTC	60.036	20	274	11	284
c19378_g6_i1	Mono	(T)13	13	205	217
c19381_g1_i15	Di	(GT)11	22	1	22
c19384_g1_i13	Di	(TA)7	14	187	200	GCTCCGCGAGATGTGATGTA	59.969	20	TCTCGCGACGTCCATCAAAA	60.039	20	280	61	340	GCTCCGCGAGATGTGATGTA	59.969	20	GCGCAACTCAATTGACAGCA	60.04	20	216	61	276	GCTCCGCGAGATGTGATGTA	59.969	20	TTTACTCCCTCATCTCGCGC	59.898	20	232	61	292
c19384_g1_i5	Di	(TA)7	14	187	200	GCTCCGCGAGATGTGATGTA	59.969	20	GCGCAACTCAATTGACAGCA	60.04	20	216	61	276	GCTCCGCGAGATGTGATGTA	59.969	20	TTTACTCCCTCATCTCGCGC	59.898	20	232	61	292	GCTCCGCGAGATGTGATGTA	59.969	20	TACCGGGCTCAATGGAATGG	59.817	20	166	61	226
c19389_g3_i11	Di	(GT)9	18	417	434	CTGGACTCTGCTTCCTCTGC	60.108	20	TGTGGTCCTCCTCCATGTCT	59.883	20	257	383	639	CTGCTCTGGACTCTGCTTCC	60.108	20	TGTGGTCCTCCTCCATGTCT	59.883	20	262	378	639	CTGGACTCTGCTTCCTCTGC	60.108	20	ATACCACTCCACACCACCCT	60.179	20	114	383	496
c19389_g4_i1	Di	(GT)9	18	96	113	CCATTCCGACGCACCAAAAA	59.688	20	GTTGTTCAAGAGACAGCCGC	59.764	20	143	12	154	CCATTCCGACGCACCAAAAA	59.688	20	TTCAAGAGACAGCCGCCTAC	59.753	20	139	12	150	CCATTCCGACGCACCAAAAA	59.688	20	GTTCAAGAGACAGCCGCCTA	59.753	20	140	12	151
c19394_g1_i12	Tri	(TCC)5	15	747	761
c19394_g1_i2	Tri	(CCT)5	15	136	150	ACGAGGGGACAATCAGCTTG	60.036	20	AGGGAGCCTGTAGGAGAAGG	60.032	20	156	50	205	ACGAGGGGACAATCAGCTTG	60.036	20	TAGGAGAAGGCCGAGGTTGA	59.959	20	146	50	195	ACGAGGGGACAATCAGCTTG	60.036	20	GTAGGAGAAGGCCGAGGTTG	59.824	20	147	50	196
c19394_g5_i1	Mono	(T)10	10	77	86	GGTGGTGTGGATCGTGATGT	60.036	20	TCGCTCGCCTTATGATGGTC	59.968	20	225	51	275	TGGTGGTGTGGATCGTGATG	60.036	20	TCGCTCGCCTTATGATGGTC	59.968	20	226	50	275	GGTGGTGTGGATCGTGATGT	60.036	20	CTCGCTCGCCTTATGATGGT	59.967	20	226	51	276
c19399_g3_i1	Tri	(CGA)5	15	7	21
c19399_g6_i1	Mono	(A)11	11	112	122	GTTGCAGCGTTGTAGTGAGC	60.111	20	ACGCGGAGAGGAGAGTATGT	60.107	20	201	13	213	CGTTGCAGCGTTGTAGTGAG	59.838	20	ACGCGGAGAGGAGAGTATGT	60.107	20	202	12	213	CTCGTTGCAGCGTTGTAGTG	59.838	20	ACGCGGAGAGGAGAGTATGT	60.107	20	204	10	213
c19400_g1_i1	Tri	(GCC)6	18	1187	1204	TAGCGTTGCGTACCTGTGTT	59.968	20	CTTGCGGATCTCGACCAAGT	60.109	20	273	1096	1368	TAGCGTTGCGTACCTGTGTT	59.968	20	GTTCTTGCGGATCTCGACCA	60.109	20	276	1096	1371	CGTTGCGTACCTGTGTTGTG	60.043	20	CTTGCGGATCTCGACCAAGT	60.109	20	270	1099	1368
c19404_g6_i5	Tri	(CAG)5	15	77	91	CACATGTTGAGTGCGCAGAC	60.111	20	CCTCCTCCTCCTCCTCGTAG	59.89	20	160	50	209	GGAGGTGCCACATGTTGAGT	60.251	20	CCTCCTCCTCCTCCTCGTAG	59.89	20	168	42	209	CACATGTTGAGTGCGCAGAC	60.111	20	TCCTCCTCCTCCTCCTCGTA	60.327	20	161	50	210
c19404_g6_i5	Tri	(GAG)7	21	195	215
c19404_g6_i7	Tri	(CAG)5	15	192	206	GCGGCTATTTAAGAAGGCGC	60.041	20	CTCTCCTGCTCGATGACGAC	59.971	20	252	2	253	CACCATCCTACTCACCGCTG	60.179	20	CTCTCCTGCTCGATGACGAC	59.971	20	225	29	253	CCACGAGCTGATCACCTGAG	60.179	20	CTCTCCTGCTCGATGACGAC	59.971	20	181	73	253
c19404_g6_i7	Tri	(GAG)7	21	310	330
c19404_g7_i2	Di	(CT)6	12	174	185	GACTGAAGTGGGTGAGCCTC	60.037	20	GGACGAAGAGTACGCCCG	59.898	18	239	44	282	GAGCCTCCTGATGCTCTCAC	59.895	20	GGACGAAGAGTACGCCCG	59.898	18	226	57	282	GTGAGCCTCCTGATGCTCTC	59.895	20	GGACGAAGAGTACGCCCG	59.898	18	228	55	282
c19406_g1_i10	Mono	(T)12	12	526	537
c19406_g1_i11	Mono	(T)12	12	890	901
c19406_g1_i5	Mono	(T)12	12	479	490
c19407_g4_i1	Tri	(CCG)5	15	28	42	CCTGTGCAACCCCATCATCG	61.379	20	AACCGCCTTCCTCTTCACAG	59.965	20	234	2	235	CCTGTGCAACCCCATCATCG	61.379	20	TTCCAACCGCCTTCCTCTTC	59.964	20	238	2	239	CCTGTGCAACCCCATCATCG	61.379	20	ATTTGCCAACAATTCCGGCC	60.036	20	118	2	119
c19409_g1_i1	Di	(AT)9	18	1118	1135
c19410_g2_i1	Tri	(TTG)5	15	9	23
c19410_g5_i3	Di	(CG)6	12	172	183	CGGATGTGGAGGTGGATACG	59.968	20	GCTTCTTGATGAGCGCCATG	59.971	20	201	35	235	AGAAGAGGACGTTCCGCAAG	60.038	20	GCTTCTTGATGAGCGCCATG	59.971	20	156	80	235	CAGCCGAAGAAGAGGACGTT	60.038	20	GCTTCTTGATGAGCGCCATG	59.971	20	163	73	235
c19410_g5_i4	Di	(CG)6	12	221	232	CGGATGTGGAGGTGGATACG	59.968	20	GCTTCTTGATGAGCGCCATG	59.971	20	201	84	284	AGAAGAGGACGTTCCGCAAG	60.038	20	GCTTCTTGATGAGCGCCATG	59.971	20	156	129	284	CAGCCGAAGAAGAGGACGTT	60.038	20	GCTTCTTGATGAGCGCCATG	59.971	20	163	122	284
c19410_g5_i4	Mono	(C)12	12	62	73	CTCCTCCTCGAAGCAGCG	59.896	18	CGTATCCACCTCCACATCCG	59.968	20	103	1	103	CTCCTCCTCGAAGCAGCG	59.896	18	AACGTCCTCTTCTTCGGCTG	60.038	20	141	1	141	CTCCTCCTCGAAGCAGCG	59.896	18	CCTCTTCAGACCCCTCTGGA	59.958	20	259	1	259
c19410_g5_i6	Di	(CG)6	12	246	257	GAGCGAGGGAGAGAAGATGC	59.968	20	GCTTCTTGATGAGCGCCATG	59.971	20	279	31	309	AGAAGAGGACGTTCCGCAAG	60.038	20	GCTTCTTGATGAGCGCCATG	59.971	20	156	154	309	CAGCCGAAGAAGAGGACGTT	60.038	20	GCTTCTTGATGAGCGCCATG	59.971	20	163	147	309
c19410_g5_i7	Di	(CG)6	12	172	183	CGGATGTGGAGGTGGATACG	59.968	20	GCTTCTTGATGAGCGCCATG	59.971	20	201	35	235	AGAAGAGGACGTTCCGCAAG	60.038	20	GCTTCTTGATGAGCGCCATG	59.971	20	156	80	235	CAGCCGAAGAAGAGGACGTT	60.038	20	GCTTCTTGATGAGCGCCATG	59.971	20	163	73	235
c19410_g6_i2	Di	(CG)6	12	4	15
c19410_g6_i4	Di	(CG)6	12	4	15
c19413_g4_i1	Tri	(CAC)6	18	24	41	GTGTTCCTGTCTGGCTGTCT	59.605	20	ATGTAGACGTCCTTGCTGGG	59.463	20	208	0	207	GTGTTCCTGTCTGGCTGTCT	59.605	20	CTTGAGGAAGCTGCACGACA	60.601	20	158	0	157	GTGTTCCTGTCTGGCTGTCT	59.605	20	CAGAAGCCCTGGTCTCCTCT	60.617	20	232	0	231
c19419_g1_i1	Di	(TC)10	20	649	668
c19421_g4_i1	Tri	(GCT)5	15	254	268	GAACTCCTGGGTTCGCTGAA	59.965	20	GCCGAGGAAAACAATTGGATAGT	59.305	23	258	85	342	AACTCCTGGGTTCGCTGAAG	59.965	20	GCCGAGGAAAACAATTGGATAGT	59.305	23	257	86	342	CTCGGTGAACTCCTGGGTTC	60.037	20	GCCGAGGAAAACAATTGGATAGT	59.305	23	264	79	342
c19421_g4_i12	Tri	(GCT)5	15	813	827	GAACTCCTGGGTTCGCTGAA	59.965	20	GCCGAGGAAAACAATTGGATAGT	59.305	23	261	643	903	AACTCCTGGGTTCGCTGAAG	59.965	20	GCCGAGGAAAACAATTGGATAGT	59.305	23	260	644	903	CTCGGTGAACTCCTGGGTTC	60.037	20	GCCGAGGAAAACAATTGGATAGT	59.305	23	267	637	903
c19421_g4_i3	Tri	(GCT)5	15	534	548	GAACTCCTGGGTTCGCTGAA	59.965	20	TGGACCTTCCCTTTGTGGTG	59.815	20	264	365	628	GAACTCCTGGGTTCGCTGAA	59.965	20	GGACCTTCCCTTTGTGGTGT	59.815	20	263	365	627	AACTCCTGGGTTCGCTGAAG	59.965	20	TGGACCTTCCCTTTGTGGTG	59.815	20	263	366	628
c19421_g4_i6	Mono	(G)10	10	428	437	CTGGTGCCAATCGAGGACTT	60.036	20	AGCTCTTTCTTTATCAGGTCCAT	57.293	23	103	368	470	AGAGTTGAAGGTGCTCTGCC	59.964	20	AGCTCTTTCTTTATCAGGTCCAT	57.293	23	263	208	470	TGGTGCCAATCGAGGACTTC	60.036	20	AGCTCTTTCTTTATCAGGTCCAT	57.293	23	102	369	470
c19421_g4_i8	Tri	(GCT)5	15	812	826	GAACTCCTGGGTTCGCTGAA	59.965	20	TGGACCTTCCCTTTGTGGTG	59.815	20	264	643	906	GAACTCCTGGGTTCGCTGAA	59.965	20	GGACCTTCCCTTTGTGGTGT	59.815	20	263	643	905	AACTCCTGGGTTCGCTGAAG	59.965	20	TGGACCTTCCCTTTGTGGTG	59.815	20	263	644	906
c19421_g5_i1	Mono	(T)13	13	928	940	TAGGATCGTTGAGCGGATGC	59.968	20	GTCAGGGGAGAGAGAGAGCA	60.034	20	261	787	1047	CTGGTGATGGTGGTGGACTC	60.036	20	GTCAGGGGAGAGAGAGAGCA	60.034	20	219	829	1047	TAGGATCGTTGAGCGGATGC	59.968	20	GGAGGTCAGGGGAGAGAGAG	60.106	20	265	787	1051
c19421_g5_i2	Mono	(T)13	13	477	489	TAGGATCGTTGAGCGGATGC	59.968	20	GTCAGGGGAGAGAGAGAGCA	60.034	20	261	336	596	CTGGTGATGGTGGTGGACTC	60.036	20	GTCAGGGGAGAGAGAGAGCA	60.034	20	219	378	596	TAGGATCGTTGAGCGGATGC	59.968	20	GGAGGTCAGGGGAGAGAGAG	60.106	20	265	336	600
c19421_g5_i3	Mono	(T)13	13	388	400	TAGGATCGTTGAGCGGATGC	59.968	20	GTCAGGGGAGAGAGAGAGCA	60.034	20	261	247	507	CTGGTGATGGTGGTGGACTC	60.036	20	GTCAGGGGAGAGAGAGAGCA	60.034	20	219	289	507	TAGGATCGTTGAGCGGATGC	59.968	20	GGAGGTCAGGGGAGAGAGAG	60.106	20	265	247	511
c19421_g5_i4	Mono	(T)13	13	852	864	TAGGATCGTTGAGCGGATGC	59.968	20	GTCAGGGGAGAGAGAGAGCA	60.034	20	261	711	971	CTGGTGATGGTGGTGGACTC	60.036	20	GTCAGGGGAGAGAGAGAGCA	60.034	20	219	753	971	TAGGATCGTTGAGCGGATGC	59.968	20	GGAGGTCAGGGGAGAGAGAG	60.106	20	265	711	975
c19436_g1_i1	Di	(GT)7	14	563	576	CTCGGCATCAACCTCAACCT	60.036	20	GCAGGGATTTGCACAACAGG	60.038	20	210	394	603	TCCTCGGCATCAACCTCAAC	60.036	20	GCAGGGATTTGCACAACAGG	60.038	20	212	392	603	TCAACCTCAACCTGCCCATC	59.962	20	GCAGGGATTTGCACAACAGG	60.038	20	203	401	603
c19436_g1_i12	Di	(GT)7	14	192	205	CTCGGCATCAACCTCAACCT	60.036	20	GCAGGGATTTGCACAACAGG	60.038	20	210	23	232	TCCTCGGCATCAACCTCAAC	60.036	20	GCAGGGATTTGCACAACAGG	60.038	20	212	21	232	TCAACCTCAACCTGCCCATC	59.962	20	GCAGGGATTTGCACAACAGG	60.038	20	203	30	232
c19436_g1_i8	Tri	(GCA)6	18	221	238
c19437_g2_i5	Tri	(CAG)7	21	187	207
c19446_g3_i1	Di	(GT)6	12	583	594	TCCTGCTTTGCATGTCCACA	60.179	20	TGCTCTCCCATGCCTAGGAT	60.105	20	175	507	681	ATGTCCACAACCTTTGCCCT	59.812	20	TGCTCTCCCATGCCTAGGAT	60.105	20	164	518	681	TCCACAACCTTTGCCCTAGC	60.251	20	TGCTCTCCCATGCCTAGGAT	60.105	20	161	521	681
c19448_g1_i1	Tri	(CTC)5	15	2	16
c19449_g2_i3	Di	(AG)12	24	698	721
c19449_g2_i9	Di	(AG)12	24	196	219
c19455_g3_i1	Mono	(T)11	11	168	178	TTCATCCGACGCCTACTTCG	59.9	20	CCACTGTCATGCTGCTCTCA	60.037	20	218	18	235	ACTGCTAGCTCACCATGCAG	60.108	20	CCACTGTCATGCTGCTCTCA	60.037	20	124	112	235	AGCACTGCTAGCTCACCATG	60.108	20	CCACTGTCATGCTGCTCTCA	60.037	20	127	109	235
c19455_g3_i3	Mono	(T)11	11	224	234	TTCATCCGACGCCTACTTCG	59.9	20	CCACTGTCATGCTGCTCTCA	60.037	20	218	74	291	ACTGCTAGCTCACCATGCAG	60.108	20	CCACTGTCATGCTGCTCTCA	60.037	20	124	168	291	AGCACTGCTAGCTCACCATG	60.108	20	CCACTGTCATGCTGCTCTCA	60.037	20	127	165	291
c19455_g3_i9	Mono	(T)11	11	281	291	TTCATCCGACGCCTACTTCG	59.9	20	CCACTGTCATGCTGCTCTCA	60.037	20	218	131	348	GAAGGGGAGAAGGACATGGC	60.107	20	CCACTGTCATGCTGCTCTCA	60.037	20	267	82	348	ACTGCTAGCTCACCATGCAG	60.108	20	CCACTGTCATGCTGCTCTCA	60.037	20	124	225	348
c19457_g1_i13	Di	(AG)8	16	1	16
c19457_g1_i14	Di	(AG)8	16	1	16
c19457_g1_i8	Di	(AG)8	16	1	16
c19457_g4_i1	Mono	(T)10	10	602	611	TCAGGCCACCGTACTTTTCC	59.964	20	GGCCATTTACCACTTCCCCA	59.96	20	120	519	638	CTCACCGGCCATGATGTCTT	60.108	20	GGCCATTTACCACTTCCCCA	59.96	20	250	389	638	AACGTTGTCTATCCTGCCCG	60.108	20	GGCCATTTACCACTTCCCCA	59.96	20	213	426	638
c19458_g5_i2	Mono	(T)10	10	244	253	CCCATGTCCTCCTTCTGCTG	60.107	20	GCCTCTGGAGATGGAGAAGC	59.893	20	241	170	410	CCTCCTTCTGCTGCTGATCC	60.179	20	GCCTCTGGAGATGGAGAAGC	59.893	20	234	177	410	GATCCGGTGGTGTTCTCTCG	60.179	20	GCCTCTGGAGATGGAGAAGC	59.893	20	219	192	410
c19459_g4_i1	Di	(GT)6	12	521	532
c19460_g1_i3	Mono	(T)10	10	279	288
c19463_g1_i1	Tri	(GCA)5	15	750	764	GCAACAACAGCAGCTTCCAA	59.897	20	GTGCTTGTTGCTGCTGTTCA	59.899	20	227	653	879	GCAACAACAGCAGCTTCCAA	59.897	20	TTTGAGGTGCTTGTTGCTGC	59.897	20	233	653	885	TACTTGCAGGCTCAGCACAA	59.892	20	GTGCTTGTTGCTGCTGTTCA	59.899	20	265	615	879
c19463_g1_i11	Tri	(GCA)5	15	640	654	GCAACAACAGCAGCTTCCAA	59.897	20	GTGCTTGTTGCTGCTGTTCA	59.899	20	227	543	769	GCAACAACAGCAGCTTCCAA	59.897	20	TTTGAGGTGCTTGTTGCTGC	59.897	20	233	543	775	TACTTGCAGGCTCAGCACAA	59.892	20	GTGCTTGTTGCTGCTGTTCA	59.899	20	265	505	769
c19463_g1_i12	Compound	(GCA)5ggtgtaccatcaacagcaagcc(CAG)6	55	1301	1355	AAGTCAACAGTTGCAGCAGC	59.617	20	GTAGCTGTGGCATCTGCAGA	60.108	20	175	1237	1411	AAGTCAACAGTTGCAGCAGC	59.617	20	TTGCTGTAGCTGTGGCATCT	59.674	20	180	1237	1416	AAGTCAACAGTTGCAGCAGC	59.617	20	TCTTGCTGTAGCTGTGGCAT	59.674	20	182	1237	1418
c19463_g1_i12	Tri	(GCA)5	15	1091	1105	GCAACAACAGCAGCTTCCAA	59.897	20	GTGCTTGTTGCTGCTGTTCA	59.899	20	227	994	1220	GCAACAACAGCAGCTTCCAA	59.897	20	TTTGAGGTGCTTGTTGCTGC	59.897	20	233	994	1226	TACTTGCAGGCTCAGCACAA	59.892	20	GTGCTTGTTGCTGCTGTTCA	59.899	20	265	956	1220
c19463_g1_i13	Tri	(CAG)5	15	69	83	AAGTCAACAGTTGCAGCAGC	59.617	20	GTAGCTGTGGCATCTGCAGA	60.108	20	107	34	140	AAGTCAACAGTTGCAGCAGC	59.617	20	TTGCTGTAGCTGTGGCATCT	59.674	20	112	34	145	AAGTCAACAGTTGCAGCAGC	59.617	20	TCTTGCTGTAGCTGTGGCAT	59.674	20	114	34	147
c19463_g1_i2	Tri	(CAG)5	15	69	83	AAGTCAACAGTTGCAGCAGC	59.617	20	GTAGCTGTGGCATCTGCAGA	60.108	20	107	34	140	AAGTCAACAGTTGCAGCAGC	59.617	20	TTGCTGTAGCTGTGGCATCT	59.674	20	112	34	145	AAGTCAACAGTTGCAGCAGC	59.617	20	TCTTGCTGTAGCTGTGGCAT	59.674	20	114	34	147
c19463_g1_i5	Tri	(GCA)5	15	750	764	GCAACAACAGCAGCTTCCAA	59.897	20	GTGCTTGTTGCTGCTGTTCA	59.899	20	227	653	879	GCAACAACAGCAGCTTCCAA	59.897	20	TTTGAGGTGCTTGTTGCTGC	59.897	20	233	653	885	TACTTGCAGGCTCAGCACAA	59.892	20	GTGCTTGTTGCTGCTGTTCA	59.899	20	265	615	879
c19463_g1_i6	Compound	(GCA)5ggtgtaccatcaacagcaagcc(CAG)6	55	960	1014	AAGTCAACAGTTGCAGCAGC	59.617	20	GTAGCTGTGGCATCTGCAGA	60.108	20	176	896	1071	AAGTCAACAGTTGCAGCAGC	59.617	20	TTGCTGTAGCTGTGGCATCT	59.674	20	181	896	1076	AAGTCAACAGTTGCAGCAGC	59.617	20	TCTTGCTGTAGCTGTGGCAT	59.674	20	183	896	1078
c19463_g1_i6	Tri	(GCA)5	15	750	764	GCAACAACAGCAGCTTCCAA	59.897	20	GTGCTTGTTGCTGCTGTTCA	59.899	20	227	653	879	GCAACAACAGCAGCTTCCAA	59.897	20	TTTGAGGTGCTTGTTGCTGC	59.897	20	233	653	885	TACTTGCAGGCTCAGCACAA	59.892	20	GTGCTTGTTGCTGCTGTTCA	59.899	20	265	615	879
c19463_g1_i8	Compound	(GCA)5ggtgtaccatcaacagcaagcc(CAG)6	55	46	100	ACGGTCATATGTTGGCAGCA	60.036	20	GTAGCTGTGGCATCTGCAGA	60.108	20	151	7	157	ACGGTCATATGTTGGCAGCA	60.036	20	TTGCTGTAGCTGTGGCATCT	59.674	20	156	7	162	ACGGTCATATGTTGGCAGCA	60.036	20	TCTTGCTGTAGCTGTGGCAT	59.674	20	158	7	164
c19465_g1_i9	Di	(TC)6	12	871	882	TGTGACACGGAGAACACCTG	59.896	20	AAATCGCCATTTCACACGGG	59.474	20	124	799	922	CACGGAGAACACCTGAGAGG	59.755	20	AAATCGCCATTTCACACGGG	59.474	20	119	804	922	GTGACACGGAGAACACCTGA	59.612	20	AAATCGCCATTTCACACGGG	59.474	20	123	800	922
c19465_g3_i1	Di	(TC)6	12	686	697	CAGCGCTGGAAGGAAGGTAA	60.036	20	AAATCGCCATTTCACACGGG	59.474	20	224	514	737	TAGGCGGTGCAGAACTGAAG	60.037	20	AAATCGCCATTTCACACGGG	59.474	20	131	607	737	GTGCTTGCTCGGAACAGTTG	60.041	20	AAATCGCCATTTCACACGGG	59.474	20	256	482	737
c19467_g5_i1	Di	(AG)11	22	238	259
c19467_g5_i2	Di	(AG)11	22	289	310
c19468_g6_i1	Tri	(CGC)5	15	326	340	AAGTCGTTGCCATCCGATGA	59.751	20	TTCCAGTGACAATTCGGGGC	60.608	20	186	234	419	TGTAGGATTGGGCATGGTGG	59.742	20	TTCCAGTGACAATTCGGGGC	60.608	20	146	274	419	TTGACCGTAGCCGATTGTGT	59.681	20	TTCCAGTGACAATTCGGGGC	60.608	20	163	257	419
c19468_g6_i4	Tri	(CGC)5	15	215	229	AAGTCGTTGCCATCCGATGA	59.751	20	TTCCAGTGACAATTCGGGGC	60.608	20	186	123	308	TGTAGGATTGGGCATGGTGG	59.742	20	TTCCAGTGACAATTCGGGGC	60.608	20	146	163	308	TTGACCGTAGCCGATTGTGT	59.681	20	TTCCAGTGACAATTCGGGGC	60.608	20	163	146	308
c19469_g1_i2	Mono	(T)10	10	322	331	TATGTGGCCGCTTGTGTTGA	60.251	20	TGCAGATGCAGATGGGACAG	60.107	20	256	112	367	ATATGTGGCCGCTTGTGTTG	59.189	20	TGCAGATGCAGATGGGACAG	60.107	20	257	111	367	TGGCCGCTTGTGTTGAGATC	60.955	20	TGCAGATGCAGATGGGACAG	60.107	20	252	116	367
c19471_g5_i1	Tri	(CGC)5	15	429	443	ACAATGCCAAGCACACGAAG	59.688	20	AACCACAGGTTCCGGAAGC	60.228	19	191	284	474	GCTAGTGACTGCTGCAGGAG	60.46	20	AACCACAGGTTCCGGAAGC	60.228	19	280	195	474	CCTGCTCGATTCCCTGCTTA	59.534	20	AACCACAGGTTCCGGAAGC	60.228	19	130	345	474
c19477_g2_i12	Mono	(T)11	11	831	841	GAACAAAGCCTGCAACCCTG	59.967	20	ACACATGCGAATGGTGGACT	59.963	20	196	679	874	GCAAGCGATAGTGCACAAGG	59.902	20	ACACATGCGAATGGTGGACT	59.963	20	218	657	874	GGCAAGCGATAGTGCACAAG	59.902	20	ACACATGCGAATGGTGGACT	59.963	20	219	656	874
c19477_g2_i18	Tri	(CAG)6	18	100	117	CATGGCATGATGAGCAGCAG	59.688	20	ATCCAGGGGGTTGGCAAAAA	60.105	20	209	42	250	CATGGCATGATGAGCAGCAG	59.688	20	CGCCTCTTCGTCCATGAACT	60.109	20	111	42	152	CATGGCATGATGAGCAGCAG	59.688	20	TCTTCGTCCATGAACTCGCC	60.109	20	107	42	148
c19480_g1_i1	Mono	(A)11	11	323	333	CTTACCCTGCTCAACCTCCG	60.108	20	AAGCTACGAAGGCAGTTGCA	60.25	20	185	194	378	CTTACCCTGCTCAACCTCCG	60.108	20	TACGAAGGCAGTTGCACGTA	59.685	20	181	194	374	CTTACCCTGCTCAACCTCCG	60.108	20	ACGAAAGCTACGAAGGCAGT	59.683	20	189	194	382
c19480_g1_i1	Tri	(CGG)6	18	1	18
c19481_g7_i8	Mono	(T)10	10	1134	1143	GGAGCATACGGTCTGGACAA	59.465	20	AAAGTACTCCGTACACCAGTC	57.069	21	188	980	1167	GCAGCTGGTGGCCTTTCTTA	60.609	20	AAAGTACTCCGTACACCAGTC	57.069	21	274	894	1167	AAAAATGGGAGGCTCGGAGC	60.681	20	AAAGTACTCCGTACACCAGTC	57.069	21	203	965	1167
c19482_g3_i1	Tri	(GCC)5	15	965	979
c19483_g5_i1	Mono	(G)17	17	401	417	CATTGCAAGGCACTGGGATG	59.825	20	TCTTCCTGGCTTCTGCTTGT	59.233	20	272	275	546	ACATTGCAAGGCACTGGGAT	60.252	20	TCTTCCTGGCTTCTGCTTGT	59.233	20	273	274	546	CTAGCAGTCAGGCAGCATGT	60.108	20	TGACCAAACTCACCACAACCA	59.995	21	271	197	467
c19483_g5_i3	Mono	(G)17	17	401	417	CATTGCAAGGCACTGGGATG	59.825	20	TCTTCCTGGCTTCTGCTTGT	59.233	20	272	275	546	ACATTGCAAGGCACTGGGAT	60.252	20	TCTTCCTGGCTTCTGCTTGT	59.233	20	273	274	546	CTAGCAGTCAGGCAGCATGT	60.108	20	TGACCAAACTCACCACAACCA	59.995	21	271	197	467
c19484_g1_i1	Tri	(AAG)5	15	82	96	CCAGACGAGCAAGTCCATCA	59.753	20	AGCCCGTCGATGAAGTTGAG	60.109	20	216	14	229	CCAGACGAGCAAGTCCATCA	59.753	20	TTGCTGCTGGTGTCCTTCTT	59.817	20	177	14	190	CCAGACGAGCAAGTCCATCA	59.753	20	TGCTGGTGTCCTTCTTGTCG	60.25	20	173	14	186
c19484_g1_i2	Tri	(AAG)5	15	317	331	TCATCGAGACGACGAGCAAG	59.903	20	AGCCCGTCGATGAAGTTGAG	60.109	20	223	242	464	ATCGAGACGACGAGCAAGTC	59.903	20	AGCCCGTCGATGAAGTTGAG	60.109	20	221	244	464	GACGACGAGCAAGTCCATCA	60.109	20	AGCCCGTCGATGAAGTTGAG	60.109	20	216	249	464
c19484_g1_i5	Tri	(AAG)5	15	128	142	GACCACCAGCAAGTCCATCA	59.963	20	TTGCTGCTGGTGTCCTTCTT	59.817	20	177	60	236	GACCACCAGCAAGTCCATCA	59.963	20	TGCTGGTGTCCTTCTTGTCG	60.25	20	173	60	232	GACCACCAGCAAGTCCATCA	59.963	20	CTTGCTGCTGGTGTCCTTCT	60.251	20	178	60	237
c19486_g6_i1	Di	(AG)6	12	38	49	AGAGAGCCAGAGACCACTCG	60.68	20	GCTTCTGCAGTGCATGATCG	59.972	20	263	3	265	AGAGAGCCAGAGACCACTCG	60.68	20	ATCAAGGAAGTTGGGGGCAG	59.96	20	118	3	120	CAGAGAGCCAGAGACCACTC	59.183	20	GCTTCTGCAGTGCATGATCG	59.972	20	264	2	265
c19487_g2_i3	Tri	(AAG)6	18	26	43
c19488_g2_i2	Tri	(AGC)5	15	745	759	AAAAACAGCGAGGGCAACAC	59.898	20	CGAGTGCAAAAGCTTCCAGC	60.386	20	224	660	883	AAAAACAGCGAGGGCAACAC	59.898	20	GCGAGTGCAAAAGCTTCCAG	60.386	20	225	660	884	AAAAACAGCGAGGGCAACAC	59.898	20	CTCTGGTGAAGTCGACGTCG	60.453	20	143	660	802
c19492_g2_i1	Tri	(CGC)5	15	261	275	CTGGAACCGCTGGAGATCTG	60.179	20	CGTACACCTCCTTCTTGGGC	60.391	20	208	108	315	CTGGAACCGCTGGAGATCTG	60.179	20	GCGTACACCTCCTTCTTGGG	60.391	20	209	108	316	CTGGAACCGCTGGAGATCTG	60.179	20	GGCGTACACCTCCTTCTTGG	60.391	20	210	108	317
c19494_g1_i3	Mono	(T)10	10	932	941	TCCGTCGGACCCTTCTTTTG	59.966	20	AACGTGGGTATCCGAAGCTG	60.108	20	206	859	1064	GTCCGTCGGACCCTTCTTTT	59.966	20	AACGTGGGTATCCGAAGCTG	60.108	20	207	858	1064	TCCGTCGGACCCTTCTTTTG	59.966	20	GTATCCGAAGCTGACTGCCA	59.824	20	199	859	1057
c19494_g1_i6	Mono	(T)10	10	481	490	TCCGTCGGACCCTTCTTTTG	59.966	20	AACGTGGGTATCCGAAGCTG	60.108	20	206	408	613	GTCCGTCGGACCCTTCTTTT	59.966	20	AACGTGGGTATCCGAAGCTG	60.108	20	207	407	613	TCCGTCGGACCCTTCTTTTG	59.966	20	GTATCCGAAGCTGACTGCCA	59.824	20	199	408	606
c19494_g1_i7	Mono	(T)10	10	335	344	TCCGTCGGACCCTTCTTTTG	59.966	20	AACGTGGGTATCCGAAGCTG	60.108	20	206	262	467	GTCCGTCGGACCCTTCTTTT	59.966	20	AACGTGGGTATCCGAAGCTG	60.108	20	207	261	467	TCCGTCGGACCCTTCTTTTG	59.966	20	GTATCCGAAGCTGACTGCCA	59.824	20	199	262	460
c19494_g1_i8	Mono	(T)10	10	200	209	TCCGTCGGACCCTTCTTTTG	59.966	20	AACGTGGGTATCCGAAGCTG	60.108	20	206	127	332	GTCCGTCGGACCCTTCTTTT	59.966	20	AACGTGGGTATCCGAAGCTG	60.108	20	207	126	332	TCCGTCGGACCCTTCTTTTG	59.966	20	GTATCCGAAGCTGACTGCCA	59.824	20	199	127	325
c19494_g3_i1	Penta	(AGCAG)5	25	154	178	TAAGTAGCAGCAGCAGTCGG	59.827	20	TTCTTCAGCAAGGGAGAGCG	60.037	20	227	73	299	CAGTCGGTTGCTCTTCTCCA	59.682	20	TTCTTCAGCAAGGGAGAGCG	60.037	20	214	86	299	TAAGTAGCAGCAGCAGTCGG	59.827	20	CTTCAGCAAGGGAGAGCGAC	60.739	20	225	73	297
c19495_g4_i1	Tri	(CAG)5	15	269	283	AGATCTCCGAGTCCAGGGTC	60.106	20	CGAGATCGATCGAGCGGTAG	59.906	20	175	162	336	AGATCTCCGAGTCCAGGGTC	60.106	20	TGCGTACGATCGATACGACG	60.112	20	265	162	426	AGATCTCCGAGTCCAGGGTC	60.106	20	GCGTACGATCGATACGACGA	59.84	20	264	162	425
c19496_g2_i10	Tri	(TCA)6	18	83	100	GTCCGCGATCATCACAGGAT	59.967	20	AGGTTGGGGTGTCCTGGATA	59.88	20	210	30	239	GTCCGCGATCATCACAGGAT	59.967	20	GCATCAGCCGATTGTAGGGT	60.179	20	144	30	173	GTCCGCGATCATCACAGGAT	59.967	20	TGCATCAGCCGATTGTAGGG	60.179	20	145	30	174
c19496_g2_i5	Tri	(TCA)6	18	83	100	GTCCGCGATCATCACAGGAT	59.967	20	AGGTTGGGGTGTCCTGGATA	59.88	20	209	30	238	GTCCGCGATCATCACAGGAT	59.967	20	GCATCAGCCGATTGTAGGGT	60.179	20	143	30	172	GTCCGCGATCATCACAGGAT	59.967	20	TGCATCAGCCGATTGTAGGG	60.179	20	144	30	173
c19496_g2_i9	Tri	(TCA)6	18	83	100	GTCCGCGATCATCACAGGAT	59.967	20	AGGTTGGGGTGTCCTGGATA	59.88	20	209	30	238	GTCCGCGATCATCACAGGAT	59.967	20	GCATCAGCCGATTGTAGGGT	60.179	20	143	30	172	GTCCGCGATCATCACAGGAT	59.967	20	TGCATCAGCCGATTGTAGGG	60.179	20	144	30	173
c19501_g4_i7	Tri	(CAG)5	15	284	298	GCCTTGTGAATGCAGCAACA	59.968	20	GCGACGATTTTGTTGCTGGT	60.04	20	236	171	406	GGAGCTCCAGCCTTGTGAAT	60.035	20	GCGACGATTTTGTTGCTGGT	60.04	20	245	162	406	GCCTTGTGAATGCAGCAACA	59.968	20	TGCTACACTTGGGGCAAACA	60.106	20	270	171	440
c19501_g4_i8	Tri	(CAG)5	15	284	298	GCCTTGTGAATGCAGCAACA	59.968	20	GCGACGATTTTGTTGCTGGT	60.04	20	236	171	406	GGAGCTCCAGCCTTGTGAAT	60.035	20	GCGACGATTTTGTTGCTGGT	60.04	20	245	162	406	GCCTTGTGAATGCAGCAACA	59.968	20	TGCTACACTTGGGGCAAACA	60.106	20	270	171	440
c19503_g4_i1	Tri	(CTC)6	18	59	76	AAAGCCTACGCACGATTCCT	59.751	20	GGAGCCCACCTTGTTCATGA	59.962	20	165	36	200	AAAGCCTACGCACGATTCCT	59.751	20	AGGAGCCCACCTTGTTCATG	59.961	20	166	36	201	AAAGCCTACGCACGATTCCT	59.751	20	AGCTTGTTCACCAGCCACTT	60.107	20	272	36	307
c19503_g4_i3	Tri	(CTC)6	18	59	76	AAAGCCTACGCACGATTCCT	59.751	20	GGAGCCCACCTTGTTCATGA	59.962	20	165	36	200	AAAGCCTACGCACGATTCCT	59.751	20	AGGAGCCCACCTTGTTCATG	59.961	20	166	36	201	AAAGCCTACGCACGATTCCT	59.751	20	GTTCGGGTTGAGAGGAGACG	60.109	20	256	36	291
c19504_g1_i2	Compound	(TGC)6acaagcacaagataaaaaggaggaataataataatgcgtactcactttccggtcgggccgtgttaacgtactgattgctgccttaaac(AG)6	118	22	139	CTGGTTGAACCACCCCCAC	60.531	19	CCATCATCTGGTGGGAGCAG	60.179	20	274	0	273	CTGGTTGAACCACCCCCAC	60.531	19	TCCATCATCTGGTGGGAGCA	60.621	20	275	0	274	CTGGTTGAACCACCCCCAC	60.531	19	ATCCATCATCTGGTGGGAGC	59.23	20	276	0	275
c19505_g4_i1	Tri	(GCG)5	15	67	81	GACGCAGCAGAGAAGTGACA	60.319	20	CAAGTCCTAGCCATGCCTCA	59.457	20	119	39	157	ACGCAGCAGAGAAGTGACAG	60.319	20	CAAGTCCTAGCCATGCCTCA	59.457	20	118	40	157	GACGCAGCAGAGAAGTGACA	60.319	20	TCCGCCAAACAATTGTGCTT	59.25	20	269	39	307
c19505_g4_i2	Tri	(GCG)5	15	67	81	GACGCAGCAGAGAAGTGACA	60.319	20	ACCATTTCTGCTGGGATGCC	60.685	20	155	39	193	ACGCAGCAGAGAAGTGACAG	60.319	20	ACCATTTCTGCTGGGATGCC	60.685	20	154	40	193	GACGCAGCAGAGAAGTGACA	60.319	20	GACCATTTCTGCTGGGATGC	59.257	20	156	39	194
c19505_g6_i3	Tri	(GCG)6	18	346	363	GCATCATCTCCCGCCTCTAC	60.038	20	CTCCCTCTCTCCCTCTCACC	60.106	20	210	184	393	GCATCATCTCCCGCCTCTAC	60.038	20	CCTCCCTCTCTCCCTCTCAC	60.106	20	211	184	394	TCTACTCCGTCACCTCTCCG	60.108	20	CTCCCTCTCTCCCTCTCACC	60.106	20	195	199	393
c19506_g2_i2	Tri	(CAA)5	15	171	185	GAACCCCAACCAATTCGCG	59.788	19	TTCTGGCGTTGTTGTTGCTG	59.9	20	231	31	261	CGAACCCCAACCAATTCGC	59.788	19	TTCTGGCGTTGTTGTTGCTG	59.9	20	232	30	261	GAACCCCAACCAATTCGCG	59.788	19	TGAGAATCGGCCCAGCATAC	59.893	20	257	31	287
c19506_g5_i1	Mono	(T)11	11	625	635	GAGATCGAGGCAGAGAAGGC	59.968	20	ACCGGCAGACCTAACAACAG	59.965	20	242	464	705	GTACGTCGCTGAGATCGAGG	60.042	20	ACCGGCAGACCTAACAACAG	59.965	20	252	454	705	GGCAGAGATCGACGAGTACG	60.042	20	ACCGGCAGACCTAACAACAG	59.965	20	267	439	705
c19507_g2_i9	Di	(TG)8	16	226	241
c19512_g1_i1	Tri	(GAC)5	15	53	67	GGAGTGGGTCTTCGACTTCG	60.109	20	TGCGATCCTCCTTTGTCCAC	60.036	20	224	18	241	CTTCGTCGGAGTGGGTCTTC	60.109	20	TGCGATCCTCCTTTGTCCAC	60.036	20	231	11	241	GGAGTGGGTCTTCGACTTCG	60.109	20	GGAGATCTCCTCAAGCTGCC	59.893	20	258	18	275
c19512_g1_i12	Tri	(GCG)7	21	1	21
c19512_g1_i13	Tri	(GCG)7	21	1	21
c19512_g1_i6	Mono	(A)11	11	591	601	ATGCTGCTCCACAACTGGAA	59.889	20	CCCCACAAGTGCACAGATCA	60.251	20	229	405	633	ATTTCCTGGGGCTGCAAGAA	59.885	20	CCCCACAAGTGCACAGATCA	60.251	20	145	489	633	GCTTTCGCGGAAGATAAGGC	59.695	20	CCCCACAAGTGCACAGATCA	60.251	20	276	358	633
c19513_g4_i1	Tri	(TGC)5	15	198	212	TAGGCTCTTTCTGCGTGCTC	60.109	20	ACGTCTCCAAGGCCATTGTT	59.89	20	231	19	249	TAGGCTCTTTCTGCGTGCTC	60.109	20	TCTGAAGCACGTCTCCAAGG	59.682	20	239	19	257	ATAGGCTCTTTCTGCGTGCT	59.461	20	ACGTCTCCAAGGCCATTGTT	59.89	20	232	18	249
c19513_g7_i1	Tri	(CCG)5	15	100	114	CTGCTTCCCTCCATGTCCTC	59.82	20	CCTTTTTACAAGCGGTGCGG	60.387	20	141	28	168	TGTCCTCCACGAGATCTGCT	60.324	20	CCTTTTTACAAGCGGTGCGG	60.387	20	128	41	168	CTGCTTCCCTCCATGTCCTC	59.82	20	TCCTTTTTACAAGCGGTGCG	59.411	20	142	28	169
c19514_g1_i5	Mono	(G)16	16	224	239	CCGACGAGAGGATCAGCTTC	59.97	20	TGGTGCCGAGCTTCCAAAAA	60.753	20	228	37	264	AGGATCAGCTTCAACGGGTG	60.036	20	TGGTGCCGAGCTTCCAAAAA	60.753	20	220	45	264	GAAGGGTGGCCTCAACAAGT	60.179	20	TGGTGCCGAGCTTCCAAAAA	60.753	20	101	164	264
c19516_g5_i1	Mono	(A)10	10	2	11
c19516_g5_i2	Mono	(A)10	10	2	11
c19519_g2_i1	Tri	(GTG)5	15	161	175	CTCGAGAGCTTTGATCGGGG	60.249	20	GTGAGGAAGGACATGAGGCC	60.107	20	257	96	352	CTCGAGAGCTTTGATCGGGG	60.249	20	GGTGAGGAAGGACATGAGGC	60.107	20	258	96	353	GGCCTGTGGTGGTGTTGTAT	60.251	20	GTGAGGAAGGACATGAGGCC	60.107	20	233	120	352
c19519_g3_i15	Di	(TG)6	12	175	186	AGCTTGCTCAAGGTGTCCAA	59.817	20	AGGCACTCTCAGTCATCCCT	59.958	20	254	3	256	AGCTTGCTCAAGGTGTCCAA	59.817	20	CAGGCACTCTCAGTCATCCC	59.822	20	255	3	257	TCCGCCCTCTCGAAACATTT	59.676	20	AGGCACTCTCAGTCATCCCT	59.958	20	124	133	256
c19519_g3_i2	Di	(TG)6	12	319	330	AGCACAGTTACGTTGAGGCA	59.894	20	AGGCACTCTCAGTCATCCCT	59.958	20	142	259	400	GGATGGCCCCTGAGTTGTAC	60.107	20	AGGCACTCTCAGTCATCCCT	59.958	20	162	239	400	AGCACAGTTACGTTGAGGCA	59.894	20	CAGGCACTCTCAGTCATCCC	59.822	20	143	259	401
c19521_g1_i1	Compound	(GCA)5acttcaacagcaacaacagttacaacagcagcaactgcaacaacacatgcatatgcagacgcaaggtctcccacttcagcagcagcaaatgcaaccgat(GCA)5	129	966	1094	CAGGTCTCAACTCAGCAGCA	59.966	20	TTGCATCTGCGACGGCTG	61.12	18	207	939	1145	ACAGGTCTCAACTCAGCAGC	59.965	20	TTGCATCTGCGACGGCTG	61.12	18	208	938	1145	CAGGTCTCAACTCAGCAGCA	59.966	20	GTTGCATCTGCGACGGCT	61.121	18	208	939	1146
c19521_g1_i4	Compound	(GCA)5acttcaacagcaacaacagttacaacagcagcaactgcaacaacacatgcatatgcagacgcaaggtctcccacttcagcagcagcaaatgcaaccgat(GCA)5	129	1719	1847	CAGGTCTCAACTCAGCAGCA	59.966	20	TTGCATCTGCGACGGCTG	61.12	18	207	1692	1898	ACAGGTCTCAACTCAGCAGC	59.965	20	TTGCATCTGCGACGGCTG	61.12	18	208	1691	1898	CAGGTCTCAACTCAGCAGCA	59.966	20	GTTGCATCTGCGACGGCT	61.121	18	208	1692	1899
c19521_g1_i5	Compound	(GCA)5acttcaacagcaacaacagttacaacagcagcaactgcaacaacacatgcatatgcagacgcaaggtctcccacttcagcagcagcaaatgcaaccgat(GCA)5	129	844	972	CAGGTCTCAACTCAGCAGCA	59.966	20	TTGCATCTGCGACGGCTG	61.12	18	207	817	1023	ACAGGTCTCAACTCAGCAGC	59.965	20	TTGCATCTGCGACGGCTG	61.12	18	208	816	1023	CAGGTCTCAACTCAGCAGCA	59.966	20	GTTGCATCTGCGACGGCT	61.121	18	208	817	1024
c19522_g1_i1	Compound	(CTCTG)5caaacacccttcggttggccaccccagtctgttgtgtctagcagtgttaggacttcttggcaaggcaag(GCA)5	109	1	109
c19522_g1_i2	Tri	(GCA)5	15	102	116	CTGCAAACACCCTTCGGTTG	59.969	20	CTGAGGGGGTTTCACCATGG	60.324	20	114	29	142	ACCGAACTTCTGCTCTGCAA	59.893	20	CTGAGGGGGTTTCACCATGG	60.324	20	128	15	142	TCTGCAAACACCCTTCGGTT	60.107	20	CTGAGGGGGTTTCACCATGG	60.324	20	115	28	142
c19526_g3_i2	Mono	(A)10	10	75	84	AGCTGGTGTAGAAAGTGTGGG	59.928	21	CTGGCAAGGATGGGAAGTTCT	59.995	21	200	7	206	AGCTGGTGTAGAAAGTGTGGG	59.928	21	TGGCAAGGATGGGAAGTTCT	58.924	20	199	7	205	GCTGGTGTAGAAAGTGTGGGT	60.203	21	CTGGCAAGGATGGGAAGTTCT	59.995	21	199	8	206
c19531_g3_i1	Mono	(A)10	10	312	321	GGTCTTCTTCTTCGACCCCG	60.109	20	TGTAGGGAACTAAGGAAGCGG	59.171	21	242	110	351	GGTCTTCTTCTTCGACCCCG	60.109	20	AGGGAACTAAGGAAGCGGAT	58.119	20	239	110	348	GTTACTAGCTCGGGTGCAGG	60.179	20	TGTAGGGAACTAAGGAAGCGG	59.171	21	205	147	351
c19531_g3_i1	Mono	(A)13	13	428	440	CCGCTTCCTTAGTTCCCTACA	59.171	21	GAGACTTCCAATGGGGCTCC	60.107	20	207	331	537	CCGCTTCCTTAGTTCCCTACA	59.171	21	TGGGGCTCCAAAGGAAGTTC	59.888	20	196	331	526	ATCCGCTTCCTTAGTTCCCT	58.119	20	GAGACTTCCAATGGGGCTCC	60.107	20	209	329	537
c19534_g2_i1	Tri	(CAG)7	21	82	102	TTCGGCAATGTGTCTTCACG	59.135	20	GCCACACTACCATCCATGCT	60.107	20	188	45	232	TTCGGCAATGTGTCTTCACG	59.135	20	GCAGGCCCACCAATCAAATG	60.108	20	236	45	280	TTCGGCAATGTGTCTTCACG	59.135	20	ATCAAGGCTCGCCACACTAC	60.108	20	198	45	242
c19534_g2_i2	Tri	(CAG)7	21	205	225	AGGACTGGAGCTTTGGATGC	60.035	20	GCCACACTACCATCCATGCT	60.107	20	272	84	355	AGGACTGGAGCTTTGGATGC	60.035	20	TCGCCACACTACCATCCATG	59.822	20	274	84	357	ACTGGAGCTTTGGATGCACA	59.889	20	GCCACACTACCATCCATGCT	60.107	20	269	87	355
c19534_g2_i3	Tri	(CAG)7	21	205	225	AGGACTGGAGCTTTGGATGC	60.035	20	GCCACACTACCATCCATGCT	60.107	20	272	84	355	AGGACTGGAGCTTTGGATGC	60.035	20	TCGCCACACTACCATCCATG	59.822	20	274	84	357	ACTGGAGCTTTGGATGCACA	59.889	20	GCCACACTACCATCCATGCT	60.107	20	269	87	355
c19534_g7_i1	Tri	(GCT)5	15	279	293
c19535_g1_i8	Tri	(TGG)5	15	215	229	GTGGTGGTGGTGATTACGGT	59.964	20	ATAACTGCCACCTCTGCCAC	60.035	20	137	168	304	GTGGTGGTGGTGATTACGGT	59.964	20	CATAACTGCCACCTCTGCCA	60.035	20	138	168	305	AGCGGCGGTGGTTACAATAA	60.036	20	ATAACTGCCACCTCTGCCAC	60.035	20	186	119	304
c19541_g1_i2	Tri	(AAG)5	15	442	456	CGTACATCATCAACAGCGCG	60.044	20	TCGTCCTCCGAGTCCGAC	60.436	18	268	250	517	CGTACATCATCAACAGCGCG	60.044	20	AGTCGTCCTCCGAGTCCG	60.436	18	270	250	519	CTCGACACCTTCCGCTTCTG	60.734	20	GGGTGAAGCTCTGCACCAC	60.969	19	223	354	576
c19541_g1_i5	Di	(CT)9	18	1	18
c19541_g1_i5	Tri	(AAG)5	15	563	577	CGTACATCATCAACAGCGCG	60.044	20	TCGTCCTCCGAGTCCGAC	60.436	18	268	371	638	CGTACATCATCAACAGCGCG	60.044	20	AGTCGTCCTCCGAGTCCG	60.436	18	270	371	640	CTCGACACCTTCCGCTTCTG	60.734	20	GGGTGAAGCTCTGCACCAC	60.969	19	223	475	697
c19541_g2_i4	Tri	(GCA)7	21	1	21
c19541_g2_i5	Tri	(CAG)6	18	1	18
c19542_g1_i4	Tri	(GAG)6	18	12	29
c19542_g1_i6	Tri	(GAG)6	18	12	29
c19543_g6_i2	Di	(GA)6	12	73	84	GCCAGAAGGAGAGAGGGAGA	60.033	20	CTTGAGGTAGCGGCCGATAC	60.319	20	221	22	242	GCCAGAAGGAGAGAGGGAGA	60.033	20	GAGACCGGCTTCTTCTTGGG	60.392	20	163	22	184	GCCAGAAGGAGAGAGGGAGA	60.033	20	GGAGACCGGCTTCTTCTTGG	60.392	20	164	22	185
c19545_g2_i1	Tri	(CCT)6	18	201	218
c19545_g2_i2	Tri	(CCT)6	18	290	307
c19545_g3_i2	Tri	(AGC)6	18	407	424	GGAGGACGACGATCACCATG	60.249	20	GATCCGATCCCAAGCGTGAG	60.599	20	237	221	457	GAGAGGAGGAGGACCAGCA	59.999	19	ACAAAGAGACGAGGGTGCAG	59.966	20	211	382	592	GAGAGGAGGAGGACCAGCA	59.999	19	AGGGTGCAGCTTTGCTAGAG	60.036	20	200	382	581
c19545_g3_i3	Tri	(AGC)6	18	407	424	GGAGGACGACGATCACCATG	60.249	20	GATCCGATCCCAAGCGTGAG	60.599	20	237	221	457	GAGGACGACGATCACCATGT	59.544	20	GATCCGATCCCAAGCGTGAG	60.599	20	236	222	457	ATTCCTCCTCCTCCGACACC	60.688	20	GATCCGATCCCAAGCGTGAG	60.599	20	178	280	457
c19545_g3_i5	Tri	(GGT)5	15	368	382	GCTTGCTGAAGGTGGTGTTG	59.969	20	TCTGAGCACACCCGAAACTC	59.966	20	221	246	466	GCTTGCTGAAGGTGGTGTTG	59.969	20	CTGAGCACACCCGAAACTCT	59.966	20	220	246	465	GCTTGCTGAAGGTGGTGTTG	59.969	20	CTCCACCAGCATTCTGAGCA	60.036	20	233	246	478
c19545_g8_i1	Tri	(CGC)5	15	30	44	TCATTGCCATGTAAGAGCTATCCT	59.651	24	TTCTTCGGGCAGAGGAACAC	59.965	20	142	3	144	TCATTGCCATGTAAGAGCTATCCT	59.651	24	GAGTCTTGAAACCGAGGCCA	59.965	20	216	3	218	TCATTGCCATGTAAGAGCTATCCT	59.651	24	CGGGCAGAGGAACACCTTAG	60.108	20	137	3	139
c19547_g1_i16	Mono	(G)19	19	653	671	GCGTGCCTGTTTGTGTGATT	59.969	20	GGTCACTGCAGTGCTTGTTG	59.97	20	275	614	888	TGTGTGATTACGGACGGTCC	59.756	20	GGTCACTGCAGTGCTTGTTG	59.97	20	264	625	888	TAAAAGACAAGCTCGGCGGT	59.966	20	CCAAAACCAATTGCAGCGGT	60.25	20	266	445	710
c19547_g1_i2	Mono	(G)19	19	653	671	TAAAAGACAAGCTCGGCGGT	59.966	20	CCAAAACCAATTGCAGCGGT	60.25	20	266	445	710	TAAAAGACAAGCTCGGCGGT	59.966	20	ACCAAAACCAATTGCAGCGG	60.25	20	267	445	711	TGCCATGGTTTCACCCTACC	59.961	20	CCAAAACCAATTGCAGCGGT	60.25	20	154	557	710
c19547_g1_i3	Mono	(G)19	19	316	334	TAAAAGACAAGCTCGGCGGT	59.966	20	CCAAAACCAATTGCAGCGGT	60.25	20	266	108	373	TAAAAGACAAGCTCGGCGGT	59.966	20	ACCAAAACCAATTGCAGCGG	60.25	20	267	108	374	TGCCATGGTTTCACCCTACC	59.961	20	CCAAAACCAATTGCAGCGGT	60.25	20	154	220	373
c19551_g4_i1	Tri	(GAT)5	15	380	394	AGGACGACGAGGCATTCAAG	60.109	20	TGACAGCAGGTGCAAGAACA	60.107	20	197	297	493	AGGACGACGAGGCATTCAAG	60.109	20	ACTTGACAGCAGGTGCAAGA	59.819	20	200	297	496	AGGACGACGAGGCATTCAAG	60.109	20	AGCAGGTGCAAGAACAAGGA	59.817	20	193	297	489
c19551_g4_i2	Tri	(GAT)5	15	18	32
c19552_g1_i1	Tri	(CAG)5	15	482	496	ATCAGATGCAGCTGGAGAGC	59.893	20	CGGCTGTTACCATGCTGACT	60.392	20	186	342	527	ATCAGATGCAGCTGGAGAGC	59.893	20	GCTGTTACCATGCTGACTGC	59.551	20	184	342	525	CTGGAGAGCACATGACCGAG	60.179	20	CGGCTGTTACCATGCTGACT	60.392	20	175	353	527
c19552_g1_i2	Tri	(CAG)5	15	87	101	CTGGAGATATGGGCGTGGTG	60.25	20	CTCTGCCCATGGAGAATCCC	59.89	20	272	10	281	CTGGAGATATGGGCGTGGTG	60.25	20	CCTCTGCCCATGGAGAATCC	59.89	20	273	10	282	CTGGAGATATGGGCGTGGTG	60.25	20	CCCTCTGCCCATGGAGAATC	59.89	20	274	10	283
c19552_g1_i3	Tri	(CAG)5	15	531	545	ATCAGATGCAGCTGGAGAGC	59.893	20	CGGCTGTTACCATGCTGACT	60.392	20	186	391	576	ATCAGATGCAGCTGGAGAGC	59.893	20	GCTGTTACCATGCTGACTGC	59.551	20	184	391	574	CTGGAGAGCACATGACCGAG	60.179	20	CGGCTGTTACCATGCTGACT	60.392	20	175	402	576
c19552_g1_i9	Tri	(CAG)5	15	293	307	ATCAGATGCAGCTGGAGAGC	59.893	20	CGGCTGTTACCATGCTGACT	60.392	20	186	153	338	ATCAGATGCAGCTGGAGAGC	59.893	20	GCTGTTACCATGCTGACTGC	59.551	20	184	153	336	CTGGAGAGCACATGACCGAG	60.179	20	CGGCTGTTACCATGCTGACT	60.392	20	175	164	338
c19552_g3_i2	Tri	(GCA)6	18	5	22
c19552_g7_i1	Tri	(CGG)6	18	1	18
c19553_g4_i2	Di	(AG)7	14	225	238	CAGCTCTATTCCGTTCGCCT	59.897	20	CCACGTACTTGCCCATCTCC	60.462	20	198	81	278	CCAGCTTCCCTCACAACCTT	59.889	20	CCACGTACTTGCCCATCTCC	60.462	20	151	128	278	CAGCTCTATTCCGTTCGCCT	59.897	20	TCCACGTACTTGCCCATCTC	59.465	20	199	81	279
c19554_g2_i2	Compound	(T)10ggccaccctcgatatttggttagctcgatcgtaggtgcaaatagtagccgagtgaaaagagagataag(A)10	88	161	248	TGCTCGACTTCAGAAGCCTC	59.755	20	ACGGGAGTGTCAAGGTACAG	59.033	20	268	109	376	TGCTCGACTTCAGAAGCCTC	59.755	20	TGATCAGTTGGGGGTTGATGG	59.994	21	205	109	313	TGCTCGACTTCAGAAGCCTC	59.755	20	GATCAGTTGGGGGTTGATGGT	59.994	21	204	109	312
c19554_g2_i3	Compound	(T)10ggccaccctcgatatttggttagctcgatcgtaggtgcaaatagtagccgagtgaaaagagagataag(A)10	88	298	385	TGCTCGACTTCAGAAGCCTC	59.755	20	ACGGGAGTGTCAAGGTACAG	59.033	20	268	246	513	TGCTCGACTTCAGAAGCCTC	59.755	20	TGATCAGTTGGGGGTTGATGG	59.994	21	205	246	450	TGCTCGACTTCAGAAGCCTC	59.755	20	GATCAGTTGGGGGTTGATGGT	59.994	21	204	246	449
c19555_g3_i1	Di	(GT)8	16	821	836	TCTCTCGCTGCATTGTTGGT	59.965	20	AGGCAGGTCTTCAGAATCGC	60.108	20	249	662	910	TCGTTCGTGGTCTCCTCTCT	59.964	20	AGGCAGGTCTTCAGAATCGC	60.108	20	268	643	910	TGCTTGGACTGATGGTGGTC	59.963	20	AGGCAGGTCTTCAGAATCGC	60.108	20	203	708	910
c19555_g3_i2	Di	(GT)8	16	274	289	TCTCTCGCTGCATTGTTGGT	59.965	20	AGGCAGGTCTTCAGAATCGC	60.108	20	249	115	363	TCGTTCGTGGTCTCCTCTCT	59.964	20	AGGCAGGTCTTCAGAATCGC	60.108	20	268	96	363	TGCTTGGACTGATGGTGGTC	59.963	20	AGGCAGGTCTTCAGAATCGC	60.108	20	203	161	363
c19555_g3_i3	Di	(GT)8	16	262	277	TCTCTCGCTGCATTGTTGGT	59.965	20	AGGCAGGTCTTCAGAATCGC	60.108	20	249	103	351	TCGTTCGTGGTCTCCTCTCT	59.964	20	AGGCAGGTCTTCAGAATCGC	60.108	20	268	84	351	TGCTTGGACTGATGGTGGTC	59.963	20	AGGCAGGTCTTCAGAATCGC	60.108	20	203	149	351
c19556_g2_i2	Tri	(GCT)7	21	878	898	CAAATGCCCCTCGGTCTCTT	60.035	20	CAGTAGGTTTTGCGATGGGC	59.548	20	233	720	952	GGTCTCTTTTCGAGGGGTGG	60.036	20	CAGTAGGTTTTGCGATGGGC	59.548	20	221	732	952	AGCAAAGCTAGCTGGAGCAA	59.963	20	CAGTAGGTTTTGCGATGGGC	59.548	20	250	703	952
c19556_g2_i3	Tri	(TGC)5	15	828	842	CAAATGCCCCTCGGTCTCTT	60.035	20	CAGTAGGTTTTGCGATGGGC	59.548	20	175	720	894	GGTCTCTTTTCGAGGGGTGG	60.036	20	CAGTAGGTTTTGCGATGGGC	59.548	20	163	732	894	AAGAAAATCGAGCGTGGGGT	59.964	20	CAGTAGGTTTTGCGATGGGC	59.548	20	273	622	894
c19556_g2_i6	Tri	(GCT)7	21	491	511	CAAATGCCCCTCGGTCTCTT	60.035	20	CAGTAGGTTTTGCGATGGGC	59.548	20	231	335	565	GGTCTCTTTTCGAGGGGTGG	60.036	20	CAGTAGGTTTTGCGATGGGC	59.548	20	219	347	565	AGCAAAGCTAGCTGGAGCAA	59.963	20	CAGTAGGTTTTGCGATGGGC	59.548	20	248	318	565
c19556_g2_i7	Tri	(GCT)7	21	125	145	AGATCTGCTGACCCGGAGAT	60.106	20	CAGTAGGTTTTGCGATGGGC	59.548	20	100	100	199	GATCTGCTGACCCGGAGATG	59.967	20	CAGCCACCTGTTCTCTCACG	60.669	20	246	101	346	AGATCTGCTGACCCGGAGAT	60.106	20	CAGCCACCTGTTCTCTCACG	60.669	20	247	100	346
c19556_g4_i1	Compound	(TCC)7aacaacaggtagtgaagtagctcaggctcagctcacagtcgcctcagcttatt(AGCA)5	94	19	112
c19556_g5_i1	Mono	(T)11	11	294	304	CTCGTTAGCTGGGGGTCATG	60.179	20	TACTCTCCAGCAGTACCGCA	60.323	20	247	83	329	TTCGTGTCGTGCTACCTGTG	60.318	20	TACTCTCCAGCAGTACCGCA	60.323	20	185	145	329	TGGTTTGGTACTGGAGCTCG	59.68	20	TACTCTCCAGCAGTACCGCA	60.323	20	263	67	329
c19560_g2_i1	Tri	(CGG)5	15	38	52	CCGCAGTTCAAGTCACCCTC	60.951	20	GAGGAGGATCACGGCCTTAC	59.61	20	100	11	110	CCGCAGTTCAAGTCACCCT	59.929	19	GAGGAGGATCACGGCCTTAC	59.61	20	100	11	110	GACCTGCCGCAGTTCAAGTC	61.569	20	GAGGATCACGGCCTTACCTG	59.895	20	103	5	107
c19562_g1_i2	Mono	(T)10	10	128	137	TGGACGATGGTTACGAGCAC	60.109	20	GGGCTCACCTGAAACACTGT	60.179	20	212	25	236	TGGACGATGGTTACGAGCAC	60.109	20	TGGGCTCACCTGAAACACTG	60.179	20	213	25	237	TGGACGATGGTTACGAGCAC	60.109	20	TCTCCACTAATCTTGCGGCG	60.179	20	187	25	211
c19564_g4_i1	Tri	(TGG)7	21	3	23
c19565_g2_i10	Mono	(T)10	10	747	756	CATTTTGCGCATCCCTAGGC	59.969	20	CGGCTTGGGGATGTAGGC	60.203	18	135	643	777	CATTTTGCGCATCCCTAGGC	59.969	20	GCGGCTTGGGGATGTAGG	60.203	18	136	643	778	CATTTTGCGCATCCCTAGGC	59.969	20	GGCGGCTTGGGGATGTAG	60.203	18	137	643	779
c19566_g4_i1	Mono	(T)11	11	957	967	TTTTTGCTTTCCCTCCCCGT	60.106	20	TCTCATGTCCAAACAGCACCA	59.857	21	119	898	1016	GCTGATTGCTGATTGTGCCA	59.471	20	TCTCATGTCCAAACAGCACCA	59.857	21	229	788	1016	TTTTTGCTTTCCCTCCCCGT	60.106	20	CTCATGTCCAAACAGCACCA	58.392	20	118	898	1015
c19566_g4_i2	Mono	(T)11	11	909	919	TTTTTGCTTTCCCTCCCCGT	60.106	20	TCTCATGTCCAAACAGCACCA	59.857	21	119	850	968	GCTGATTGCTGATTGTGCCA	59.471	20	TCTCATGTCCAAACAGCACCA	59.857	21	229	740	968	TTTTTGCTTTCCCTCCCCGT	60.106	20	CTCATGTCCAAACAGCACCA	58.392	20	118	850	967
c19566_g4_i3	Mono	(T)11	11	795	805	TTTTTGCTTTCCCTCCCCGT	60.106	20	TCTCATGTCCAAACAGCACCA	59.857	21	119	736	854	GCTGATTGCTGATTGTGCCA	59.471	20	TCTCATGTCCAAACAGCACCA	59.857	21	229	626	854	TTTTTGCTTTCCCTCCCCGT	60.106	20	CTCATGTCCAAACAGCACCA	58.392	20	118	736	853
c19568_g1_i7	Di	(GT)8	16	1468	1483	ACGCAGGATTCTCGTGTGAG	60.109	20	GCCCATTTACATCCACGCAC	59.899	20	164	1364	1527	ACGCAGGATTCTCGTGTGAG	60.109	20	TATGGGCAGTCGGTTGATGG	59.82	20	206	1364	1569	GCCTCTACGCAGGATTCTCG	60.318	20	GCCCATTTACATCCACGCAC	59.899	20	170	1358	1527
c19568_g1_i8	Di	(GT)8	16	585	600	ACGCAGGATTCTCGTGTGAG	60.109	20	GCCCATTTACATCCACGCAC	59.899	20	164	481	644	ACGCAGGATTCTCGTGTGAG	60.109	20	TATGGGCAGTCGGTTGATGG	59.82	20	206	481	686	GCCTCTACGCAGGATTCTCG	60.318	20	GCCCATTTACATCCACGCAC	59.899	20	170	475	644
c19568_g3_i2	Tri	(GCA)5	15	98	112	CTCAAGGGGCTCTCGGAGTA	60.396	20	GCAGTGCTACAAAACCAGGC	60.039	20	175	8	182	CTCAAGGGGCTCTCGGAGTA	60.396	20	AGTGCTACAAAACCAGGCGA	59.892	20	173	8	180	CTCAAGGGGCTCTCGGAGTA	60.396	20	GGAGACCTGACACGAACGAG	60.11	20	146	8	153
c19568_g3_i8	Tri	(GCA)5	15	98	112	CTCAAGGGGCTCTCGGAGTA	60.396	20	CAGAGGATTGGCCAGTGGAG	60.107	20	219	8	226	CTCAAGGGGCTCTCGGAGTA	60.396	20	AGTGCTACAAAACCAGGCGA	59.892	20	173	8	180	CTCAAGGGGCTCTCGGAGTA	60.396	20	GGATGCCAAAGCCAAAGACG	60.109	20	249	8	256
c19570_g1_i1	Di	(GT)7	14	1002	1015	GGAAACAGCTGCAGTGGTTG	59.969	20	TACAGACGCCACCTACAAGG	59.107	20	190	884	1073	AGGAAACAGCTGCAGTGGTT	60.107	20	TACAGACGCCACCTACAAGG	59.107	20	191	883	1073	GGAAACAGCTGCAGTGGTTG	59.969	20	TGAGACCAATGGAAGACCGTG	59.998	21	264	884	1147
c19570_g1_i2	Di	(GT)7	14	809	822	GGAAACAGCTGCAGTGGTTG	59.969	20	TACAGACGCCACCTACAAGG	59.107	20	190	691	880	AGGAAACAGCTGCAGTGGTT	60.107	20	TACAGACGCCACCTACAAGG	59.107	20	191	690	880	GGAAACAGCTGCAGTGGTTG	59.969	20	TGAGACCAATGGAAGACCGTG	59.998	21	264	691	954
c19571_g1_i4	Mono	(T)10	10	1308	1317
c19571_g1_i5	Mono	(T)10	10	599	608
c19571_g1_i7	Mono	(T)10	10	385	394
c19573_g4_i9	Tri	(AAT)5	15	240	254	GCCAGTCCCAATGGAACTCA	59.962	20	ACAACCGCAACCATCACAAA	58.893	20	257	63	319	GCCAGTCCCAATGGAACTCA	59.962	20	GGTTTACAACCGCAACCATCA	59.39	21	262	63	324	AAACAGGCCAGTCCCAATGG	60.543	20	ACAACCGCAACCATCACAAA	58.893	20	263	57	319
c19575_g2_i10	Tri	(CGT)6	18	99	116	AACTGATCGGAGAATCGGCC	59.895	20	AACACAGTTTACACGCACGC	59.973	20	124	68	191	AACTGATCGGAGAATCGGCC	59.895	20	CCACCACGAATCGTCCAAGA	60.038	20	155	68	222	AACTGATCGGAGAATCGGCC	59.895	20	TGCTACCACCACGAATCGTC	60.109	20	160	68	227
c19575_g2_i16	Tri	(CGT)6	18	99	116	AACTGATCGGAGAATCGGCC	59.895	20	AACACAGTTTACACGCACGC	59.973	20	125	68	192	GCCTGCGTCAAGAACTTCAC	59.764	20	AACACAGTTTACACGCACGC	59.973	20	146	47	192	AACTGATCGGAGAATCGGCC	59.895	20	GCGAGGAGCGATCACAATCT	60.249	20	195	68	262
c19575_g2_i17	Tri	(CGT)6	18	99	116	AACTGATCGGAGAATCGGCC	59.895	20	AACACAGTTTACACGCACGC	59.973	20	124	68	191	AACTGATCGGAGAATCGGCC	59.895	20	AGCACAGCTCGCATTCTCTT	60.037	20	182	68	249	AACTGATCGGAGAATCGGCC	59.895	20	CAGGAGGAGTGAAGCGGAAG	60.108	20	202	68	269
c19575_g3_i1	Tri	(CAG)5	15	240	254	TTGCTGTCCTCGCCAGATTT	59.963	20	CACTTCAAAACGTGGCAGCA	59.9	20	219	159	377	TTGCTGTCCTCGCCAGATTT	59.963	20	TGCTGCCACTTCAAAACGTG	59.9	20	225	159	383	TTGCTGTCCTCGCCAGATTT	59.963	20	ACTTCAAAACGTGGCAGCAC	59.899	20	218	159	376
c19576_g1_i1	Tri	(AAG)8	24	265	288	GCAGCCACCGTTTGCAATAA	60.039	20	ATACCCTGAAACTAGGCGGC	59.531	20	245	81	325	GAGCTGTCGGATGAGGACTG	59.898	20	ATACCCTGAAACTAGGCGGC	59.531	20	224	102	325	GCAGCCACCGTTTGCAATAA	60.039	20	TACCCTGAAACTAGGCGGCT	60.617	20	244	81	324
c19582_g1_i1	Tri	(GAT)8	24	155	178	GCAAGTACCCAAGGCAGAGT	59.963	20	AACACGGCCTCTTACCACTG	59.965	20	244	111	354	GAACAGGTGGCAAGTACCCA	59.89	20	AACACGGCCTCTTACCACTG	59.965	20	253	102	354	ACAGGTGGCAAGTACCCAAG	59.89	20	AACACGGCCTCTTACCACTG	59.965	20	251	104	354
c19582_g1_i2	Tri	(GAT)8	24	155	178	GCAAGTACCCAAGGCAGAGT	59.963	20	CACACACAAGCAATGCACCA	59.897	20	129	111	239	GCAAGTACCCAAGGCAGAGT	59.963	20	ACACACACAAGCAATGCACC	59.897	20	130	111	240	GAACAGGTGGCAAGTACCCA	59.89	20	CACACACAAGCAATGCACCA	59.897	20	138	102	239
c19582_g1_i3	Tri	(GAT)8	24	161	184	GCAAGTACCCAAGGCAGAGT	59.963	20	TGGTTGATGGATGGATGGATCA	59.215	22	135	117	251	GAACAGGTGGCAAGTACCCA	59.89	20	TGGTTGATGGATGGATGGATCA	59.215	22	144	108	251	ACAGGTGGCAAGTACCCAAG	59.89	20	TGGTTGATGGATGGATGGATCA	59.215	22	142	110	251
c19582_g7_i4	Mono	(A)12	12	148	159	CGCAGCAGCTCAGGTTGATA	60.461	20	TTCTGTCCCCGCAGTTCATC	60.036	20	212	45	256	CGCAGCAGCTCAGGTTGATA	60.461	20	CTTCTCTGGGGTTGCCAAGT	59.889	20	175	45	219	CGCAGCAGCTCAGGTTGATA	60.461	20	GTTCATCTCCGGCAGCACTA	59.824	20	199	45	243
c19582_g7_i5	Mono	(A)12	12	148	159	CGCAGCAGCTCAGGTTGATA	60.461	20	CTTCTCTGGGGTTGCCAAGT	59.889	20	175	45	219	CGCAGCAGCTCAGGTTGATA	60.461	20	GTTCATCTCCGGCAGCACTA	59.824	20	199	45	243	CGCAGCAGCTCAGGTTGATA	60.461	20	TTACAACTCAGTCCCCGCAG	59.68	20	218	45	262
c19587_g5_i2	Di	(TC)6	12	1457	1468	GTCAGTGAAGTCGGTGGTGT	59.896	20	GCCTCGCTAAAAGTGTCAGC	59.556	20	175	1384	1558	CCACTGGATGCTTCCTTGGT	59.961	20	CAGGTGGGCAACTGGAACAT	60.54	20	249	1262	1510	ACCACTGGATGCTTCCTTGG	59.961	20	CAGGTGGGCAACTGGAACAT	60.54	20	250	1261	1510
c19590_g1_i1	Mono	(A)10	10	287	296	AGAGTGCAAGGGCTTTCTGG	60.251	20	AGGCCAAGTGTGAAGCTCAA	59.817	20	257	106	362	AGAGTGCAAGGGCTTTCTGG	60.251	20	AAGGCCAAGTGTGAAGCTCA	59.817	20	258	106	363	ACAGAGTGCAAGGGCTTTCT	59.524	20	AGGCCAAGTGTGAAGCTCAA	59.817	20	259	104	362
c19590_g4_i1	Tri	(GGC)5	15	214	228	TCATGTCCTTCGACCACCAC	59.68	20	GTGTTGACTTTGCCGAGCTG	60.041	20	255	158	412	GTCATGTCCTTCGACCACCA	59.68	20	GTGTTGACTTTGCCGAGCTG	60.041	20	256	157	412	GCCCCGTCATTAACTTTGCC	59.827	20	GGTGTACTGCTGCTGATGCT	60.392	20	170	107	276
c19590_g4_i12	Tri	(CAG)5	15	121	135	CAATCACCCACCATGGAGCT	60.034	20	GGCACTCTACTGCACCCTTT	59.963	20	229	82	310	AGCAATCACCCACCATGGAG	60.034	20	GGCACTCTACTGCACCCTTT	59.963	20	231	80	310	GGCTAGCAATCACCCACCAT	60.107	20	GGCACTCTACTGCACCCTTT	59.963	20	235	76	310
c19590_g4_i12	Tri	(CGC)6	18	738	755	TTCCCTCTTGAGAGAGCCCC	60.619	20	GTGTTGACTTTGCCGAGCTG	60.041	20	150	702	851	GCAGGCCTTTCCCTCTTGAG	60.679	20	GTGTTGACTTTGCCGAGCTG	60.041	20	158	694	851	TTCCCTCTTGAGAGAGCCCC	60.619	20	GACGGTGCTGCTGGTATGAT	60.179	20	235	702	936
c19590_g4_i2	Tri	(GGC)5	15	214	228	TCATGTCCTTCGACCACCAC	59.68	20	GTGTTGACTTTGCCGAGCTG	60.041	20	255	158	412	GTCATGTCCTTCGACCACCA	59.68	20	GTGTTGACTTTGCCGAGCTG	60.041	20	256	157	412	GCCCCGTCATTAACTTTGCC	59.827	20	GGTGTACTGCTGCTGATGCT	60.392	20	170	107	276
c19590_g4_i3	Mono	(A)10	10	285	294	GGTTGGCATCGGTTTGTTCC	60.039	20	AACAAGCGGACGAACAAAGC	59.971	20	224	135	358	ATCGGTTTGTTCCTGGCCTT	59.888	20	AACAAGCGGACGAACAAAGC	59.971	20	217	142	358	GGTTGGCATCGGTTTGTTCC	60.039	20	TTTACATCCTCTGCAGCCGG	60.108	20	270	135	404
c19590_g4_i4	Mono	(A)10	10	200	209	GCCGGAAAAGTTGAAGCGAA	59.69	20	AACAAGCGGACGAACAAAGC	59.971	20	121	153	273	GCCGGAAAAGTTGAAGCGAA	59.69	20	TTTACATCCTCTGCAGCCGG	60.108	20	167	153	319	TGCGATTCGACATGCATGGA	60.462	20	AACAAGCGGACGAACAAAGC	59.971	20	167	107	273
c19590_g4_i5	Mono	(A)10	10	412	421	GCCGGAAAAGTTGAAGCGAA	59.69	20	AACAAGCGGACGAACAAAGC	59.971	20	121	365	485	GCCGGAAAAGTTGAAGCGAA	59.69	20	TTTACATCCTCTGCAGCCGG	60.108	20	167	365	531	AGCATCAGCAGCAGTACACC	60.392	20	AACAAGCGGACGAACAAAGC	59.971	20	258	228	485
c19590_g4_i5	Tri	(GGC)5	15	185	199	ACCACTAAGGCGGGTATGGA	60.326	20	GGTGTACTGCTGCTGATGCT	60.392	20	182	66	247	TAGCCTGACCACAACCTCCA	60.473	20	TTCGCTTCAACTTTTCCGGC	59.69	20	245	140	384	CCACTAAGGCGGGTATGGAG	59.607	20	GGTGTACTGCTGCTGATGCT	60.392	20	181	67	247
c19590_g4_i6	Mono	(A)10	10	593	602	GCCGGAAAAGTTGAAGCGAA	59.69	20	AACAAGCGGACGAACAAAGC	59.971	20	121	546	666	GCCGGAAAAGTTGAAGCGAA	59.69	20	TTTACATCCTCTGCAGCCGG	60.108	20	167	546	712	TGCGATTCGACATGCATGGA	60.462	20	AACAAGCGGACGAACAAAGC	59.971	20	167	500	666
c19590_g4_i6	Tri	(GGC)5	15	214	228	GCCCCGTCATTAACTTTGCC	59.827	20	GGTGTACTGCTGCTGATGCT	60.392	20	170	107	276	GGCCCCGTCATTAACTTTGC	59.827	20	GGTGTACTGCTGCTGATGCT	60.392	20	171	106	276	CCGTCATTAACTTTGCCGGC	60.179	20	GGTGTACTGCTGCTGATGCT	60.392	20	167	110	276
c19590_g4_i8	Tri	(GGC)5	15	214	228	GCCCCGTCATTAACTTTGCC	59.827	20	GGTGTACTGCTGCTGATGCT	60.392	20	170	107	276	GGCCCCGTCATTAACTTTGC	59.827	20	GGTGTACTGCTGCTGATGCT	60.392	20	171	106	276	CCGTCATTAACTTTGCCGGC	60.179	20	GGTGTACTGCTGCTGATGCT	60.392	20	167	110	276
c19590_g5_i2	Tri	(CGG)6	18	22	39
c19592_g3_i1	Penta	(CTGAC)5	25	109	133	GACTGCTGCGAGAAGGGG	60.125	18	ATCTGAAGTCGTAGCGCTCG	59.972	20	209	46	254	CGGTGCTTCTGGACGGAG	60.126	18	ATCTGAAGTCGTAGCGCTCG	59.972	20	230	25	254	GACTGCTGCGAGAAGGGG	60.125	18	TGATACTGCAGGGACCTGGA	59.957	20	247	46	292
c19596_g3_i3	Penta	(GCGTT)5	25	651	675	GATAGAGGAGGTGCACGAGC	59.969	20	TGGGATTAGAAAGCGACGGG	59.823	20	185	529	713	GCCCATGATAGAGGAGGTGC	59.964	20	TGGGATTAGAAAGCGACGGG	59.823	20	191	523	713	CAACAAGTTCTGCGTGTCCG	60.042	20	TGGGATTAGAAAGCGACGGG	59.823	20	118	596	713
c19599_g2_i3	Mono	(T)14	14	847	860	ACACCGAACTGCGTTATGGT	59.966	20	TCCAGCAGGGCACATGAATT	59.96	20	249	737	985	ACACCGAACTGCGTTATGGT	59.966	20	TTCCAGCAGGGCACATGAAT	59.96	20	250	737	986	TGTGACACCGAACTGCGTTA	59.897	20	TCCAGCAGGGCACATGAATT	59.96	20	253	733	985
c19599_g2_i6	Mono	(T)14	14	415	428	ACACCGAACTGCGTTATGGT	59.966	20	TCCAGCAGGGCACATGAATT	59.96	20	249	305	553	ACACCGAACTGCGTTATGGT	59.966	20	TTCCAGCAGGGCACATGAAT	59.96	20	250	305	554	TGTGACACCGAACTGCGTTA	59.897	20	TCCAGCAGGGCACATGAATT	59.96	20	253	301	553
c19599_g2_i7	Mono	(T)14	14	917	930	ACACCGAACTGCGTTATGGT	59.966	20	TCCAGCAGGGCACATGAATT	59.96	20	250	807	1056	ACACCGAACTGCGTTATGGT	59.966	20	TTCCAGCAGGGCACATGAAT	59.96	20	251	807	1057	TGTGACACCGAACTGCGTTA	59.897	20	TCCAGCAGGGCACATGAATT	59.96	20	254	803	1056
c19602_g2_i2	Tri	(CGC)5	15	615	629	CTCAACTACACGTCCGGGAC	60.109	20	CAGCCCGTACGAGTGGATC	59.934	19	246	439	684	CTCAACTACACGTCCGGGAC	60.109	20	CTCCTCCATCCGGAACAGC	59.855	19	213	439	651	CTCAACTACACGTCCGGGAC	60.109	20	GCTCCTCCATCCGGAACAG	59.855	19	214	439	652
c19605_g3_i1	Mono	(T)12	12	263	274
c19605_g3_i2	Tri	(CAG)7	21	209	229	CCATCGAGCACTTCAAAGCG	59.904	20	GCCCTGACACTGTCCTCAAA	59.891	20	272	110	381	CCATCGAGCACTTCAAAGCG	59.904	20	ACTTTGGCCCTGACACTGTC	60.179	20	278	110	387	GCACAGAACATCCAGCGTTC	59.833	20	GCCCTGACACTGTCCTCAAA	59.891	20	249	133	381
c19605_g3_i4	Mono	(T)12	12	603	614
c19605_g3_i4	Tri	(CAG)7	21	209	229	CCATCGAGCACTTCAAAGCG	59.904	20	GCCCTGACACTGTCCTCAAA	59.891	20	272	110	381	CCATCGAGCACTTCAAAGCG	59.904	20	ACTTTGGCCCTGACACTGTC	60.179	20	278	110	387	GCACAGAACATCCAGCGTTC	59.833	20	GCCCTGACACTGTCCTCAAA	59.891	20	249	133	381
c19605_g3_i5	Tri	(CAG)7	21	209	229	GTCGAAGAGGCTGAAACCCA	59.965	20	CGTCGACAAACCAAAACCACA	59.869	21	126	173	298	GTCGAAGAGGCTGAAACCCA	59.965	20	TCGTCGACAAACCAAAACCAC	59.602	21	127	173	299	AGTCGAAGAGGCTGAAACCC	59.678	20	CGTCGACAAACCAAAACCACA	59.869	21	127	172	298
c19605_g3_i7	Tri	(CAG)7	21	209	229	GTCGAAGAGGCTGAAACCCA	59.965	20	TGCCAAAATCAACCGCCTTG	59.967	20	154	173	326	GTCGAAGAGGCTGAAACCCA	59.965	20	TGCTGCCACTATTTGCTCCA	59.962	20	264	173	436	GTCGAAGAGGCTGAAACCCA	59.965	20	GCTGCTGCCACTATTTGCTC	59.9	20	266	173	438
c19606_g1_i1	Tri	(AAG)5	15	17	31
c19606_g2_i2	Tri	(AAG)5	15	357	371	TGCTGATCGATGATGTCCGG	59.967	20	CCCTGATGGTGTGAACCTGA	59.308	20	265	136	400	GCTGATCGATGATGTCCGGT	59.967	20	CCCTGATGGTGTGAACCTGA	59.308	20	264	137	400	GGAGGAGGTGCTGATCGATG	59.967	20	CCCTGATGGTGTGAACCTGA	59.308	20	273	128	400
c19611_g3_i13	Tri	(GGA)7	21	1	21
c19611_g3_i16	Mono	(T)10	10	569	578	TGTGCCCCGTTCTCAAGTTT	60.107	20	ACCATTGCAAGTACTGAATGTTCG	60.083	24	136	471	606	CGATTAGTGTGCCCCGTTCT	60.108	20	ACCATTGCAAGTACTGAATGTTCG	60.083	24	143	464	606	TCGATTAGTGTGCCCCGTTC	60.109	20	ACCATTGCAAGTACTGAATGTTCG	60.083	24	144	463	606
c19611_g3_i7	Mono	(T)10	10	606	615	TGTGCCCCGTTCTCAAGTTT	60.107	20	ACCATTGCAAGTACTGAATGTTCG	60.083	24	136	508	643	TGTGCCCCGTTCTCAAGTTT	60.107	20	CCATTGCAAGTACTGAATGTTCGA	59.846	24	135	508	642	GCACTGACGTCTTTGTCGTG	59.77	20	ACCATTGCAAGTACTGAATGTTCG	60.083	24	240	404	643
c19613_g2_i1	Mono	(A)13	13	231	243	CCCGTGTGACGTCACTAGTT	59.687	20	TCGATCTTGAACGGCACCTC	60.109	20	270	29	298	TTCTTCGCGTGCGTGTTTTC	60.316	20	TCGATCTTGAACGGCACCTC	60.109	20	237	62	298	CTTCTTCGCGTGCGTGTTTT	60.316	20	TCGATCTTGAACGGCACCTC	60.109	20	238	61	298
c19613_g2_i8	Mono	(A)13	13	826	838	CCTTCCCTTCTTCTTCGCGT	60.037	20	TCGATCTTGAACGGCACCTC	60.109	20	248	646	893	CCTTCCCTTCTTCTTCGCGT	60.037	20	GCACCTCGGAGATCTGGAAC	60.179	20	235	646	880	CCTTCCCTTCTTCTTCGCGT	60.037	20	AAGGAGATTCGCTACGCCAC	60.179	20	272	646	917
c19613_g5_i2	Tri	(GAG)5	15	200	214	TATGGAGCGCGAGGAAAGAC	59.898	20	TTGGCCTGCTTTTTCTTCGC	59.968	20	240	60	299	GTTTCTATGGAGCGCGAGGA	59.898	20	TTGGCCTGCTTTTTCTTCGC	59.968	20	245	55	299	AGTTTCTATGGAGCGCGAGG	59.897	20	TTGGCCTGCTTTTTCTTCGC	59.968	20	246	54	299
c19614_g3_i1	Tri	(AGC)5	15	22	36
c19614_g3_i1	Tri	(AGC)5	15	229	243	TCCCTGTTGCAAGCATCACT	59.889	20	ATGAGCTTAGAGGGGAGCCA	60.031	20	214	113	326	ACTCATCCCTGTTGCAAGCA	59.889	20	ATGAGCTTAGAGGGGAGCCA	60.031	20	219	108	326	TCCCTGTTGCAAGCATCACT	59.889	20	GGGAGCCAACAAGAGCTGAT	60.035	20	202	113	314
c19614_g3_i2	Tri	(AGC)5	15	358	372	TCCCTGTTGCAAGCATCACT	59.889	20	ATGAGCTTAGAGGGGAGCCA	60.031	20	214	242	455	ACTCATCCCTGTTGCAAGCA	59.889	20	ATGAGCTTAGAGGGGAGCCA	60.031	20	219	237	455	TCCCTGTTGCAAGCATCACT	59.889	20	GGGAGCCAACAAGAGCTGAT	60.035	20	202	242	443
c19615_g1_i2	Tri	(GCC)5	15	25	39	CCCCCGTTCTCTCCCGAG	61.148	18	GATGACGGCGATCTTGTTGC	59.973	20	143	1	143	CCCCCGTTCTCTCCCGAG	61.148	18	TCTCGATGACGGCGATCTTG	59.971	20	147	1	147	CCCCCGTTCTCTCCCGAG	61.148	18	GTTCTCGATGACGGCGATCT	59.97	20	149	1	149
c19615_g1_i6	Tri	(GCC)5	15	25	39	CCCCCGTTCTCTCCCGAG	61.148	18	GATGACGGCGATCTTGTTGC	59.973	20	143	1	143	CCCCCGTTCTCTCCCGAG	61.148	18	TCTCGATGACGGCGATCTTG	59.971	20	147	1	147	CCCCCGTTCTCTCCCGAG	61.148	18	GTTCTCGATGACGGCGATCT	59.97	20	149	1	149
c19615_g1_i7	Tri	(GCC)5	15	25	39	CCCCCGTTCTCTCCCGAG	61.148	18	GATGACGGCGATCTTGTTGC	59.973	20	143	1	143	CCCCCGTTCTCTCCCGAG	61.148	18	TCTCGATGACGGCGATCTTG	59.971	20	147	1	147	CCCCCGTTCTCTCCCGAG	61.148	18	GTTCTCGATGACGGCGATCT	59.97	20	149	1	149
c19617_g5_i1	Tri	(GAC)7	21	991	1011	AACCCCGCTGATAGATGACG	59.611	20	AACACTAGTTGTAGGCCGGC	60.037	20	280	964	1243	AACCCCGCTGATAGATGACG	59.611	20	GCAACTGACAAACCCACACC	59.898	20	189	964	1152	ACCCCGCTGATAGATGACGA	60.467	20	AACACTAGTTGTAGGCCGGC	60.037	20	279	965	1243
c19617_g5_i12	Tri	(GAC)7	21	991	1011	AACCCCGCTGATAGATGACG	59.611	20	CCGTCCTTCCCTTTCCGAAA	59.964	20	145	964	1108	ACCCCGCTGATAGATGACGA	60.467	20	CCGTCCTTCCCTTTCCGAAA	59.964	20	144	965	1108	TGCACAAGATCCTGACGACG	60.389	20	GCAATAGACGGCTGGCCTTA	60.179	20	232	825	1056
c19617_g5_i2	Tri	(GAC)7	21	1728	1748	AACCCCGCTGATAGATGACG	59.611	20	AACACTAGTTGTAGGCCGGC	60.037	20	280	1701	1980	AACCCCGCTGATAGATGACG	59.611	20	GCAACTGACAAACCCACACC	59.898	20	189	1701	1889	ACCCCGCTGATAGATGACGA	60.467	20	AACACTAGTTGTAGGCCGGC	60.037	20	279	1702	1980
c19617_g5_i3	Tri	(GAC)7	21	1315	1335	AACCCCGCTGATAGATGACG	59.611	20	AACACTAGTTGTAGGCCGGC	60.037	20	280	1288	1567	AACCCCGCTGATAGATGACG	59.611	20	GCAACTGACAAACCCACACC	59.898	20	189	1288	1476	ACCCCGCTGATAGATGACGA	60.467	20	AACACTAGTTGTAGGCCGGC	60.037	20	279	1289	1567
c19617_g5_i5	Tri	(GAC)7	21	359	379	AACCCCGCTGATAGATGACG	59.611	20	AACACTAGTTGTAGGCCGGC	60.037	20	280	332	611	AACCCCGCTGATAGATGACG	59.611	20	GCAACTGACAAACCCACACC	59.898	20	189	332	520	ACCCCGCTGATAGATGACGA	60.467	20	AACACTAGTTGTAGGCCGGC	60.037	20	279	333	611
c19617_g5_i6	Tri	(GAC)7	21	991	1011	AACCCCGCTGATAGATGACG	59.611	20	AACACTAGTTGTAGGCCGGC	60.037	20	280	964	1243	AACCCCGCTGATAGATGACG	59.611	20	GCAACTGACAAACCCACACC	59.898	20	189	964	1152	ACCCCGCTGATAGATGACGA	60.467	20	AACACTAGTTGTAGGCCGGC	60.037	20	279	965	1243
c19617_g5_i7	Tri	(GAC)7	21	310	330	AACCCCGCTGATAGATGACG	59.611	20	AACACTAGTTGTAGGCCGGC	60.037	20	280	283	562	AACCCCGCTGATAGATGACG	59.611	20	GCAACTGACAAACCCACACC	59.898	20	189	283	471	ACCCCGCTGATAGATGACGA	60.467	20	AACACTAGTTGTAGGCCGGC	60.037	20	279	284	562
c19617_g5_i8	Tri	(GAC)7	21	991	1011	AACCCCGCTGATAGATGACG	59.611	20	GCAACTGACAAACCCACACC	59.898	20	189	964	1152	TGCACAAGATCCTGACGACG	60.389	20	TTCATCCAATCCCAGCGAGG	59.819	20	268	825	1092	ACCCCGCTGATAGATGACGA	60.467	20	GCAACTGACAAACCCACACC	59.898	20	188	965	1152
c19617_g5_i9	Tri	(AGC)5	15	278	292	GCAAGCGATCCAAGAAGCAG	59.902	20	ACCGACCTCTCAGAAGAGCT	59.961	20	196	158	353	CGAGCACAAGAAGATCCGGT	60.109	20	ACCGACCTCTCAGAAGAGCT	59.961	20	279	75	353	GCAAGCGATCCAAGAAGCAG	59.902	20	CACCGACCTCTCAGAAGAGC	59.828	20	197	158	354
c19617_g6_i1	Tri	(GCG)5	15	284	298
c19619_g7_i4	Di	(TC)6	12	537	548	ACAGTGCGGCTCTTTTCTCA	59.893	20	ACTCTCCCTACGAGTGCCAT	60.033	20	244	469	712	ACAGTGCGGCTCTTTTCTCA	59.893	20	TCTCCCTACGAGTGCCATCA	60.034	20	242	469	710	ACAGTGCGGCTCTTTTCTCA	59.893	20	AAGGCACTCTCCCTACGAGT	59.96	20	249	469	717
c19620_g3_i2	Mono	(A)13	13	1127	1139	GTTGCTTCTCAGGTGACGGA	59.966	20	GCCAAACACACACAGCACAA	60.109	20	259	905	1163	CAGGTGACGGAGCTTCCTTT	59.965	20	GCCAAACACACACAGCACAA	60.109	20	250	914	1163	GTTGCTTCTCAGGTGACGGA	59.966	20	AAGCCAAACACACACAGCAC	59.827	20	261	905	1165
c19624_g1_i1	Tri	(TCC)6	18	508	525	CCAGGTTCGACTGCTGACAT	60.037	20	AACCACGGAGCTTCTTCAGG	59.965	20	174	416	589	CCAAAAGGCCAGTGTCATGC	60.038	20	AACCACGGAGCTTCTTCAGG	59.965	20	258	332	589	CCAGGTTCGACTGCTGACAT	60.037	20	CAAGCAAGAAACCACGGAGC	60.04	20	183	416	598
c19624_g2_i1	Tri	(TCC)6	18	306	323	AGAACTCCGACTGCAACTCG	60.039	20	AACCACGGAGCTTCTTCAGG	59.965	20	262	127	388	CGAGAACTCCGACTGCAACT	60.039	20	AACCACGGAGCTTCTTCAGG	59.965	20	264	125	388	AGAACTCCGACTGCAACTCG	60.039	20	CAAGCAAGAAACCACGGAGC	60.04	20	271	127	397
c19625_g4_i5	Di	(GT)7	14	936	949
c19626_g2_i1	Tri	(TCT)5	15	391	405	GGCAGTACATGAGGGAGCAG	60.179	20	CAAAACGCTGTGGCCGTAAA	59.97	20	242	229	470	GACGACGATGGAGAAGGGTG	60.179	20	CAAAACGCTGTGGCCGTAAA	59.97	20	169	302	470	GGCAGTACATGAGGGAGCAG	60.179	20	AAACGCTGTGGCCGTAAAAC	59.97	20	240	229	468
c19626_g2_i2	Tri	(TCT)5	15	223	237	GGCAGTACATGAGGGAGCAG	60.179	20	CAAAACGCTGTGGCCGTAAA	59.97	20	242	61	302	GACGACGATGGAGAAGGGTG	60.179	20	CAAAACGCTGTGGCCGTAAA	59.97	20	169	134	302	GGCAGTACATGAGGGAGCAG	60.179	20	AAACGCTGTGGCCGTAAAAC	59.97	20	240	61	300
c19626_g2_i3	Tri	(TCT)5	15	120	134	GACGACGATGGAGAAGGGTG	60.179	20	CAAAACGCTGTGGCCGTAAA	59.97	20	169	31	199	GACGACGATGGAGAAGGGTG	60.179	20	AAACGCTGTGGCCGTAAAAC	59.97	20	167	31	197	GACGACGATGGAGAAGGGTG	60.179	20	ACACATCCAAACGCGATCCT	60.036	20	233	31	263
c19626_g2_i5	Tri	(TCT)5	15	126	140	CAGCCGTACCACCTCATCAT	59.534	20	CAAAACGCTGTGGCCGTAAA	59.97	20	206	0	205	CAGCCGTACCACCTCATCAT	59.534	20	AAACGCTGTGGCCGTAAAAC	59.97	20	204	0	203	CAGCCGTACCACCTCATCAT	59.534	20	ACACATCCAAACGCGATCCT	60.036	20	270	0	269
c19626_g2_i6	Tri	(TCT)5	15	272	286	GGCAGTACATGAGGGAGCAG	60.179	20	CAAAACGCTGTGGCCGTAAA	59.97	20	242	110	351	GACGACGATGGAGAAGGGTG	60.179	20	CAAAACGCTGTGGCCGTAAA	59.97	20	169	183	351	GGCAGTACATGAGGGAGCAG	60.179	20	AAACGCTGTGGCCGTAAAAC	59.97	20	240	110	349
c19627_g3_i13	Di	(CT)7	14	753	766	ACATTGCACTCTGTGAGGGG	59.963	20	ACACAGTAGCAGCAGCACAA	60.179	20	276	514	789	AGCGTTGGAAGATACGCTCC	60.179	20	ACACAGTAGCAGCAGCACAA	60.179	20	226	564	789	CGTTGGAAGATACGCTCCGT	60.179	20	ACACAGTAGCAGCAGCACAA	60.179	20	224	566	789
c19627_g3_i13	Mono	(T)11	11	282	292	CACATCTCAGGTGGTGTGCT	59.964	20	AAGCTCACAACATGCATGCA	59.037	20	248	179	426	ACACATCTCAGGTGGTGTGC	60.25	20	AAGCTCACAACATGCATGCA	59.037	20	249	178	426	CACATCTCAGGTGGTGTGCT	59.964	20	AGCTCACAACATGCATGCAT	58.817	20	247	179	425
c19627_g3_i18	Di	(CT)7	14	429	442	ACATTGCACTCTGTGAGGGG	59.963	20	ACACAGTAGCAGCAGCACAA	60.179	20	276	190	465	AGCGTTGGAAGATACGCTCC	60.179	20	ACACAGTAGCAGCAGCACAA	60.179	20	226	240	465	CGTTGGAAGATACGCTCCGT	60.179	20	ACACAGTAGCAGCAGCACAA	60.179	20	224	242	465
c19627_g3_i24	Di	(CT)7	14	162	175	GCCTCCTGCATGCTAACCTT	60.395	20	ACACAGTAGCAGCAGCACAA	60.179	20	175	24	198	CTGCATGCTAACCTTAACGGC	59.936	21	ACACAGTAGCAGCAGCACAA	60.179	20	170	29	198	TGCATGCTAACCTTAACGGC	58.908	20	ACACAGTAGCAGCAGCACAA	60.179	20	169	30	198
c19627_g3_i26	Di	(CT)7	14	484	497	ACATTGCACTCTGTGAGGGG	59.963	20	ACACAGTAGCAGCAGCACAA	60.179	20	276	245	520	AGCGTTGGAAGATACGCTCC	60.179	20	ACACAGTAGCAGCAGCACAA	60.179	20	226	295	520	CGTTGGAAGATACGCTCCGT	60.179	20	ACACAGTAGCAGCAGCACAA	60.179	20	224	297	520
c19627_g3_i4	Tri	(CTG)5	15	211	225
c19627_g3_i5	Di	(CT)7	14	273	286	ACATTGCACTCTGTGAGGGG	59.963	20	ACACAGTAGCAGCAGCACAA	60.179	20	277	33	309	AGCGTTGGAAGATACGCTCC	60.179	20	ACACAGTAGCAGCAGCACAA	60.179	20	227	83	309	CGTTGGAAGATACGCTCCGT	60.179	20	ACACAGTAGCAGCAGCACAA	60.179	20	225	85	309
c19633_g6_i1	Tri	(CAA)5	15	107	121	CGGTGGCAGACAAAAATGCA	59.968	20	CCTGACACCAACCAGATGCT	59.963	20	134	28	161	ACGGTGGCAGACAAAAATGC	59.968	20	CCTGACACCAACCAGATGCT	59.963	20	135	27	161	GACTTGTGAGAGGACGGTGG	60.038	20	CCTGACACCAACCAGATGCT	59.963	20	148	14	161
c19635_g4_i1	Tri	(CCG)7	21	1	21
c19640_g5_i1	Tri	(CTG)5	15	121	135	CTCTGGTGAAGTCGACGTCG	60.453	20	AAAAACAGCGAGGGCAACAC	59.898	20	143	78	220	TGTCTCTGGTGAAGTCGACG	59.408	20	AAAAACAGCGAGGGCAACAC	59.898	20	146	75	220	GTCTCTGGTGAAGTCGACGT	59.408	20	AAAAACAGCGAGGGCAACAC	59.898	20	145	76	220
[truncated: 2,067 more rows]
