# Supplementary material for: Transcriptomic signature of drought response in pearl millet (Pennisetum glaucum (L.) and development of web-genomic resources
Source: Sci Rep. 2018 Feb 21;8:3382. doi: 10.1038/s41598-018-21560-1 (PMC5821703; doi:10.1038/s41598-018-21560-1)
Supplement: Supplementary file 7 — Additional file 6 [file 41598_2018_21560_MOESM7_ESM.xlsx]

## Sheet: De novo
Identified SNPs in millet transcriptome (De novo)
#TRANSCRIPT ID	POS	ID	REF	ALT	QUAL	FILTER	INFO	FORMAT	Variants
c19301_g1_i2	130	.	C	T	72	PASS	DP=10;VDB=0.000116031;SGB=3.8543;RPB=0.0916482;MQB=0.733186;BQB=0.366593;MQ0F=0;ICB=0.128205;HOB=0.0555556;AC=1;AN=6;DP4=3,0,7,0;MQ=35;FS=GGAGCAACGACCACTCCCTCACCGTCGGCCCACGAGACCTTGAAGTTACC[C/T]GCTCCTCTTGCAACTGGTCTTATTTTTGGTCTCATGTTGCCCTGGTGGAC	GT:PL	0/1:104,0,3
c20500_g1_i1	408	.	T	C	111	PASS	DP=10;VDB=0.00017904;SGB=3.51568;RPB=1;MQB=1;BQB=1;MQ0F=0;ICB=0.128205;HOB=0.0555556;AC=5;AN=6;DP4=1,0,9,0;MQ=37;FS=CCTGTGAAATCGACCGTACCTCTGCAGGTGAAGGAGGAGGGTGGTAGCTG[T/C]GCCGGTCGGCGGAGGGAGGTAGTTCGGAGGTTAAGGCCTTTGCGCCAAAG	GT:PL	1/1:25,3,0
c9876_g1_i2	142	.	G	C	116	PASS	DP=10;VDB=0.000238202;SGB=2.02334;RPB=0.0916482;MQB=0.0916482;BQB=0.458241;MQ0F=0.3;AC=4;AN=4;DP4=3,0,7,0;MQ=25;FS=CGCCAAGGACGCCAAGGAGTCCGTCCAGGAGTGCGTCTCCGAGTTCATCA[G/C]CTTCATCACCAGCGAGGCGAGTGACAAGTGCATGAAGGAGAAGCGCAAAA	GT:PL	1/1:111,7,0
c9876_g1_i2	141	.	A	T	116	PASS	DP=10;VDB=0.000238202;SGB=2.02334;RPB=0.0916482;MQB=0.0916482;BQB=0.458241;MQ0F=0.3;AC=4;AN=4;DP4=3,0,7,0;MQ=25;FS=TCGCCAAGGACGCCAAGGAGTCCGTCCAGGAGTGCGTCTCCGAGTTCATC[A/T]GCTTCATCACCAGCGAGGCGAGTGACAAGTGCATGAAGGAGAAGCGCAAA	GT:PL	1/1:111,7,0
c20680_g3_i1	1792	.	C	T	86	PASS	DP=10;VDB=0.000364758;SGB=2.02334;RPB=0;MQB=0.857143;BQB=0.714286;MQ0F=0;ICB=0.3;HOB=0.125;AC=3;AN=4;DP4=2,0,7,0;MQ=35;FS=CGGTATGGGACCTCTTGGTCACATGATTCCTTTCACTTTTCTCTAATTCT[C/T]TGCTTCTTCGTCGCGATGATCACGGACAGGAGGAACAAAAATCCNNNNNN	GT:PL	1/1:28,3,0
c19031_g3_i7	299	.	G	A	85	PASS	DP=10;VDB=0.000404967;SGB=2.02334;RPB=0.274945;MQB=0.366593;BQB=0.824834;MQ0F=0;ICB=1;HOB=0.166667;AC=3;AN=6;DP4=3,0,7,0;MQ=32;FS=TAAAGCCGTTTGTCAGGAACGAAAAAGGTGTAATTGAGGCAAATGATCAT[G/A]CCCAGGGGCCTCCTATAAATAGTGAACCCCTTGTAATGAAACGGACACAC	GT:PL	0/0:0,3,20
c18449_g1_i7	325	.	T	C	64	PASS	DP=10;VDB=0.000411984;SGB=3.89732;RPB=0.0559863;MQB=0.0559863;BQB=0.503877;MQ0F=0.4;ICB=0.416667;HOB=0.444444;AC=2;AN=6;DP4=4,0,6,0;MQ=22;FS=TCGGAGATCAAGGGTGCAAATACTATACCAGGGATTTCCATGGAGCTGTC[T/C]CTTCCTTCAAAGTACAACAAGTTGATACAACAGGCGCAGGTGATGCGTTC	GT:PL	0/0:0,3,4
c19031_g3_i7	295	.	T	C	101	PASS	DP=10;VDB=0.00056581;SGB=2.02334;RPB=0.183296;MQB=0.366593;BQB=0.916482;MQ0F=0;ICB=1;HOB=0.166667;AC=3;AN=6;DP4=3,0,7,0;MQ=32;FS=TGTTTAAAGCCGTTTGTCAGGAACGAAAAAGGTGTAATTGAGGCAAATGA[T/C]CATGCCCAGGGGCCTCCTATAAATAGTGAACCCCTTGTAATGAAACGGAC	GT:PL	0/0:0,3,20
c19286_g4_i1	126	.	C	A	31.2319	PASS	DP=10;VDB=0.000595752;SGB=-0.821;RPB=0.0559863;MQB=1.00775;BQB=0.0559863;MQ0F=0;ICB=0.128205;HOB=0.0555556;AC=5;AN=6;DP4=4,0,6,0;MQ=37;FS=ACCAGCAAACTTCTGGAACGAATACTCAGAACTGAGGGTGCCGCAGAGTG[C/A]TTCTATCTCTGGCCCCCCTGCTTTTGCACAGGAGTCTGCTAACCTCCGCA	GT:PL	1/1:15,3,0
c17322_g1_i2	217	.	A	G	100	PASS	DP=10;VDB=0.000626099;SGB=0.254986;RPB=0.0916482;MQB=0.916482;BQB=0.916482;MQ0F=0;ICB=0.8;HOB=0.222222;AC=4;AN=6;DP4=3,0,7,0;MQ=35;FS=CCCCACAACAGAAGCCAGTGACAAGGTGATGCAGCCCACAGCAGAAGCCA[A/G]CGACAAGGTGATGCAGCCAGCAGAAGCCAACAACGAGGTGATGACCTCTT	GT:PL	0/1:19,0,13
c19198_g1_i1	517	.	G	A	79	PASS	DP=10;VDB=0.000852857;SGB=3.89732;RPB=0.0559863;MQB=1.00775;BQB=0.783809;MQ0F=0;ICB=1;HOB=0.5;AC=1;AN=2;DP4=4,0,6,0;MQ=37;FS=GACACGCTGCGGTCGCCTCCGCCGGAGACCGAGACGATGAAGACGGCGAC[G/A]AGGGCGAGCATCGTGATCACCGCCTTCTTCTACCTCTGCTGCGGGTGCCT	GT:PL	0/1:108,0,67
c18300_g1_i1	187	.	C	A	99	PASS	DP=10;VDB=0.000903243;SGB=4.81769;MQ0F=0;AC=2;AN=2;DP4=0,0,8,0;MQ=37;FS=TGATAGCCCCGTAAGCGTAGAACACTCATTGTCCTTGAGTAGGGCGGGAC[C/A]CGAGAAATCCTGTCTGAACGTGGGGGGACCACCCTCCAAGGCTAAGTACT	GT:PL	1/1:122,24,0
c18920_g4_i5	552	.	A	T	141	PASS	DP=10;VDB=0.00117417;SGB=0.784389;MQ0F=0;AC=6;AN=6;DP4=0,0,10,0;MQ=21;FS=TGCCTTTTCGACAGCTGTTGCCTGTCATGGATTGAGCAGCAGGGAGACGC[A/T]GCCTGGAAACGGTGGTTCACGTCGTTCAAGAAAATCGAAGACCAGAAGAG	GT:PL	1/1:80,18,0
c19286_g4_i1	130	.	T	G	114	PASS	DP=10;VDB=0.00131677;SGB=-0.821;RPB=0.0559863;MQB=1.00775;BQB=0.783809;MQ0F=0;ICB=0.128205;HOB=0.0555556;AC=5;AN=6;DP4=4,0,6,0;MQ=37;FS=GCAAACTTCTGGAACGAATACTCAGAACTGAGGGTGCCGCAGAGTGCTTC[T/G]ATCTCTGGCCCCCCTGCTTTTGCACAGGAGTCTGCTAACCTCCGCAAATC	GT:PL	1/1:33,3,0
c9876_g1_i2	111	.	T	A	211	PASS	DP=10;VDB=0.00143353;SGB=1.25607;MQ0F=0;AC=6;AN=6;DP4=0,0,10,0;MQ=37;FS=TGAAGAAGGCCATCCCGGCCAACGGGAAGATCGCCAAGGACGCCAAGGAG[T/A]CCGTCCAGGAGTGCGTCTCCGAGTTCATCAGCTTCATCACCAGCGAGGCG	GT:PL	1/1:53,6,0
c20133_g1_i3	137	.	C	T	41.0389	PASS	DP=10;VDB=0.00187095;SGB=0.717222;RPB=0.0476173;MQB=0.0476173;BQB=0.0476173;MQ0F=0;ICB=0.8;HOB=0.222222;AC=2;AN=6;DP4=5,0,5,0;MQ=31;FS=GACTCGACGTTTGAAGTCCTTGACAACATCACCATCGAGGGTCAGCGGAT[C/T]GCAAGGATGGCCAACCTCCTGGGCTTCGGCGGCGCCGACGTGAAGGATTC	GT:PL	0/1:47,0,21
c16350_g2_i1	356	.	T	C	103	PASS	DP=10;VDB=0.00232834;SGB=1.61013;RPB=0.0916482;MQB=0.916482;BQB=0.458241;MQ0F=0;ICB=0.5;HOB=0.5;AC=2;AN=4;DP4=3,0,7,0;MQ=37;FS=CTATCTGCTCTCAGTTTCTCTAGCTTAGCAGTCATTTTTGGGGCTGGACT[T/C]GTAACTAGTCTGTCTCCTTGTACACTTAGTGTTCTACCATTGACTCTAGG	GT:PL	0/1:44,0,27
c18152_g1_i1	823	.	T	C	149	PASS	DP=10;VDB=0.00266632;SGB=0.715464;RPB=1;MQB=1;BQB=1;MQ0F=0;ICB=0.128205;HOB=0.0555556;AC=5;AN=6;DP4=1,0,8,0;MQ=37;FS=CATCACTGCCCATGGATATCAAACTGTGTTGGTAAGCGAAATAAGTGGGA[T/C]TTTTTCTTGTTTCTCTGTATGGGGATAGCTACATCCTTTGTGGCTGCTGC	GT:PL	0/1:19,0,19
c19034_g4_i3	657	.	C	T	68	PASS	DP=10;VDB=0.00346704;SGB=3.8543;RPB=0.274945;MQB=0.916482;BQB=0.824834;MQ0F=0;ICB=0.3;HOB=0.125;AC=1;AN=4;DP4=3,0,7,0;MQ=37;FS=CTCTGGTATCTTTGTAACGGAAGAACAAAATGCTAAGGGAAACAAAGTTA[C/T]CAGTTACCGAAAAAAAAAAAATAAAAAAAANNNNNNNNNNNNNNNNNNNN	GT:PL	0/1:99,0,32
c20822_g1_i6	538	.	G	C	129	PASS	DP=10;VDB=0.00350431;SGB=-2.84753;RPB=0.167959;MQB=0.503877;BQB=0.559863;MQ0F=0.1;ICB=0.07;HOB=0.03125;AC=7;AN=8;DP4=4,0,6,0;MQ=32;FS=CAGCATGATGAACGGCACCGACAGCTACGGCGTCACCACCGGCTTCGGCG[G/C]CACCTCCCACCGCCGCACCAAGGAGGGCGGCGCGCTCCAGAGGGAGCTCA	GT:PL	1/1:64,6,0
c16252_g1_i1	395	.	G	A	70	PASS	DP=10;VDB=0.00376034;SGB=2.87247;RPB=0.150134;MQB=0.900802;MQSB=1;BQB=0.600535;MQ0F=0;ICB=1;HOB=0.5;AC=1;AN=2;DP4=2,1,5,0;MQ=35;FS=CTGTACCCCGTACCGGTCATCATCAGCACCTCCCTCGAAGCCTATCAGGG[G/A]ACGCCATCGCCATCTGCCGCCTCCTACCCTCGAACCGCCACTGTTCGGGT	GT:PL	0/1:99,0,60
c18709_g4_i1	257	.	C	A	152	PASS	DP=10;VDB=0.00389624;SGB=2.26186;RPB=0.125;MQB=1;BQB=0.75;MQ0F=0;ICB=0.128205;HOB=0.0555556;AC=5;AN=6;DP4=2,0,8,0;MQ=37;FS=AAGAAACAGAACCAGAGCCGTCGACAGAAGAAACTGAAAGCATATGATCT[C/A]TCGGCGCTCTCCGAGTTCCTTCCCGAACCAGCTGCACCAGAGCAGAAGAC	GT:PL	1/1:55,6,0
c16252_g1_i1	393	.	G	A	68	PASS	DP=10;VDB=0.00459396;SGB=2.87247;RPB=0.0476173;MQB=0.857112;MQSB=1;BQB=0.666643;MQ0F=0;ICB=1;HOB=0.5;AC=1;AN=2;DP4=4,1,5,0;MQ=35;FS=TCCTGTACCCCGTACCGGTCATCATCAGCACCTCCCTCGAAGCCTATCAG[G/A]GGACGCCATCGCCATCTGCCGCCTCCTACCCTCGAACCGCCACTGTTCGG	GT:PL	0/1:96,0,95
c19990_g1_i9	177	.	T	C	36.9815	PASS	DP=10;VDB=0.00477427;SGB=3.8543;RPB=1;MQB=0.857143;BQB=0;MQ0F=0;ICB=1;HOB=0.5;AC=1;AN=2;DP4=2,0,7,0;MQ=35;FS=TTCCGAATGGGGAAACCCGACCATTTAGGTCACCCGAAAGGGAGCTAACC[T/C]GGGGAACTGAAACATCTAAGTACCNNNNNNNNNNNNNNNNNNNNNNNNNN	GT:PL	0/1:66,0,35
c19663_g1_i11	397	.	C	T	127	PASS	DP=10;VDB=0.00477837;SGB=5.83078;RPB=1;MQB=1;BQB=1;MQ0F=0.1;AC=2;AN=2;DP4=1,0,9,0;MQ=31;FS=GTCACTGTCACAGAGACCGTCAACGGCGGCGATGGCGGCGATGGCGGCAA[C/T]GGCGCTTCCTCTGCTCAGGTCTCTGCGCTGCTCTTGGCCGGTGTCCTTGG	GT:PL	1/1:149,20,0
c15959_g1_i2	94	.	C	T	46.5669	PASS	DP=10;VDB=0.00523773;SGB=0.717222;RPB=0.0812164;MQB=0.406082;BQB=0.406082;MQ0F=0.6;ICB=0.416667;HOB=0.444444;AC=4;AN=6;DP4=4,0,5,0;MQ=12;FS=AAGCTGCGGAGGTGGTGCAGAAACAGGGGGAGGATGCAGTAAGAAGTGCT[C/T]CCACAAGGACGTCGTGGTCCTGTCAAATGGAGTGTTTCTGCAATTCTGCA	GT:PL	0/0:0,9,9
c15878_g1_i1	79	.	A	G	60	PASS	DP=10;VDB=0.00523773;SGB=-1.04402;RPB=0.0476173;MQB=0.666643;BQB=0.857112;MQ0F=0;ICB=1;HOB=0;AC=4;AN=8;DP4=5,0,5,0;MQ=34;FS=AGTGCAGGCAAGCAAGCAACGCGCTCTCTCTCCCGTGATGCCGTGACACC[A/G]AAATAAAATGAATCTGTACAAGGACCTGCAAAAGGTTTTTCAGTTTCAGA	GT:PL	0/1:23,0,30
c20133_g1_i3	135	.	A	G	26.956	PASS	DP=10;VDB=0.0058656;SGB=0.0467143;RPB=0.0812164;MQB=0.0812164;BQB=0.406082;MQ0F=0;ICB=0.8;HOB=0.222222;AC=2;AN=6;DP4=5,0,4,0;MQ=31;FS=CTGACTCGACGTTTGAAGTCCTTGACAACATCACCATCGAGGGTCAGCGG[A/G]TCGCAAGGATGGCCAACCTCCTGGGCTTCGGCGGCGCCGACGTGAAGGAT	GT:PL	0/1:46,0,24
c19631_g8_i2	307	.	G	A	54	PASS	DP=10;VDB=0.0058656;SGB=0.0467143;RPB=0.0812164;MQB=0.0812164;MQSB=1;BQB=0.406082;MQ0F=0.5;ICB=0.416667;HOB=0.444444;AC=4;AN=6;DP4=4,1,4,0;MQ=13;FS=CAGCGAGATGCCTGTGGTGACTTCATCAATCTTGAGCATTTGCCGGCACA[G/A]TCTTCGAAGATGCTCCTAGGGGTAGGATTTGCGTCTGTGTATTCATAAGG	GT:PL	0/0:0,15,14
c18500_g1_i13	179	.	A	G	41.4826	PASS	DP=10;VDB=0.0058656;SGB=2.63855;RPB=0.0559863;MQB=0.0559863;BQB=0.279932;MQ0F=0.6;ICB=0.128205;HOB=0.0555556;AC=1;AN=6;DP4=6,0,4,0;MQ=14;FS=TAAAAGCACCTCGAATCATTGCCTGCACTCTTCTCCTCCAGCTCCATTGG[A/G]GGTCGCCCGAGCGCACACCATAAGTGGTCTGAGAGCTGTTTTGCTGTGAG	GT:PL	0/0:0,6,7
c20967_g6_i2	162	.	C	G	48.4584	PASS	DP=10;VDB=0.0058656;SGB=2.63855;RPB=0.0559863;MQB=1.00775;BQB=0.279932;MQ0F=0;ICB=1;HOB=0.5;AC=1;AN=2;DP4=6,0,4,0;MQ=37;FS=TACCCGAACCGACCGTCCATCAGCCGCAAACCCATGCCGGACAAGAAGGA[C/G]CTGCAAGTCAACCCGGCCTTCACAAAGTGGTCAACAGCCTNNNNNNNNNN	GT:PL	0/1:77,0,93
c19575_g1_i2	180	.	A	G	58	PASS	DP=10;VDB=0.0058656;SGB=2.63855;RPB=0.406082;MQB=0.974597;BQB=0.0812164;MQ0F=0;ICB=0.07;HOB=0.03125;AC=1;AN=8;DP4=5,0,4,0;MQ=37;FS=AAATATTTACATGCGAAGTGGATGTCATCATGAAGACATTAGTGGAGGAT[A/G]AAGATCTTATGAATTTACTTTTCTCCTTCCTCAAATCTGACCACCCTCAT	GT:PL	0/0:0,6,45
c19993_g3_i5	133	.	C	T	110	PASS	DP=10;VDB=0.00595258;SGB=-0.821;RPB=0.462292;MQB=0.924584;BQB=0.577865;MQ0F=0;ICB=0.8;HOB=0.222222;AC=4;AN=6;DP4=3,0,6,0;MQ=37;FS=ACATGGACAGAGGAGGACCGAGCTCTCGGCACTGCTGTCCTCGGAGCAGA[C/T]GCCTTTGCGTATTTAACAAAGGTGGTGGTGCCATATCTGAGGGTCTTGTC	GT:PL	1/1:31,3,0
c18349_g1_i5	247	.	C	T	53	PASS	DP=10;VDB=0.00655935;SGB=-0.971411;RPB=0.0476173;MQB=0.952347;BQB=0.238087;MQ0F=0;ICB=0.778547;HOB=0.28125;AC=3;AN=8;DP4=5,0,5,0;MQ=37;FS=TTTATGCTTCTAGAGATTCAAGGCATTTTTGGAGCAGTGCCTTACGGTCT[C/T]ATTACAGGGAAGATCTTTTGTCGGGTGTGGCCACTGGAGAGTTTTGGATC	GT:PL	0/1:20,0,25
c9247_g1_i1	182	.	C	T	54	PASS	DP=10;VDB=0.00766117;SGB=2.63855;RPB=0.0559863;MQB=1.00775;BQB=0.0559863;MQ0F=0;ICB=1;HOB=0.5;AC=1;AN=2;DP4=6,0,4,0;MQ=37;FS=GTCGGTATCTGGAAGTGCGCCAAGTGCCACAAGACCGTCGCTGGAGGAGC[C/T]TACGTATACAGCACGGTGACCGCTGCCACTGTTCGCAGTACTGTCCGTCG	GT:PL	0/1:82,0,79
c14187_g1_i1	382	.	C	G	57	PASS	DP=10;VDB=0.00767611;SGB=0.891771;RPB=0.904729;MQB=0.857112;BQB=0.952347;MQ0F=0;ICB=0.5;HOB=0.5;AC=2;AN=4;DP4=5,0,5,0;MQ=35;FS=AGTGTCAAATAAGGCATACGCTTCAGGGTTTTTGTTCCGCATTGTTGTAA[C/G]GTCGAGTATATGCTGTAATGTCTCCATTACCCCAAAAAAAAAGTCTGTCT	GT:PL	0/1:73,0,41
c17008_g1_i2	222	.	C	T	125	PASS	DP=10;VDB=0.00779032;SGB=-0.0654034;RPB=0.733186;MQB=0.916482;BQB=0.824834;MQ0F=0;ICB=0.4;HOB=0.125;AC=6;AN=8;DP4=3,0,7,0;MQ=37;FS=CATGTTCTCCAGCCGGGTCCAATAGGAATCGTGGAGCACAAATTCACAGA[C/T]GTGGAGATCCTTGAGGCCAGAGCTGCAGTAAAAAGAGCAGTGGATAATTG	GT:PL	1/1:36,3,0
c19141_g4_i1	228	.	T	C	64	PASS	DP=10;VDB=0.00791855;SGB=2.87247;RPB=0.142852;MQB=0.857112;BQB=0.428556;MQ0F=0.1;ICB=0.07;HOB=0.03125;AC=1;AN=8;DP4=5,0,5,0;MQ=33;FS=GGCTCCTACCCACCCCATCAGGCTTGGTCTTGCACTTAACTTCTCAGTGT[T/C]CTATTATGAGATTCTGAGCTCTCCGGACAAAGCTTGCAATCTTGCAAAGC	GT:PL	0/0:0,3,31
c17052_g1_i1	164	.	C	A	66	PASS	DP=10;VDB=0.0081677;SGB=2.87247;RPB=0.0476173;MQB=0.952347;BQB=0.952347;MQ0F=0;ICB=1;HOB=0.5;AC=1;AN=2;DP4=5,0,5,0;MQ=37;FS=GCATTACTGTGGAGCTTTGGCTCACGGCTTCGGTGAATGATCCCAATCAC[C/A]TGTTCCGTCCAACTCGCGTGCGCTGTCACGTGGACAAGCTCAAAGTCAAG	GT:PL	0/1:94,0,88
c20415_g1_i8	134	.	C	T	43.4494	PASS	DP=10;VDB=0.00835905;SGB=-2.48239;RPB=0.783809;MQB=0.335918;BQB=0.559863;MQ0F=0.6;ICB=0.128205;HOB=0.0555556;AC=5;AN=6;DP4=6,0,4,0;MQ=14;FS=CACCGCCGCGCCTTCTCCGCCGCTCACGTCTTCCCCCGAAAGATGGCGTC[C/T]CACATTGTTGGATACCCTCGCATGGGCCCCAAGAGGGAGCTCAAGTTCGC	GT:PL	0/1:24,0,30
c20715_g2_i3	429	.	C	A	49.5383	PASS	DP=10;VDB=0.00842371;SGB=2.87247;RPB=0.0476173;MQB=0.857112;BQB=0.666643;MQ0F=0;ICB=1;HOB=0.5;AC=1;AN=2;DP4=5,0,5,0;MQ=33;FS=GTTTTGTTCCACAACTGTTTTATTTTGCATCCCATTACTTGAAGAATACA[C/A]TGTACAGAGGTAAAGCGCAAGGCTTGTAAACCTAAAAGAAAAAGTTTAGA	GT:PL	0/1:78,0,73
c20553_g3_i1	130	.	G	A	99	PASS	DP=10;VDB=0.00911604;SGB=2.02334;RPB=0.0916482;MQB=0.916482;BQB=0.458241;MQ0F=0;ICB=1;HOB=0.166667;AC=3;AN=6;DP4=3,0,7,0;MQ=35;FS=CTTATTGCAAATCTTCTGTACTGCTATGAAATGGGTGTGAAGTATATCAC[G/A]GTTTATGCATTTAGCATTGACAATTTTAAAAGGGACCCAAGTGAGGTGCA	GT:PL	1/1:37,3,0
c17008_g1_i2	224	.	T	A	130	PASS	DP=10;VDB=0.00947686;SGB=-0.0654034;RPB=0.733186;MQB=0.916482;BQB=0.733186;MQ0F=0;ICB=0.4;HOB=0.125;AC=6;AN=8;DP4=3,0,7,0;MQ=37;FS=TGTTCTCCAGCCGGGTCCAATAGGAATCGTGGAGCACAAATTCACAGACG[T/A]GGAGATCCTTGAGGCCAGAGCTGCAGTAAAAAGAGCAGTGGATAATTGGC	GT:PL	1/1:37,3,0
c20372_g2_i3	133	.	T	C	61	PASS	DP=10;VDB=0.00981221;SGB=2.87247;RPB=0.0476173;MQB=0.952347;BQB=0.857112;MQ0F=0;ICB=1;HOB=0.5;AC=1;AN=2;DP4=5,0,5,0;MQ=37;FS=CGTGAATTGGAGAAGAAGTTCGGTGGAAAGCACGTTGTCTTCATCGCTCG[T/C]CGCCGCATCCTCCCCAAGCCTCAGCGTGGAAGGAAGCACATTCCTATGAA	GT:PL	0/1:89,0,80
c20296_g1_i3	841	.	A	G	49.0499	PASS	DP=10;VDB=0.00992398;SGB=2.63855;RPB=0.124046;MQB=0.124046;BQB=0.248092;MQ0F=0.5;ICB=0.128205;HOB=0.0555556;AC=1;AN=6;DP4=4,0,4,0;MQ=18;FS=AACAACTATGGCATGGCCAGTGCCCTTGTCCAGCATGAGTGGCGCCCCAA[A/G]TCATTCATTACCATCTCTGGTGAGGTTGACACCAAGGCAATTGAGAAGAG	GT:PL	0/0:0,3,4
c20937_g1_i7	789	.	G	A	137	PASS	DP=10;VDB=0.010981;SGB=0.0813577;RPB=0;MQB=0;BQB=0.375;MQ0F=0;ICB=0.128205;HOB=0.0555556;AC=5;AN=6;DP4=2,0,8,0;MQ=34;FS=AAATACCATGGAGATAGTTCGGGAAGAGATGAATCTATTGGCGGAGGTTG[G/A]CCTGTGAACCATTCTCAACATATCCGCGAACTTATGATCTCATTCATGCT	GT:PL	1/1:27,3,0
c20912_g2_i9	103	.	G	A	41.6656	PASS	DP=10;VDB=0.011063;SGB=-0.971411;RPB=0.0476173;MQB=0.952347;BQB=0.238087;MQ0F=0;ICB=0.778547;HOB=0.28125;AC=3;AN=8;DP4=5,0,5,0;MQ=37;FS=CCATTAGGAGACATCAATTGCATCAGGAGAGAATGGCTGCGGGTGGCACA[G/A]GCATCACGAAGTACGTTGGGGCTCTCACGGACAGCACAACAGTAGGATTA	GT:PL	0/1:9,0,22
c18349_g1_i5	241	.	C	T	57	PASS	DP=10;VDB=0.011063;SGB=-0.971411;RPB=0.0476173;MQB=0.952347;BQB=0.523791;MQ0F=0;ICB=0.778547;HOB=0.28125;AC=3;AN=8;DP4=5,0,5,0;MQ=37;FS=ATAATATTTATGCTTCTAGAGATTCAAGGCATTTTTGGAGCAGTGCCTTA[C/T]GGTCTCATTACAGGGAAGATCTTTTGTCGGGTGTGGCCACTGGAGAGTTT	GT:PL	0/1:19,0,22
c18573_g2_i1	1046	.	G	A	73	PASS	DP=10;VDB=0.0112566;SGB=1.55364;RPB=0.462292;MQB=0.924584;BQB=0.924584;MQ0F=0;ICB=0.3;HOB=0.125;AC=3;AN=4;DP4=3,0,6,0;MQ=37;FS=ACTTCATACGCACTTAATGGAACCATGCTTTCGTGGAAGTTTAAATCTCA[G/A]CAGCGAGTGATATCTGACCAGTGGCATTTGCGTTCTGGTGAAATCAGAAA	GT:PL	1/1:20,3,0
c20304_g3_i1	146	.	T	C	35.5681	PASS	DP=10;VDB=0.0117389;SGB=-2.48239;RPB=0.0559863;MQB=0.559863;BQB=0.895781;MQ0F=0.4;ICB=1;HOB=0.21875;AC=5;AN=8;DP4=6,0,4,0;MQ=18;FS=AAGTCATCTGGTGCTGTTCCTTTCACCACAATGTTTGCCTTGGTCCTCCT[T/C]TGGTTCGGTATCTCGGTTCCTCTTGTATTTGTTGGGAGCTATCTGGGCTT	GT:PL	0/0:0,6,27
c17008_g1_i2	228	.	G	T	145	PASS	DP=10;VDB=0.0119151;SGB=-0.0654034;RPB=0.733186;MQB=0.916482;BQB=0.916482;MQ0F=0;ICB=0.4;HOB=0.125;AC=6;AN=8;DP4=3,0,7,0;MQ=37;FS=CTCCAGCCGGGTCCAATAGGAATCGTGGAGCACAAATTCACAGACGTGGA[G/T]ATCCTTGAGGCCAGAGCTGCAGTAAAAAGAGCAGTGGATAATTGGCAAAG	GT:PL	1/1:30,3,0
c14958_g1_i1	75	.	T	A	67	PASS	DP=10;VDB=0.0120456;SGB=3.89732;RPB=0.111973;MQB=1.00775;BQB=0.279932;MQ0F=0;ICB=1;HOB=0.5;AC=1;AN=2;DP4=4,0,6,0;MQ=37;FS=CGCGACGTCGAGCTGGTGCGTGAAAGGTTCGAGGAATCACGGACACCAAC[T/A]CCGGACATCACAACCCAACCAGGCCACTGCCCTGCAGATGAAGGCGAGCC	GT:PL	0/1:96,0,83
c16889_g2_i1	253	.	C	T	75	PASS	DP=10;VDB=0.0127498;SGB=0.00946272;RPB=0.167959;MQB=1.00775;BQB=0.111973;MQ0F=0;ICB=0.8;HOB=0.222222;AC=2;AN=6;DP4=6,0,4,0;MQ=37;FS=GAGGTCGACCCCAGCACCCCTTTGGTCATCCTCCCATGTCCTCATATTGC[C/T]CGATAGCCGCCACAAACAGTTCGGGTTTTGTGTAGATCAAGTTTAGCCAT	GT:PL	0/1:55,0,48
c20003_g3_i3	309	.	G	A	152	PASS	DP=10;VDB=0.0135752;SGB=-0.270975;RPB=0.0916482;MQB=0.0916482;BQB=0.824834;MQ0F=0.3;AC=8;AN=8;DP4=3,0,7,0;MQ=24;FS=TGGGCATGGTGCCCTCACCCAGAGGTGCCAGGACGCCATTTCAAAGGGAT[G/A]CACATCCATCTCAGCAGTCAATGCATTCCACTGGATGGGTTGCGCATTTG	GT:PL	1/1:0,3,4
c20324_g2_i1	233	.	A	G	71	PASS	DP=10;VDB=0.0137686;SGB=3.89732;RPB=1.00775;MQB=1.00775;BQB=0.727822;MQ0F=0;ICB=1;HOB=0.5;AC=1;AN=2;DP4=4,0,6,0;MQ=37;FS=GAGTGAAAGTTCCGCGACCTGACGAAAGTGGTCGTTAAAGGGTTTAGGTA[A/G]ATTCTTTGCAGGCAAATCCGCAAGGGATGCTGAAGCCCGATAGTACCGGG	GT:PL	0/1:100,0,77
c17517_g1_i1	59	.	T	C	50	PASS	DP=10;VDB=0.014407;SGB=2.63855;RPB=0.0559863;MQB=0.727822;BQB=0.559863;MQ0F=0;ICB=0.3;HOB=0.125;AC=1;AN=4;DP4=6,0,4,0;MQ=34;FS=ACCGAGTGAACTGAAACATCTAAGTAGCTCGAGGAAAAGAGATTATTCCG[T/C]TAGTAGTGGCGAGCGAAAGCGGAGAAGCCTAAACCAATAAGATTTATCTC	GT:PL	0/0:0,6,55
c15894_g1_i1	144	.	A	C	47.4896	PASS	DP=10;VDB=0.014407;SGB=2.63855;RPB=0.0559863;MQB=1.00775;BQB=0.111973;MQ0F=0;ICB=1;HOB=0.5;AC=1;AN=2;DP4=6,0,4,0;MQ=37;FS=ATACGGTTGTCCTTGGCATCCCTCATGGTGGCATCGTTGTTGCGAATCGA[A/C]TTGCCTGTGATCTCGATCTGCCCTTGTTCGCTTGGGTTGTCAAGCTCATC	GT:PL	0/1:76,0,86
c19006_g1_i2	716	.	A	G	71	PASS	DP=10;VDB=0.0149992;SGB=-2.48239;RPB=0.487298;MQB=0.89338;BQB=0.89338;MQ0F=0;ICB=0.8;HOB=0.222222;AC=4;AN=6;DP4=5,0,4,0;MQ=35;FS=CATCTGAGCTGCCAGTGGTGGTCGAGTACAAGATAGCTGAGATGGGTTAC[A/G]TTAGATTTTACCTGGCTCCTAAGATTGAGGAAGATGAGGAGATGAAGCCC	GT:PL	1/1:36,3,0
c20449_g4_i1	193	.	G	A	27.8648	PASS	DP=10;VDB=0.0162466;SGB=-2.48239;RPB=0.727822;MQB=1.00775;BQB=0.503877;MQ0F=0;ICB=0.8;HOB=0.222222;AC=4;AN=6;DP4=6,0,4,0;MQ=37;FS=TACTTACGTGCTTAACCGTCTTCAGGGAATCCTAGACCCTGCTTTCTCCA[G/A]GCCTCGGGGTGCTCTGACCATATGTGCTTGCCTTCAGAAAGACATCAGAA	GT:PL	0/1:11,0,37
c20324_g2_i1	210	.	G	T	27.8746	PASS	DP=10;VDB=0.0169029;SGB=2.63855;RPB=0.559863;MQB=0.895781;BQB=0.895781;MQ0F=0.1;ICB=0.3;HOB=0.125;AC=1;AN=4;DP4=6,0,4,0;MQ=33;FS=TTACAAGCGATGTGGAGACGGAGGAGTGAAAGTTCCGCGACCTGACGAAA[G/T]TGGTCGTTAAAGGGTTTAGGTAAATTCTTTGCAGGCAAATCCGCAAGGGA	GT:PL	0/0:0,3,4
c18606_g1_i2	120	.	A	G	33.3692	PASS	DP=10;VDB=0.0175817;SGB=2.63855;RPB=0.727822;MQB=0.895781;BQB=0.727822;MQ0F=0;ICB=1;HOB=0.5;AC=1;AN=2;DP4=6,0,4,0;MQ=28;FS=CGGATACGAGACGCGAAGGCATCTTCAGCGTCTGGAAAGAACTTCGGTCC[A/G]GGATGAGCTCGCGGCCTATCAGCTAGTTGGTGAGGTAACGGCCCACCAAG	GT:PL	0/1:62,0,91
c19706_g1_i7	67	.	G	A	46.3242	PASS	DP=10;VDB=0.0178153;SGB=3.8543;RPB=0.366593;MQB=0.274945;BQB=0.916482;MQ0F=0.2;AC=2;AN=2;DP4=3,0,7,0;MQ=18;FS=GTGCTCCTCCCCAAGAAGGCTGCTGAGAGGGCCGAGAAGGCCGAGAAGGC[G/A]TCCAAGTCGCCCAAGAAGGCCGCCACCAAGTCCCCCCAAGAAGTAGGCTG	GT:PL	1/1:72,0,4
c20795_g2_i1	378	.	T	G	99	PASS	DP=10;VDB=0.0180471;SGB=0.717222;RPB=0.0476173;MQB=0.952347;BQB=0.142852;MQ0F=0;ICB=0.416667;HOB=0.444444;AC=4;AN=6;DP4=5,0,5,0;MQ=37;FS=ACTCGCAGAACCCCGACACTGAGCCTCGGAGAAGTCCCAGACTAGAATAC[T/G]GAGCTTCCAATAGGCTTGTTGCAGTGGCACTGAGGGAACTGAAGCAATTA	GT:PL	1/1:88,9,0
c20266_g1_i3	346	.	A	G	71	PASS	DP=10;VDB=0.0182837;SGB=-2.48239;RPB=0.0559863;MQB=0.0559863;BQB=0.895781;MQ0F=0.5;ICB=0.778547;HOB=0.28125;AC=5;AN=8;DP4=6,0,4,0;MQ=16;FS=ACTGTTCGCCATCGCACGATGGTGACATCTGGTGAGGCTGTCAAGTACAA[A/G]AGTTCCTTGGATGCTTTCAAGCAGATTGTTGCAAAGGAAGGTACCAAGTC	GT:PL	0/1:0,3,4
c20912_g2_i9	108	.	C	T	46.3766	PASS	DP=10;VDB=0.018555;SGB=-0.971411;RPB=0.0476173;MQB=0.952347;BQB=0.0476173;MQ0F=0;ICB=0.778547;HOB=0.28125;AC=3;AN=8;DP4=5,0,5,0;MQ=37;FS=AGGAGACATCAATTGCATCAGGAGAGAATGGCTGCGGGTGGCACAGGCAT[C/T]ACGAAGTACGTTGGGGCTCTCACGGACAGCACAACAGTAGGATTATAAGG	GT:PL	0/1:20,0,29
c18291_g3_i3	274	.	G	A	21.5864	PASS	DP=10;VDB=0.02;SGB=0.604408;RPB=0.25;MQB=1;BQB=0.75;MQ0F=0;ICB=0.07;HOB=0.03125;AC=1;AN=8;DP4=8,0,2,0;MQ=37;FS=TAAGAGTAAACTTTGATATTACTTTTCCGAGCATCCCTTGCACTCTCCTC[G/A]GTGTTGATACGACAGATATTAGCGGAGAGCAGCATCATGATATTAGGCAT	GT:PL	0/0:0,3,35
c19030_g5_i3	522	.	T	C	23.8723	PASS	DP=10;VDB=0.02;SGB=0.604408;RPB=0.5;MQB=0.125;BQB=0;MQ0F=0.7;ICB=0.07;HOB=0.03125;AC=1;AN=8;DP4=8,0,2,0;MQ=11;FS=TCAGTGTTCCTCTCCGACATCCACTTCAACAGTGACGACTACCTTCAGAT[T/C]CAGACAAAGCTGTTCCCCTCGTCAGGGGTGTCCTTCAACGTGTCGGATCT	GT:PL	0/0:0,3,25
c19407_g1_i4	198	.	C	T	55	PASS	DP=10;VDB=0.0205346;SGB=2.63855;RPB=0.895781;MQB=0.503877;BQB=0.279932;MQ0F=0.2;ICB=0.128205;HOB=0.0555556;AC=1;AN=6;DP4=6,0,4,0;MQ=28;FS=AGAAAGATGGAATTCGTCATGTTCGATCGGTGCGGCGCCAAAGAGGACAG[C/T]GGGAAGGGCAAGGATCTTTCTGTCTGCGATGACGGTGAGCCTGAGCCTCA	GT:PL	0/0:0,6,25
c15878_g1_i1	110	.	A	G	91	PASS	DP=10;VDB=0.0207102;SGB=-0.971411;RPB=0.0476173;MQB=0.523791;BQB=0.857112;MQ0F=0;ICB=1;HOB=0;AC=4;AN=8;DP4=5,0,5,0;MQ=34;FS=CCCGTGATGCCGTGACACCAAAATAAAATGAATCTGTACAAGGACCTGCA[A/G]AAGGTTTTTCAGTTTCAGAAAGTGCAAAAGGTCCCACGGTGGGTTCTCCG	GT:PL	0/1:25,0,30
c12629_g1_i1	173	.	A	G	31.4251	PASS	DP=10;VDB=0.0213352;SGB=0.00946272;RPB=0.727822;MQB=0.0559863;BQB=0.783809;MQ0F=0;ICB=0.4;HOB=0.125;AC=2;AN=8;DP4=6,0,4,0;MQ=32;FS=GGAGGCCGAGTTCTTGGTGTCACAGCCAAGGGCAAGGACATTGAAGAAGC[A/G]AGGGCAAGAGCATATGGTGCGGTAGACACCGTCGAGTGGCCAGAAGGGTT	GT:PL	0/0:0,3,30
c17886_g2_i2	85	.	G	A	43.1575	PASS	DP=10;VDB=0.0221621;SGB=1.11484;RPB=0.810265;MQB=1.01283;BQB=0.202566;MQ0F=0;ICB=0.3;HOB=0.125;AC=1;AN=4;DP4=4,0,3,0;MQ=37;FS=ACGTTCGGAAGCCTTGAATGGAACAAGGATTTCCCACATCCCTCTCGTGG[G/A]AATAGGAGGTTGCTACTTCTGGAAGGGTGTACAGTACAACATACCCGACT	GT:PL	0/0:0,3,28
c18020_g2_i1	480	.	C	T	40.6924	PASS	DP=10;VDB=0.0221621;SGB=1.56341;RPB=0.0916482;MQB=0.0916482;BQB=0.641538;MQ0F=0.7;ICB=0.07;HOB=0.03125;AC=1;AN=8;DP4=7,0,3,0;MQ=11;FS=TCGCCATGTACGGATCCCCGTACCGCGTGGTACTCATCCTTGGCGAGCTC[C/T]CTGAACTGTCCGTGTTGTCGTTCTCTTGGAAAGACAACTGAACTCTCNNN	GT:PL	0/0:0,6,7
c18102_g1_i2	443	.	A	G	27.5755	PASS	DP=10;VDB=0.0221621;SGB=1.56341;RPB=0.0916482;MQB=0.0916482;BQB=0.916482;MQ0F=0.7;ICB=0.416667;HOB=0.375;AC=2;AN=8;DP4=7,0,3,0;MQ=11;FS=CCTTGTACATGGGTTGAGGCGAACACGACTGCAGTCCATTTTCTACGTTC[A/G]AATGCAGAGATTTTGTTGGGCTTTCTTTTAATCATATCTCTGTTCTCGCG	GT:PL	0/0:0,3,4
c20781_g3_i9	736	.	A	G	35.8296	PASS	DP=10;VDB=0.0221621;SGB=1.56341;RPB=0.0916482;MQB=0.916482;BQB=0.274945;MQ0F=0;ICB=0.128205;HOB=0.0555556;AC=1;AN=6;DP4=7,0,3,0;MQ=35;FS=CATGGGAATTACCTTGGTGAGGATGTAGCTGTTAAAGTTCTAAGGGCTGA[A/G]CATTTGAATAAAAATGTTTGGAACTCTTAGAACTTTACTGGTCCAGAATA	GT:PL	0/0:0,3,32
c19568_g6_i2	444	.	T	C	25.9425	PASS	DP=10;VDB=0.0221621;SGB=1.56341;RPB=0.274945;MQB=0.916482;BQB=0.458241;MQ0F=0;ICB=0.128205;HOB=0.0555556;AC=1;AN=6;DP4=7,0,3,0;MQ=37;FS=TGTTCCAGACTATTATGACATTATCAAGGATCCTATTGATTTGAGGACAA[T/C]GTCAAGAAGAGTCGAGTCCGAGCAGTATTATGTGACTTTAGAGATGTTTG	GT:PL	0/0:0,3,27
c19769_g2_i2	185	.	T	C	25.0101	PASS	DP=10;VDB=0.0221621;SGB=1.56341;RPB=0.274945;MQB=0.916482;BQB=0.916482;MQ0F=0;ICB=0.3;HOB=0.125;AC=1;AN=4;DP4=7,0,3,0;MQ=37;FS=GATCGGATTTGCAATTGCATGGTGTGGTAGATAACAATACAAGAATAAGA[T/C]AGGCAGGCATATTATGGCGGGATCCAAGAAGAAGAAGCAGCAGCAGCAGC	GT:PL	0/1:57,0,79
c924_g1_i1	230	.	A	C	30.0016	PASS	DP=10;VDB=0.0221621;SGB=1.56341;RPB=0.366593;MQB=0.916482;BQB=0.916482;MQ0F=0;ICB=0.07;HOB=0.03125;AC=1;AN=8;DP4=7,0,3,0;MQ=37;FS=GGAAGTGAGAGATTCATTACATGAGTTGGCCCCAAAGGAGTGGAAGGACG[A/C]AGTTCTAGAGACTTGCAAGCTACNNNNNNNNNNNNNNNNNNNNNNNNNNN	GT:PL	0/0:0,3,29
c16318_g2_i1	111	.	C	T	29.9479	PASS	DP=10;VDB=0.0221621;SGB=1.56341;RPB=0.641538;MQB=0.733186;BQB=0.641538;MQ0F=0;ICB=1;HOB=0.5;AC=1;AN=2;DP4=7,0,3,0;MQ=34;FS=TTTGTGGATGAATGGTACGACACCATCTTTCACTTCTTCCGTGAGCGCCG[C/T]TACGGTCCTGGTCATTCGACACGTGTTCTCTCGATGCTCTCTGTCAGTGA	GT:PL	0/1:59,0,112
c1360_g1_i1	130	.	C	T	23.7422	PASS	DP=10;VDB=0.0221621;SGB=1.56341;RPB=0.641538;MQB=0.916482;BQB=0.824834;MQ0F=0;ICB=1;HOB=0.5;AC=1;AN=2;DP4=7,0,3,0;MQ=37;FS=GAGTGCAATGACGGCACCGTGGATCACGCTGTAAATATTGTTGGATACGG[C/T]ACTTCTAACGGCGTTCCTTACTGGATCGTCAGAAACTCCTGGGGAACCAA	GT:PL	0/1:53,0,118
c19721_g8_i1	631	.	C	T	20.7999	PASS	DP=10;VDB=0.0221621;SGB=1.56341;RPB=0.641538;MQB=0.916482;BQB=0.916482;MQ0F=0;ICB=0.07;HOB=0.03125;AC=1;AN=8;DP4=7,0,3,0;MQ=37;FS=AAATTCGGACCATAGTTTCTCGGCAACAGTTTTCTTTTCTTGGTGAACGG[C/T]TTTTAGATTAAGTTAAATGTGTTACACAATTTTGAGCATTGACTGAATTT	GT:PL	0/0:0,3,25
c19329_g4_i1	625	.	A	G	32.9289	PASS	DP=10;VDB=0.0221621;SGB=1.56341;RPB=0.916482;MQB=0.916482;BQB=0.183296;MQ0F=0.1;ICB=0.07;HOB=0.03125;AC=1;AN=8;DP4=7,0,3,0;MQ=33;FS=AGGCGCCTTGTGAGAGGCTTGTAACCATCAGCGATCTGAAGACTGAAGAA[A/G]GGAAGCAAAAAGCTTTCCAGGTATAGAAAGAAGAAGATCAAGAGAAACTT	GT:PL	0/0:0,3,4
c8079_g1_i1	97	.	C	A	76	PASS	DP=10;VDB=0.0221621;SGB=-2.48239;RPB=0.0812164;MQB=0.974597;BQB=0.89338;MQ0F=0;ICB=1;HOB=0.21875;AC=5;AN=8;DP4=5,0,4,0;MQ=37;FS=ATTTGTGCCAACGTGCCAGGCATAGTTGGAACGACAGGCTATTGCCAGCA[C/A]AGGAGCCTCTTCTACCAAGATGGGTTCTTCGAATAACATCCTGGAATGGG	GT:PL	0/1:57,0,26
c20367_g2_i4	273	.	T	C	92	PASS	DP=10;VDB=0.0225004;SGB=0.0813577;RPB=0.5;MQB=0.875;BQB=0.8125;MQ0F=0.1;ICB=0.8;HOB=0.222222;AC=4;AN=6;DP4=2,0,8,0;MQ=33;FS=CTCCAAGAAACCCAGGGAGCCAGAACAATTAGAGAAAGCTTCTATGGATG[T/C]AAGTTGATGGACGGCACCAACAAGAATGACAAGTTNNNNNNNNNNNNNNN	GT:PL	1/1:4,3,0
c19903_g2_i4	399	.	T	C	45.3107	PASS	DP=10;VDB=0.0230159;SGB=2.63855;RPB=0.0559863;MQB=1.00775;BQB=0.279932;MQ0F=0;ICB=0.128205;HOB=0.0555556;AC=1;AN=6;DP4=6,0,4,0;MQ=37;FS=AGTATGCATGCGTGCGTCCCTAATTGACTACAGTAGTAGCTAGCTGTATA[T/C]CACGGTGTTTCCTCGTCCCTCACTCACCGGATGGTGATCTACTGGTGATG	GT:PL	0/0:0,3,35
c18606_g1_i4	233	.	C	T	85	PASS	DP=10;VDB=0.0235349;SGB=3.8543;RPB=0;MQB=0.5;BQB=0.785714;MQ0F=0.1;ICB=1;HOB=0.5;AC=1;AN=2;DP4=2,0,7,0;MQ=32;FS=TGGATCTCGCATGGGATCTATACCAAAGTCAGGGACCGCAAGGCCTGACG[C/T]TAGAAGAGGAGTTCGCGGCCTATCAGCTAGTTGGCGAGGTAACGGCTCAC	GT:PL	0/1:115,0,14
c19251_g11_i1	192	.	T	A	47.7941	PASS	DP=10;VDB=0.0238972;SGB=0.0467143;RPB=0.559863;MQB=1.00775;BQB=0.559863;MQ0F=0;ICB=1;HOB=0.166667;AC=3;AN=6;DP4=6,0,4,0;MQ=37;FS=AAAAGCCAGGTATCTTCGCGGAGCTGCAAGAGAACTTCGAAAGATGCGTC[T/A]GTAGAAAAACCTAAGAAGAAGCTTAACCACAGAATTCGTCAGAGCAGAGC	GT:PL	0/0:0,12,99
c19945_g6_i1	212	.	G	A	106	PASS	DP=10;VDB=0.0239016;SGB=-2.78917;RPB=0.0559863;MQB=1.00775;BQB=0.559863;MQ0F=0;ICB=0.778547;HOB=0.28125;AC=5;AN=8;DP4=4,0,6,0;MQ=37;FS=GGCGATTGAGGCAGATCGACGCGAATCAAGGCGGGGCGACGGCAAGGCCG[G/A]GCGACAGAGGAGTATTGAGGCGGCGGGGCCGTCCGCCCGGGCCACACCGT	GT:PL	1/1:34,3,0
c8935_g1_i1	183	.	T	C	27.2234	PASS	DP=10;VDB=0.0243383;SGB=2.87247;RPB=0.523791;MQB=0.952347;BQB=0.0476173;MQ0F=0;ICB=0.128205;HOB=0.0555556;AC=1;AN=6;DP4=5,0,5,0;MQ=37;FS=TGCTCGCACTCTGCATCTTGCTTTTGCTGATACTCCTGGATCTGTGTGTC[T/C]GTGGGTGGCTCGAGCAAAAGGGTTGTGGATCTGCGGCGCAACTCGAGGTC	GT:PL	0/0:0,3,25
c3981_g1_i1	416	.	T	C	31.1718	PASS	DP=10;VDB=0.0248067;SGB=2.63855;RPB=1.00775;MQB=1.00775;BQB=0.335918;MQ0F=0;ICB=0.07;HOB=0.03125;AC=1;AN=8;DP4=6,0,4,0;MQ=37;FS=CCAGAGGACATATGGCATCATATACATTCCCTGGTGCCAATGCGAGACGC[T/C]GCCCGAGCTGCTTGTGTCGCTCGTTCCTTTCTGCATTCCTGGAGATGCCA	GT:PL	0/0:0,3,37
c20728_g3_i4	124	.	C	T	117	PASS	DP=10;VDB=0.0248912;SGB=-0.821;RPB=0.503877;MQB=1.00775;BQB=0.0559863;MQ0F=0;ICB=0.8;HOB=0.222222;AC=4;AN=6;DP4=4,0,6,0;MQ=37;FS=GCGTGGATCCCCCGCACTCGCTCGGACCCAAGGGCATGGACAAGATGCTC[C/T]AGTCCCCCGACGGCGACGTCACCATCACGAATGATGGGGCCACGATCCTG	GT:PL	0/1:68,0,33
c8935_g1_i1	176	.	G	A	57	PASS	DP=10;VDB=0.0256605;SGB=2.87247;RPB=0.523791;MQB=0.952347;BQB=0.904729;MQ0F=0;ICB=0.128205;HOB=0.0555556;AC=1;AN=6;DP4=5,0,5,0;MQ=37;FS=GCTCTCATGCTCGCACTCTGCATCTTGCTTTTGCTGATACTCCTGGATCT[G/A]TGTGTCTGTGGGTGGCTCGAGCAAAAGGGTTGTGGATCTGCGGCGCAACT	GT:PL	0/0:0,3,33
c18076_g1_i1	791	.	A	C	25.6618	PASS	DP=10;VDB=0.0257451;SGB=0.0467143;RPB=0.727822;MQB=0.503877;MQSB=1;BQB=0.279932;MQ0F=0;ICB=0.8;HOB=0.222222;AC=2;AN=6;DP4=5,1,4,0;MQ=34;FS=CCACTTTGGATGCGGATGAGGACGGAGAACCAGTGGACCAGCGGGAGTAC[A/C]GGAGCATGATCGGCTCCCTCCTCTACTTGACGGCGACGAGGCCAGACATA	GT:PL	0/1:25,3,0
c20962_g3_i7	556	.	C	A	61	PASS	DP=10;VDB=0.0264014;SGB=-2.57971;RPB=0.274945;MQB=0.0916482;BQB=0.0916482;MQ0F=0.7;ICB=0.416667;HOB=0.375;AC=6;AN=8;DP4=7,0,3,0;MQ=11;FS=CTGAAAGTAGTTAACTTCAGAGGAAATGTTCAGACACGGTTAAAGAAACT[C/A]AAGGGAGGAGATGTCCATGCTACGCTGTTGGCACTGGCTGGACTAAAGAG	GT:PL	0/0:0,12,11
c18452_g5_i1	295	.	T	C	74	PASS	DP=10;VDB=0.0299925;SGB=2.87247;RPB=0.523791;MQB=0.952347;BQB=0.0476173;MQ0F=0;ICB=0.128205;HOB=0.0555556;AC=1;AN=6;DP4=5,0,5,0;MQ=37;FS=AACGCTTCGAAACCCCATGGAGTTTCTGCTCCAGGTCTCACTCCTAAGGG[T/C]TATGAATCTGTTGTACCAAGCTTGGCACTTGGAAATTCTAAAAGCGTAGG	GT:PL	0/0:0,6,45
c20003_g3_i3	299	.	T	C	136	PASS	DP=10;VDB=0.0312304;SGB=-0.270975;RPB=0;MQB=0;BQB=0.571429;MQ0F=0.2;AC=8;AN=8;DP4=2,0,7,0;MQ=27;FS=CCTGTGCGGCTGGGCATGGTGCCCTCACCCAGAGGTGCCAGGACGCCATT[T/C]CAAAGGGATGCACATCCATCTCAGCAGTCAATGCATTCCACTGGATGGGT	GT:PL	1/1:0,3,4
c16433_g1_i1	199	.	C	T	32.8566	PASS	DP=10;VDB=0.0312982;SGB=-0.535564;RPB=0.916482;MQB=0.0916482;MQSB=0.727822;BQB=0.733186;MQ0F=0.4;ICB=0.8;HOB=0.222222;AC=2;AN=6;DP4=3,4,3,0;MQ=18;FS=GAGTGTAAGAGCTTGACCGCTCTATCATGATCATCGTACGGGAGCACGTC[C/T]ACATTGGCCCTCATGTTGTTCACAACCACCGTGAACCTCTGAAACAAAGC	GT:PL	0/0:0,9,11
c18076_g1_i1	784	.	G	A	28.8172	PASS	DP=10;VDB=0.0312982;SGB=1.56341;RPB=0.733186;MQB=0.916482;MQSB=1;BQB=0.458241;MQ0F=0;ICB=0.128205;HOB=0.0555556;AC=1;AN=6;DP4=6,1,3,0;MQ=34;FS=AGTACGGCCACTTTGGATGCGGATGAGGACGGAGAACCAGTGGACCAGCG[G/A]GAGTACAGGAGCATGATCGGCTCCCTCCTCTACTTGACGGCGACGAGGCC	GT:PL	0/0:0,3,20
c2581_g1_i1	430	.	C	T	23.7855	PASS	DP=10;VDB=0.0320192;SGB=0.0467143;RPB=0.727822;MQB=1.00775;BQB=0.279932;MQ0F=0;ICB=1;HOB=0.21875;AC=3;AN=8;DP4=6,0,4,0;MQ=37;FS=TCTATTAGGCTTTATAGTCTGCCCTTGGTTGGGGTGGCTGGCTGGCTCTT[C/T]AATGTGCAAGCTTTGGGTCTTGCTGGTCTGTGATGGGCTTATAAGTAGGC	GT:PL	0/0:0,3,25
c17747_g1_i1	172	.	G	T	120	PASS	DP=10;VDB=0.0330611;SGB=2.7439;RPB=0.25;MQB=1;BQB=0.6875;MQ0F=0;ICB=0.3;HOB=0.125;AC=3;AN=4;DP4=2,0,8,0;MQ=37;FS=ATACAAACCATGAAAGTGTGGCCTATCGATCCTTTAGAGTTCCTCGAAAT[G/T]TGAGGCTAGAGGTGCCAGAAAAGTTACCACAGGGATAACNNNNNNNNNNN	GT:PL	1/1:37,3,0
c19150_g1_i5	273	.	A	G	22.565	PASS	DP=10;VDB=0.0330887;SGB=-0.535564;RPB=0.733186;MQB=0.733186;BQB=0.824834;MQ0F=0;ICB=0.5;HOB=0.5;AC=2;AN=4;DP4=7,0,3,0;MQ=29;FS=GTAGGTCATTGCCCTACACCCAACCGTGCCTGTGTACCAGGGCCCTACCG[A/G]AAGCTTCCATGGTGTGGTACTATGAGGAGGCTATGGAAGCCTTTGCTATC	GT:PL	0/1:26,0,45
c20730_g1_i2	438	.	A	G	57	PASS	DP=10;VDB=0.0331786;SGB=-2.48239;RPB=1.00775;MQB=1.00775;BQB=0.783809;MQ0F=0;ICB=0.333333;HOB=0.5;AC=3;AN=6;DP4=6,0,4,0;MQ=37;FS=GAAATCAAGTACTCCGAAGCTAGTCATTCCTTGCAAGCTGGAGATGACAC[A/G]GCTATGAATCTTCTTGCTAGTGTGGCAGGAGAAATATCTAAATCTGAATT	GT:PL	0/1:16,0,55
c20715_g2_i3	439	.	G	A	40.5085	PASS	DP=10;VDB=0.0331786;SGB=2.63855;RPB=0.503877;MQB=0.895781;BQB=0.111973;MQ0F=0;ICB=1;HOB=0.5;AC=1;AN=2;DP4=6,0,4,0;MQ=33;FS=ACAACTGTTTTATTTTGCATCCCATTACTTGAAGAATACACTGTACAGAG[G/A]TAAAGCGCAAGGCTTGTAAACCTAAAAGAAAAAGTTTAGAGAAAAAAANN	GT:PL	0/1:69,0,74
c20133_g1_i3	119	.	C	T	65	PASS	DP=10;VDB=0.0334614;SGB=1.20553;RPB=0.0559863;MQB=0.111973;BQB=0.503877;MQ0F=0;ICB=1;HOB=0.166667;AC=3;AN=6;DP4=4,0,6,0;MQ=31;FS=GTCACCCATGCTCACCCTGACTCGACGTTTGAAGTCCTTGACAACATCAC[C/T]ATCGAGGGTCAGCGGATCGCAAGGATGGCCAACCTCCTGGGCTTCGGCGG	GT:PL	1/1:62,9,0
c18749_g1_i7	306	.	G	A	57	PASS	DP=10;VDB=0.0343724;SGB=0.0467143;RPB=0.279932;MQB=0.0559863;BQB=0.279932;MQ0F=0.5;ICB=0.3;HOB=0.125;AC=3;AN=4;DP4=6,0,4,0;MQ=17;FS=CCGCATCAGGTCCTCTAGGTGAACAGCCTCTGGTCAATAGAATAATGTAG[G/A]TAAGGGAAGTCGGCAAAATAGATCCGTAACCTCGGGAAAAGGATTGGCTC	GT:PL	1/1:25,3,0
c20625_g3_i1	514	.	C	T	42.4894	PASS	DP=10;VDB=0.0349627;SGB=1.56341;RPB=0.916482;MQB=0.916482;BQB=0.0916482;MQ0F=0;ICB=0.3;HOB=0.125;AC=1;AN=4;DP4=7,0,3,0;MQ=37;FS=TTCAACGTCAAGAACATTTCCGTAAAGGACATCCGTCGTGGCTCTGTCGC[C/T]TCGGACTCGAAGAACGACCCAGCCAAGGAGGCTCGTACGTTTACCGCTCA	GT:PL	0/1:75,0,24
c18212_g1_i1	1045	.	G	A	109	PASS	DP=10;VDB=0.0357957;SGB=-1.04402;RPB=0.238087;MQB=0.952347;BQB=0.952347;MQ0F=0;ICB=0.416667;HOB=0.375;AC=6;AN=8;DP4=5,0,5,0;MQ=37;FS=GAAGAAACTTATGATATATATCTACTTCCACCTGGTGAAGACCCAGAAGC[G/A]TGCCAATCTTATTTGAGAATGCGGAATAGGGAAGGGAAATATAATCTAAT	GT:PL	1/1:57,6,0
c20713_g5_i2	963	.	G	A	38.1379	PASS	DP=10;VDB=0.036923;SGB=-0.535564;RPB=0.641538;MQB=0.916482;BQB=0.824834;MQ0F=0;ICB=0.4;HOB=0.125;AC=2;AN=8;DP4=7,0,3,0;MQ=37;FS=GGCTGCAGGGCCATCTAACTCTCATTCGCCTTTCGTGAATGGTTGTCATC[G/A]TGGACAGGCATCACCATCTGTTGTGCCAGGACAATCGAAGGCTACCATAG	GT:PL	0/0:0,9,70
c20807_g3_i1	393	.	C	G	86	PASS	DP=10;VDB=0.0411825;SGB=-0.821;RPB=0.279932;MQB=1.00775;BQB=0.335918;MQ0F=0;ICB=0.8;HOB=0.222222;AC=4;AN=6;DP4=4,0,6,0;MQ=37;FS=ACCAAGGTGAAGGAAGATGTCATCGACAAGGTGAAGGCTATCATATCGGC[C/G]AAGGAGGAGTACAAGGAGTTCCAGCTCCTCAAGAGGCAGAGGGTGGCTGA	GT:PL	1/1:56,6,0
c18834_g1_i6	388	.	G	C	67	PASS	DP=10;VDB=0.0414745;SGB=0.717222;RPB=0.974597;MQB=0.649731;BQB=0.89338;MQ0F=0.2;ICB=0.416667;HOB=0.444444;AC=4;AN=6;DP4=4,0,5,0;MQ=27;FS=AAAACAAGAAAGAAGAAGAAGAAGAAGAAGATGGGAGTGTGCGATGAAGA[G/C]GACGACGGTTGGAGGCGGCAATGAGACCCGTGTGGCCCTGCCGGGAGCTA	GT:PL	1/1:66,9,0
c20971_g7_i1	261	.	C	T	20.1646	PASS	DP=10;VDB=0.0422968;SGB=2.63855;RPB=0.503877;MQB=1.00775;BQB=0.0559863;MQ0F=0;ICB=0.3;HOB=0.125;AC=1;AN=4;DP4=6,0,4,0;MQ=37;FS=AAGAAGAGATACAATATTGGTAAGCGAAGTGTGGTTGTCAAAGCAATCGT[C/T]GCCAGGTTCCTCTGTGGGCTTGTTTTATTCAAGCGGATTTTACATTTGCT	GT:PL	0/0:0,9,86
c19903_g2_i4	415	.	T	C	48.0818	PASS	DP=10;VDB=0.0424884;SGB=2.87247;RPB=0.0476173;MQB=0.952347;BQB=0.333321;MQ0F=0;ICB=0.3;HOB=0.125;AC=1;AN=4;DP4=5,0,5,0;MQ=37;FS=TCCCTAATTGACTACAGTAGTAGCTAGCTGTATATCACGGTGTTTCCTCG[T/C]CCCTCACTCACCGGATGGTGATCTACTGGTGATGCGGATGTCCTCTAGCC	GT:PL	0/0:0,3,33
c19641_g1_i5	94	.	C	G	81	PASS	DP=10;VDB=0.0451409;SGB=3.89732;RPB=0.279932;MQB=1.00775;BQB=0.783809;MQ0F=0;ICB=0.416667;HOB=0.444444;AC=2;AN=6;DP4=4,0,6,0;MQ=37;FS=TCGATGATGAGCATGTCAACTACATTGACTCTTGAAGCAAAGTGTGAAGC[C/G]GCACAAAGAGCGAAGCATGTACAAGGCACTTGGAGGTAGTTACCAGCACT	GT:PL	0/0:0,3,28
c19990_g1_i4	374	.	T	C	22.2785	PASS	DP=10;VDB=0.0452455;SGB=2.63855;RPB=0.503877;MQB=0.167959;BQB=1.00775;MQ0F=0;ICB=1;HOB=0.5;AC=1;AN=2;DP4=6,0,4,0;MQ=33;FS=ACCAGTACTGTGAAGGAAAGGTGAAAAGTACCGTGAACAACGGGGTGAAA[T/C]AGAACCTGAAACCGTACGCCTACAAGCGGTCGGAGCCAAGCGATTTGGTG	GT:PL	0/1:51,0,92
c20244_g3_i1	1079	.	T	G	50	PASS	DP=10;VDB=0.0456508;SGB=2.87247;RPB=0.900802;MQB=0.900802;BQB=0.900802;MQ0F=0;ICB=0.3;HOB=0.125;AC=1;AN=4;DP4=3,0,5,0;MQ=37;FS=GTGTTTTGTCTCAGAGTTCCTTGTCGGCAAGGCAATTCTGTCTTGAAATT[T/G]ATGTAAAGTGCGATAATATCTAACTCTTATATCCTTATCTTGTGAATGAG	GT:PL	0/1:82,0,10
c16252_g1_i1	389	.	T	C	25.6799	PASS	DP=10;VDB=0.045681;SGB=1.56341;RPB=0.0916482;MQB=0.733186;MQSB=1;BQB=0.641538;MQ0F=0;ICB=1;HOB=0.5;AC=1;AN=2;DP4=6,1,3,0;MQ=35;FS=CCGCTCCTGTACCCCGTACCGGTCATCATCAGCACCTCCCTCGAAGCCTA[T/C]CAGGGGACGCCATCGCCATCTGCCGCCTCCTACCCTCGAACCGCCACTGT	GT:PL	0/1:55,0,145
c8929_g1_i1	78	.	A	G	29.8622	PASS	DP=10;VDB=0.0481133;SGB=1.56341;RPB=0.733186;MQB=0.916482;BQB=0.916482;MQ0F=0;ICB=0.128205;HOB=0.0555556;AC=1;AN=6;DP4=7,0,3,0;MQ=37;FS=CCAAGGTCAGGAACAAACGGCTGCAGAAGAAGTTCAATGGCACGGCGACG[A/G]AGCCCAGGCTGTCGGTGTTCTGCTCCAACCGGCAGCTCTACGCCGTGCTC	GT:PL	0/0:0,9,81
c20335_g7_i2	348	.	C	T	47.7697	PASS	DP=10;VDB=0.0483573;SGB=2.63855;RPB=0.559863;MQB=0.503877;BQB=0.895781;MQ0F=0.3;ICB=0.3;HOB=0.125;AC=1;AN=4;DP4=6,0,4,0;MQ=25;FS=CTGTATTGTTCTGTTAGGAAGTGCATGCCAGGAATGCTGCTGCTATGCCG[C/T]AGACACGTCTCGCATGCCACAGATTATCAAGGATAGCTAGCTAAAGTCAC	GT:PL	0/1:80,0,19
c17377_g1_i4	649	.	C	T	25.0325	PASS	DP=10;VDB=0.0506481;SGB=1.56341;RPB=0.916482;MQB=0.916482;BQB=0.183296;MQ0F=0;ICB=0.128205;HOB=0.0555556;AC=1;AN=6;DP4=7,0,3,0;MQ=37;FS=GGTGCTTGTGCTTTGGCTGGAACTGGACTTCCTATTGACAGGTTTCAGAC[C/T]GCTAAAGATTTGAAGTTTACAGCTCCAATGAAGAACAGCATTGATGCAGT	GT:PL	0/1:58,0,55
c19094_g2_i2	104	.	G	A	69	PASS	DP=10;VDB=0.0516381;SGB=0.00946272;RPB=1.00775;MQB=1.00775;BQB=0.559863;MQ0F=0;ICB=0.8;HOB=0.222222;AC=2;AN=6;DP4=6,0,4,0;MQ=37;FS=GCCACCCCTCAGACTGGTTCACAGAGTTCAGCCGCCAGCCCGGCTGGTTC[G/A]GCTCCGGCCGCCTCGAGTGGCGCTGCCCTGCTGGTTTCTCTGTTGGTCTC	GT:PL	0/1:58,0,26
c18834_g1_i6	385	.	A	G	78	PASS	DP=10;VDB=0.0525422;SGB=0.717222;RPB=0.89338;MQB=0.649731;BQB=0.730948;MQ0F=0.2;ICB=0.416667;HOB=0.444444;AC=4;AN=6;DP4=4,0,5,0;MQ=27;FS=ATGAAAACAAGAAAGAAGAAGAAGAAGAAGAAGATGGGAGTGTGCGATGA[A/G]GAGGACGACGGTTGGAGGCGGCAATGAGACCCGTGTGGCCCTGCCGGGAG	GT:PL	1/1:69,9,0
c17891_g1_i1	349	.	G	A	38.2336	PASS	DP=10;VDB=0.0550934;SGB=2.63855;RPB=0.335918;MQB=1.00775;BQB=0.783809;MQ0F=0;ICB=0.07;HOB=0.03125;AC=1;AN=8;DP4=6,0,4,0;MQ=37;FS=GAAATTTCCAGAGATGATGGGATCGGTTCAGCTGCTGATACCTACCCCCC[G/A]CCAGCAAGGTGTAGGCAACAAGCTGCCCATACGTGCTTAAAGTCCCAATC	GT:PL	0/0:0,3,25
c18991_g1_i2	274	.	C	T	43.3286	PASS	DP=10;VDB=0.0550934;SGB=2.63855;RPB=0.895781;MQB=1.00775;BQB=0.895781;MQ0F=0;ICB=1;HOB=0.5;AC=1;AN=2;DP4=6,0,4,0;MQ=37;FS=CGTAGGGCGAGAGATAGGCAAATCCGTCTCTCACATAGCCTGAGATCTGA[C/T]GCATACCCCTCACGGGGGAATTCGGTGATCCTATGCTGCCGAGAAAAAGC	GT:PL	0/1:72,0,105
c19271_g9_i1	190	.	T	C	68	PASS	DP=10;VDB=0.0615984;SGB=-0.971411;RPB=0.0812164;MQB=0.730948;BQB=0.89338;MQ0F=0;ICB=0.778547;HOB=0.28125;AC=5;AN=8;DP4=4,0,5,0;MQ=35;FS=GCTGTGGTTCTTCACAGTTTGTTTGACTCCATGGATCTGGATGTTAGACC[T/C]GCTTTGGTTAGTTCTGACAGTAGCTCTTGTGTTCCTCTGTGCAACCATGA	GT:PL	0/1:0,3,18
c19403_g6_i2	756	.	C	T	54	PASS	DP=10;VDB=0.0625499;SGB=0.0467143;RPB=0.895781;MQB=1.00775;BQB=0.895781;MQ0F=0;ICB=0.8;HOB=0.222222;AC=2;AN=6;DP4=6,0,4,0;MQ=37;FS=TCATTTGCAAGGCGCACTGAAGAGATAATTACTATATCCGGTGCTTAGGC[C/T]CTGTTGGGATGTCAACCTCTTGTGCTTTCCTCGGCATCGATACCAGTCAG	GT:PL	0/0:0,9,71
c17332_g1_i2	193	.	A	G	37.7551	PASS	DP=10;VDB=0.0649539;SGB=-0.535564;RPB=0.600535;MQB=0.900802;BQB=0.750668;MQ0F=0;ICB=0.4;HOB=0.125;AC=2;AN=8;DP4=5,0,3,0;MQ=37;FS=GCTGTTGTTTACTTAGGAACCGAACCCCGCAATATATTATCATAATATAA[A/G]AAATGGTGAAAATTGTTATGGATGCTGTTGTATAATCAGATAATGAGAGA	GT:PL	0/0:0,3,34
c19772_g1_i2	235	.	C	T	39.4358	PASS	DP=10;VDB=0.0649539;SGB=-0.535564;RPB=0.733186;MQB=0.916482;BQB=0.458241;MQ0F=0.1;ICB=0.4;HOB=0.125;AC=2;AN=8;DP4=7,0,3,0;MQ=32;FS=GGTGATGACTCCACCGTCGACCCACATGTACGAGCAATTCGTGGACTTCG[C/T]TGCTGTTGAAGAGTATCAAGACCCTGAGCAGTTTCCAGTGCTGGTAGAAG	GT:PL	0/1:36,3,0
c11219_g1_i1	247	.	A	G	28.5607	PASS	DP=10;VDB=0.0649539;SGB=1.56341;RPB=0.183296;MQB=0.916482;BQB=0.183296;MQ0F=0;ICB=0.5;HOB=0.5;AC=2;AN=4;DP4=7,0,3,0;MQ=37;FS=AAGGGAATCGGGTTAATATTCCCGAACCGGGACAGGGATATTTTTGCGGC[A/G]ACGCAAACGAACTTCGAGACGTCGGCGAGAGCCCCGAGAAGAGTTCTCTT	GT:PL	1/1:65,9,0
c18991_g1_i2	257	.	C	T	24.9681	PASS	DP=10;VDB=0.0649539;SGB=1.56341;RPB=0.183296;MQB=0.916482;BQB=0.458241;MQ0F=0;ICB=1;HOB=0.5;AC=1;AN=2;DP4=7,0,3,0;MQ=37;FS=TTGTCCCGGTGTAAGGACGTAGGGCGAGAGATAGGCAAATCCGTCTCTCA[C/T]ATAGCCTGAGATCTGACGCATACCCCTCACGGGGGAATTCGGTGATCCTA	GT:PL	0/1:54,0,103
c18387_g1_i3	289	.	C	A	25.4286	PASS	DP=10;VDB=0.0649539;SGB=1.56341;RPB=0.916482;MQB=0.733186;BQB=0.641538;MQ0F=0.2;ICB=1;HOB=0.5;AC=1;AN=2;DP4=7,0,3,0;MQ=29;FS=GACCACGACTCGTTCACCAATTTGTTCGAGCGCTATTGTGCGGCCTCTTC[C/A]CAGGAGCAAAAGAAGCAGTTAACCAATGAATTCATTCGCGAAATCTGCCA	GT:PL	0/1:54,0,71
c12444_g1_i1	281	.	C	T	117	PASS	DP=10;VDB=0.0655911;SGB=-0.179585;RPB=0.183296;MQB=0.916482;BQB=0.824834;MQ0F=0;ICB=0.8;HOB=0.222222;AC=4;AN=6;DP4=3,0,7,0;MQ=37;FS=ACACCTTCAAGCTGCTACATTGTCCTTTGCTCCGGCCTGCAGCCCTTCAA[C/T]GCTGCTGTTCTGAGCTTTTCATGGTCCTGTGCACCAGGCGCTCAGGTTCG	GT:PL	1/1:25,3,0
c18523_g2_i1	1009	.	C	T	68	PASS	DP=10;VDB=0.0665622;SGB=-0.661244;RPB=0;MQB=1;BQB=0.75;MQ0F=0;ICB=0.128205;HOB=0.0555556;AC=5;AN=6;DP4=2,0,4,0;MQ=37;FS=GCTTCGGTGTATGCTTGATAGTAAATCGATGTTCCGTTGTTGCTGACCTT[C/T]CAGAGCTATGTTCTCTCTTTGGTCCTTGCAAAGTTGGCATTGTCAGCATA	GT:PL	1/1:28,3,0
c12956_g1_i1	172	.	C	T	55	PASS	DP=10;VDB=0.0672958;SGB=2.87247;RPB=0.0476173;MQB=0.857112;BQB=0.952347;MQ0F=0;ICB=1;HOB=0.5;AC=1;AN=2;DP4=5,0,5,0;MQ=35;FS=ACGTTTGGCTCGTGTTAAGAAGGCCACTCTGATCGCTCCTCGCCCTGTTG[C/T]TGGCGCTCTCCGCCCCGTTGTGCACTCGCAAACTCAGAAGTACAACGCCA	GT:PL	0/1:83,0,92
c19941_g4_i1	751	.	A	C	108	PASS	DP=10;VDB=0.0686942;SGB=0.306861;RPB=0.75;MQB=1;BQB=0;MQ0F=0;ICB=0.4;HOB=0.125;AC=6;AN=8;DP4=2,0,8,0;MQ=37;FS=AGGTGGCCATTTCTTGTGCAGCAAATATCTATTTCATTTACCAGAGGGTC[A/C]GAAGTGGATGGCGAGCATTCTTTTATGGGTTTGGATCTTTCTTTGCTTCC	GT:PL	1/1:47,6,0
c20725_g1_i2	296	.	T	A	45.0104	PASS	DP=10;VDB=0.0714862;SGB=-0.535564;RPB=0.231146;MQB=0.924584;BQB=0.809011;MQ0F=0;ICB=1;HOB=0.166667;AC=3;AN=6;DP4=6,0,3,0;MQ=37;FS=CAAGCAGATCTTTTATTGGATTCTTCCAGCCTGAAGGTGATGAGGACATG[T/A]GCGGTTTTGACTTTCTTAATGGCGCCATGTCATTTGACAGCATCTGGGAT	GT:PL	0/0:0,12,101
c20404_g6_i3	410	.	C	T	36.1729	PASS	DP=10;VDB=0.0714862;SGB=-0.535564;RPB=0.824834;MQB=0.916482;BQB=0.641538;MQ0F=0;ICB=0.8;HOB=0.222222;AC=2;AN=6;DP4=7,0,3,0;MQ=37;FS=TGACGGTGCTGTCGTTCGTCCTGTCGGTGCTCATCTCGATCGTGATCCTG[C/T]TGTGCCGGGACTACATCAGCTACATCTTTACCGAGGGCGAGGAGGTGTCG	GT:PL	0/1:14,0,22
c17052_g1_i1	346	.	C	G	22.9317	PASS	DP=10;VDB=0.0714862;SGB=1.56341;RPB=0.115573;MQB=0.924584;BQB=0.809011;MQ0F=0;ICB=1;HOB=0.5;AC=1;AN=2;DP4=6,0,3,0;MQ=37;FS=CAAGCCGTTGAAGAGAACGTGAGCAAGATCGCTATCATGCTGGATGAGCG[C/G]ATGATGCAGCTCGCACACAAGGCCAAGGAGCACTTCCCACAGGCCGCTTC	GT:PL	0/1:52,0,110
c20133_g1_i3	200	.	T	A	33.6029	PASS	DP=10;VDB=0.0714862;SGB=1.56341;RPB=0.366593;MQB=0.916482;BQB=0.916482;MQ0F=0;ICB=0.128205;HOB=0.0555556;AC=1;AN=6;DP4=7,0,3,0;MQ=37;FS=AACCTCCTGGGCTTCGGCGGCGCCGACGTGAAGGATTCCAACCTGATGGA[T/A]GACGATCTGGATTGGTTACTGGCGGACGGTGGTGAGGTCGTGAACTTCCA	GT:PL	0/1:67,0,13
c17419_g1_i2	360	.	T	C	39.5347	PASS	DP=10;VDB=0.0714862;SGB=-2.57971;RPB=0.366593;MQB=0.916482;BQB=0.916482;MQ0F=0;ICB=1;HOB=0;AC=4;AN=8;DP4=7,0,3,0;MQ=37;FS=TCGCACTGTGGACAGCTCTTTGATGTCAGCAATTTAGCATCTATGAACTG[T/C]AGCCCTTGTGTTGGGAGTTATACATGGCATTCTCAGGTTGAGCCTGCTAG	GT:PL	1/1:25,3,0
c6111_g1_i1	435	.	T	A	42.6308	PASS	DP=10;VDB=0.0751808;SGB=0.0467143;RPB=0.0812164;MQB=0.487298;BQB=0.89338;MQ0F=0;ICB=0.8;HOB=0.222222;AC=2;AN=6;DP4=5,0,4,0;MQ=34;FS=AAGGTGTATGAAGCTTTGAAGCAGGTAGACCCGCAATACATACATGAGCC[T/A]TCAACCAAGGACTGGAAGGTGGCAAAGAAATTATGTAACATGTTACAGCC	GT:PL	0/0:0,3,24
c14993_g1_i1	108	.	C	G	62	PASS	DP=10;VDB=0.077463;SGB=0.0467143;RPB=0.0559863;MQB=1.00775;BQB=0.279932;MQ0F=0;ICB=0.3;HOB=0.125;AC=3;AN=4;DP4=6,0,4,0;MQ=37;FS=GATTTGACACTGAAGCTGTGAGCCTGCCTGCCCTGTTTGTGCTGGTACTC[C/G]GTACATACGTATAGAAATTTTCTTGCTAGTTTGCCTTGTTTTTTCTTCTT	GT:PL	0/1:65,0,92
c19645_g3_i4	170	.	G	A	34.1006	PASS	DP=10;VDB=0.0785113;SGB=-0.535564;RPB=0.824834;MQB=0.274945;BQB=0.733186;MQ0F=0.5;ICB=0.4;HOB=0.125;AC=2;AN=8;DP4=7,0,3,0;MQ=18;FS=ATTGTTTCAAGCGCTATTATTGACAAGTACATTGGAGAAAGTGCTCGTTT[G/A]ATTAGAGAAATGTTTGGCTATGCACGTGATCACCAACCATGCATCATCTT	GT:PL	0/1:25,1,0
c15803_g1_i1	105	.	T	C	26.9496	PASS	DP=10;VDB=0.0785113;SGB=1.56341;RPB=0.824834;MQB=0.916482;BQB=0.458241;MQ0F=0;ICB=1;HOB=0.5;AC=1;AN=2;DP4=7,0,3,0;MQ=37;FS=GATTTCACCAATGGATGGAACAAAATGGTCGACTCGTTGAGTGCCTCCGA[T/C]AAAGCTTGCGTTCAATCCTACTCCGCTAGCATCAACAGCATCGTCTTCGG	GT:PL	0/1:56,0,107
c20568_g2_i2	106	.	C	G	171	PASS	DP=10;VDB=0.0802296;SGB=0.424862;RPB=1;MQB=1;BQB=1;MQ0F=0.2;AC=6;AN=6;DP4=1,0,9,0;MQ=28;FS=ACTACGGGTTCCGTTCCGATGATGCTAAGCAAGTAGTCCACTATCAGACA[C/G]TGTCTCCAAAGAGTTTAGCTAAGTCCGTTCTTGAGGAAGGTGGCTGGTCA	GT:PL	1/1:25,3,0
c20732_g8_i1	517	.	A	C	47.9633	PASS	DP=10;VDB=0.0846253;SGB=0.0467143;RPB=0.279932;MQB=1.00775;BQB=0.783809;MQ0F=0;ICB=0.5;HOB=0.5;AC=2;AN=4;DP4=6,0,4,0;MQ=37;FS=CCCAAGATCCCACCTGCTGCATCCTAGCAGCCGCGCCGGCTCAGATCATC[A/C]ATCATGTGCGTGGTGCTGTCTGCTGCTGTGGCATGCAACATCAACGACTA	GT:PL	0/1:21,0,53
c15639_g1_i2	814	.	C	G	58	PASS	DP=10;VDB=0.0850649;SGB=0.891771;RPB=0.666643;MQB=0.952347;BQB=0.0476173;MQ0F=0;ICB=0.8;HOB=0.222222;AC=2;AN=6;DP4=5,0,5,0;MQ=37;FS=AGAGCAATGCAGGTAGTCAATGGACAGTCGTCAGGGATGTCTTCTTTGTG[C/G]TGCAATAGAGTCCACAACCTTTGAGGAAGTTTCGCGTGAAATGTTCATTC	GT:PL	0/1:17,0,56
c19114_g3_i1	359	.	A	T	171	PASS	DP=10;VDB=0.0859282;SGB=-1.54553;RPB=0.5;MQB=1;BQB=0.25;MQ0F=0;ICB=0.4;HOB=0.125;AC=6;AN=8;DP4=2,0,8,0;MQ=37;FS=ATCAAAATCATCTCGTCATGACCATGTTGCTTACATATCTGGCACCTCTG[A/T]GCAGCGGCAATCGGCTGAGAATTTGATCAAAGCTTTCATAATGTCTACTT	GT:PL	1/1:63,6,0
c9505_g1_i1	193	.	G	A	26.235	PASS	DP=10;VDB=0.0860477;SGB=-0.535564;RPB=0.733186;MQB=0.916482;BQB=0.916482;MQ0F=0;ICB=0.3;HOB=0.125;AC=3;AN=4;DP4=7,0,3,0;MQ=37;FS=GACCGGTTGATACTTGCATTCTTGACAATGAATGAAACTCTGACGTCTCG[G/A]ACAACACGGACCTTTGTATCTGTCAATACACAACGTTAACAAATAACATC	GT:PL	1/1:25,3,0
c19006_g1_i2	703	.	T	A	47.2263	PASS	DP=10;VDB=0.0896691;SGB=0.0467143;RPB=0.895781;MQB=0.783809;BQB=0.783809;MQ0F=0;ICB=0.4;HOB=0.125;AC=2;AN=8;DP4=6,0,4,0;MQ=35;FS=ACTATCAGCCTTTCATCTGAGCTGCCAGTGGTGGTCGAGTACAAGATAGC[T/A]GAGATGGGTTACATTAGATTTTACCTGGCTCCTAAGATTGAGGAAGATGA	GT:PL	0/0:0,3,25
c20367_g2_i7	1119	.	G	A	60	PASS	DP=10;VDB=0.0896691;SGB=-2.48239;RPB=0.0559863;MQB=0.559863;BQB=0.559863;MQ0F=0.1;ICB=1;HOB=0;AC=4;AN=8;DP4=6,0,4,0;MQ=29;FS=GCCTACGACCCTGAGCTACTCTTGCCACGTAGCTCTGCCTCCACGGCTCT[G/A]CCCCTCCGCTCAGCTCCCAACAAGGGCATTTGAAAGGAAGAACCAGTAAG	GT:PL	0/0:0,3,23
c19176_g1_i2	151	.	T	G	36.1542	PASS	DP=10;VDB=0.0900131;SGB=1.56341;RPB=0.274945;MQB=0.733186;BQB=0.733186;MQ0F=0;ICB=0.416667;HOB=0.375;AC=2;AN=8;DP4=7,0,3,0;MQ=35;FS=GTCCCTTGTGGACAAGGTGAAGGAGATTGTTGAGAGCAATGAAGTAAGGA[T/G]GTTGCCTAAAATTCCTAAGGGTACACGTGACTTTGGGAAAGAGCAAATGG	GT:PL	0/0:0,6,58
c20291_g1_i5	573	.	T	C	42.5429	PASS	DP=10;VDB=0.0900131;SGB=-2.57971;RPB=0.641538;MQB=0.641538;BQB=0.0916482;MQ0F=0.1;ICB=0.778547;HOB=0.28125;AC=3;AN=8;DP4=7,0,3,0;MQ=30;FS=CAGTTCGACGCGGATCTCGTCGCCAACAGCGGGAGGTCACTGGAAACCCT[T/C]GTTTCTGTTGGCATGACTCTGGGCGTCTCCACAAGGAACAAGGGGCTGCA	GT:PL	0/1:30,0,20
c17517_g1_i1	77	.	A	C	161	PASS	DP=10;VDB=0.0905795;SGB=3.75163;MQ0F=0;AC=4;AN=4;DP4=0,0,10,0;MQ=34;FS=TCTAAGTAGCTCGAGGAAAAGAGATTATTCCGTTAGTAGTGGCGAGCGAA[A/C]GCGGAGAAGCCTAAACCAATAAGATTTATCTCATTGGGGTTGTAGGGCTG	GT:PL	1/1:45,6,0
c18258_g1_i1	667	.	C	T	80	PASS	DP=10;VDB=0.0974253;SGB=3.89732;RPB=0.0559863;MQB=1.00775;BQB=0.335918;MQ0F=0;ICB=1;HOB=0.5;AC=1;AN=2;DP4=4,0,6,0;MQ=37;FS=CAGAATGAGATCTACCTCATCATGGCTCGCGTTATGATCGAGAAGGCTGC[C/T]CGCAACCAGGCCTACATCAACTTCCAAGCTTCCCTCCTCTCCAAGCCCAA	GT:PL	0/1:109,0,61
c20715_g2_i3	425	.	T	C	93	PASS	DP=10;VDB=0.0983363;SGB=5.83078;RPB=1;MQB=1;BQB=1;MQ0F=0;AC=2;AN=2;DP4=1,0,9,0;MQ=33;FS=GCTCGTTTTGTTCCACAACTGTTTTATTTTGCATCCCATTACTTGAAGAA[T/C]ACACTGTACAGAGGTAAAGCGCAAGGCTTGTAAACCTAAAAGAAAAAGTT	GT:PL	1/1:115,0,0
c20519_g2_i1	359	.	C	T	21.7931	PASS	DP=10;VDB=0.1;SGB=-2.68629;RPB=0.333333;MQB=0.666667;BQB=0;MQ0F=0.1;ICB=0.416667;HOB=0.444444;AC=4;AN=6;DP4=6,0,2,0;MQ=30;FS=CCTGTTATGCAAGAACTTGGGTTGATTGGATTGCGTATCCAAAGAATGCC[C/T]AGTGAACCAAACTTGGAATTTGGTATTCCTTCTCAATACAGCTATATGAC	GT:PL	0/0:0,18,57
c18491_g2_i12	256	.	C	T	20.559	PASS	DP=10;VDB=0.1;SGB=-2.68629;RPB=0.833333;MQB=1;BQB=0;MQ0F=0;ICB=0.4;HOB=0.125;AC=2;AN=8;DP4=6,0,2,0;MQ=37;FS=CGGCGGTTTCCATAGAAATTACAGCAACACCAATGGCGGGAACTGGTTCC[C/T]AGTGACGCGCGCCATGGATCCTCAGCCGTTCGTGCGACTCTCCGTCGGCC	GT:PL	0/1:29,0,24
c20869_g3_i3	545	.	C	T	97	PASS	DP=10;VDB=0.100525;SGB=-0.0654034;RPB=1;MQB=0.857143;BQB=0.142857;MQ0F=0;ICB=0.4;HOB=0.125;AC=6;AN=8;DP4=2,0,7,0;MQ=35;FS=AACAAGATTAACAACGTCGGATGGTGGTTCAAGCCTTGGTTTTACCAGCA[C/T]GCTCAGACGGCGCTGAAGAGGGGCGAGTTTGTGGAGTACATCCCGACAAG	GT:PL	0/1:0,3,32
c18897_g6_i6	431	.	T	C	23.625	PASS	DP=10;VDB=0.102722;SGB=1.56341;RPB=0.641538;MQB=0.916482;BQB=0.183296;MQ0F=0.1;ICB=0.3;HOB=0.125;AC=1;AN=4;DP4=7,0,3,0;MQ=33;FS=GAGCGAGATATTCCCGGTGGACATCCGGTCGGCGGGGCAGGCCATGAACG[T/C]CTCCATCGGCCTGTGCCTCACCTCCGTGCAGACGCAGTCGTTCCTGGCCA	GT:PL	0/1:56,0,24
c20367_g2_i3	1163	.	A	G	85	PASS	DP=10;VDB=0.104078;SGB=0.891771;RPB=0.238087;MQB=0.857112;BQB=0.666643;MQ0F=0;ICB=1;HOB=0.21875;AC=3;AN=8;DP4=5,0,5,0;MQ=35;FS=GCTCTGCCCCTCCGCTCAGCTCCCAACAAGGACATTTGAAAAGAAGAACC[A/G]GTAAGCTAGCAAGGAGACAACACAAGGTCATGTGTTGTTAGTTACTTTGG	GT:PL	0/0:0,3,35
c661_g1_i1	308	.	A	G	29.0519	PASS	DP=10;VDB=0.107235;SGB=-0.535564;RPB=0.916482;MQB=0.916482;BQB=0.274945;MQ0F=0;ICB=1;HOB=0.166667;AC=3;AN=6;DP4=7,0,3,0;MQ=37;FS=ATAGCCAATTATCCTTTCACGACATTACTGCCGAATCTTGGAGTTGTCTC[A/G]TTAGATTTCGATGCTACAATGGTCGTGGCGGACCTTCCTGGTCTGCTGGA	GT:PL	0/1:42,0,16
c19785_g1_i3	69	.	G	A	76	PASS	DP=10;VDB=0.111502;SGB=3.89732;RPB=1.00775;MQB=1.00775;BQB=0.559863;MQ0F=0;ICB=0.128205;HOB=0.0555556;AC=1;AN=6;DP4=4,0,6,0;MQ=37;FS=CGGCGGCAAGAAGAAGCCGGCGGGGACGTCCGACGCCGGCAAGCGCCCTC[G/A]GAAATGCGTCATCCTGTGAAACGCAGCCTCGATCGTCTTCTTCGCGCGTC	GT:PL	0/0:0,3,37
c19541_g2_i3	247	.	G	T	21.9634	PASS	DP=10;VDB=0.11189;SGB=1.56341;RPB=0.183296;MQB=0.916482;BQB=0.916482;MQ0F=0;ICB=0.07;HOB=0.03125;AC=1;AN=8;DP4=7,0,3,0;MQ=37;FS=GGCTGGACTATCCAGCACGTCGACTACAAGGACACCTCCGAGAAGGAAGA[G/T]ATCAGAATCCGCGGATTTAAGTTTGAGAAGGTCGAACAGTTAGAGGCGAA	GT:PL	0/0:0,6,58
c19302_g1_i9	382	.	T	C	79	PASS	DP=10;VDB=0.114818;SGB=1.20553;RPB=0.727822;MQB=0.559863;BQB=0.279932;MQ0F=0.2;ICB=0.5;HOB=0.5;AC=2;AN=4;DP4=4,0,6,0;MQ=27;FS=CCCGAGGCCTTCGCCGAGCTCAAGGTGAAGGAGCTCAAGAACGGCCGCCT[T/C]GCCATGTTCTCCATGTTCGGGTTCTTCGTGCAGGCCATCGTCACCGGCAA	GT:PL	0/1:59,0,3
c19510_g1_i7	132	.	T	C	35.7936	PASS	DP=10;VDB=0.116687;SGB=-0.535564;RPB=0.346719;MQB=0.924584;BQB=0.346719;MQ0F=0;ICB=1;HOB=0.166667;AC=3;AN=6;DP4=6,0,3,0;MQ=37;FS=AAATTTTGCCTAAACATTGCTGGGGACACCCCTTCTTCCAATCGTCTATT[T/C]GATGCGATAGTGAGCCACTGTGTCCCTGTTATCATCAGTGATGACATTGA	GT:PL	0/0:0,3,23
c16798_g1_i2	634	.	G	C	155	PASS	DP=10;VDB=0.121227;SGB=-1.77754;RPB=1;MQB=1;BQB=1;MQ0F=0;ICB=0.07;HOB=0.03125;AC=7;AN=8;DP4=1,0,9,0;MQ=37;FS=GTCGACCTCCCGAGATGGGTGCACTCTGTGGTCCGGGAGGAGTGGACGGC[G/C]GAGGTGTTCGATGTCGAGCTGATGAAGGAGCAGAACATCGAGGAGGAGCT	GT:PL	1/1:47,6,0
c7518_g1_i1	58	.	C	T	30.6803	PASS	DP=10;VDB=0.121629;SGB=-0.535564;RPB=0.733186;MQB=0.641538;MQSB=0.625;BQB=0.916482;MQ0F=0;ICB=0.8;HOB=0.222222;AC=2;AN=6;DP4=6,1,2,1;MQ=33;FS=TCTTCGTCGCGACTGCCTCCAGGTGGTTGTGCCCCTGCATCCCTCTCGTT[C/T]AGATGGTCTCCATGGGATCCAGGTGGCGGATGGTGCCTACCGTCGGGGAG	GT:PL	0/1:25,3,0
c17746_g1_i2	126	.	T	C	100	PASS	DP=10;VDB=0.12166;SGB=1.20553;RPB=0.783809;MQB=0.895781;BQB=0.895781;MQ0F=0;ICB=0.3;HOB=0.125;AC=3;AN=4;DP4=4,0,6,0;MQ=35;FS=ATGCGCCGCCGTGTGCGGTGCAGCATATGCCCCAGTAGCTGGCCTGGTCG[T/C]ACGACTTAACCCGTTGTACGATTGCCAAAGCCATATCACTATGGTGAAAC	GT:PL	1/1:82,9,0
c16252_g1_i1	301	.	G	A	62	PASS	DP=10;VDB=0.123672;SGB=0.717222;RPB=0.857112;MQB=0.333321;MQSB=0.875;BQB=0.952347;MQ0F=0;ICB=1;HOB=0.166667;AC=3;AN=6;DP4=4,1,4,1;MQ=29;FS=CGCACGCCTGACTCCGCAGGCGCACGCCCAAGCACTGCAGCAACCACTCC[G/A]CCACCGCAGAGCTCATTGGGAAGGAACGCCGTTCTGCCCGCTCCTGTACC	GT:PL	0/0:0,3,25
c17226_g1_i2	209	.	C	T	37.7917	PASS	DP=10;VDB=0.126715;SGB=-0.535564;RPB=0.0916482;MQB=0.916482;BQB=0.916482;MQ0F=0;ICB=0.4;HOB=0.125;AC=2;AN=8;DP4=7,0,3,0;MQ=37;FS=TCCAGCAAGTCTGACAGGCAGCACTCGAAATAGCACCAGCTAGGAGGAGG[C/T]GAGGAGCAGGCTGCAGGCATTGCAGCTCGATGGGTCTCCTGATTGATTTA	GT:PL	0/1:29,0,23
c19644_g5_i2	590	.	C	A	27.7724	PASS	DP=10;VDB=0.126715;SGB=-2.57971;RPB=0.346719;MQB=0.924584;BQB=0.924584;MQ0F=0;ICB=0.8;HOB=0.222222;AC=4;AN=6;DP4=6,0,3,0;MQ=37;FS=TCATTTGCTAGATTAGGTGATGAGAAGTGGACATGGCTGCCACCACACTC[C/A]AACTTTGAGGACTGCATCTATAAGGATGATCTATTATATGCAGTGACATT	GT:PL	0/1:21,0,75
c5186_g1_i1	108	.	G	A	98	PASS	DP=10;VDB=0.126977;SGB=-0.821;RPB=0.503877;MQB=1.00775;BQB=0.727822;MQ0F=0;ICB=0.128205;HOB=0.0555556;AC=5;AN=6;DP4=4,0,6,0;MQ=37;FS=ATGCGCGCCCTGCAGGAGCTCATCCCCAACTGCAACAAGATCGACAAGGC[G/A]TCGATGCTGGAGGAGGCGATCGAGTACCTGAAGACCCTGCAGCTGCAGGT	GT:PL	1/1:80,9,0
c17746_g1_i2	127	.	A	G	104	PASS	DP=10;VDB=0.126977;SGB=1.20553;RPB=0.783809;MQB=0.895781;BQB=0.727822;MQ0F=0;ICB=0.3;HOB=0.125;AC=3;AN=4;DP4=4,0,6,0;MQ=35;FS=TGCGCCGCCGTGTGCGGTGCAGCATATGCCCCAGTAGCTGGCCTGGTCGT[A/G]CGACTTAACCCGTTGTACGATTGCCAAAGCCATATCACTATGGTGAAACG	GT:PL	1/1:80,9,0
c14345_g1_i1	468	.	C	T	54	PASS	DP=10;VDB=0.127985;SGB=2.63855;RPB=0.111973;MQB=1.00775;BQB=1.00775;MQ0F=0;ICB=0.416667;HOB=0.444444;AC=2;AN=6;DP4=6,0,4,0;MQ=37;FS=GAGTGTAATATCTGCTTTGAAATGGCTGCTGAGCCGGTGGTTACCTCCTG[C/T]GGCCATCTTTTCTGCTGGCCATGTTTATATCAGTGGTTGCATGTCCACTC	GT:PL	0/0:0,12,98
c20324_g2_i1	561	.	G	A	55	PASS	DP=10;VDB=0.129862;SGB=3.8543;RPB=0.733186;MQB=0.824834;BQB=0.824834;MQ0F=0;ICB=1;HOB=0.5;AC=1;AN=2;DP4=3,0,7,0;MQ=34;FS=CCAGGCGACTGTTTAACAAAAACACATGGCTATGCGAAATCGAAAGATGA[G/A]GTATATGGCCTGACACCTGCCCGGTGCTGGAAGNNNNNNNNNNNNNNNNN	GT:PL	0/1:84,0,50
c19395_g5_i1	156	.	T	C	90	PASS	DP=10;VDB=0.131394;SGB=3.8543;RPB=0.916482;MQB=0.916482;BQB=0.824834;MQ0F=0;ICB=1;HOB=0.5;AC=1;AN=2;DP4=3,0,7,0;MQ=37;FS=CAACAAAAGAAGACGCAACCGCCGTAACAGACGCCAACGCCGTAGACGTG[T/C]ACAGAGAAACCACCGTTTGGCTCGTCATCAACGCCGTCAACGTAAACACC	GT:PL	0/1:119,0,52
c17983_g1_i2	551	.	T	C	54	PASS	DP=10;VDB=0.133161;SGB=0.717222;RPB=0.523791;MQB=0.952347;BQB=0.0952347;MQ0F=0;ICB=0.3;HOB=0.125;AC=3;AN=4;DP4=5,0,5,0;MQ=37;FS=GGTGCCTCTCATCCAACTTTGTTCACTGGTTGCAACTTTTCAGGAGGAAC[T/C]AGAACGATTCCATTCGATTATATTGCTTCTCACCTAAAGGCCTTGCGTGA	GT:PL	1/1:56,9,0
c18070_g1_i1	103	.	T	C	81	PASS	DP=10;VDB=0.14143;SGB=4.81769;MQ0F=0;AC=2;AN=2;DP4=0,0,8,0;MQ=34;FS=GGCTCAAGCACGCCACCGAAGTTGTGGCATTGACATTATTGGTAGGCCTC[T/C]GTGGTCCAGCCGTGTTGATGGGTAGGAGAGCGTCGTGTGGCGAGTGAAGC	GT:PL	1/1:104,24,0
c20070_g7_i1	123	.	C	G	26.6918	PASS	DP=10;VDB=0.142856;SGB=-0.535564;RPB=0.916482;MQB=0.916482;BQB=0.458241;MQ0F=0;ICB=0.8;HOB=0.222222;AC=2;AN=6;DP4=7,0,3,0;MQ=37;FS=TGGAGGAGGAGGCGGAGGAGGAGGGATCTCACAAGGACGACAACTCTCTG[C/G]TGTCGGAAGCAGAGGAGAGGACATGGCGGAGAAGAAGGGAGCCGCGGCGA	GT:PL	0/1:17,0,47
c19638_g1_i1	165	.	A	G	27.2468	PASS	DP=10;VDB=0.142856;SGB=1.56341;RPB=0.641538;MQB=0.916482;BQB=0.366593;MQ0F=0;ICB=0.3;HOB=0.125;AC=1;AN=4;DP4=7,0,3,0;MQ=37;FS=TCGAGGTGATCGTTGTGAGCGGCGGCGGCGCGAACGCCTACTTCGAGGTG[A/G]CCCGCCCCGTGGCGCCGCGTGTGCACCACTTCAACCCGTTCATCTCGCCG	GT:PL	0/1:59,0,76
c19177_g3_i1	196	.	A	T	125	PASS	DP=10;VDB=0.144519;SGB=6.88315;MQ0F=0.1;AC=2;AN=2;DP4=0,0,10,0;MQ=31;FS=CCTGCAGCCACGCATGCATCGCTACTACTGCGTGCATATATATGAACATC[A/T]TCAGCAAGATGCATGATCGTGAAAGCTGAAAGCCGGGCTTCTCTCTCTTG	GT:PL	1/1:148,30,0
c18916_g2_i2	363	.	G	A	54	PASS	DP=10;VDB=0.145389;SGB=2.63855;RPB=0.62023;MQB=0.868321;BQB=0.248092;MQ0F=0;ICB=0.416667;HOB=0.444444;AC=2;AN=6;DP4=4,0,4,0;MQ=35;FS=TGGAAGAGGCTGTCGGAGAAAGAGAGTGTAAACTATGTCGCACTGACGGG[G/A]CCCCTTCCAGACTTGGATGAGTGGTCTGCATCAGTTCCTAGTGAGCTAAG	GT:PL	0/0:0,6,34
c15867_g1_i1	93	.	A	C	20.0501	PASS	DP=10;VDB=0.148533;SGB=-0.535564;RPB=0.183296;MQB=0.366593;BQB=0.916482;MQ0F=0;ICB=0.4;HOB=0.125;AC=2;AN=8;DP4=7,0,3,0;MQ=34;FS=GGGTGCGAAAGTGGTGCCTCCTGTTGATGGTGATTCTGATCCATGGGGTA[A/C]GAAAGTGGTTGCTCCTGCTGATGGTGATTCGGATCCATGGGGTAAGAAAG	GT:PL	0/1:25,3,0
c20440_g2_i1	495	.	T	G	31.3533	PASS	DP=10;VDB=0.148533;SGB=-2.57971;RPB=0.916482;MQB=0.916482;BQB=0.824834;MQ0F=0;ICB=0.778547;HOB=0.28125;AC=3;AN=8;DP4=7,0,3,0;MQ=37;FS=TTGATCTGCCCTGGGATTCTGAGGAAGAGAAATATCTTCACAAGTCACTC[T/G]TTGACTACGCTCATGAAATGCCCACGAAACCATGTGGTAGTCTGCTTGTT	GT:PL	0/1:27,0,22
c19382_g1_i4	448	.	A	G	32.5394	PASS	DP=10;VDB=0.152777;SGB=2.63855;RPB=0.248092;MQB=0.992367;BQB=0.868321;MQ0F=0;ICB=1;HOB=0.5;AC=1;AN=2;DP4=4,0,4,0;MQ=37;FS=GAAGCCGCCTGCCCCCAGCTTTGCTGTGGGTGGGAGTGGTGGAGCCGCCG[A/G]ACCAAGCGGTTAGTAGGTGAGTGATGGGGTGACGCAGGAAGGTAGTCCAT	GT:PL	0/1:61,0,66
c20962_g3_i7	493	.	T	C	92	PASS	DP=10;VDB=0.153613;SGB=-0.971411;RPB=0.142852;MQB=0.0476173;BQB=0.761877;MQ0F=0.5;ICB=0.07;HOB=0.03125;AC=7;AN=8;DP4=5,0,5,0;MQ=18;FS=GGTAGTATTATCGGAAGTGCTTCCCTGCGGAGACAATCTCAGATTCTATA[T/C]AGATATCCATCACTGAAAGTAGTTAACTTCAGAGGAAATGTTCAGACACG	GT:PL	0/1:0,3,4
c18860_g5_i2	517	.	A	G	104	PASS	DP=10;VDB=0.164385;SGB=1.29402;RPB=0.115573;MQB=0.924584;BQB=0.924584;MQ0F=0;ICB=0.5;HOB=0.5;AC=2;AN=4;DP4=3,0,6,0;MQ=37;FS=GAGTCTCATGCGAATGCGAGTGTAATCATGTGAGGAGCTGTGGAGCAACC[A/G]AGTTATTCAGACAATGAGTGAAAATTAGATGGCTCGGTGAAAATTGTCTT	GT:PL	0/1:47,0,26
c17369_g1_i1	167	.	T	C	58	PASS	DP=10;VDB=0.16458;SGB=2.87247;RPB=0.761877;MQB=0.952347;BQB=0.761877;MQ0F=0;ICB=1;HOB=0.5;AC=1;AN=2;DP4=5,0,5,0;MQ=37;FS=GTTGGTGGACGCTACATTCAGGTTGGCGTTGTCTCGTGGGGTTACGGCTG[T/C]GCCCAGCCCAACAGCCCTGGAGTTTATGCCCGCGTTTCCGCCGGTGCGGA	GT:PL	0/1:86,0,82
c14884_g1_i1	102	.	G	C	33.9059	PASS	DP=10;VDB=0.166456;SGB=-0.535564;RPB=0.924584;MQB=0.924584;BQB=0.346719;MQ0F=0;ICB=1;HOB=0.166667;AC=3;AN=6;DP4=6,0,3,0;MQ=37;FS=GGATGTGCTGGGTCATGGCGTGGAGCACTTCGGCTTCGGGTGACGGAGGG[G/C]ACAAGTCGGAGGAGCCCGTCGTGGTGCTCCTACCGGACGTGTCGCACCAG	GT:PL	0/1:18,0,50
c10799_g1_i1	72	.	C	T	71	PASS	DP=10;VDB=0.168287;SGB=0.0467143;RPB=0.783809;MQB=1.00775;BQB=0.279932;MQ0F=0;ICB=1;HOB=0.166667;AC=3;AN=6;DP4=6,0,4,0;MQ=37;FS=TACCCAGAGTCATCATGAATATGAAGTGAAGCTATGGCTATGATTGTTGG[C/T]AAATGCTTTGATCTGTACTTAAGTGGACCTAGTACATGTGATCTATATGC	GT:PL	1/1:85,9,0
c16555_g1_i3	139	.	G	C	84	PASS	DP=10;VDB=0.17309;SGB=-0.674143;RPB=0.335918;MQB=0.503877;BQB=0.279932;MQ0F=0;ICB=0.128205;HOB=0.0555556;AC=5;AN=6;DP4=4,0,6,0;MQ=33;FS=TTTACTTAGGGTGACCTATGAATGGAGTGCTGATAAGGGGCGATGATGTT[G/C]AACCTTTTCTGAATTGCATGCCATTGAGCAATCAAGGCAGCTGTGGGTAT	GT:PL	1/1:30,3,0
c12956_g1_i1	185	.	C	T	37.4597	PASS	DP=10;VDB=0.176409;SGB=2.63855;RPB=0.167959;MQB=0.783809;BQB=0.279932;MQ0F=0;ICB=1;HOB=0.5;AC=1;AN=2;DP4=6,0,4,0;MQ=35;FS=GTTAAGAAGGCCACTCTGATCGCTCCTCGCCCTGTTGCTGGCGCTCTCCG[C/T]CCCGTTGTGCACTCGCAAACTCAGAAGTACAACGCCAAGGTTCGCGCTGG	GT:PL	0/1:66,0,78
c18511_g1_i2	199	.	G	A	24.7463	PASS	DP=10;VDB=0.17915;SGB=1.56341;RPB=0.733186;MQB=0.733186;BQB=0.733186;MQ0F=0;ICB=1;HOB=0.5;AC=1;AN=2;DP4=7,0,3,0;MQ=35;FS=GGCGGAAACTATACATGGGGACGCGTTGGCGATGAGTTTTTCGGCGGCAC[G/A]GACCTAACGGAGGAAGAGCTGCGGGAGCTGCGAGAGCAGCAAGAGAAACT	GT:PL	0/1:54,0,119
c17412_g1_i1	735	.	A	G	20.7476	PASS	DP=10;VDB=0.18;SGB=0.604408;RPB=1;MQB=1;BQB=0.4375;MQ0F=0;ICB=0.128205;HOB=0.0555556;AC=1;AN=6;DP4=8,0,2,0;MQ=37;FS=TGAAAGGTGGATATGGGATGCGTGGTTATATGCGCACCCCAACTACTGTT[A/G]ATGGATTATCAGCCACTGCTCAAGAATGTTCTCTCACACTATCTACACCG	GT:PL	0/0:0,18,125
c16606_g1_i3	356	.	T	A	26.0752	PASS	DP=10;VDB=0.185719;SGB=-0.535564;RPB=0.458241;MQB=0.916482;BQB=0.458241;MQ0F=0;ICB=0.5;HOB=0.5;AC=2;AN=4;DP4=7,0,3,0;MQ=37;FS=GAGAATCTCAAAATCCCCCGGAGATTCATCATCGGTACTAGTTCATTTCC[T/A]TGCCTTGTAGTATGCAGGTTGTTAGGATTCTTAGGAGCAGTGGTGTTTCA	GT:PL	0/1:34,0,99
c17860_g1_i2	304	.	G	A	66	PASS	DP=10;VDB=0.197286;SGB=0.717222;RPB=0.904729;MQB=0.952347;BQB=0.761877;MQ0F=0;ICB=0.8;HOB=0.222222;AC=2;AN=6;DP4=5,0,5,0;MQ=37;FS=CAATATATCTAAGACCACCGGAAAACATCCTCTCTCAAAATGAGCTGATC[G/A]CGAAATGGGAAAAGCTCTCTGGAAATGTTATCGAGAAAATTTACATTCCG	GT:PL	0/0:0,3,29
c18311_g1_i2	417	.	T	A	46.4699	PASS	DP=10;VDB=0.197777;SGB=2.63855;RPB=0.279932;MQB=0.727822;BQB=0.503877;MQ0F=0;ICB=1;HOB=0.5;AC=1;AN=2;DP4=6,0,4,0;MQ=34;FS=GTTCTCGGACACTGCGCTTCCCATTCGATTTCGATCATGTTCATTCTCAC[T/A]GCAACTTTTGAAAAATAAAAATGAATAAAATGACAAAAAAAAAGCNNNNN	GT:PL	0/1:75,0,90
c18991_g3_i1	443	.	C	G	54	PASS	DP=10;VDB=0.200442;SGB=2.87247;RPB=0.523791;MQB=0.857112;BQB=0.857112;MQ0F=0;ICB=0.3;HOB=0.125;AC=1;AN=4;DP4=5,0,5,0;MQ=35;FS=CTGCCCGGTGCTGGAAGGTTAAGAGGACGGGTCAGCCGCAAGGCGAAGCT[C/G]AGAATTTAAGCCCCAGTAAACGGCGGTGGTAACTATAACCATCCTAAGGT	GT:PL	0/0:0,3,36
c20876_g1_i1	52	.	T	A	27.8073	PASS	DP=10;VDB=0.21346;SGB=1.56341;RPB=0.916482;MQB=0.916482;BQB=0.916482;MQ0F=0;ICB=0.128205;HOB=0.0555556;AC=1;AN=6;DP4=7,0,3,0;MQ=37;FS=GGGAGCATGCATCCATGTACAGTCTGCAGACACGATATCCACTCTTCTGT[T/A]CATTCATGTACAGTATGTACAGATTTGCACTATTCAGTAGGCACTATGGC	GT:PL	0/0:0,3,17
c14650_g1_i1	124	.	G	A	95	PASS	DP=10;VDB=0.216674;SGB=-1.04402;RPB=0.952347;MQB=0.952347;BQB=0.0476173;MQ0F=0;ICB=0.8;HOB=0.222222;AC=4;AN=6;DP4=5,0,5,0;MQ=37;FS=ACGACGGCAGGGAGAAGCGTGTGTTTTCTCTCGCGACGGAGGAGAAGGCT[G/A]TTTCGGGGTCCAAATCCAAAGAAGACAACGTGCTTGTCTGCTCCACTGCC	GT:PL	0/1:45,0,42
c20082_g4_i2	755	.	G	A	27.2042	PASS	DP=10;VDB=0.22;SGB=-2.68629;RPB=0.666667;MQB=1;BQB=0.166667;MQ0F=0;ICB=0.4;HOB=0.125;AC=2;AN=8;DP4=6,0,2,0;MQ=37;FS=GTCGCTATAGGAAAACGCTTACAGGATTATGGTCACCGTGTGCGTTTGGC[G/A]ACTCATGCAAACTTTAAGGAGTTTGTACTAACAGCTGGCCTGGAGTTTTA	GT:PL	0/1:29,0,26
c19990_g1_i8	186	.	A	C	80	PASS	DP=10;VDB=0.224313;SGB=4.81769;RPB=0.875;MQB=0.125;BQB=0.5;MQ0F=0.3;AC=2;AN=2;DP4=2,0,8,0;MQ=18;FS=GGAGACGCCCCGTTTGAAATTGCCGGCACCATCCGGTAAGGCTAAATACT[A/C]CTGAGAGACCGATAGTGAACCAGTACTGTGAAGGAAAGGTGAAAAGCACT	GT:PL	1/1:103,13,0
c20773_g2_i11	1372	.	A	G	32.5716	PASS	DP=10;VDB=0.233642;SGB=0.717222;RPB=0.428556;MQB=0.523791;BQB=0.857112;MQ0F=0.6;ICB=0.416667;HOB=0.444444;AC=4;AN=6;DP4=5,0,5,0;MQ=14;FS=AGAAAGATCATGCGTGGTATAGCCTTGGCATTGGGAGGGGCAATTGATGC[A/G]TTTGAAGGGGAAACAGCTGGAGATCCTTTCTGGGTGCTAAGGTTGATTGG	GT:PL	1/1:3,3,0
c20906_g1_i8	121	.	A	G	23.47	PASS	DP=10;VDB=0.235765;SGB=1.56341;RPB=0.641538;MQB=0.916482;BQB=0.916482;MQ0F=0;ICB=0.3;HOB=0.125;AC=1;AN=4;DP4=7,0,3,0;MQ=37;FS=CTTGAACCCTCTGGAGCTCCCTCTGCCGTCCCTTGCCCCAGCCGGCGCTC[A/G]GTTCACCGGAGCAGGAGCAGTGGAGGTCTTCAGATCCACCGAGCCGCCGA	GT:PL	0/1:55,0,92
c17746_g1_i2	144	.	A	G	90	PASS	DP=10;VDB=0.241952;SGB=1.20553;RPB=0.783809;MQB=0.895781;BQB=0.895781;MQ0F=0;ICB=0.5;HOB=0.5;AC=2;AN=4;DP4=4,0,6,0;MQ=35;FS=TGCAGCATATGCCCCAGTAGCTGGCCTGGTCGTACGACTTAACCCGTTGT[A/G]CGATTGCCAAAGCCATATCACTATGGTGAAACGTCGGGGTGCAAGATCAC	GT:PL	0/1:79,0,24
c8035_g1_i1	92	.	A	G	23.109	PASS	DP=10;VDB=0.243476;SGB=1.56341;RPB=0.824834;MQB=0.916482;BQB=0.916482;MQ0F=0;ICB=0.3;HOB=0.125;AC=1;AN=4;DP4=7,0,3,0;MQ=37;FS=CGACGACGACGCTACCTGCAGCGACAGCGAGAGGCAAGACGACCGAGAGC[A/G]ATCAACCAGCCATGCAGGCCGGGAAGAGCGCGATGGAGGCGACCAAGGAG	GT:PL	0/0:0,3,25
c20244_g3_i1	1015	.	G	A	69	PASS	DP=10;VDB=0.243804;SGB=3.8543;RPB=0.916482;MQB=0.916482;BQB=0.458241;MQ0F=0;ICB=0.3;HOB=0.125;AC=1;AN=4;DP4=3,0,7,0;MQ=35;FS=TCAATCCAAGTCGTTTCAGGCTTGGACAACCTTGTCAACCCAAGCTACAA[G/A]ATTGCAGGATAATGTGTTTTGTCTCAGAGTTCCTTGTCGGCAAGGCAATT	GT:PL	0/1:101,0,12
c18655_g4_i4	272	.	C	G	53	PASS	DP=10;VDB=0.249971;SGB=0.0467143;RPB=1.00775;MQB=1.00775;BQB=0.559863;MQ0F=0;ICB=0.8;HOB=0.222222;AC=2;AN=6;DP4=6,0,4,0;MQ=37;FS=GGTTGGCTGCACGACATTGCCCTTGTCGTCTTTGGTATGATAATCGCTTT[C/G]TCAAGTCCACGTTGATGCAGCACCTGTATGTCAACATGTTTGACGAGATT	GT:PL	0/1:16,0,46
c19906_g4_i3	728	.	G	A	90	PASS	DP=10;VDB=0.25494;SGB=0.717222;RPB=0.523791;MQB=0.952347;BQB=0.666643;MQ0F=0;ICB=1;HOB=0.166667;AC=3;AN=6;DP4=5,0,5,0;MQ=37;FS=GATGCTGGAGGCAGGCCTGAGGGGAAGTGGCCGGCTATCACCCGGAAGAC[G/A]CAGGTTGTGTTGGATGCTGTGAAAGCTTCTATTGACAAGGGATGTGAACT	GT:PL	1/1:62,6,0
c20358_g2_i1	141	.	T	G	78	PASS	DP=10;VDB=0.25494;SGB=0.891771;RPB=0.0476173;MQB=0.952347;BQB=0.238087;MQ0F=0;ICB=0.8;HOB=0.222222;AC=4;AN=6;DP4=5,0,5,0;MQ=37;FS=ATTCAGTAACTTCATCTGTTGGTAATTCGGTAATTCATGCCCATGAGATT[T/G]ATATTCGGTAATTCAGTAATCCAATGCATCATCTGTTGTTGTCCAAAACG	GT:PL	0/1:0,3,24
c19172_g1_i9	146	.	G	A	113	PASS	DP=10;VDB=0.258434;SGB=-0.821;RPB=0.279932;MQB=1.00775;BQB=0.111973;MQ0F=0;ICB=0.778547;HOB=0.28125;AC=5;AN=8;DP4=4,0,6,0;MQ=37;FS=GGGCACAAGCCTTTGCCTCAAGGAGTATTCCGGTTAATTTTCATCAGCTG[G/A]TCCGCAATGCTGGAATATCAACTACAAGGAACTTGCTTGCAGATGATGCT	GT:PL	1/1:33,3,0
c19738_g2_i8	187	.	G	C	35.1092	PASS	DP=10;VDB=0.275636;SGB=1.56341;RPB=0.641538;MQB=0.916482;BQB=0.458241;MQ0F=0;ICB=0.128205;HOB=0.0555556;AC=1;AN=6;DP4=7,0,3,0;MQ=37;FS=GGAAGCCGAGCAGCTTGCCTTGAGCCTGAGTCGGTCGCCCTGGGCAAATT[G/C]CACAAGCTACCCTAGCAAGAACGCCTACTCGATCGCGCAGTACAGTAGCC	GT:PL	0/0:0,6,41
c19772_g1_i2	211	.	T	C	37.3125	PASS	DP=10;VDB=0.275912;SGB=-2.48239;RPB=0.895781;MQB=0.503877;BQB=0.503877;MQ0F=0;ICB=0.778547;HOB=0.28125;AC=3;AN=8;DP4=6,0,4,0;MQ=33;FS=GTCGCGTGTCCTCTGCACCGAGCCGGTGATGACTCCACCGTCGACCCACA[T/C]GTACGAGCAATTCGTGGACTTCGCTGCTGTTGAAGAGTATCAAGACCCTG	GT:PL	0/1:32,3,0
c20810_g3_i2	129	.	G	A	27.0368	PASS	DP=10;VDB=0.28;SGB=0.604408;RPB=0.875;MQB=1;BQB=0;MQ0F=0;ICB=0.128205;HOB=0.0555556;AC=1;AN=6;DP4=8,0,2,0;MQ=37;FS=CAGTGCGTCTGATGACTCTGGTGGGAGGCCTCATAGAGGAAGGGAGAATG[G/A]CATTCCCAGTTCTAGCAAGGAGGGCGAGTCTGCGGCTGCGTTGGCAGCAG	GT:PL	0/1:65,6,0
c20161_g7_i8	96	.	T	A	25.2392	PASS	DP=10;VDB=0.28;SGB=-2.68629;RPB=0.571429;MQB=1;BQB=0.642857;MQ0F=0;ICB=0.4;HOB=0.125;AC=2;AN=8;DP4=7,0,2,0;MQ=37;FS=TCGGCGGGAGGGCCGTCCGGGGTCGTAGGGATTAGTGTCCGTCCGGACTC[T/A]AGTGCGGCCTGCCTCTTTCAGAAGGTTGGAGCTCGGTCGACTCCCCTTCT	GT:PL	0/0:0,6,65
c9858_g1_i1	496	.	A	G	41.6313	PASS	DP=10;VDB=0.292464;SGB=1.56341;RPB=0.183296;MQB=0.916482;BQB=0.183296;MQ0F=0;ICB=0.128205;HOB=0.0555556;AC=1;AN=6;DP4=7,0,3,0;MQ=37;FS=ACATTTCGCGCACCGCTGCCCATGCCAAGTCTGACTTTGAGATTCATCCT[A/G]ACGTGGATTCTGATGTGTTTGTCAAACCCAGTGGTGACCACACTGATAGC	GT:PL	0/0:0,3,26
c20797_g1_i1	376	.	A	G	84	PASS	DP=10;VDB=0.295648;SGB=0.0813577;RPB=0;MQB=0.5;BQB=0.5;MQ0F=0.6;AC=6;AN=6;DP4=2,0,8,0;MQ=13;FS=ATGCAATATTTTTTCAGTGTCAGATGTGTGTGATGTCTGCACATTCAGTC[A/G]ACTTACGAAACTTTCTAGTGCATTTTGTTTGACATTCTGTCAAATCTTCT	GT:PL	1/1:4,3,0
c17_g1_i1	79	.	C	T	91	PASS	DP=10;VDB=0.296473;SGB=-1.04402;RPB=0.974597;MQB=0.974597;BQB=0.406082;MQ0F=0;ICB=0.8;HOB=0.222222;AC=4;AN=6;DP4=4,0,5,0;MQ=37;FS=TCGCTGTCCGTGACTTCTCGTCGGGAGAGCAGCGCCTTCCCGTCCAGATC[C/T]GCGTCGAGCGCGTCGGGGGACCTGTTCGAGGCGTACCCGCTTCTCCGCCA	GT:PL	0/1:45,0,40
c18892_g3_i2	758	.	G	A	30.5378	PASS	DP=10;VDB=0.301053;SGB=-0.535564;RPB=0.916482;MQB=0.916482;BQB=0.916482;MQ0F=0;ICB=0.8;HOB=0.222222;AC=2;AN=6;DP4=7,0,3,0;MQ=37;FS=CTTGAAATGTTGACCGGGATGAGGCCAATTGAGCATGGTAAAAATATAGT[G/A]AGAGAGGTAAACTCCGCTTGTCAATCAGGCAACATTTCTGGAATAATCGA	GT:PL	0/0:0,3,35
c16759_g1_i1	950	.	A	G	72	PASS	DP=10;VDB=0.303109;SGB=-0.661244;RPB=0.75;MQB=1;BQB=0;MQ0F=0;ICB=0.128205;HOB=0.0555556;AC=5;AN=6;DP4=2,0,4,0;MQ=37;FS=CGGGTCAGCCGGTGTCAGGACACAATGTATGAGGCTCTCGAGAAGCAAAA[A/G]CAACCTAGTGCAAAGTACAAGAATTTGCAAGGTAGAAGAACTAAAGCTGC	GT:PL	1/1:31,3,0
c18613_g2_i11	167	.	A	G	176	PASS	DP=10;VDB=0.312296;SGB=0.355435;RPB=1;MQB=1;BQB=1;MQ0F=0.1;AC=6;AN=6;DP4=1,0,9,0;MQ=33;FS=TGGTCCTCCATTTTCTACATTGAAAGCATTGCAAGAGTGAAGAAGCTTTC[A/G]TTGAGCGGCTTACTGCTGTACAAGCTACGGATAGCTGATCAGTTCTTCGT	GT:PL	1/1:50,6,0
c9804_g1_i1	299	.	G	A	21.8665	PASS	DP=10;VDB=0.327477;SGB=1.56341;RPB=0.641538;MQB=0.733186;BQB=0.274945;MQ0F=0;ICB=0.128205;HOB=0.0555556;AC=1;AN=6;DP4=7,0,3,0;MQ=35;FS=GGCAAAGGTGTTTCTGCCCATGTGGATTTTTTGCGTTACCCAAATGCGCC[G/A]CTTGGCAGCCCCGGTCATCAGTTTGTAAAAGGAATAGTACTAGATGAATG	GT:PL	0/0:0,3,21
c18655_g4_i2	166	.	G	C	42.3233	PASS	DP=10;VDB=0.331443;SGB=-2.48239;RPB=0.503877;MQB=0.895781;BQB=1.00775;MQ0F=0.3;ICB=0.778547;HOB=0.28125;AC=3;AN=8;DP4=6,0,4,0;MQ=25;FS=GTAATGTTCCTCTTTCAGGTTATGGCTTAGATGCATAAGAGAAGTGATCA[G/C]TAATCAATGGACCTGATATCTGGAGTTCCGGACTGTTGGACTACTAGTGA	GT:PL	0/0:0,6,38
c18613_g2_i11	173	.	C	T	214	PASS	DP=10;VDB=0.331571;SGB=0.355435;RPB=1;MQB=1;BQB=1;MQ0F=0.1;AC=6;AN=6;DP4=1,0,9,0;MQ=33;FS=TCCATTTTCTACATTGAAAGCATTGCAAGAGTGAAGAAGCTTTCATTGAG[C/T]GGCTTACTGCTGTACAAGCTACGGATAGCTGATCAGTTCTTCGTGCAGTG	GT:PL	1/1:61,6,0
c19172_g2_i2	261	.	C	G	30.1991	PASS	DP=10;VDB=0.336489;SGB=1.56341;RPB=0.916482;MQB=0.733186;BQB=0.824834;MQ0F=0.1;ICB=0.416667;HOB=0.375;AC=2;AN=8;DP4=7,0,3,0;MQ=31;FS=GTGCCCATCAACAACATCCCAGGTGGATCTGTTCATCACCCAGGAGATAG[C/G]CCTTCTGTCAGAGTGCCTGAATGACCCTGGGGACGAGTTCGGGGAGTCAT	GT:PL	1/1:70,9,0
c20909_g8_i4	538	.	G	A	25.3194	PASS	DP=10;VDB=0.337235;SGB=2.63855;RPB=0.0812164;MQB=0.89338;BQB=0.162433;MQ0F=0;ICB=1;HOB=0.5;AC=1;AN=2;DP4=5,0,4,0;MQ=35;FS=GGGGACTTAAAAGCGCCCGAAATCGTACAAGGGAAAGCGATCCGTGATTT[G/A]CGGTTCCATTCTAGTCGGATTCTATCTTTTAATTATAATCTTTATNNNNN	GT:PL	0/1:54,0,93
c16252_g1_i1	361	.	T	C	54	PASS	DP=10;VDB=0.339131;SGB=-2.78917;RPB=0.783809;MQB=0.111973;MQSB=0.625;BQB=0.727822;MQ0F=0.1;ICB=0.07;HOB=0.03125;AC=7;AN=8;DP4=4,0,4,2;MQ=28;FS=AGCTCATTGGGAAGGAACGCCGTTCTGCCCGCTCCTGTACCCCGTACCGG[T/C]CATCATCAGCACCTCCCTCGAAGCCTATCAGGGGACGCCATCGCCATCTG	GT:PL	1/1:4,3,0
c18212_g1_i1	952	.	T	A	31.0346	PASS	DP=10;VDB=0.345596;SGB=-0.535564;RPB=0.346719;MQB=0.924584;BQB=0.462292;MQ0F=0;ICB=0.4;HOB=0.125;AC=2;AN=8;DP4=6,0,3,0;MQ=37;FS=TTCCAAAATCCCATGTACATTCTAAAGTCACCAAGGTCTCTAACACCTGA[T/A]AAAATCAAGGCTGTGCTTGGTGATGATCATACAGAAAGCAATGAAGAAAC	GT:PL	0/1:21,0,37
c18671_g3_i2	311	.	C	T	59	PASS	DP=10;VDB=0.348933;SGB=0.0467143;RPB=0.895781;MQB=0.895781;BQB=1.00775;MQ0F=0.1;ICB=1;HOB=0.21875;AC=3;AN=8;DP4=6,0,4,0;MQ=33;FS=GGAGCAGCTCAAGAATCCTGACATTACCGGACTCGCCACCCTCGAAGTGA[C/T]GAAGAATTGAGGTGTGCTGCAGTGTTGTACTAACCATGCCGTTTTTTTCA	GT:PL	0/0:0,3,30
c19784_g3_i1	128	.	C	G	40.9743	PASS	DP=10;VDB=0.348933;SGB=-4.97423;RPB=0.895781;MQB=1.00775;BQB=0.335918;MQ0F=0;ICB=0.4;HOB=0.125;AC=6;AN=8;DP4=6,0,4,0;MQ=37;FS=CCAAGTTTGCATTCTCTCATGACGTACAAGGTCCTTGAAGTCCCAACGGT[C/G]TTCAGAGTGGCAACATCTAATTTTGACTTAGCCATTCTCGTTAGTTCAGT	GT:PL	0/1:12,0,70
c20633_g4_i1	192	.	T	C	77	PASS	DP=10;VDB=0.357605;SGB=-1.04402;RPB=0.0476173;MQB=0.666643;BQB=0.333321;MQ0F=0;ICB=0.8;HOB=0.222222;AC=4;AN=6;DP4=5,0,5,0;MQ=34;FS=GTGCAACAAGCGCTACGCCGTGCAGTCCGACTGGAAGGCGCACTCCAAGA[T/C]CTGCGGCACCCGCGAGTACCGCTGCGACTGCGGCACCCTCTTCTCCCGGA	GT:PL	0/1:48,0,47
c18273_g1_i1	167	.	T	C	20.3217	PASS	DP=10;VDB=0.36;SGB=0.604408;RPB=0.833333;MQB=1;BQB=0.416667;MQ0F=0;ICB=0.07;HOB=0.03125;AC=1;AN=8;DP4=6,0,2,0;MQ=37;FS=CCCACCTTCAAGCCCAGCGTCCAGGTCAATCTCTCCGGTAATCTCAACTT[T/C]AATAGCACGGCAGCGCCGCCGGGCGCACAGCCAAGCGACTCCCCTCATTC	GT:PL	0/0:0,3,29
c19271_g2_i8	615	.	A	C	95	PASS	DP=10;VDB=0.361542;SGB=2.95326;RPB=1;MQB=1;BQB=1;MQ0F=0.2;AC=2;AN=2;DP4=1,0,6,0;MQ=26;FS=ATCTGTATTCTGTTGTTCATCCTGTTGAGATGGCCTCACAAGATACATCA[A/C]CAAGCTCCCAAGCCATCGTCCCTGTTGAACCTTCAGACGATGGTGCTCTA	GT:PL	1/1:118,12,0
c20664_g9_i3	210	.	C	A	64	PASS	DP=10;VDB=0.361837;SGB=2.87247;RPB=0.333321;MQB=0.952347;BQB=0.952347;MQ0F=0;ICB=0.3;HOB=0.125;AC=1;AN=4;DP4=5,0,5,0;MQ=37;FS=GCAGCTTCCGGCAGGGGAAAGAGGTGTTCCAGGCGCAGCTGGAGCTGCAG[C/A]ACATCGCGTTCGCCTCCTTCAACAAGGTCCGCATCCCGGCGATGCAGTAC	GT:PL	0/0:0,12,101
c19114_g3_i1	372	.	G	A	179	PASS	DP=10;VDB=0.362417;SGB=-1.54553;RPB=0.5;MQB=1;BQB=0.875;MQ0F=0;ICB=0.4;HOB=0.125;AC=6;AN=8;DP4=2,0,8,0;MQ=37;FS=CGTCATGACCATGTTGCTTACATATCTGGCACCTCTGAGCAGCGGCAATC[G/A]GCTGAGAATTTGATCAAAGCTTTCATAATGTCTACTTAAGATTCCTTTTG	GT:PL	1/1:65,6,0
c17897_g1_i4	221	.	C	T	22.2377	PASS	DP=10;VDB=0.364077;SGB=-2.57971;RPB=0.462292;MQB=0.924584;BQB=0.115573;MQ0F=0;ICB=0.778547;HOB=0.28125;AC=3;AN=8;DP4=6,0,3,0;MQ=37;FS=GGGTGCAGAAAATATAGCTGCAGAGCTGAAAGTTTCCCCAGCACATGCTT[C/T]GTTGCGCATGCGGCTTATGAGTGTTTTCTGCCGATCCATTGCTGCAGCGA	GT:PL	0/1:27,3,0
c19349_g1_i8	154	.	G	A	102	PASS	DP=10;VDB=0.368038;SGB=-0.821;RPB=0.783809;MQB=1.00775;BQB=0.895781;MQ0F=0;ICB=0.8;HOB=0.222222;AC=4;AN=6;DP4=4,0,6,0;MQ=37;FS=GTTGAGGTATGGGGACTTGGCGGAGAAGCAACAAGACGACAGCAGGATAG[G/A]TACAAGAAGAGGGAGAACATTTTCTCAGAGCAGCGAAGAAAGGTTGATCT	GT:PL	1/1:58,6,0
c19762_g5_i1	442	.	A	G	40.1467	PASS	DP=10;VDB=0.37344;SGB=-0.535564;RPB=0.458241;MQB=0.916482;BQB=0.458241;MQ0F=0;ICB=0.4;HOB=0.125;AC=2;AN=8;DP4=7,0,3,0;MQ=37;FS=ATTACATCATGGAGGACAGTCCGTCACACATAGTTTTGCTGAACTGCGAC[A/G]TCTGTTCTAGCTTCCCCCTGCCCGACATGCTGGAGGCCCATAAAAAGTAT	GT:PL	0/1:49,0,28
c20337_g6_i1	637	.	G	T	29.5711	PASS	DP=10;VDB=0.38486;SGB=-2.48239;RPB=0.89338;MQB=0.243649;BQB=0.406082;MQ0F=0;ICB=0.778547;HOB=0.28125;AC=3;AN=8;DP4=5,0,4,0;MQ=33;FS=TCCTAATGAATAGGTTCGTCTCAGACTTACTGAGCCCATCAAGTTTTTGT[G/T]GCATCCTAGTCAGTTTCAGGGGATGTTATGCATGAATGGGGTTGCTCCTA	GT:PL	0/0:0,3,29
c20056_g2_i2	272	.	A	G	54	PASS	DP=10;VDB=0.39106;SGB=1.29402;RPB=0.279932;MQB=0.727822;BQB=0.895781;MQ0F=0;ICB=0.5;HOB=0.5;AC=2;AN=4;DP4=4,0,6,0;MQ=25;FS=GTTGAGAATTGTCCGAAATTGACAAGTCCACTGGAGGTGATGGAAGCACC[A/G]AAGCTCAGTGTTTTAGAAATAAATGGCAGCCAAGTGACAGCAACAACATT	GT:PL	0/1:30,0,30
c20490_g3_i1	219	.	C	T	57	PASS	DP=10;VDB=0.397076;SGB=0.197053;RPB=0.607698;MQB=1.01283;BQB=1.01283;MQ0F=0;ICB=0.3;HOB=0.125;AC=3;AN=4;DP4=3,0,4,0;MQ=37;FS=TGGCTATCGTTGTTGTAATCATCATTGCTTGTTTAATACCCCCAGTTTTT[C/T]TTCCCATTTGCATGTTGATTCAATTACAGCTCACAGCGACATGCGGCGGA	GT:PL	1/1:57,6,0
c17709_g1_i1	370	.	T	C	116	PASS	DP=10;VDB=0.407747;SGB=-0.87936;RPB=0.783809;MQB=1.00775;BQB=0.503877;MQ0F=0;ICB=0.8;HOB=0.222222;AC=4;AN=6;DP4=4,0,6,0;MQ=37;FS=CTATAACTCCAGCCTGGATTCAATCGGTTCATGCATTTGATGAATCCTAT[T/C]ATCGACTGAGTCGACTTTTTTTTTTCATCTTTTAGCCTATTGAATTTAAC	GT:PL	1/1:60,6,0
c18843_g1_i1	1191	.	T	G	25.8273	PASS	DP=10;VDB=0.411594;SGB=1.56341;RPB=0.183296;MQB=0.916482;BQB=0.824834;MQ0F=0;ICB=0.128205;HOB=0.0555556;AC=1;AN=6;DP4=7,0,3,0;MQ=37;FS=AAGGGAGCTAGTTCAGGTGTTATACCAAGAACTAATTTTTGTCTCTTTAT[T/G]TGTAAATCCATTGAATAGGTAATTTTTGTAACAAATGGACCATTGCTTCT	GT:PL	0/1:59,0,61
c19131_g2_i2	413	.	C	T	20.7817	PASS	DP=10;VDB=0.421281;SGB=-2.57971;RPB=0.183296;MQB=0.733186;BQB=0.366593;MQ0F=0.1;ICB=0.4;HOB=0.125;AC=2;AN=8;DP4=7,0,3,0;MQ=33;FS=TTTAAGCAAGGACCCTTGCTTTCTGTGTGCTGGAGCAGTGGCTGGTGCTG[C/T]ACATATCCACTGATACTTCGTTCCCATTAACTACAATCGACTGGTGTGGC	GT:PL	0/0:0,1,30
c19366_g2_i1	903	.	T	C	29.0316	PASS	DP=10;VDB=0.421281;SGB=-2.57971;RPB=0.183296;MQB=0.916482;BQB=0.733186;MQ0F=0;ICB=0.778547;HOB=0.28125;AC=3;AN=8;DP4=7,0,3,0;MQ=37;FS=GTAGTGAGTGAAGAAGCAAGCCCGGCAAGAAAGGTGGAAGACACGGATGA[T/C]TCAACAGAAGATGTAGCAAAGGTGATCCAAAAAAATGCAGGTGAACCAGG	GT:PL	0/1:26,0,49
c18361_g1_i1	661	.	T	A	59	PASS	DP=10;VDB=0.421803;SGB=-2.48239;RPB=0.783809;MQB=0.503877;BQB=0.111973;MQ0F=0;ICB=1;HOB=0;AC=4;AN=8;DP4=6,0,4,0;MQ=34;FS=AAGGAAGATGCTTGGCAGATCTGTGTGGAGCACTTCACTGCGATCTGATG[T/A]TGGAGTTCAAGAAGCCAAAGAGTAAATGCAATGCAGCTGCAGCTTTGAGG	GT:PL	1/1:54,6,0
c20235_g4_i5	1270	.	G	T	62	PASS	DP=10;VDB=0.431509;SGB=0.891771;RPB=0.666643;MQB=0.952347;BQB=0.428556;MQ0F=0;ICB=0.5;HOB=0.5;AC=2;AN=4;DP4=5,0,5,0;MQ=37;FS=TGTTCGTTAGACCCTGAAACGTTGTGCTGCTGTAATTGTCAAGTGCCATA[G/T]GATCCTTTTTTATTTTCTGAACAATCTCGGGGGGTCTAGCCCCATCTACA	GT:PL	0/1:70,0,65
c16190_g1_i2	1275	.	G	C	64	PASS	DP=10;VDB=0.43429;SGB=0.00946272;RPB=0.559863;MQB=1.00775;BQB=0.503877;MQ0F=0;ICB=1;HOB=0.21875;AC=3;AN=8;DP4=6,0,4,0;MQ=37;FS=CCCTTCTTACATAACTGAAGCTCTACAACAGTCAATAATAATGATTGACA[G/C]AGAGATGCCAGGCTTTGTTTCTAGTGAGGCCCTACTTCATGGTGTGGAGA	GT:PL	0/1:41,0,44
c20898_g1_i3	62	.	C	A	76	PASS	DP=10;VDB=0.438189;SGB=-0.821;RPB=0.503877;MQB=0.783809;BQB=0.0559863;MQ0F=0.2;ICB=0.8;HOB=0.222222;AC=4;AN=6;DP4=4,0,6,0;MQ=25;FS=AGGCGCTGAGGGAGCTCCAGCATGTCTGGATACATGTCCTCCAAGAAGAC[C/A]ATGGAGATCAACCCTGAGAATGCCATCATGGAGGAGCTCCGCAAGCGTGC	GT:PL	1/1:33,3,0
c18361_g1_i1	656	.	T	A	51	PASS	DP=10;VDB=0.446842;SGB=-2.48239;RPB=0.727822;MQB=0.503877;BQB=0.727822;MQ0F=0;ICB=1;HOB=0;AC=4;AN=8;DP4=6,0,4,0;MQ=34;FS=TAGTGAAGGAAGATGCTTGGCAGATCTGTGTGGAGCACTTCACTGCGATC[T/A]GATGTTGGAGTTCAAGAAGCCAAAGAGTAAATGCAATGCAGCTGCAGCTT	GT:PL	1/1:46,6,0
c20240_g2_i1	342	.	G	A	33.5194	PASS	DP=10;VDB=0.450604;SGB=-0.535564;RPB=0.733186;MQB=0.733186;BQB=0.366593;MQ0F=0;ICB=0.8;HOB=0.222222;AC=2;AN=6;DP4=7,0,3,0;MQ=34;FS=GGCAAAGTTTGGATGAAACGCGGCAGCTGCTTGATCAAAGAAAGGAGTTG[G/A]TTACAAAGTACAGAAGCTCCGTTGAAGACCTCCTCAAGGGGGATACACGA	GT:PL	0/1:26,0,24
c18082_g5_i1	595	.	G	A	77	PASS	DP=10;VDB=0.455272;SGB=1.29402;RPB=0.727822;MQB=1.00775;BQB=0.279932;MQ0F=0;ICB=1;HOB=0.166667;AC=3;AN=6;DP4=4,0,6,0;MQ=37;FS=ACAATGAACTAATTAATTCTCCTATTGATGGTACTCAATCGATGGTTGGA[G/A]AAGTCCCAGCTGAAGCTACTTGTAAGTCTCAACCTAATGTTGGAAGAGAA	GT:PL	0/0:0,6,55
c18847_g1_i14	215	.	C	T	27.4144	PASS	DP=10;VDB=0.460446;SGB=-0.535564;RPB=0.0916482;MQB=0.916482;BQB=0.733186;MQ0F=0;ICB=1;HOB=0;AC=4;AN=8;DP4=7,0,3,0;MQ=37;FS=GGTTCTGGCAATGACATTCCTCACGGATACATCTGGAGTCCTCATCTAGT[C/T]CCGAAACCAAAAGATTGGGGCCCCAAGATTGATGTGGTTGGATTTTGCTT	GT:PL	0/1:32,3,0
c20553_g3_i1	706	.	T	C	130	PASS	DP=10;VDB=0.461975;SGB=0.715464;RPB=0.875;MQB=0.75;BQB=0.125;MQ0F=0;ICB=0.8;HOB=0.222222;AC=4;AN=6;DP4=2,0,8,0;MQ=34;FS=TTCTCGTTCAGGCACCTTGTTTGGGCTATATTGCAGTACCAGAGAGCTTA[T/C]CCGTATCTGGAGCAGAACAGAAATCTGGCAAAGAAGCAACTGTGATCTTA	GT:PL	0/1:29,0,19
c20056_g2_i2	312	.	G	C	117	PASS	DP=10;VDB=0.464345;SGB=1.93375;RPB=1;MQB=1;BQB=1;MQ0F=0.1;ICB=0.128205;HOB=0.0555556;AC=5;AN=6;DP4=1,0,8,0;MQ=22;FS=TGGAAGCACCAAAGCTCAGTGTTTTAGAAATAAATGGCAGCCAAGTGACA[G/C]CAACAACATTGGCTAGATTTATTAACTCGTTGTCCAAACTGGTGTTGTCA	GT:PL	0/1:0,3,4
c18295_g1_i1	526	.	T	C	30.2535	PASS	DP=10;VDB=0.470313;SGB=-2.57971;RPB=0.458241;MQB=0.916482;BQB=0.366593;MQ0F=0;ICB=0.778547;HOB=0.28125;AC=3;AN=8;DP4=7,0,3,0;MQ=37;FS=TCTCCCATAAAGAAGAAGGTTGGTTTTGCAACATTCGCCACGGGAGTCGT[T/C]CATGGTCTCCAACCGGACGCGTTGCTGATGGTCTTGCCCGCCTTGGCTCT	GT:PL	0/0:0,3,17
c18991_g1_i2	224	.	C	T	24.1329	PASS	DP=10;VDB=0.472095;SGB=2.63855;RPB=1.00775;MQB=1.00775;BQB=0.0559863;MQ0F=0;ICB=1;HOB=0.5;AC=1;AN=2;DP4=6,0,4,0;MQ=37;FS=GTGACGCAGGAAGGTAGCCGTACCGGGCGATGGTTGTCCCGGTGTAAGGA[C/T]GTAGGGCGAGAGATAGGCAAATCCGTCTCTCACATAGCCTGAGATCTGAC	GT:PL	0/1:53,0,102
c18684_g6_i3	554	.	T	G	71	PASS	DP=10;VDB=0.47588;SGB=-0.821;RPB=0.895781;MQB=0.783809;BQB=0.727822;MQ0F=0.1;ICB=1;HOB=0;AC=4;AN=8;DP4=4,0,6,0;MQ=29;FS=AAGCTCGTGCAATCGGTGTGAGTAATTTTTCGTGTAAGAAGATGGAGGAC[T/G]TGTTTGCCGTTGCACGTGTTCCTCCAGCAGTCAACCAGGTTGAGTGCCAT	GT:PL	0/1:27,0,17
c18947_g1_i7	260	.	G	C	82	PASS	DP=10;VDB=0.482258;SGB=-1.60889;RPB=1;MQB=1;BQB=1;MQ0F=0.7;AC=8;AN=8;DP4=1,0,9,0;MQ=11;FS=CAGAAAGCCGAAGCAGAGAAACTGAGGTTGGCTATTGGGGAGCTTGAGGT[G/C]TGTACTGTCAAGAAGGATCTTGAGATTGGGACTCTGAAGGCAGAAGTTGA	GT:PL	1/1:34,3,0
c18361_g1_i1	651	.	C	T	49.287	PASS	DP=10;VDB=0.484771;SGB=-2.48239;RPB=0.559863;MQB=0.503877;BQB=0.559863;MQ0F=0;ICB=1;HOB=0;AC=4;AN=8;DP4=6,0,4,0;MQ=34;FS=GATAATAGTGAAGGAAGATGCTTGGCAGATCTGTGTGGAGCACTTCACTG[C/T]GATCTGATGTTGGAGTTCAAGAAGCCAAAGAGTAAATGCAATGCAGCTGC	GT:PL	1/1:47,6,0
c18012_g1_i1	668	.	T	G	32.162	PASS	DP=10;VDB=0.484771;SGB=2.63855;RPB=0.895781;MQB=1.00775;BQB=0.167959;MQ0F=0;ICB=0.3;HOB=0.125;AC=1;AN=4;DP4=6,0,4,0;MQ=37;FS=CGGCTTCTGGTTGCAGAGGACTTAGGGACTTGTTTGTAATTTTTCCTTTC[T/G]TCAGGGTCCTTTGCGTTGTTTGGCTGGGACAACTGTCTCTGTGTCCTTTC	GT:PL	0/0:0,9,84
c20872_g8_i2	1291	.	G	A	31.1308	PASS	DP=10;VDB=0.490096;SGB=1.56341;RPB=0.366593;MQB=0.916482;BQB=0.641538;MQ0F=0;ICB=0.3;HOB=0.125;AC=1;AN=4;DP4=7,0,3,0;MQ=37;FS=ACAGCTAGAGCAATAGCGCTTGAGTGTGGAATCCTTGAGGACTCTGGTGC[G/A]TCTGCACAAGCTATAATAGAGGGAAAAGTTTTCCGTGATTACACTGATAC	GT:PL	0/1:63,0,63
c19981_g3_i1	823	.	T	G	35.9774	PASS	DP=10;VDB=0.490096;SGB=1.56341;RPB=0.824834;MQB=0.916482;BQB=0.641538;MQ0F=0;ICB=0.3;HOB=0.125;AC=1;AN=4;DP4=7,0,3,0;MQ=37;FS=TCGGGCTCCTTTCCGGACGTCGAAATGGGCCAAGAATACATATCTAGATC[T/G]GAAGGTGGTAATGCTGGCGATGCTACTAGCATCAAGCTGTCCTTTCATAG	GT:PL	0/0:0,12,99
c20190_g1_i3	166	.	C	A	41.1397	PASS	DP=10;VDB=0.490096;SGB=-2.57971;RPB=0.824834;MQB=0.916482;MQSB=1;BQB=0.274945;MQ0F=0.1;ICB=0.778547;HOB=0.28125;AC=3;AN=8;DP4=6,1,3,0;MQ=33;FS=CCCAAGTACTATGGCTGGGTTACCAAAGTTGATCTAGATCCATTCGGAGT[C/A]CATCTGACATGGCTGGAAGCTAGCCCTCAATCAGAACAGGAGAACATGTG	GT:PL	0/0:0,3,27
c19417_g2_i7	138	.	C	T	43.7798	PASS	DP=10;VDB=0.491115;SGB=2.63855;RPB=0.167959;MQB=1.00775;BQB=0.783809;MQ0F=0;ICB=0.3;HOB=0.125;AC=1;AN=4;DP4=6,0,4,0;MQ=37;FS=GCACCATCGCCCACATGGAACCCTTCACGCTCGACGTCTTCATCTCCAAG[C/T]GCTTCGTCTCTGCATCCCTCACGCACCGCTCGACATGCAGGCAGGTTGCG	GT:PL	0/0:0,12,97
c18892_g3_i2	774	.	G	A	35.4998	PASS	DP=10;VDB=0.5;SGB=-0.535564;RPB=0.733186;MQB=0.733186;BQB=0.916482;MQ0F=0.2;ICB=0.8;HOB=0.222222;AC=2;AN=6;DP4=7,0,3,0;MQ=29;FS=GGATGAGGCCAATTGAGCATGGTAAAAATATAGTGAGAGAGGTAAACTCC[G/A]CTTGTCAATCAGGCAACATTTCTGGAATAATCGATGGCCGGATGGGCTTG	GT:PL	0/0:0,3,35
c19928_g1_i4	194	.	G	A	47.7151	PASS	DP=10;VDB=0.510154;SGB=0.00946272;RPB=0.487298;MQB=0.89338;BQB=0.649731;MQ0F=0;ICB=0.8;HOB=0.222222;AC=2;AN=6;DP4=5,0,4,0;MQ=35;FS=TTCCCCAAATCTCAGTACCCGTTTGGTTTTGGTGGAGAGTAGGGATTGCC[G/A]GCTTGCTCACATTGGCTTGTTTGCTAATCAAGATATTGCTGCGGGAGAAG	GT:PL	0/1:37,0,27
c18947_g1_i7	257	.	G	A	66	PASS	DP=10;VDB=0.536808;SGB=-1.60889;RPB=1;MQB=1;BQB=1;MQ0F=0.7;AC=8;AN=8;DP4=1,0,9,0;MQ=11;FS=CAACAGAAAGCCGAAGCAGAGAAACTGAGGTTGGCTATTGGGGAGCTTGA[G/A]GTGTGTACTGTCAAGAAGGATCTTGAGATTGGGACTCTGAAGGCAGAAGT	GT:PL	1/1:32,3,0
c20553_g3_i1	94	.	T	G	27.8451	PASS	DP=10;VDB=0.559209;SGB=-0.535564;RPB=0.458241;MQB=0.916482;BQB=0.366593;MQ0F=0;ICB=0.8;HOB=0.222222;AC=2;AN=6;DP4=7,0,3,0;MQ=35;FS=CAGCAAGGAGCTGGTCACAGGGTGGGTTTCTCAACTCTTATTGCAAATCT[T/G]CTGTACTGCTATGAAATGGGTGTGAAGTATATCACGGTTTATGCATTTAG	GT:PL	0/1:48,0,14
c18847_g2_i1	202	.	C	T	42.3408	PASS	DP=10;VDB=0.560696;SGB=-2.48239;RPB=0.868321;MQB=0.868321;BQB=0.372138;MQ0F=0;ICB=1;HOB=0;AC=4;AN=8;DP4=4,0,4,0;MQ=35;FS=GGCAGAGGCGTCGGTCGTGACCCAGCAGAAGAATAAGCCCGGAGAGGTGT[C/T]GTCTGCAACAGCAGGCGAAGGTTCCGGGGCCTCACCTACTGCACGCCTTC	GT:PL	1/1:29,3,0
c20553_g3_i1	262	.	T	C	53	PASS	DP=10;VDB=0.560696;SGB=-2.48239;RPB=0.895781;MQB=1.00775;BQB=0.279932;MQ0F=0;ICB=0.778547;HOB=0.28125;AC=3;AN=8;DP4=6,0,4,0;MQ=37;FS=AATGAGCTATTAGAAAACCGAAGTGTGATCAACAAGATTAACTGTAAAAT[T/C]AACTTCTGGGGAAACTTGGACCTATTATGTGAGCCTGTGAGGGTAGCAGC	GT:PL	0/1:19,0,26
c18592_g1_i1	336	.	T	A	21.2802	PASS	DP=10;VDB=0.568985;SGB=-0.535564;RPB=0.274945;MQB=0.733186;BQB=0.641538;MQ0F=0;ICB=0.5;HOB=0.5;AC=2;AN=4;DP4=7,0,3,0;MQ=35;FS=ATTCTGATGATGAATCAGATGATGATTTGCCTGCTAAAGCTCCAGTAGCA[T/A]TGAAGAAAAAGGAAGAATCGAGTGAGAGTTCTGATTCTGAGACTGAATCT	GT:PL	0/1:34,0,76
c18685_g8_i3	65	.	G	T	22.3902	PASS	DP=10;VDB=0.568985;SGB=-0.535564;RPB=0.924584;MQB=0.924584;BQB=0.809011;MQ0F=0;ICB=0.8;HOB=0.222222;AC=2;AN=6;DP4=6,0,3,0;MQ=37;FS=ATTTGTTGGCGGGAGGTGAACCGCGAGGTGGGGCTTCAGGATCCTCAACG[G/T]CGGAGGTGAACCGCGAGGCGGGGGCTTCAAGATCCTGGCGGCGGAGGCGA	GT:PL	0/1:20,0,77
c7817_g1_i1	300	.	G	A	60	PASS	DP=10;VDB=0.585652;SGB=0.00946272;RPB=0.783809;MQB=1.00775;BQB=0.279932;MQ0F=0;ICB=0.5;HOB=0.5;AC=2;AN=4;DP4=6,0,4,0;MQ=37;FS=AGCTGAGCTGAGAGCGACCCCGCCAGATCGAAGCAGCTACTAGCAACTGC[G/A]TCAGGTTCGTTGTTGATAAGATCGATCGATCGATCGTCGCCGTACGTACG	GT:PL	0/1:55,0,16
c20625_g3_i1	436	.	G	A	47.0893	PASS	DP=10;VDB=0.585652;SGB=0.0467143;RPB=0.111973;MQB=1.00775;BQB=0.895781;MQ0F=0;ICB=0.5;HOB=0.5;AC=2;AN=4;DP4=6,0,4,0;MQ=37;FS=GCCATCTCGACTGAAGTCAAGTCGGTTGAAATGCACCACGAGTCGCTCCC[G/A]GAGGCTGTCCCTGGCGACAACGTCGGTTTCAACGTCAAGAACATTTCCGT	GT:PL	0/1:53,0,67
c18187_g1_i2	100	.	A	G	27.0754	PASS	DP=10;VDB=0.588406;SGB=-0.535564;RPB=0.183296;MQB=0.733186;BQB=0.733186;MQ0F=0;ICB=0.8;HOB=0.222222;AC=2;AN=6;DP4=7,0,3,0;MQ=35;FS=CACGAAGTGGAGGACTTCTACGCGCAGTGCGATCCAGAGAAGGAGAACCT[A/G]TGCCTGTACGGGTACGCGAACGATGTGTGGGAGGTGGCGCTGCCGGCGGA	GT:PL	0/1:52,0,47
c18059_g1_i1	183	.	T	C	68	PASS	DP=10;VDB=0.60415;SGB=0.0467143;RPB=0.783809;MQB=1.00775;BQB=0.279932;MQ0F=0;ICB=0.3;HOB=0.125;AC=3;AN=4;DP4=6,0,4,0;MQ=37;FS=ATTGTTGCTACAGATGACTTTGATATCAAGAAAGCTCAACCTGCAAATTA[T/C]TCCAAAAAGTTTGTTGTTGAAATTGATGTGGTTAATGGAGAGAAAGATAA	GT:PL	1/1:86,9,0
c20104_g3_i1	302	.	C	T	37.245	PASS	DP=10;VDB=0.617121;SGB=-2.57971;RPB=0.824834;MQB=0.916482;MQSB=0.916482;BQB=0.916482;MQ0F=0;ICB=0.778547;HOB=0.28125;AC=3;AN=8;DP4=5,2,2,1;MQ=37;FS=TATCTCCAGGCTCTTGCCCCCTGTTTGCTCCTTAGTTTTCGTCCCTCGTT[C/T]GGCACGAATCAGAAACATGTCCCACAACAAGCTCAAGTTGGACTGTTTTG	GT:PL	0/0:0,12,91
c17867_g1_i1	542	.	C	T	52	PASS	DP=10;VDB=0.622148;SGB=1.29402;RPB=0.895781;MQB=1.00775;BQB=0.783809;MQ0F=0;ICB=1;HOB=0.166667;AC=3;AN=6;DP4=4,0,6,0;MQ=37;FS=ATTACTGTCACAGCCACCAGCCTCCAATTGCTTTCATTAAGTCGGAAGTT[C/T]GTGGCCTTTTCGGCAGTGTATTCTGTGACTTTGGTCCTGAGTTTACTGTT	GT:PL	0/1:24,0,49
c19744_g1_i8	1289	.	G	A	51	PASS	DP=10;VDB=0.62656;SGB=-2.57971;RPB=0.462292;MQB=0.924584;BQB=0.924584;MQ0F=0;ICB=1;HOB=0;AC=4;AN=8;DP4=6,0,3,0;MQ=37;FS=TCAACAGCTGCTCCGCAAACGAAGTTTGACATGTTCACCTCAGGAGATAT[G/A]CTGGTGGCAAAGAACACATTGGATTCGGGCTTTCCTAGGCTCAACAGCGA	GT:PL	1/1:34,3,0
c20414_g5_i1	265	.	C	A	119	PASS	DP=10;VDB=0.640324;SGB=1.61013;RPB=0.916482;MQB=0.916482;BQB=0.916482;MQ0F=0;ICB=0.3;HOB=0.125;AC=3;AN=4;DP4=3,0,7,0;MQ=37;FS=TTCCAATGCTGATTCATCATGGTTTTCAGACGGACGTGCTCAGATCAAGG[C/A]ATGGACATGACTTGTTATTCTCGTTCCCACAAGAATTTCGCAACAAATCC	GT:PL	0/1:101,0,63
c19395_g1_i10	193	.	G	A	85	PASS	DP=10;VDB=0.644504;SGB=0.717222;RPB=0.952347;MQB=0.952347;BQB=0.857112;MQ0F=0;ICB=1;HOB=0.166667;AC=3;AN=6;DP4=5,0,5,0;MQ=37;FS=TTCGTGGTGCGTGCTGAAGCCAAGGACATCGCATTTGACCAGAAATCCAG[G/A]GCGGCTCTCCAGGCTGGCGTCGAGAAGCTCGCCAACGCCGTCGGTGTCAC	GT:PL	1/1:77,9,0
c16261_g1_i1	189	.	C	A	67	PASS	DP=10;VDB=0.646346;SGB=-2.48239;RPB=0.335918;MQB=1.00775;BQB=0.895781;MQ0F=0;ICB=0.128205;HOB=0.0555556;AC=5;AN=6;DP4=6,0,4,0;MQ=37;FS=TGATCGCCTCCGTCCTAGTGGCTAGTGGTTTTGGAAGCGTCCTCCGTTGT[C/A]CTGGCTGTAAGAAAAGGAGAGAATAGAGATGAATAGAGGGAGTACCAGTC	GT:PL	1/1:36,3,0
c19253_g2_i1	195	.	A	G	79	PASS	DP=10;VDB=0.652896;SGB=0.891771;RPB=0.333321;MQB=0.952347;BQB=0.333321;MQ0F=0;ICB=1;HOB=0.21875;AC=3;AN=8;DP4=5,0,5,0;MQ=37;FS=ACCCGAATGGAGCAACACTGATCACGGAGTGCCAGGGCACATTCAACGCT[A/G]TCAGCCAGCTACTGACCGTACCCGCAAGATCAAACAGTCCCAGCATCGAA	GT:PL	0/0:0,9,89
c20741_g2_i4	859	.	G	T	38.5651	PASS	DP=10;VDB=0.654404;SGB=1.56341;RPB=0.458241;MQB=0.916482;BQB=0.733186;MQ0F=0;ICB=0.416667;HOB=0.375;AC=2;AN=8;DP4=7,0,3,0;MQ=37;FS=CATGGTCCTTGCTTATTTTCCATTCGCAATTGCTAATGCACTGACTGCCC[G/T]CCTTGATGATGGAAATCCCCTTGTTGATGAGCAGCTAGTTCTCTTAATGT	GT:PL	0/0:0,3,21
c20780_g6_i1	620	.	T	C	53	PASS	DP=10;VDB=0.658104;SGB=-2.48239;RPB=0.783809;MQB=1.00775;BQB=0.895781;MQ0F=0;ICB=0.778547;HOB=0.28125;AC=3;AN=8;DP4=6,0,4,0;MQ=37;FS=AACATGCAGCTTTTCTCTGTTGACCAACAGCGTAGCCAGGCACTTGAAGC[T/C]CATGCAGCATCGTTTGCAACATTCAAGGTTGTTGGTAATGAGAACCCANN	GT:PL	0/1:36,3,0
c18839_g5_i1	311	.	C	T	65	PASS	DP=10;VDB=0.66694;SGB=0.254986;RPB=0.824834;MQB=0.916482;BQB=0.274945;MQ0F=0.4;ICB=0.416667;HOB=0.375;AC=6;AN=8;DP4=3,0,7,0;MQ=22;FS=GGATTGGGGGACGAACGCGGCTCATCGCCACAGGGCTCCACCTCAAGCTC[C/T]GGTCTTTGGATAGCTCCTCCCCGTCGGCCAGAGCATCCAGGCCACAGGAA	GT:PL	1/1:4,3,0
c20048_g1_i1	75	.	G	A	45.9345	PASS	DP=10;VDB=0.681156;SGB=0.00946272;RPB=0.559863;MQB=1.00775;BQB=1.00775;MQ0F=0;ICB=0.8;HOB=0.222222;AC=2;AN=6;DP4=6,0,4,0;MQ=37;FS=CTTTAACTCTGCACACTCTATTACGTCGTCGTCGGCGTCCTTCCCGGCGC[G/A]CGTAATTCATTCCCTGGCCGGGCAGCCAGAGGGCAGCCAAAGCTATCTGC	GT:PL	0/0:0,6,47
c19602_g4_i1	72	.	A	C	23.9411	PASS	DP=10;VDB=0.681156;SGB=0.00946272;RPB=0.895781;MQB=1.00775;BQB=0.503877;MQ0F=0;ICB=0.4;HOB=0.125;AC=2;AN=8;DP4=6,0,4,0;MQ=37;FS=GGTGAAAAATGGCAAGCCATAAGCAAGGCTGTTGAGAACTCGCATCAGCC[A/C]GTTGAGGCTCTTCTGAAGAAGCTGTTGTAGCTTTTGATGCAGATGAAATT	GT:PL	0/0:0,3,25
c20234_g2_i1	314	.	A	C	39.9498	PASS	DP=10;VDB=0.692431;SGB=0.0467143;RPB=0.895781;MQB=1.00775;BQB=0.335918;MQ0F=0;ICB=0.8;HOB=0.222222;AC=2;AN=6;DP4=6,0,4,0;MQ=37;FS=GAGCTGGAGCCAACGGAGATCAGGGATGTGCTGCGATGCATTTTGCATAC[A/C]ATATTCTTCCATAGGACCCTCAGCCTTGTTCGCCCCAAAGATGTTGACTG	GT:PL	0/1:53,0,62
c20359_g7_i1	488	.	C	T	20.998	PASS	DP=10;VDB=0.698947;SGB=1.56341;RPB=0.0916482;MQB=0.733186;BQB=0.916482;MQ0F=0;ICB=0.07;HOB=0.03125;AC=1;AN=8;DP4=7,0,3,0;MQ=35;FS=TATGTTGGTGCGGGGATGATTTGTTCGCACCTTGTGAACATCTCCACCCT[C/T]CTTGGTGCGATCCTGTCATGGGGAATACTGTGGCCACTCATCAGCAAACA	GT:PL	0/0:0,6,53
c20644_g2_i1	608	.	C	T	141	PASS	DP=10;VDB=0.700218;SGB=-0.107029;RPB=0.25;MQB=1;MQSB=1;BQB=0.75;MQ0F=0;ICB=0.128205;HOB=0.0555556;AC=5;AN=6;DP4=2,0,7,1;MQ=37;FS=ATTGTTTAGAATTGGTGCTCGAGATTCCGTGGCCATGATGACCAACCTTG[C/T]ACTATAAAACTGGAATTTCTGCTGAACTGTTATGTATTTGAGCAGTTGGG	GT:PL	1/1:60,9,0
c15567_g1_i1	90	.	A	G	68	PASS	DP=10;VDB=0.703527;SGB=-2.48239;RPB=0.783809;MQB=1.00775;BQB=0.783809;MQ0F=0;ICB=1;HOB=0.21875;AC=5;AN=8;DP4=6,0,4,0;MQ=37;FS=GCTTCCTGTTCGCGAGGAAGTTCGCGCCCAGCACGCTGCAGCCGCTGCTC[A/G]AGCTCGCGCCCAAGATGCTCGGATATGGCTAGCGCTGCCGACGAATTGAA	GT:PL	0/0:0,6,56
c14933_g1_i1	298	.	A	G	51	PASS	DP=10;VDB=0.705481;SGB=-1.04402;RPB=0.666643;MQB=0.952347;BQB=0.0476173;MQ0F=0;ICB=1;HOB=0;AC=4;AN=8;DP4=5,0,5,0;MQ=37;FS=ATAGGCACCCTGAGTTCAGGAAGTCGAGATGCCTTTTCGTTGTTCGCACC[A/G]ATGGTGTTTGGATTGATTTCTCATACCAGAAGTGCCTCCGCGCATACATC	GT:PL	0/1:37,0,26
c20449_g4_i1	434	.	T	G	246	PASS	DP=10;VDB=0.705724;SGB=-1.17447;MQ0F=0;AC=8;AN=8;DP4=0,0,10,0;MQ=37;FS=AGCGGCACAGCAGCTGGAGACGTCGCCTTCCCCAAGGGGAAGGAGAACCT[T/G]GCTTCTGTGCTCAAGCGGTACAAGCGTAGGCTTGCCAGCAAGGGACAGTA	GT:PL	1/1:37,3,0
c18530_g4_i5	204	.	A	G	28.4405	PASS	DP=10;VDB=0.707536;SGB=1.56341;RPB=0.916482;MQB=0.916482;BQB=0.458241;MQ0F=0;ICB=0.3;HOB=0.125;AC=1;AN=4;DP4=7,0,3,0;MQ=37;FS=GGTTTATCAGGAAGCACACGCCGGCGGACGAGGTCACGGTGGGGCGGTTC[A/G]TGGTCCCAAAGTTCAAGTTCACGTTCAAGTTCGAGGCGTCGGAGAACATG	GT:PL	0/1:60,0,97
c16647_g1_i1	204	.	T	C	21.7842	PASS	DP=10;VDB=0.748679;SGB=-0.535564;RPB=0.641538;MQB=0.916482;BQB=0.366593;MQ0F=0.1;ICB=1;HOB=0.21875;AC=3;AN=8;DP4=7,0,3,0;MQ=22;FS=TTACCGGAAGGCAATGTTGTTGGGAGACTTCCGAAACAGTATTTTCTTGA[T/C]AACGTGGTCGCACTTGCTTCTGGTGATCCCAACATACCTCATGCACGAGT	GT:PL	0/1:23,3,0
c14627_g1_i1	187	.	G	T	38.7902	PASS	DP=10;VDB=0.756056;SGB=2.63855;RPB=0.335918;MQB=0.503877;BQB=0.783809;MQ0F=0;ICB=0.3;HOB=0.125;AC=1;AN=4;DP4=6,0,4,0;MQ=34;FS=CGAGCTCTACGCCTTGGTGTGGTGGATCGCTCGATTCCGACGTCGACTCC[G/T]TCGTCTTCCCCGACTCCGGCGACTCCTCTCCAACTCCGGCGAGTTCTTCT	GT:PL	0/0:0,3,35
c19843_g2_i2	241	.	G	T	89	PASS	DP=10;VDB=0.757606;SGB=-2.73266;RPB=0.904729;MQB=0.952347;BQB=0.761877;MQ0F=0;ICB=0.4;HOB=0.125;AC=6;AN=8;DP4=5,0,5,0;MQ=37;FS=AAGAAGGTGGAGAAGGAGATCAAGGAAATGGCCAAGAAAATCAATGACCT[G/T]TGTGGGATAAAGGAGTCTGATACAGGGCTGGCTCCGCCTAGCCAGTGGGA	GT:PL	0/1:27,0,19
c16350_g2_i1	287	.	T	C	132	PASS	DP=10;VDB=0.75912;SGB=2.34164;MQ0F=0.1;AC=4;AN=4;DP4=0,0,9,0;MQ=32;FS=GTTGGGGATTGGTTCGGAGGTTTGCTGTTTTCAGCTGGGCAGCAGGCTAA[T/C]GAGGCTGTTCAGGATCAGCTATCTGCTCTCAGTTTCTCTAGCTTAGCAGT	GT:PL	1/1:70,12,0
c20123_g3_i1	171	.	A	G	53	PASS	DP=10;VDB=0.765925;SGB=0.0467143;RPB=0.503877;MQB=1.00775;BQB=0.895781;MQ0F=0;ICB=0.8;HOB=0.222222;AC=2;AN=6;DP4=6,0,4,0;MQ=37;FS=CTTGGAGAAGAGCTCAATATGGTCCCAGCTGATGTGCAGTGGGTTACAGC[A/G]TGGTCAATAAGGAGCCGAGAGCTAGATAGCAAACCCCTCCCATTCTTGAA	GT:PL	0/1:59,0,75
c19650_g2_i1	160	.	G	A	60	PASS	DP=10;VDB=0.773942;SGB=3.89732;RPB=1.00775;MQB=0.279932;BQB=0.559863;MQ0F=0.6;ICB=0.5;HOB=0.5;AC=2;AN=4;DP4=4,0,6,0;MQ=14;FS=AACTAGCTATAGAGTGAGATGGGGCAGAGTTCGTCCTCCCAGCAGAAACC[G/A]GATGCAGAGCAGGTTCAGCAGCAGCCAGCTCCCAGCGTTGACGTCCAGAA	GT:PL	0/0:0,3,4
c19557_g2_i12	180	.	C	T	32.073	PASS	DP=10;VDB=0.794163;SGB=2.63855;RPB=0.559863;MQB=1.00775;BQB=0.167959;MQ0F=0;ICB=1;HOB=0.5;AC=1;AN=2;DP4=6,0,4,0;MQ=37;FS=GTGAGACCCACGTGCATGTGCTGACACGCATGCGAGGAGTTATAAAGTTA[C/T]TCGTTAGTCGAACAGTGTGGGAAAGCTGGCCGTAGACGGTGAGAGCCCGG	GT:PL	0/1:61,0,115
c13765_g1_i1	217	.	T	C	71	PASS	DP=10;VDB=0.794767;SGB=-0.971411;RPB=0.730948;MQB=0.89338;BQB=0.406082;MQ0F=0;ICB=1;HOB=0.21875;AC=5;AN=8;DP4=4,0,5,0;MQ=35;FS=GACATCAGTTGGTGGAAAATGACAAGGTAAGGAATGGCAACAGGGAGGCC[T/C]TGACAGCCCTCCGTAAACAAGCCAGGACAACTAAAACCAGTGTGCCATCT	GT:PL	1/1:29,3,0
c20133_g1_i3	525	.	T	C	60	PASS	DP=10;VDB=0.796638;SGB=-0.821;RPB=0.727822;MQB=1.00775;BQB=0.503877;MQ0F=0;ICB=0.333333;HOB=0.5;AC=3;AN=6;DP4=4,0,6,0;MQ=37;FS=ATCTATCGGCTCCAAGAATTTCTGCAGAGGGTTAAGCGAGGACCATTCAC[T/C]GTTTAGATTGTGATGTGTTTAGGAGAGTAATGTGGTAAAGGGTTCAGTAA	GT:PL	0/1:37,0,22
c4419_g1_i1	132	.	T	C	50	PASS	DP=10;VDB=0.811811;SGB=2.63855;RPB=1.00775;MQB=1.00775;BQB=1.00775;MQ0F=0;ICB=1;HOB=0.5;AC=1;AN=2;DP4=6,0,4,0;MQ=37;FS=ATCCCTGAGCTTATTGGCAAGGAAATTGAGAAGGCTTGCAAGGGTATCTA[T/C]CCTCTCCAGAATGTTTTCGTTCGCAAGGCTAAGATCCTGAAGGCACCCAA	GT:PL	0/1:79,0,111
c19387_g2_i1	736	.	G	A	36.3047	PASS	DP=10;VDB=0.816073;SGB=-2.48239;RPB=0.559863;MQB=0.783809;BQB=1.00775;MQ0F=0.1;ICB=0.778547;HOB=0.28125;AC=3;AN=8;DP4=6,0,4,0;MQ=33;FS=TTTGAGAGGATTGGCTACTTGAAAAAATACATAGCAAGCACACTGAAAGC[G/A]ATCAGGAAAGGAGCCGATGTGCGGGGGTACTCTGTGTGGTCGTTCATGGA	GT:PL	0/1:30,3,0
c18082_g5_i1	590	.	T	C	112	PASS	DP=10;VDB=0.81798;SGB=1.38113;RPB=0.824834;MQB=0.916482;BQB=0.824834;MQ0F=0;ICB=1;HOB=0.166667;AC=3;AN=6;DP4=3,0,7,0;MQ=37;FS=AAACCACAATGAACTAATTAATTCTCCTATTGATGGTACTCAATCGATGG[T/C]TGGAGAAGTCCCAGCTGAAGCTACTTGTAAGTCTCAACCTAATGTTGGAA	GT:PL	0/0:0,6,55
c20133_g1_i3	513	.	A	G	111	PASS	DP=10;VDB=0.850153;SGB=-0.821;RPB=1.00775;MQB=1.00775;BQB=0.895781;MQ0F=0;ICB=0.8;HOB=0.222222;AC=4;AN=6;DP4=4,0,6,0;MQ=37;FS=CTCCTGCGCAAGATCTATCGGCTCCAAGAATTTCTGCAGAGGGTTAAGCG[A/G]GGACCATTCACTGTTTAGATTGTGATGTGTTTAGGAGAGTAATGTGGTAA	GT:PL	0/1:72,0,22
c20428_g1_i2	2404	.	C	T	58	PASS	DP=10;VDB=0.850265;SGB=-0.0654034;RPB=0.916482;MQB=0.824834;BQB=0.641538;MQ0F=0.3;ICB=0.8;HOB=0.222222;AC=4;AN=6;DP4=3,0,7,0;MQ=24;FS=TGGGCAACTCCCCGTTTTCGGATGAAGCATGGTTTTCAAGAGACATATTC[C/T]TGTACCGTCTTTCCAAGGATTTCTTTACAGTAGTATTTGAAGCCACTGTC	GT:PL	0/1:0,3,51
c20625_g3_i1	532	.	C	T	93	PASS	DP=10;VDB=0.867547;SGB=1.29402;RPB=0.809011;MQB=0.924584;BQB=0.809011;MQ0F=0;ICB=0.5;HOB=0.5;AC=2;AN=4;DP4=3,0,6,0;MQ=37;FS=TCCGTAAAGGACATCCGTCGTGGCTCTGTCGCCTCGGACTCGAAGAACGA[C/T]CCAGCCAAGGAGGCTCGTACGTTTACCGCTCAAGTCATCATCATGAACCA	GT:PL	0/1:72,0,35
c20234_g2_i1	290	.	T	A	32.5219	PASS	DP=10;VDB=0.868052;SGB=-0.535564;RPB=0.916482;MQB=0.916482;BQB=0.0916482;MQ0F=0;ICB=0.4;HOB=0.125;AC=2;AN=8;DP4=7,0,3,0;MQ=37;FS=GAAACCTGTCAGCTGAAGGAGCTGGAGCTGGAGCCAACGGAGATCAGGGA[T/A]GTGCTGCGATGCATTTTGCATACAATATTCTTCCATAGGACCCTCAGCCT	GT:PL	0/1:31,3,0
c20381_g2_i3	242	.	C	T	38.3115	PASS	DP=10;VDB=0.868052;SGB=-1.04402;RPB=0.904729;MQB=0.952347;BQB=0.428556;MQ0F=0.4;ICB=0.333333;HOB=0.5;AC=3;AN=6;DP4=5,0,5,0;MQ=22;FS=ACATTCTATGGTGTTGCTGGAACACAGGCTGAGAAGGCTCCATGGAATTA[C/T]ATTGGCATTTTCAAGCTTTCTAACATAAGTGGGAAGAAGCGGGAACCTAT	GT:PL	0/1:19,0,30
c12732_g1_i1	178	.	C	T	21.4909	PASS	DP=10;VDB=0.868052;SGB=-2.57971;RPB=0.733186;MQB=0.916482;BQB=0.0916482;MQ0F=0;ICB=0.4;HOB=0.125;AC=6;AN=8;DP4=7,0,3,0;MQ=37;FS=GTGGCCAGGCCAAGTGGAGACGAGTATCAAGATGGAGATGCATTTGAACG[C/T]GAACGAGCAGCCATAGCCAACCCCTTTAGATATGGGTACCGTAAGGGACA	GT:PL	0/1:0,3,34
c493_g1_i1	347	.	G	A	66	PASS	DP=10;VDB=0.879194;SGB=-2.48239;RPB=1.00775;MQB=1.00775;BQB=0.783809;MQ0F=0;ICB=0.778547;HOB=0.28125;AC=3;AN=8;DP4=6,0,4,0;MQ=37;FS=ACCTCCTTGAGCCATGACGATGCGCCGAGTGTTTCTGGCGAGGATAGCAC[G/A]CACGGTGGAGGAAGGATACTGGATGATTGTGGGCTTCTGCCTAATAATTG	GT:PL	0/1:24,0,53
c19065_g7_i1	519	.	C	T	34.9573	PASS	DP=10;VDB=0.883313;SGB=-0.535564;RPB=0.458241;MQB=0.916482;BQB=0.916482;MQ0F=0;ICB=0.4;HOB=0.125;AC=2;AN=8;DP4=7,0,3,0;MQ=35;FS=GAGTTCACAATTGTGAGACCTTTCAATTGGATTGGACCAAGGATGGACTT[C/T]ATTCCTGGTGTTGATGGCCCTAGTGAGGGTGTACCTCGGGTTTTGGCCTG	GT:PL	0/1:37,3,0
c20769_g1_i8	362	.	T	A	72	PASS	DP=10;VDB=0.883498;SGB=-0.821;RPB=0.895781;MQB=0.895781;BQB=0.783809;MQ0F=0.4;ICB=0.4;HOB=0.125;AC=6;AN=8;DP4=4,0,6,0;MQ=21;FS=TAGGACTAGCTTGAGAGCTTCATGTGAGATCTAGAGAGAGGGATGGATGT[T/A]TGGGTGGCAAGCTAGACCATGTACGAACCTTTCATGGCATGTATAGATGG	GT:PL	0/1:0,3,4
c20121_g4_i1	139	.	A	G	42.1539	PASS	DP=10;VDB=0.885471;SGB=2.63855;RPB=0.895781;MQB=1.00775;BQB=0.503877;MQ0F=0;ICB=0.3;HOB=0.125;AC=1;AN=4;DP4=6,0,4,0;MQ=37;FS=CAAACATTCTCTTCATTTGATGAGTTGCTGGAGAAGTCTGAGAAGCCTTT[A/G]CTAGTTGACTTCTATGCAACTTGGTGTGGTCCATGCCAATACATGGTTCC	GT:PL	0/0:0,9,56
c20670_g2_i2	1177	.	C	T	44.4924	PASS	DP=10;VDB=0.908252;SGB=0.0467143;RPB=0.783809;MQB=1.00775;BQB=0.895781;MQ0F=0;ICB=0.4;HOB=0.125;AC=2;AN=8;DP4=6,0,4,0;MQ=37;FS=ACAATGGACAGGCTGGCTGTAGGAACTTACCACGTGAAAATATATGAACA[C/T]TGTTTAGCTGCTCTTGATATCCGTCGCCAACATCCTGACTCTTTGAAGAA	GT:PL	0/1:19,0,27
c18471_g1_i2	215	.	C	T	48.7991	PASS	DP=10;VDB=0.912262;SGB=0.891771;RPB=0.857112;MQB=0.857112;BQB=0.952347;MQ0F=0;ICB=0.8;HOB=0.222222;AC=2;AN=6;DP4=5,0,5,0;MQ=35;FS=CTTATACTGGCAATATTATCATTAGATGGAGATCCCCCAGTACTTCGGCT[C/T]TTTGAGGAGAGAGATTACAAAAAACACAGGTATGAACAGCAGAAGAAGAA	GT:PL	0/1:72,0,41
c19366_g2_i1	393	.	T	C	54	PASS	DP=10;VDB=0.92749;SGB=-2.48239;RPB=0.895781;MQB=1.00775;BQB=0.111973;MQ0F=0;ICB=0.778547;HOB=0.28125;AC=3;AN=8;DP4=6,0,4,0;MQ=37;FS=AGTTGAAGATATATCTGAGGACAAAAATTTATCATATTCGGATGAACCAT[T/C]GAAGAAAGCTGATGCTGAACTACCAGTATCAACCTCTGCTGACAGCACAT	GT:PL	0/1:32,3,0
c16956_g1_i1	153	.	C	T	122	PASS	DP=10;VDB=0.930513;SGB=-1.54553;RPB=0.5;MQB=0.625;BQB=0.125;MQ0F=0;ICB=0.07;HOB=0.03125;AC=7;AN=8;DP4=2,0,8,0;MQ=34;FS=AAAAGTCAGGAATGTGAATTCTCTCCTTGTCAATGGCTTCACAGCAGCAC[C/T]GGCGCCATGGTAATCATTTTTGGGGGGAAGAAGTAGCGGATGGTATGGTG	GT:PL	1/1:25,3,0
c19119_g5_i1	524	.	C	T	40.4353	PASS	DP=10;VDB=0.962096;SGB=0.00946272;RPB=1.00775;MQB=0.895781;BQB=0.895781;MQ0F=0;ICB=0.5;HOB=0.5;AC=2;AN=4;DP4=6,0,4,0;MQ=35;FS=TCCAGAGAAGGACTGGCCACGTACAACCTGGTTAATCCAGCAGTGAAGAA[C/T]ACTGTGCTCGTCCCGAATCTTGGGTGGATCGCCATTCGATTTGTCGCCAA	GT:PL	0/1:30,0,85
c20979_g1_i2	2054	.	C	T	27.7875	PASS	DP=10;VDB=0.980058;SGB=-0.270975;RPB=0.428571;MQB=0.142857;BQB=0.5;MQ0F=0.4;ICB=0.128205;HOB=0.0555556;AC=5;AN=6;DP4=2,0,7,0;MQ=17;FS=GGCCTAGAAGTTCAGTCTGATATAGGTACTCACAATTTAGAGGACCTAGA[C/T]GTTACCAGTGGAAAGAAACGCAAGCAAAGTCAAATGGCGGCAAGACTTGG	GT:PL	1/1:7,6,0
c17660_g1_i5	591	.	G	T	81	PASS	DP=10;VDB=0.981366;SGB=-0.821;RPB=0.924584;MQB=0.924584;BQB=0.809011;MQ0F=0;ICB=0.8;HOB=0.222222;AC=4;AN=6;DP4=3,0,6,0;MQ=37;FS=GTCATGTTTAAGGTCTACATTGTAGGGGATGCAATAAGGGTTGTACGTCG[G/T]TTTTCACTTCCTAATGTTGATGAAGGTGTATCAAATAATGCTGGAGTGTT	GT:PL	1/1:52,9,0
c18311_g1_i2	297	.	T	C	87	PASS	DP=10;VDB=0.982084;SGB=6.88315;MQ0F=0.3;AC=2;AN=2;DP4=0,0,10,0;MQ=24;FS=CGCGCCAAGCAGACCATGGGTGGCGCAACGGGCGACACATCAATGCAAAC[T/C]TCAGGATCCATTGAGGAAACCAAAGGCAACATCCGCAAGTCCATGCAGTA	GT:PL	1/1:110,30,0
c18330_g1_i1	401	.	C	T	91	PASS	DP=10;VDB=0.98214;SGB=-2.84753;RPB=0.783809;MQB=0.727822;BQB=1.00775;MQ0F=0.1;ICB=0.4;HOB=0.125;AC=6;AN=8;DP4=4,0,6,0;MQ=31;FS=AATGAGGATGCGCAGAATTCTAGCGATGAGGAGTCTATCAGCGCCTCTGA[C/T]CACCACGGCCATGGTGAAGATGATGACAGCGATGACGATGCAAATCAGCC	GT:PL	0/1:27,0,37
c20090_g2_i2	404	.	C	A	254	PASS	DP=10;VDB=1.7922e-05;SGB=-1.55098;MQ0F=0;AC=8;AN=8;DP4=0,0,10,0;MQ=37;FS=GGATAATTCGACCTGACCGTGAATTCAGGGTCCTAAGCCCAGCGGAGATC[C/A]AGGATTTCCTGGAAGAGGTGGAGTNNNNNNNNNNNNNNNNNNNNNNNNNN	GT:PL	1/1:63,6,0
c19574_g3_i2	232	.	G	A	98	PASS	DP=10;VDB=3.91355e-05;SGB=4.81769;RPB=0.875;MQB=0.5;BQB=0;MQ0F=0.1;AC=2;AN=2;DP4=2,0,8,0;MQ=33;FS=AGTGAGTGGAAGGCTGTGCTCAACAATCCTGCGTGGTCGGTACATGGACT[G/A]CCTCAGGAGCTGGACAACCGGCTATACTTGAGCTACGAGGACCTGTCACC	GT:PL	1/1:122,0,2
c20048_g4_i3	304	.	C	G	159	PASS	DP=100;VDB=0.0123459;SGB=-17.4233;RPB=0.706657;MQB=0.732037;BQB=7.8166e-08;MQ0F=0.24;ICB=0.778547;HOB=0.28125;AC=5;AN=8;DP4=53,0,44,0;MQ=28;FS=GCTCAACTACGGCGGCGCGGTAGCCGCTGCAGATTGATTTGATCGGATGG[C/G]TTGATCAGTATTCTCTGCTCGAGTAGAATAGATGTGAGTCATTTGTTCTG	GT:PL	1/1:4,3,0
c19651_g5_i2	440	.	A	C	37.942	PASS	DP=100;VDB=0.0151496;SGB=-0.0947856;RPB=0.249277;MQB=0.998469;BQB=0.469245;MQ0F=0;ICB=0.4;HOB=0.125;AC=2;AN=8;DP4=89,0,9,0;MQ=36;FS=CACCAACGCGCATGCAAGTCATCTATCTAGCTCTCTTGGCTATGACCAAG[A/C]AATAGTATTTGTGTAAGAGTGAGCTATGTATGTACATGTAGCACTCTGTT	GT:PL	0/1:25,3,0
c19428_g2_i1	190	.	C	T	94	PASS	DP=100;VDB=0.0452723;SGB=-17.1007;RPB=0.00182544;MQB=1;BQB=0.00139935;MQ0F=0;ICB=0.333333;HOB=0.5;AC=3;AN=6;DP4=79,0,20,0;MQ=37;FS=GTACCGGAAAGGAAGATGTTAGAGCTACCATGGCCACTGTCGGTGGAGCC[C/T]TCCGCCAGGTGGTGTGACGCCGGCACACATAAGGCCGGTCTAATAAGTAC	GT:PL	0/1:29,0,22
c19288_g1_i6	330	.	C	T	68	PASS	DP=100;VDB=0.0654993;SGB=52.3416;RPB=0.804834;MQB=0.703299;BQB=9.68011e-05;MQ0F=0.25;ICB=0.3;HOB=0.125;AC=1;AN=4;DP4=57,0,41,0;MQ=25;FS=AGAGGTGAAATTCGTAGATATTCGGAAGAACACCAGTGGCGAAGGCGGCT[C/T]ACTGGTCCGGTACTGACGCTGAGGTGCGAAAGCGTGGGGAGCNNNNNNNN	GT:PL	0/0:0,6,52
c16952_g1_i1	362	.	A	T	177	PASS	DP=100;VDB=0.0815613;SGB=30.4574;RPB=0.760631;MQB=1;BQB=0.317801;MQ0F=0;ICB=0.5;HOB=0.5;AC=2;AN=4;DP4=50,0,43,0;MQ=37;FS=GGTGATAGCTTGTTCTCCCCGAAATATATTTAGGTATAGCGTCGAGCTAA[A/T]AGTGGAGTGGAGGTAGAGCACTGATTGGACTAGGGGGCATACCCGCTTAC	GT:PL	0/1:66,0,85
c18557_g5_i2	97	.	G	T	53	PASS	DP=100;VDB=0.494797;SGB=2.99342;RPB=0.887454;MQB=0.883308;BQB=0.0593151;MQ0F=0;ICB=0.3;HOB=0.125;AC=1;AN=4;DP4=80,0,17,0;MQ=36;FS=GTCTATTTAAACAAGCTCAAATGGCTTCCTCCTACTTTCTTCTCGCAGCT[G/T]TTCTAGCAATGGTCACTTCTCAGGCCCTTGCTTCTGACCCCAGCCCCCTC	GT:PL	0/0:0,95,178
c19322_g1_i1	256	.	C	T	52	PASS	DP=100;VDB=0.700605;SGB=-15.8732;RPB=0.0205585;MQB=3.70458e-08;BQB=0.000230176;MQ0F=0;ICB=0.4;HOB=0.125;AC=2;AN=8;DP4=77,0,18,0;MQ=34;FS=GCGATGACGACGAGCCTGAAGAAGAACCGGAAGAAGCGCGGTCATGTGTC[C/T]GCGGGGCACGGCCGTATCGGCAAGCACCGGAAGCACCCCGGAGGTCGCGG	GT:PL	0/0:0,9,71
c19010_g5_i1	772	.	C	A	349	PASS	DP=100;VDB=0.949783;SGB=63.7777;MQ0F=0.01;AC=4;AN=4;DP4=0,0,100,0;MQ=36;FS=AACGTCAGCGCAGGGGCGATTATCAAGGCGTTCCCTGACATCAAATGCAC[C/A]GTGCTGAACCTTCCAAGGGTTGTTGAGACGACGACAACACCTACAGCATC	GT:PL	1/1:184,132,0
c20088_g1_i1	150	.	T	C	38.5406	PASS	DP=100;VDB=0.963982;SGB=-11.5771;RPB=0.40051;MQB=0.998127;BQB=0.0224408;MQ0F=0;ICB=0.4;HOB=0.125;AC=2;AN=8;DP4=88,0,11,0;MQ=36;FS=GGCCTCGTTGGTGAGATCATCAGCCGCTTCGAGAAGAAGGGCTTCTACCT[T/C]AAGGGCCTGAAGCTTGTGAACGTGGAGAGGTCGTTCGCCGAGAAGCACTA	GT:PL	0/1:23,0,36
c20922_g2_i5	1139	.	G	C	138	PASS	DP=100;VDB=1.26757e-08;SGB=35.957;RPB=1.52316e-05;MQB=0.132095;BQB=0.000868318;MQ0F=0;ICB=0.3;HOB=0.125;AC=3;AN=4;DP4=49,0,50,0;MQ=32;FS=CAAGACGACGTATAGGGAGTGACACGTGACCAATGCGGAAAGGTGAAAGC[G/C]TGAGGTGCAAGCTTCGCGTCTAAGCCCCCGTGAATGTCGGCCGTAACTAT	GT:PL	1/1:80,15,0
c18470_g2_i3	118	.	C	G	261	PASS	DP=100;VDB=1.65121e-09;SGB=-23.2377;RPB=3.32398e-12;MQB=6.01133e-12;BQB=0.00792996;MQ0F=0.66;ICB=0.416667;HOB=0.444444;AC=4;AN=6;DP4=67,0,30,0;MQ=11;FS=GTCGCCGGCGTGCTGCTCCAGCTGAGGGCGCAGCAGGGGTGCTTCTGCAC[C/G]TACGCCAAGAACCCCACCTACGCGCGCTACATCAACAGCCCCAACGCCAA	GT:PL	0/0:0,169,9
c20922_g2_i5	593	.	T	C	67	PASS	DP=100;VDB=3.83879e-06;SGB=6.08358;RPB=0.0384229;MQB=0.0210623;BQB=0.42468;MQ0F=0;ICB=0.5;HOB=0.5;AC=2;AN=4;DP4=74,0,25,0;MQ=35;FS=GCAAGGCTGAGTAGTAGGAAAGCGTTCCAAGTGCAGCGAAGTGGAAGGGG[T/C]AACCGACCATGGAGCGCTTGGAAGTGAGAATGCAGACATAAGTAACGATA	GT:PL	0/1:76,0,61
c20088_g1_i1	636	.	T	C	108	PASS	DP=100;VDB=8.19016e-06;SGB=24.5638;RPB=0.0176871;MQB=0.956834;BQB=2.24537e-05;MQ0F=0.01;ICB=0.8;HOB=0.222222;AC=2;AN=6;DP4=60,0,37,0;MQ=35;FS=ATTATTATCTGTATTGTTGAACCCTGATTTCGTGAACCAGATTTCCTTCC[T/C]TGGCTTGCATGCTATGCATGCTAGACGTTTTGTTTATGATATGTGATATG	GT:PL	0/0:0,39,156
c19141_g5_i1	1030	.	G	T	65	PASS	DP=101;VDB=0.000502908;SGB=2.22065;RPB=0.860051;MQB=1;BQB=7.16091e-05;MQ0F=0;ICB=0.4;HOB=0.125;AC=2;AN=8;DP4=86,0,15,0;MQ=37;FS=CAGTTTGAATGGCCAGTAAATCATACTTCATTGAGTCCTGACGGAAAGGT[G/T]GTTGTTATTGTGGGTGATGACCCTGATGGTTTACTTATCGATGCCAACTC	GT:PL	0/0:0,9,84
c17371_g1_i1	1130	.	T	C	66	PASS	DP=101;VDB=0.000821164;SGB=2.6072;RPB=0.0564635;MQB=1;BQB=0.999105;MQ0F=0;ICB=0.4;HOB=0.125;AC=2;AN=8;DP4=84,0,16,0;MQ=37;FS=GGGCCGTTTGGCTAGACTCTGATGCTGTATGCCACTAAAACTACCAAGAT[T/C]TATGATCTATCTTGTGAATGCAGTACGTTCTTGTGCCTCAAAAAAAAAAA	GT:PL	0/1:31,3,0
c19322_g1_i1	364	.	C	T	333	PASS	DP=101;VDB=0.00139857;SGB=-64.1727;RPB=0.999588;MQB=0.788499;BQB=0.998737;MQ0F=0;ICB=0.166667;HOB=0.5;AC=4;AN=8;DP4=64,0,36,0;MQ=36;FS=GGTGGCATGCACCACCACCGGATCCTCTTCGACAAGTACCACCCGGGCTA[C/T]TTCGGCAAGGTCGGCATGCGCTACTTCCACAAGCTCCGCAACAGGTTCCA	GT:PL	0/1:67,0,94
c20733_g3_i1	98	.	C	T	33.8845	PASS	DP=101;VDB=0.00661158;SGB=-17.7144;RPB=0.0413862;MQB=0.753;BQB=0.499953;MQ0F=0.0594059;ICB=0.4;HOB=0.125;AC=2;AN=8;DP4=77,0,21,0;MQ=29;FS=ATCCTGGGGCTGGAGCAGGTCCCAAGGGTTTGGCTGTTCGCCAATTAAAG[C/T]GGTACGTGAGCTGGGTTCAGACCGTCGTGAGACAGGTCGGTCTCTATCCG	GT:PL	0/0:0,3,4
c18562_g2_i1	191	.	C	T	64	PASS	DP=101;VDB=0.106656;SGB=4.15219;RPB=0.732823;MQB=1;BQB=0.119932;MQ0F=0;ICB=0.8;HOB=0.222222;AC=2;AN=6;DP4=80,0,20,0;MQ=37;FS=AAAGGGCAGATCGTGCGCGTGGACAAGGAGAAGTACCTGAACAGCATCAA[C/T]TACCTGTCAGTGGGGCATCCGCCCTTCTACAAAGGCCTGGACTACATCTA	GT:PL	0/1:66,0,127
c19322_g1_i1	250	.	T	C	48.0587	PASS	DP=101;VDB=0.516335;SGB=-16.4869;RPB=0.000357238;MQB=1.08175e-08;BQB=0.999915;MQ0F=0;ICB=0.4;HOB=0.125;AC=2;AN=8;DP4=82,0,19,0;MQ=34;FS=GGAGAGGCGATGACGACGAGCCTGAAGAAGAACCGGAAGAAGCGCGGTCA[T/C]GTGTCCGCGGGGCACGGCCGTATCGGCAAGCACCGGAAGCACCCCGGAGG	GT:PL	0/0:0,9,88
c19010_g5_i1	775	.	G	A	354	PASS	DP=101;VDB=0.91581;SGB=63.0796;RPB=1;MQB=1;BQB=1;MQ0F=0.00990099;AC=4;AN=4;DP4=1,0,99,0;MQ=36;FS=GTCAGCGCAGGGGCGATTATCAAGGCGTTCCCTGACATCAAATGCACCGT[G/A]CTGAACCTTCCAAGGGTTGTTGAGACGACGACAACACCTACAGCATCAGC	GT:PL	1/1:193,135,0
c20024_g1_i5	1130	.	A	T	218	PASS	DP=101;VDB=1.52194e-13;SGB=9.56023;RPB=4.5894e-12;MQB=2.58417e-12;BQB=0.977779;MQ0F=0.683168;ICB=0.128205;HOB=0.0555556;AC=5;AN=6;DP4=67,0,34,0;MQ=10;FS=ATACTGGAGGAAGGTGGGGATGACGTCAAGTCATCATGGCCCTTACGGCC[A/T]GGGCTACACACGTGCTACAATGGTCGGTACAGAGGGTTGCCAAGCCGCGA	GT:PL	0/1:0,3,4
c18308_g3_i1	93	.	C	G	46.3722	PASS	DP=101;VDB=3.5754e-06;SGB=21.2464;RPB=0.253604;MQB=0.0490901;BQB=0.0106686;MQ0F=0.475248;ICB=0.07;HOB=0.03125;AC=1;AN=8;DP4=84,0,17,0;MQ=19;FS=ATGGGGAAGACACGCGGTATGGGAGCTGGGCGCAAGCTCAAGACCCACCG[C/G]AGGAACCAGAGGTGGGCTGACAAGGCATACAAGAAGAGCCATTTGGGCAA	GT:PL	0/0:0,21,92
c18563_g2_i1	547	.	A	G	59	PASS	DP=1018;VDB=0.00951166;SGB=11.4917;RPB=0.220086;MQB=0.999765;BQB=0.264408;MQ0F=0;ICB=0.128205;HOB=0.0555556;AC=1;AN=6;DP4=979,0,39,0;MQ=36;FS=AAATAGAACCTGAAACCGTATGCGTACAAGCAGTGGGAGCCTACTTAGTT[A/G]GGTGACTGCGTACCTTTTGTATAATGGGTCAGCGACTTATTTTCAGTGGC	GT:PL	0/0:0,3,34
c20517_g1_i1	424	.	C	T	58	PASS	DP=102;VDB=0.0162466;SGB=4.92471;RPB=0.900998;MQB=0.983752;BQB=0.991373;MQ0F=0.00980392;ICB=0.8;HOB=0.222222;AC=2;AN=6;DP4=79,0,22,0;MQ=36;FS=TGCAAGATGATTCTCACTTCCTCCGGCACCGGCAACAAGCCGGGGTGGTA[C/T]GTGAGCTACGTGAAGGTCACCCAGTTCGGGCAAGGCAGCAGCAAGACGCA	GT:PL	0/0:0,3,34
c18921_g1_i1	209	.	G	T	115	PASS	DP=102;VDB=0.0541229;SGB=6.85617;RPB=0.446157;MQB=1;BQB=0.976098;MQ0F=0;ICB=0.5;HOB=0.5;AC=2;AN=4;DP4=75,0,27,0;MQ=37;FS=GCATCTAAGCGTGAAGCCCCTCCTGAGAAGAGCTCTCCCGTGGGCTTTAA[G/T]CCCCTTGAAGACCCGTGGAAGACTACCACGTCGATAGGTCGCAGATGGAA	GT:PL	0/1:83,0,134
c20010_g2_i2	222	.	T	C	293	PASS	DP=102;VDB=0.300894;SGB=-6.32717;RPB=0.261774;MQB=0.00709733;BQB=0.00566255;MQ0F=0.558824;AC=8;AN=8;DP4=18,0,83,0;MQ=16;FS=CGCAAGTATAACTGGAGTGTGAAGGCCATCAGGCGCAAGACCACTGGAAC[T/C]GGGAGGATGAGGTACCTGCGACACGTTCCTCGCCGTTTCAAGAGCAACTT	GT:PL	1/1:20,5,0
c19686_g2_i1	402	.	T	C	36.6575	PASS	DP=102;VDB=0.444671;SGB=-12.8047;RPB=0.33629;MQB=0.964371;BQB=8.46822e-06;MQ0F=0;ICB=0.07;HOB=0.03125;AC=1;AN=8;DP4=86,0,13,0;MQ=36;FS=CGCAGGGGCAAGAACCTCTTCTTCAGCACTGATGTTGAGAAGCACGTTGC[T/C]GAGGCTGACATCATCTTCGTCTCGGTGAACACCCCCACCAAGACCCGTGG	GT:PL	0/0:0,12,89
c19288_g1_i6	306	.	A	G	202	PASS	DP=102;VDB=4.11603e-08;SGB=77.9602;RPB=0.869372;MQB=0.000123528;BQB=0.000484553;MQ0F=0.254902;AC=4;AN=4;DP4=15,0,87,0;MQ=25;FS=AGAGGTGAGTGGAATTCCGAGTGTAGAGGTGAAATTCGTAGATATTCGGA[A/G]GAACACCAGTGGCGAAGGCGGCTCACTGGTCCGGTACTGACGCTGAGGTG	GT:PL	1/1:63,12,0
c20733_g3_i1	78	.	T	G	27.0547	PASS	DP=102;VDB=4.19292e-05;SGB=6.08359;RPB=0.661845;MQB=0.991996;BQB=0.0232669;MQ0F=0.0686275;ICB=0.8;HOB=0.222222;AC=2;AN=6;DP4=70,0,25,0;MQ=27;FS=CCTCGATGTCGGCTCATCGCATCCTGGGGCTGGAGCAGGTCCCAAGGGTT[T/G]GGCTGTTCGCCAATTAAAGCGGTACGTGAGCTGGGTTCAGACCGTCGTGA	GT:PL	0/0:0,9,51
c18563_g2_i1	543	.	A	T	65	PASS	DP=1020;VDB=0.00561653;SGB=43.5541;RPB=0.438726;MQB=0.999192;BQB=1.98459e-23;MQ0F=0;ICB=0.128205;HOB=0.0555556;AC=1;AN=6;DP4=892,0,122,0;MQ=36;FS=AGTGAAATAGAACCTGAAACCGTATGCGTACAAGCAGTGGGAGCCTACTT[A/T]GTTAGGTGACTGCGTACCTTTTGTATAATGGGTCAGCGACTTATTTTCAG	GT:PL	0/0:0,3,25
c20024_g1_i2	854	.	G	T	58	PASS	DP=1026;VDB=1.6116e-20;SGB=57.847;RPB=0.386061;MQB=0.926119;BQB=0.0975116;MQ0F=0;ICB=0.3;HOB=0.125;AC=1;AN=4;DP4=856,0,159,0;MQ=36;FS=ACAATGGTCGGTACAGAGGGTTGCCAAGCCGCGAGGTGGAGCTAATCCCA[G/T]AAAACCGATCGTAGTCCGGATCGCAGTCTGCAACTCGACTGCGTGAAGTC	GT:PL	0/1:90,0,143
c19428_g2_i1	169	.	A	G	42.4504	PASS	DP=103;VDB=0.000294018;SGB=-12.8047;RPB=0.604709;MQB=0.904971;BQB=0.0823891;MQ0F=0;ICB=0.8;HOB=0.222222;AC=2;AN=6;DP4=90,0,13,0;MQ=36;FS=CCGGTAACAAGGCGGTTGACGGTACCGGAAAGGAAGATGTTAGAGCTACC[A/G]TGGCCACTGTCGGTGGAGCCCTCCGCCAGGTGGTGTGACGCCGGCACACA	GT:PL	0/1:19,0,27
c19322_g1_i1	361	.	C	T	316	PASS	DP=103;VDB=0.00202866;SGB=-15.5837;RPB=0.97709;MQB=0.800884;BQB=0.179896;MQ0F=0;ICB=0.166667;HOB=0.5;AC=4;AN=8;DP4=65,0,38,0;MQ=36;FS=GCCGGTGGCATGCACCACCACCGGATCCTCTTCGACAAGTACCACCCGGG[C/T]TACTTCGGCAAGGTCGGCATGCGCTACTTCCACAAGCTCCGCAACAGGTT	GT:PL	0/1:60,0,79
c19560_g3_i2	121	.	C	T	166	PASS	DP=103;VDB=0.00962072;SGB=-49.6494;RPB=0.753706;MQB=0.0177654;BQB=0.261323;MQ0F=0;ICB=0.778547;HOB=0.28125;AC=5;AN=8;DP4=74,0,27,0;MQ=35;FS=GCGAAGAAGTCCCGTGTCAAGTGCTTCATCAAGCTCGTCAACTTCACCCA[C/T]ATCATGCCCACCCGCTACACCCTCGACGTCGACTTCAAGGACGTCGCCTC	GT:PL	1/1:53,6,0
c20475_g4_i1	509	.	A	C	182	PASS	DP=103;VDB=0.335813;SGB=-22.0103;RPB=0.559003;MQB=0.99463;BQB=0.222176;MQ0F=0;ICB=0.778547;HOB=0.28125;AC=3;AN=8;DP4=75,0,28,0;MQ=36;FS=CGCATGATCCGGTCCGTCGACGCCGACGGCGACGGCAGCGTCAACTTCGA[A/C]GAGTTCAAGAAGATGATGGGCGCCGGAGCCAGGCGCTGAGCAGCGGAGAC	GT:PL	0/1:91,0,117
c19375_g1_i1	1129	.	A	G	31.7383	PASS	DP=103;VDB=0.405936;SGB=-10.9631;RPB=0.415029;MQB=1;BQB=0.965735;MQ0F=0;ICB=0.4;HOB=0.125;AC=2;AN=8;DP4=88,0,10,0;MQ=37;FS=TGCCTGCAGGATATGATGAGCTGAAACAAAAGGCTAAAGAGATAGAGGTA[A/G]AAGAGGCCCCAAGAAATTCTGAAGAGGCTCCTCAGTCACCCAAGATTAAG	GT:PL	0/1:21,0,45
c19803_g5_i1	418	.	A	G	179	PASS	DP=103;VDB=0.476402;SGB=-15.2595;RPB=0.975119;MQB=1;BQB=0.443582;MQ0F=0;ICB=0.778547;HOB=0.28125;AC=3;AN=8;DP4=85,0,17,0;MQ=37;FS=GTCATTGCTGGGCAATTCAGTGTTGAGGCCATGCCAACCTTCCTGTTCAT[A/G]AAGGAGGGCGAAGTCAAGGACAGGGTGGTCGGTGCAATAAAGGAAGAGCT	GT:PL	0/1:64,0,103
c19514_g2_i1	571	.	C	T	205	PASS	DP=103;VDB=0.644153;SGB=-44.8082;RPB=3.71384e-05;MQB=0.827039;BQB=0.569609;MQ0F=0;ICB=0.778547;HOB=0.28125;AC=3;AN=8;DP4=79,0,24,0;MQ=36;FS=GCATCTGATCCCGAGGGCAAGGTGCCGCTCTTCTGGGGGATCACTGCAGA[C/T]GGCTGCGTCGCCTTCTCTGACGACATTGACATGCTCAAAGGGTCATGTGG	GT:PL	0/1:74,0,131
c18424_g1_i1	1032	.	C	G	115	PASS	DP=103;VDB=2.44835e-09;SGB=8.78764;RPB=0.286088;MQB=0.968505;BQB=0.486287;MQ0F=0;ICB=0.5;HOB=0.5;AC=2;AN=4;DP4=71,0,32,0;MQ=36;FS=TTCACCTTACCTGAGCAGAGTAGCTAGCATCTGTAATAATGGGCAGCATG[C/G]ATATGTGTGTTTCACTTATGTGTAACTGTGTTGTTATCTACGTACTTTCT	GT:PL	0/1:68,0,129
c20328_g2_i1	58	.	T	C	26.9952	PASS	DP=103;VDB=4.73321e-06;SGB=-36.7397;RPB=0.310515;MQB=3.40442e-05;BQB=0.000691716;MQ0F=0;ICB=0.4;HOB=0.125;AC=2;AN=8;DP4=82,0,19,0;MQ=34;FS=ACCATCCCCACCATCGGATTCAATGTTGAAACTGTGGAGTACAAGAACAT[T/C]AGCTTCACTGTCTGGGATGTTGGTGGCCAGGACAAGATCAGGCCCCTGTG	GT:PL	0/1:40,0,88
c18563_g2_i1	77	.	T	A	22.6595	PASS	DP=1033;VDB=6.04369e-09;SGB=-52.0819;RPB=0.000224844;MQB=0.382522;BQB=0.479265;MQ0F=0;ICB=0.128205;HOB=0.0555556;AC=1;AN=6;DP4=955,0,77,0;MQ=36;FS=CGGTGGATGCCTTGGCAGTCAGAGGCGATGAAAGACGTGGTAGCCTGCGA[T/A]AAGCTTCGGGGAGTCGGCAAACAGACTGTGATCCGGAGATCTCTGAATGG	GT:PL	0/1:56,0,24
c18308_g3_i1	579	.	C	T	75	PASS	DP=104;VDB=0.0398901;SGB=1.83459;RPB=0.984797;MQB=0.912525;BQB=0.0116046;MQ0F=0;ICB=0.4;HOB=0.125;AC=2;AN=8;DP4=88,0,14,0;MQ=36;FS=GTTTAAGAATGGTTGCTTGCTATCGTTACAGCATGCTGTTGCAGTTAACC[C/T]AAGATTGTGTTGGTAAAAATTCTTGTCAGACTCTTTGCTTCTGTTAAGAG	GT:PL	0/1:31,0,63
c18376_g2_i2	89	.	G	A	23.256	PASS	DP=104;VDB=0.0751808;SGB=-2.00771;RPB=0.557026;MQB=0.767864;BQB=0.457359;MQ0F=0;ICB=0.5;HOB=0.5;AC=2;AN=4;DP4=100,0,4,0;MQ=36;FS=GATTACAGGCGACGAAGGACGTAGTAGCCTGCGATAAGCTGCGGGGAGCT[G/A]GCAAACGAGCTTTGATCCGCAGATTTCCGAATGGGGAAACCCGGCCTTTT	GT:PL	1/1:59,6,0
c20434_g2_i1	1385	.	A	G	230	PASS	DP=104;VDB=0.998675;SGB=-51.2631;RPB=0.204126;MQB=1;BQB=0.999313;MQ0F=0;ICB=0.166667;HOB=0.5;AC=4;AN=8;DP4=75,0,28,0;MQ=37;FS=GTCCATGGTCCCACCAACCTTCTTTGCATCTCAAGTGGCATCCCGTGCTC[A/G]CAACCATGTTGAAGAACAGATAAGCTCGGGACGGGTGATCAATGATCCTT	GT:PL	0/1:51,0,86
c18858_g2_i3	81	.	T	A	271	PASS	DP=104;VDB=2.15087e-12;SGB=-64.1727;RPB=6.19433e-10;MQB=0.162765;BQB=0.101146;MQ0F=0.278846;ICB=0.778547;HOB=0.28125;AC=3;AN=8;DP4=67,0,36,0;MQ=25;FS=CAGCGCCTCATCTTTGCCGGCAAGCAGCTGGAGGATGGCCGCACCCTGGC[T/A]GACTACAACATTCAGAAGGAATCCACTCTCCACCTGGTGCTCCGCCTCCG	GT:PL	0/1:78,0,41
c20579_g1_i1	1934	.	C	T	440	PASS	DP=1047;VDB=1.22747e-39;SGB=-182.205;RPB=0;MQB=0;BQB=3.89687e-41;MQ0F=0.39064;ICB=0.778547;HOB=0.28125;AC=5;AN=8;DP4=401,0,581,0;MQ=20;FS=ACCAAGATCGACAGACGATCTGGTAAGGAGCTCGAGAAGGAGCCCAAGTT[C/T]CTGAAGAACGGTGATGCTGGTATGGTGAAGATGATTCCCACGAAGCCCAT	GT:PL	0/1:86,0,15
c20525_g3_i2	181	.	A	G	115	PASS	DP=105;VDB=0.000714674;SGB=6.46989;RPB=0.355826;MQB=1;BQB=3.2622e-05;MQ0F=0;ICB=0.8;HOB=0.222222;AC=2;AN=6;DP4=78,0,26,0;MQ=37;FS=CCCAGGCTCTTCCTTCCCTAGCTTTTCTCTCTCTCGGTCTCTCTCTCTTC[A/G]AGCTGAGGAAACGCAGGACAGGTTAGCAGAAGCTGGTTGCATGCTCGCTC	GT:PL	0/1:33,3,0
c17962_g1_i1	269	.	C	G	111	PASS	DP=105;VDB=0.00212128;SGB=-19.5555;RPB=0.565132;MQB=2.15341e-05;BQB=0.135509;MQ0F=0;ICB=0.778547;HOB=0.28125;AC=3;AN=8;DP4=81,0,24,0;MQ=35;FS=GTCATGAAGATCACGCCCGTGCAGAAGCAGACCCGCGCCGGGCAGCGCAC[C/G]CGCTTCAAGGCCTTCGTCGTCGTCGGCGACAACAACGGCCACGTCGGGCT	GT:PL	0/0:0,6,41
c19933_g5_i1	1850	.	A	T	161	PASS	DP=105;VDB=0.00902254;SGB=-23.2377;RPB=0.0310547;MQB=0.913414;BQB=0.904974;MQ0F=0;ICB=0.778547;HOB=0.28125;AC=3;AN=8;DP4=75,0,30,0;MQ=36;FS=GGTTCGTTTACAACCTCTCATGTTGTAAGACTTGGTTTAATCCTGCTATG[A/T]TTCTGGATTGACAATATTCCTGTTATGTTTCGTGAATATGGTGTTGATAT	GT:PL	0/0:0,9,72
c12710_g1_i1	654	.	C	T	305	PASS	DP=105;VDB=0.128293;SGB=-25.6925;RPB=0.77896;MQB=0.993085;BQB=0.116058;MQ0F=0;ICB=0.778547;HOB=0.28125;AC=3;AN=8;DP4=70,0,34,0;MQ=36;FS=TTCTCCGACCGCCGGCAGCGACGACGACCGGGAGGATGACTGTGCAAGGA[C/T]TGTGTTGTAATTTTTATTTTCTTCAAGGGTGTCTTTGCAAGTCCTGGAAT	GT:PL	0/0:0,3,25
c19375_g1_i1	1100	.	T	C	23.4705	PASS	DP=105;VDB=0.259298;SGB=-2.36533;RPB=0.435886;MQB=1;BQB=0.513797;MQ0F=0;ICB=0.4;HOB=0.125;AC=2;AN=8;DP4=102,0,3,0;MQ=37;FS=GAGGCAGTTCCGTTGGCCGATAGTTTGGATGCCTGCAGGATATGATGAGC[T/C]GAAACAAAAGGCTAAAGAGATAGAGGTAAAAGAGGCCCCAAGAAATTCTG	GT:PL	0/1:22,0,52
c15494_g2_i1	338	.	C	T	74	PASS	DP=105;VDB=3.62465e-08;SGB=-35.126;RPB=2.73583e-10;MQB=0.558293;BQB=0.00302765;MQ0F=0.152381;ICB=0.778547;HOB=0.28125;AC=3;AN=8;DP4=84,0,18,0;MQ=29;FS=GCCTGTACGTCAAGAGCACTATGGGGAAGCCGTACAGGGTGTTCTAAGTC[C/T]TGCCGCTATGTGAAGGACCTTGAACTGGGCTTTGCCATAAACTTAGATAT	GT:PL	0/1:30,0,21
c17962_g1_i1	263	.	G	A	87	PASS	DP=106;VDB=0.000195984;SGB=-19.5555;RPB=0.118676;MQB=2.08769e-05;BQB=0.70171;MQ0F=0;ICB=0.778547;HOB=0.28125;AC=3;AN=8;DP4=82,0,24,0;MQ=35;FS=GACGAGGTCATGAAGATCACGCCCGTGCAGAAGCAGACCCGCGCCGGGCA[G/A]CGCACCCGCTTCAAGGCCTTCGTCGTCGTCGGCGACAACAACGGCCACGT	GT:PL	0/0:0,6,56
c18573_g2_i1	875	.	G	A	30.4968	PASS	DP=106;VDB=0.0924411;SGB=14.3163;RPB=0.906249;MQB=1;BQB=0.644518;MQ0F=0;ICB=0.07;HOB=0.03125;AC=1;AN=8;DP4=94,0,12,0;MQ=37;FS=GGCCAAGGCTGCTGCTCAGGCAGCTCTTGAGGAAATGGACGCTGACTAAG[G/A]AACTCCGAGCACAGTCTGAACTTATTTTATCTTCTGGTGGTGCTGTTGAA	GT:PL	0/0:0,9,64
c18754_g2_i1	1248	.	G	A	34.1011	PASS	DP=106;VDB=0.291989;SGB=25.405;RPB=0.00147947;MQB=0.967153;BQB=0.0229763;MQ0F=0;ICB=0.128205;HOB=0.0555556;AC=1;AN=6;DP4=83,0,20,0;MQ=36;FS=TCTGCATGTTTGGACATAGACTCCATGTTTGGACATAGAGACTCCTTTTA[G/A]TAATCCTGAACTCTTATGCTTAACTTTGCGGATGATGGTTGATTACTTTT	GT:PL	0/0:0,57,174
c18595_g4_i3	481	.	T	A	301	PASS	DP=106;VDB=0.697643;SGB=-16.8111;RPB=0.0543243;MQB=0.997644;BQB=0.00109517;MQ0F=0;ICB=0.166667;HOB=0.5;AC=4;AN=8;DP4=63,0,42,0;MQ=36;FS=ATATAGAACTTGTCAAAGTGCCTGTCAGCAAAACATTGTGTTGTTAGTTA[T/A]GTGTGGAACCAGCCCATGGGTTTTTTTATGTAATTTTGAATGCGTCTATC	GT:PL	0/1:40,0,72
c18876_g4_i3	185	.	C	A	72	PASS	DP=106;VDB=2.4741e-05;SGB=10.1602;RPB=0.58405;MQB=1;BQB=0.982665;MQ0F=0;ICB=0.07;HOB=0.03125;AC=1;AN=8;DP4=97,0,9,0;MQ=37;FS=ACCGCCCACTTCACCGTCCGCCGGGGGGCGAACGAGGAGATGGAGCTCGT[C/A]GATGCCGTGAGCGGCGCGGAGTACGTGCCCACGTACGAGGACAAGGACGG	GT:PL	0/1:108,0,129
c20922_g2_i1	385	.	G	A	110	PASS	DP=106;VDB=5.26644e-07;SGB=24.6372;RPB=0.0395192;MQB=0.835029;BQB=0.737354;MQ0F=0;ICB=0.3;HOB=0.125;AC=3;AN=4;DP4=6,0,32,0;MQ=35;FS=TGCATTGTCGAGAGGAGAATAATCCAGACCATCGGTTAAGGTCCCAAAAT[G/A]TAGCTCAGTGGAAAAGGATGTGATTTTACTTAGACAATNNNNNNNNNNNN	GT:PL	1/1:25,3,0
c20147_g1_i6	1046	.	C	T	22.9148	PASS	DP=106;VDB=9.3705e-05;SGB=10.1602;RPB=0.0065598;MQB=0.988131;BQB=0.00269624;MQ0F=0;ICB=0.07;HOB=0.03125;AC=1;AN=8;DP4=96,0,9,0;MQ=36;FS=GGACGTGCTGAGTACGACAGTGTAACAGATCAGGAGGCACTGGACGCTTT[C/T]AAGCGCGTCTCTCGTCTGGAGGGCATCATCCCGCCTGGAGACCTCCCACG	GT:PL	0/0:0,9,83
c20579_g1_i1	2138	.	G	T	775	PASS	DP=1065;VDB=0;SGB=-14.9091;RPB=0;MQB=0.659257;BQB=0;MQ0F=0.00187793;AC=8;AN=8;DP4=144,0,864,0;MQ=36;FS=GATCCCACTGGTGCCAAGGTTACCAAGCTGCTGCCAAGAAGAAATGAGGG[G/T]TCTGAGGGTTATTGTCGTCGTAGTAGTCCTAGTGCGGTTTTGAGGTTTTG	GT:PL	1/1:165,49,0
c20254_g1_i1	1811	.	C	T	30.2984	PASS	DP=107;VDB=0.00911214;SGB=3.26056;RPB=0.207161;MQB=0.99944;BQB=0.0971457;MQ0F=0.00934579;ICB=0.07;HOB=0.03125;AC=1;AN=8;DP4=101,0,4,0;MQ=36;FS=TTTTGTGAGGAATATGATAATGCACTTTTGGATGCATGAATGAATATGAC[C/T]GCTTTGTCCACAGGTGAGAATCTGGTCACTTGAAAGAATTGGATGCTTGA	GT:PL	0/1:66,0,94
c17154_g1_i1	149	.	T	C	46.3394	PASS	DP=107;VDB=0.0118736;SGB=-9.73551;RPB=0.99301;MQB=0.998878;BQB=0.0118327;MQ0F=0;ICB=0.4;HOB=0.125;AC=2;AN=8;DP4=99,0,8,0;MQ=36;FS=CTCTGCTCGTCGAGACCGCCGACGACCATGGGGTTCTGGGTGACCACGCT[T/C]ATCTTCCTCCTCGCCGGCGTCGTGGCCTCCCTCCTCACGCTCCTCTGCTG	GT:PL	0/1:30,0,62
c18766_g4_i1	442	.	C	T	49.3151	PASS	DP=107;VDB=0.273837;SGB=-12.8046;RPB=0.533834;MQB=1;MQSB=1;BQB=0.0912148;MQ0F=0;ICB=0.4;HOB=0.125;AC=2;AN=8;DP4=94,0,12,1;MQ=37;FS=GCGAGGCGGCCTGGTCGACAGGACGCTGGTGCTCCGGCTGCTGCCAGTAA[C/T]TGACGATTCTTTTCGCCATTCTATAGTCCGTGGTGATGGTGATTCACCGA	GT:PL	0/0:0,0,129
c20922_g2_i5	782	.	A	G	103	PASS	DP=107;VDB=1.31883e-14;SGB=6.85617;RPB=1.56546e-11;MQB=0.950522;BQB=0.0875113;MQ0F=0;ICB=0.3;HOB=0.125;AC=3;AN=4;DP4=75,0,27,0;MQ=35;FS=CGTAAGGAGTAGTCGATGCACAGCAGGTTAATATTCCTGCACCGGCTTGC[A/G]ACTATCCCAACGATGACGGAGCGACGGAACCAACAGACCTGTTTTGACAA	GT:PL	1/1:80,9,0
c18725_g2_i5	1680	.	T	C	163	PASS	DP=107;VDB=9.81986e-05;SGB=-49.6494;RPB=0.972203;MQB=0.994114;BQB=0.84738;MQ0F=0;ICB=0.166667;HOB=0.5;AC=4;AN=8;DP4=70,0,27,0;MQ=36;FS=AATGAAGCTGCAGGCTACTTCGAGAAGAAATGGAACCTGCTGCTTTCCGG[T/C]TACCTTGTCATGCGTGATTACTTGAACAATCCTGATGATATATCAATGTT	GT:PL	0/1:19,0,30
c20922_g2_i5	701	.	T	G	126	PASS	DP=108;VDB=0.00432218;SGB=32.0231;RPB=0.0059863;MQB=0.999918;BQB=0.343508;MQ0F=0;ICB=0.5;HOB=0.5;AC=2;AN=4;DP4=62,0,44,0;MQ=35;FS=TTAAATTCCACGTCGCCGTAAGGATAAGGTTTCCTGGGGAAGGTTCGTCC[T/G]CCCAGGGTTAGTCGGGAGCTAAGACGAGGCCGTAAGGAGTAGTCGATGCA	GT:PL	0/1:36,0,119
c19340_g3_i2	145	.	T	C	106	PASS	DP=108;VDB=0.120336;SGB=-36.7397;RPB=0.0039661;MQB=0.0017795;BQB=0.0187339;MQ0F=0;ICB=0.4;HOB=0.125;AC=2;AN=8;DP4=81,0,19,0;MQ=35;FS=TCATAAGTACGCAAGTTAGTGCAACGATTTTGTTGCTTTCAAGACGGCTT[T/C]CATTAACTCGTAATTTCACGTCTTATCCATGCTTGCCTAATTTTAGTTGG	GT:PL	0/1:66,0,71
c15175_g1_i1	253	.	G	C	86	PASS	DP=108;VDB=0.989162;SGB=-11.5772;RPB=0.00109196;MQB=1;BQB=0.718445;MQ0F=0;ICB=0.4;HOB=0.125;AC=2;AN=8;DP4=95,0,11,0;MQ=37;FS=TGGAAAGTATCCTACTTCTAATCATGATGTCGCAGGCTGGAAGAAGACTG[G/C]GAACCCAACAAGCAGGGGTATAGTCTCTGTAGAAGACATCAACAAGAGGT	GT:PL	0/1:37,0,128
c19560_g3_i2	259	.	A	C	144	PASS	DP=108;VDB=5.08732e-05;SGB=-28.7611;RPB=8.54508e-09;MQB=0.379965;BQB=1.49497e-05;MQ0F=0.398148;ICB=0.4;HOB=0.125;AC=2;AN=8;DP4=69,0,39,0;MQ=19;FS=GTCGCCGCCTGCAAGGCCGCCAAGGCTCGCCTCGAGGAGAGGTTCAAGAC[A/C]GGCAAGAACAGGTGGTTCTTTACCAAGCTCCGCTTCTAGATGCCGGGCAT	GT:PL	0/0:0,12,38
c20579_g1_i1	959	.	T	C	92	PASS	DP=1082;VDB=1.80648e-13;SGB=-493.418;RPB=0.0414825;MQB=0.00129146;BQB=0.0102859;MQ0F=0.390018;ICB=0.778547;HOB=0.28125;AC=3;AN=8;DP4=777,0,302,0;MQ=22;FS=GAGAGGTTCGAGAAGGAGGCCGCAGAAATGAACAAGAGGTCCTTCAAGTA[T/C]GCGTGGGTGCTTGACAAGCTGAAGGCTGAGCGTGAAAGAGGTATCACCAT	GT:PL	0/1:96,0,129
c18308_g1_i1	721	.	G	A	22.3355	PASS	DP=1083;VDB=0.405158;SGB=16.1272;RPB=0.0808751;MQB=0.991567;BQB=0.666718;MQ0F=0;ICB=0.07;HOB=0.03125;AC=1;AN=8;DP4=1031,0,51,0;MQ=36;FS=ACGTACTAGAATAAACAGCAGGCAAGCAAGGCCAAGGATGTGTTATGTGT[G/A]TACATGTGTGCATGTCTTGGGTTGTAGTCAGCTGTGCCTGATTGTAGAAA	GT:PL	0/0:0,167,172
c19343_g5_i1	1693	.	T	C	85	PASS	DP=1087;VDB=3.48262e-09;SGB=-39.8078;RPB=0.999672;MQB=0.945662;BQB=0.935605;MQ0F=0;ICB=0.07;HOB=0.03125;AC=1;AN=8;DP4=1029,0,57,0;MQ=36;FS=TACGCCATCCAATGGGCTTGAGCAGTTGACCTCCATCTATCCATGTCACA[T/C]GCCTGCTTACTCTGCTCTGCTGTTTGTATCTGTTGTTTGTATATCTTCTA	GT:PL	0/1:121,0,152
c20987_g5_i3	261	.	A	G	49.2001	PASS	DP=109;VDB=0.00019671;SGB=-30.2849;RPB=0.0267216;MQB=1;BQB=0.889566;MQ0F=0;ICB=0.778547;HOB=0.28125;AC=3;AN=8;DP4=94,0,15,0;MQ=37;FS=CCTCCGATGGGTGGAATGGGAATGCCTCCGATGGGCCCTGGTCCGATGCC[A/G]GCATTTGGGATGCCACCAATGGGAAGCTACTAGTCTGGTNNNNNNNNNNN	GT:PL	0/1:49,0,128
c19933_g5_i1	710	.	C	T	71	PASS	DP=109;VDB=0.124573;SGB=-16.4869;RPB=0.712519;MQB=5.17796e-07;BQB=6.53834e-05;MQ0F=0;ICB=0.778547;HOB=0.28125;AC=3;AN=8;DP4=88,0,19,0;MQ=35;FS=ATTGGCAAGGAGATTGTTGACCTGTGCCTTGACCGCATCAGGAAGCTTGC[C/T]GACAACTGCACTGGTCTCCAGGGCTTCCTTGTCTTCAATGCTGTCGGTGG	GT:PL	0/1:58,0,52
c19599_g3_i1	1289	.	G	A	42.4391	PASS	DP=109;VDB=0.466716;SGB=-0.48012;RPB=0.79372;MQB=0.995689;BQB=0.378289;MQ0F=0;ICB=0.4;HOB=0.125;AC=2;AN=8;DP4=101,0,8,0;MQ=36;FS=GCAGCAGCAGTGACAAAGGAAGCAACCGATGGTCAACCAGCACCGGCTCA[G/A]AAACCACCGGAAGAGGCAGACAGCAAAAGGAAGAGGGTCATGCCAAGATT	GT:PL	0/0:0,63,160
c20967_g5_i4	1333	.	T	A	39.2763	PASS	DP=109;VDB=0.491369;SGB=0.289452;RPB=0.848921;MQB=0.998597;BQB=0.235291;MQ0F=0;ICB=0.07;HOB=0.03125;AC=1;AN=8;DP4=98,0,10,0;MQ=36;FS=GCAGACAGCAAGGTGTACACACCTGCTCACACTGGTGTTGCCGGCCACAT[T/A]TGGCAGCTTGCCAACTTACGCCTGCGTCAATGACTCTGCTTGGCATCAGC	GT:PL	0/0:0,27,155
c18424_g1_i1	560	.	C	T	56	PASS	DP=109;VDB=0.701555;SGB=5.31102;RPB=0.995926;MQB=1;BQB=1.03705e-07;MQ0F=0;ICB=0.3;HOB=0.125;AC=1;AN=4;DP4=57,0,23,0;MQ=37;FS=ACAACATCAGCCCAATGACCTCCGATCTGCCCTACTCAGGCTCCCCACCC[C/T]TGCAGCCATACACCATCCGAGCTGTGCATCCAGTCGAGAGCTCAGCCTTC	GT:PL	0/1:87,0,62
c14490_g2_i1	131	.	G	A	43.0893	PASS	DP=109;VDB=1.35165e-10;SGB=2.99328;RPB=0.790963;MQB=0.5147;BQB=0.0209143;MQ0F=0;ICB=0.5;HOB=0.5;AC=2;AN=4;DP4=92,0,17,0;MQ=36;FS=GACTGAATGTGTAGGATAGGTGGGAGCCTGTGAAGCTTCGGCGCCAGCCG[G/A]AGTGGAGGCAACCTTGAAATACCACCCTTTTGGTTCTTGGTGTCTAACCG	GT:PL	1/1:80,9,0
c14490_g2_i1	132	.	A	G	42.1459	PASS	DP=109;VDB=1.66262e-10;SGB=2.99328;RPB=0.999861;MQB=0.5147;BQB=0.984008;MQ0F=0;ICB=0.5;HOB=0.5;AC=2;AN=4;DP4=92,0,17,0;MQ=36;FS=ACTGAATGTGTAGGATAGGTGGGAGCCTGTGAAGCTTCGGCGCCAGCCGG[A/G]GTGGAGGCAACCTTGAAATACCACCCTTTTGGTTCTTGGTGTCTAACCGC	GT:PL	1/1:79,9,0
c19362_g8_i1	482	.	T	A	130	PASS	DP=109;VDB=4.98602e-06;SGB=10.7191;RPB=0.0155844;MQB=0.17902;BQB=0.422891;MQ0F=0.0550459;ICB=0.5;HOB=0.5;AC=2;AN=4;DP4=65,0,37,0;MQ=33;FS=GTTGATATCCAATAAACTGTTGACCATATGGGACAACCTCTAGGTGATCC[T/A]TATGTTGGTGTTAACAATATGTATGTCATACATGTGTGTGTGGGCGCGCG	GT:PL	0/1:118,0,150
c20922_g2_i1	384	.	T	C	108	PASS	DP=109;VDB=6.93994e-07;SGB=24.6372;RPB=0.0356668;MQB=0.835029;BQB=0.990232;MQ0F=0;ICB=0.3;HOB=0.125;AC=3;AN=4;DP4=6,0,32,0;MQ=35;FS=CTGCATTGTCGAGAGGAGAATAATCCAGACCATCGGTTAAGGTCCCAAAA[T/C]GTAGCTCAGTGGAAAAGGATGTGATTTTACTTAGACAATNNNNNNNNNNN	GT:PL	1/1:25,3,0
c18725_g2_i5	458	.	T	C	176	PASS	DP=1093;VDB=2.19535e-06;SGB=-396.596;RPB=0.0188984;MQB=0.996646;BQB=0;MQ0F=0;ICB=0.778547;HOB=0.28125;AC=3;AN=8;DP4=837,0,242,0;MQ=36;FS=AAGGCCAATGTCGACTACGAGAAGATTGTCAGGGACACTTGCCGCAACAT[T/C]GGTTTCGTGTCGGCGGATGTTGGGCTTGATGCTGACCACTGCAAGGTTCT	GT:PL	0/1:143,0,111
c17534_g1_i1	352	.	G	A	96	PASS	DP=11;VDB=0.000103235;SGB=3.51568;RPB=0;MQB=0.777778;BQB=1;MQ0F=0;ICB=0.3;HOB=0.125;AC=3;AN=4;DP4=2,0,9,0;MQ=34;FS=ATTGCATTTGCCCTCCGATCGACGACGTACGACGGCGGCAGATGGCACCC[G/A]AGGCCGTCCTCCTCCTCCTCCTCCTCGCGGTCGCCGNNNNNNNNNNNNNN	GT:PL	1/1:25,3,0
c20439_g6_i1	371	.	T	C	147	PASS	DP=11;VDB=0.000118837;SGB=0.000866266;RPB=1;MQB=1;BQB=1;MQ0F=0;ICB=0.07;HOB=0.03125;AC=7;AN=8;DP4=1,0,8,0;MQ=37;FS=GTGGTTATGTTGTCTGGGTCTCTTCTGCTCTTGGTCCCTTTTGGGGTTTT[T/C]AGCAAGGCTGGGCGAAGTGGCNNNNNNNNNNNNNNNNNNNNNNNNNNNNN	GT:PL	0/1:0,3,22
c9876_g1_i2	131	.	C	G	133	PASS	DP=11;VDB=0.000219603;SGB=2.02334;RPB=0.0916482;MQB=0.0916482;BQB=0.0916482;MQ0F=0.272727;AC=4;AN=4;DP4=3,0,7,0;MQ=25;FS=AACGGGAAGATCGCCAAGGACGCCAAGGAGTCCGTCCAGGAGTGCGTCTC[C/G]GAGTTCATCAGCTTCATCACCAGCGAGGCGAGTGACAAGTGCATGAAGGA	GT:PL	1/1:121,7,0
c19823_g5_i1	538	.	T	A	169	PASS	DP=11;VDB=0.000238954;SGB=5.16937;MQ0F=0;AC=4;AN=4;DP4=0,0,11,0;MQ=37;FS=TAACCTTACATTCGCAACAGTGAAGGGTGGTGGGCATACTGCTCCGGAGT[T/A]CATGCCAAGGCAGTGCTTTGCTATGTTTGCACGGTGGGTTTCTGGTGACC	GT:PL	1/1:163,30,0
c9812_g1_i1	162	.	C	G	114	PASS	DP=11;VDB=0.000309617;SGB=4.32723;RPB=1;MQB=1;BQB=1;MQ0F=0;ICB=0.128205;HOB=0.0555556;AC=5;AN=6;DP4=1,0,10,0;MQ=28;FS=ATCGACGAGTGCAAGACGTTCTACTTCGCTGGCCACGACACGACCGCGCA[C/G]CTCCTCACGTGGGCTATGTTCCTCCTCGGCACGCACCCCGAGTGGCAGCA	GT:PL	0/1:0,3,36
c17322_g1_i2	210	.	G	A	118	PASS	DP=11;VDB=0.000474404;SGB=0.715464;RPB=0.0497871;MQB=0.954207;BQB=0.263597;MQ0F=0;ICB=0.8;HOB=0.222222;AC=4;AN=6;DP4=3,0,8,0;MQ=35;FS=CACTGCACCCCACAACAGAAGCCAGTGACAAGGTGATGCAGCCCACAGCA[G/A]AAGCCAACGACAAGGTGATGCAGCCAGCAGAAGCCAACAACGAGGTGATG	GT:PL	0/1:19,0,28
c18490_g2_i6	110	.	A	C	36.251	PASS	DP=11;VDB=0.000560625;SGB=3.89732;RPB=0.895781;MQB=0.167959;BQB=0.895781;MQ0F=0;ICB=1;HOB=0.5;AC=1;AN=2;DP4=4,0,6,0;MQ=23;FS=AGGGAAACCGAGTCTGATAAGGGCGCATAGTCGCAGGCAGTAGACCCGAA[A/C]CCGGGTGATCTAGCCATGAGCAGGCTGAAGGTAAGGTAACACTTACTGGA	GT:PL	0/1:65,0,38
c20751_g1_i4	217	.	A	C	107	PASS	DP=11;VDB=0.000604457;SGB=3.51568;RPB=1;MQB=1;BQB=1;MQ0F=0.0909091;AC=4;AN=4;DP4=1,0,9,0;MQ=29;FS=GGCCACCTGGACCAGCACTGACACTGAGGCACGAAAGCGTGGGGAGCAAA[A/C]GGGATTAGATACCCCTGTAGTCCACGCCCTAAACGNNNNNNNNNNNNNNN	GT:PL	1/1:25,3,0
c19442_g6_i4	277	.	T	A	63	PASS	DP=11;VDB=0.000736396;SGB=4.81769;RPB=0.124514;MQB=0.0497871;BQB=0.979382;MQ0F=0.272727;AC=2;AN=2;DP4=3,0,8,0;MQ=21;FS=CTAGCGTTGAAAAGCTAGGGGATGACCTGTGGGTAGAGGTGAAATGCCAA[T/A]CGAACTCGGAGATAGCTGGTTCTCCCCGAAATAGCTTTAGGGCTAGCGTC	GT:PL	1/1:86,11,0
c18553_g1_i1	465	.	G	T	268	PASS	DP=11;VDB=0.000746244;SGB=-1.96916;MQ0F=0;AC=8;AN=8;DP4=0,0,11,0;MQ=37;FS=ACCAGCAAGGTGGGAACAAGAGGCAGTTCTCCATGTACATTCTTCTTCCA[G/T]AAGCACAAGATGGCATCTGGAGCTTGGCTGAAAAAGTTGAGCTCTGAACC	GT:PL	1/1:75,9,0
c19150_g1_i5	272	.	G	T	127	PASS	DP=11;VDB=0.00142669;SGB=1.93375;RPB=0.9375;MQB=0;BQB=0.375;MQ0F=0;ICB=0.3;HOB=0.125;AC=3;AN=4;DP4=2,0,8,0;MQ=29;FS=AGTAGGTCATTGCCCTACACCCAACCGTGCCTGTGTACCAGGGCCCTACC[G/T]AAAGCTTCCATGGTGTGGTACTATGAGGAGGCTATGGAAGCCTTTGCTAT	GT:PL	1/1:78,9,0
c18874_g1_i3	158	.	G	T	118	PASS	DP=11;VDB=0.00146887;SGB=2.02334;RPB=1;MQB=1;BQB=1;MQ0F=0.0909091;AC=4;AN=4;DP4=1,0,7,0;MQ=30;FS=GCATCCTCATCGTCAACTGCAGCCTCTTCAACCCGACGCCGTCGCTGTCC[G/T]CCATGATCGTCAACCATTACAAGCTCCGTGGGAACGTCGCCAGCTACAAC	GT:PL	1/1:106,12,0
c19368_g2_i3	803	.	C	G	79	PASS	DP=11;VDB=0.00187095;SGB=2.87247;RPB=0.0297172;MQB=0.0297172;BQB=0.564628;MQ0F=0.545455;ICB=0.416667;HOB=0.375;AC=2;AN=8;DP4=6,0,5,0;MQ=16;FS=ACTGTCGAAGTCGTGGCGTTCATCGCACTGTCGTGCTCGATCGCGGTGTG[C/G]GTGAACTTCAGCACGTTCCTGGTGATCGGGACGACGTCGCCGGTGACATA	GT:PL	0/0:0,3,4
c19368_g2_i3	802	.	G	C	77	PASS	DP=11;VDB=0.00187095;SGB=2.87247;RPB=0.0297172;MQB=0.0297172;BQB=0.683497;MQ0F=0.545455;ICB=0.416667;HOB=0.375;AC=2;AN=8;DP4=6,0,5,0;MQ=16;FS=CACTGTCGAAGTCGTGGCGTTCATCGCACTGTCGTGCTCGATCGCGGTGT[G/C]CGTGAACTTCAGCACGTTCCTGGTGATCGGGACGACGTCGCCGGTGACAT	GT:PL	0/0:0,3,4
c15328_g1_i1	405	.	A	G	59	PASS	DP=11;VDB=0.00187095;SGB=2.87247;RPB=0.0297172;MQB=0.950952;BQB=0.356607;MQ0F=0;ICB=1;HOB=0.5;AC=1;AN=2;DP4=6,0,5,0;MQ=37;FS=TCACTTATTCAGGCGCTCACCTGCTCTCGATGCAACCACTGTGTTGTGCC[A/G]ACTGCCTAACAGTTCCCGCCATGTTCATATGTACGTCAGAGCCATCGCTA	GT:PL	0/1:87,0,83
c20415_g1_i8	143	.	T	C	106	PASS	DP=11;VDB=0.0020015;SGB=-0.821;RPB=0.0594345;MQB=0.0594345;BQB=0.356607;MQ0F=0.545455;AC=6;AN=6;DP4=5,0,6,0;MQ=16;FS=GCCTTCTCCGCCGCTCACGTCTTCCCCCGAAAGATGGCGTCCCACATTGT[T/C]GGATACCCTCGCATGGGCCCCAAGAGGGAGCTCAAGTTCGCCCTTGAGTC	GT:PL	1/1:53,3,0
c18782_g4_i2	1471	.	G	A	55	PASS	DP=11;VDB=0.00215942;SGB=2.87247;RPB=0.333321;MQB=0.857112;BQB=0.857112;MQ0F=0;ICB=0.128205;HOB=0.0555556;AC=1;AN=6;DP4=5,0,5,0;MQ=35;FS=TTCTCGGCAACGTAACCTTACCTCTGCTTTAAGTCTGTGTCCTGTACTTG[G/A]TCTATTGTACTTGGTACAAATTTTTCCTATTAAGCTCAAGCCCTTTGTGG	GT:PL	0/0:0,3,29
c18566_g1_i3	249	.	G	C	43.2705	PASS	DP=11;VDB=0.00231828;SGB=-0.553967;RPB=1;MQB=1;BQB=1;MQ0F=0.0909091;AC=6;AN=6;DP4=1,0,5,0;MQ=20;FS=ACTAGCTGCTGCAGGAGATGCTGGAGCTGGTCAAGATCTGCTCAGGACTT[G/C]TCAAGCAGCTTTCGCCAACTACGGCGANNNNNNNNNNNNNNNNNNNNNNN	GT:PL	1/1:13,3,0
c19557_g1_i2	177	.	T	C	93	PASS	DP=11;VDB=0.00231828;SGB=0.717222;RPB=0.406082;MQB=0.974597;BQB=0.89338;MQ0F=0;ICB=0.3;HOB=0.125;AC=3;AN=4;DP4=4,0,5,0;MQ=37;FS=AAATTCTGTCTGAACATGGGTAGACCACTATCCAAGCCTAAGTACTCGCA[T/C]GCGACCGATAGCGAACAAGTACCGNNNNNNNNNNNNNNNNNNNNNNNNNN	GT:PL	1/1:84,9,0
c20751_g1_i4	218	.	G	A	73	PASS	DP=11;VDB=0.00232834;SGB=2.02334;RPB=0.571429;MQB=0.785714;BQB=0.5;MQ0F=0.0909091;ICB=0.3;HOB=0.125;AC=3;AN=4;DP4=2,0,7,0;MQ=33;FS=GCCACCTGGACCAGCACTGACACTGAGGCACGAAAGCGTGGGGAGCAAAA[G/A]GGATTAGATACCCCTGTAGTCCACGCCCTAAACGNNNNNNNNNNNNNNNN	GT:PL	1/1:25,3,0
c20055_g2_i2	656	.	G	A	86	PASS	DP=11;VDB=0.00248765;SGB=0.717222;RPB=0.0297172;MQB=0.683497;BQB=0.475476;MQ0F=0.181818;ICB=0.8;HOB=0.222222;AC=2;AN=6;DP4=6,0,5,0;MQ=30;FS=CAAAGAAGTGCTGGTAATATTGGACCAACACGGCTTCTGGTGCCAGCTTC[G/A]CAAGCTGGCAGCCTTATTGGAAAGCAGGGAGCAACTATTAAATCCATACA	GT:PL	0/1:53,0,21
c13619_g1_i1	165	.	C	G	131	PASS	DP=11;VDB=0.00278439;SGB=-1.7175;RPB=0;MQB=1;BQB=0;MQ0F=0;ICB=0.4;HOB=0.125;AC=6;AN=8;DP4=2,0,7,0;MQ=37;FS=GTGAAGGCGGCCGTGGACCCGTCGACGACGGTGGTGTTCGCGGAGAACCC[C/G]GACGCGGAGTTCGTCAAGAACGGCGGCTTCTCCTACGCCATCGTGGCCGT	GT:PL	0/1:46,0,10
c19366_g2_i1	1476	.	A	G	74	PASS	DP=11;VDB=0.00291734;SGB=-0.674143;RPB=0.0297172;MQB=0.8618;BQB=0.356607;MQ0F=0;ICB=0.778547;HOB=0.28125;AC=3;AN=8;DP4=5,0,6,0;MQ=35;FS=AAGATCAAGAGTATAGCTCTGTTTGGTGGAACTTTTGTAAAGAATCCTTG[A/G]CAATACTATTGTAAATCATACCGCTCCCGCGAGTCGCTCCTCCNNNNNNN	GT:PL	0/1:26,0,25
c13187_g1_i1	196	.	C	T	64	PASS	DP=11;VDB=0.00317218;SGB=2.87247;RPB=0.0297172;MQB=0.356607;BQB=0.683497;MQ0F=0;ICB=0.416667;HOB=0.444444;AC=2;AN=6;DP4=6,0,5,0;MQ=33;FS=TAGGATCGTACCGCTGCATCCTTGACTAATAAGGAGGCAAGCACTTAAGC[C/T]TGGTTGATGAGTCATGACCTGTGGGCCAGAGCGTGATTAACGGCCCTGAT	GT:PL	0/0:0,9,48
c17499_g2_i1	93	.	G	A	33.4046	PASS	DP=11;VDB=0.00328271;SGB=2.87247;RPB=0.208021;MQB=0.0297172;BQB=0.297172;MQ0F=0;ICB=1;HOB=0.5;AC=1;AN=2;DP4=6,0,5,0;MQ=31;FS=TGGCGGTAGACCCGAAACTGGGTGACCTAACCATGTCCAGGATGAAGCGC[G/A]GGTGAAACTGCGTGGAGGTCCGAACCCACTGATGTTGAAAAATCAGGGGA	GT:PL	0/1:62,0,97
c17499_g2_i1	99	.	A	C	33.4173	PASS	DP=11;VDB=0.00328271;SGB=2.87247;RPB=0.950952;MQB=0.0297172;BQB=0.683497;MQ0F=0;ICB=1;HOB=0.5;AC=1;AN=2;DP4=6,0,5,0;MQ=31;FS=TAGACCCGAAACTGGGTGACCTAACCATGTCCAGGATGAAGCGCGGGTGA[A/C]ACTGCGTGGAGGTCCGAACCCACTGATGTTGAAAAATCAGGGGATGAGGT	GT:PL	0/1:62,0,95
c17814_g1_i2	259	.	C	T	117	PASS	DP=11;VDB=0.00346704;SGB=-1.7175;RPB=0.803868;MQB=0.964642;BQB=0.643095;MQ0F=0;ICB=0.4;HOB=0.125;AC=6;AN=8;DP4=4,0,7,0;MQ=37;FS=CATCTCGTTGAGTTCTTTGGATGTCTAATTGCTAGTTCTTGTGTTTTCCT[C/T]GAGAGTTTGGGGAGGTATGAAGGTCGTTGACATGTCCCAGCCAAGTTATC	GT:PL	1/1:48,6,0
c20856_g4_i1	791	.	G	T	93	PASS	DP=11;VDB=0.00389073;SGB=0.353683;RPB=1;MQB=1;BQB=1;MQ0F=0.363636;ICB=0.07;HOB=0.03125;AC=7;AN=8;DP4=1,0,10,0;MQ=20;FS=TGTTCTGAGAGAAGAGTACTGCTGGCTGGTTGCTGGTGGCTGGTTTGTTC[G/T]GAGAGAAAAGTACTGCTGTCTGGTGGCTGATAAGCCANNNNNNNNNNNNN	GT:PL	0/1:0,3,25
c20946_g2_i2	666	.	G	A	140	PASS	DP=11;VDB=0.00389624;SGB=-1.73392;RPB=0.184981;MQB=1;BQB=0.414697;MQ0F=0;ICB=0.07;HOB=0.03125;AC=7;AN=8;DP4=3,0,8,0;MQ=37;FS=TGTACATCCTGTACTTCGACTCCGGTCTTTTACCATTGCAATGCTTCTCA[G/A]TGGGGATAGCAATTGTGCACAGCCAAGCACCGCAGCNNNNNNNNNNNNNN	GT:PL	1/1:40,6,0
c16433_g1_i1	187	.	C	T	79	PASS	DP=11;VDB=0.00408963;SGB=-0.821;RPB=0.950952;MQB=0.356607;MQSB=0.562708;BQB=0.891517;MQ0F=0.363636;ICB=0.778547;HOB=0.28125;AC=5;AN=8;DP4=3,2,4,2;MQ=19;FS=GTACGATCCAAAGAGTGTAAGAGCTTGACCGCTCTATCATGATCATCGTA[C/T]GGGAGCACGTCCACATTGGCCCTCATGTTGTTCACAACCACCGTGAACCT	GT:PL	0/1:0,3,36
c20946_g2_i2	664	.	C	T	66	PASS	DP=11;VDB=0.00459396;SGB=-1.04402;RPB=0.0594345;MQB=0.950952;BQB=0.564628;MQ0F=0;ICB=1;HOB=0;AC=4;AN=8;DP4=6,0,5,0;MQ=37;FS=CCTGTACATCCTGTACTTCGACTCCGGTCTTTTACCATTGCAATGCTTCT[C/T]AGTGGGGATAGCAATTGTGCACAGCCAAGCACCGCAGCNNNNNNNNNNNN	GT:PL	0/0:0,6,59
c18957_g3_i1	261	.	C	A	85	PASS	DP=11;VDB=0.00487534;SGB=2.02334;RPB=0.442128;MQB=0.924449;BQB=0.763675;MQ0F=0;ICB=0.3;HOB=0.125;AC=3;AN=4;DP4=4,0,7,0;MQ=34;FS=GGAATTGTTGGTGGAGGGGCGGCGGGCCGGCGGCGGCGTTGATCTCGGGC[C/A]GCTTCGATCGGAGGGAGATGGAGGNNNNNNNNNNNNNNNNNNNNNNNNNN	GT:PL	0/1:6,0,65
c15764_g1_i1	237	.	T	C	128	PASS	DP=11;VDB=0.00540982;SGB=-0.0654034;RPB=0.924449;MQB=0.964642;BQB=0.763675;MQ0F=0;ICB=0.8;HOB=0.222222;AC=4;AN=6;DP4=4,0,7,0;MQ=37;FS=TTGTCCAAGTACACCAGTTATTTTGAAGAAGATAAAGAGAGGAAGTTGTG[T/C]TCTTGAAGAAAGCACAATAGGAGCATGTCAACAGTTGGGCAGCTCATCAG	GT:PL	0/1:49,0,14
c20790_g4_i1	201	.	C	T	66	PASS	DP=11;VDB=0.00566702;SGB=-0.821;RPB=0.742931;MQB=0.564628;BQB=0.891517;MQ0F=0.272727;ICB=0.4;HOB=0.125;AC=6;AN=8;DP4=5,0,6,0;MQ=18;FS=AAAGAAAGCGATAATAGTATAAAACCAGTAGATTATGAGCTGAAAAGAGG[C/T]TGATACCTGTCAATACGAATTTGGTTTATTCATGTCAGCTACACTGAGCT	GT:PL	1/1:23,3,0
c18450_g1_i2	1195	.	T	C	120	PASS	DP=11;VDB=0.00575495;SGB=0.254986;RPB=0.0916482;MQB=0.916482;BQB=0.916482;MQ0F=0;ICB=0.4;HOB=0.125;AC=6;AN=8;DP4=3,0,7,0;MQ=37;FS=TTGGATGGGTGCCACTTCAACCCCTGCCAGAGTCTCTTCAGTTGCACCTA[T/C]TAGAAATGTATCCTATGCTGGAGCACATACAGAAATACCTTTGGCCTCGA	GT:PL	0/1:0,3,33
c1410_g1_i1	387	.	C	T	52	PASS	DP=11;VDB=0.0058656;SGB=2.63855;RPB=0.0401934;MQB=0.964642;BQB=0.924449;MQ0F=0;ICB=0.07;HOB=0.03125;AC=1;AN=8;DP4=7,0,4,0;MQ=37;FS=CAATCAGTTGTTGAAGAACCAGGACACAAAGTCAGTGACAGTTCAAGCTG[C/T]CACAGGTAATACTGTTGTGGGGCATCGTGCTACACCAGGTGTGGCATTTG	GT:PL	0/0:0,6,63
c14695_g1_i2	195	.	T	C	45.0152	PASS	DP=11;VDB=0.0058656;SGB=2.63855;RPB=0.562708;MQB=0.964642;BQB=0.562708;MQ0F=0;ICB=0.128205;HOB=0.0555556;AC=1;AN=6;DP4=7,0,4,0;MQ=37;FS=GAGAGCACGTTCGGCGAGATCTCCATCCTCTGCAACATACCGCAGCCTTA[T/C]ACGGTCCGCGTCTGCGAGCTCTGCCGGCTCCTGCGTCTAGACAAGCAGTC	GT:PL	0/0:0,3,36
c20104_g2_i6	413	.	G	A	48.005	PASS	DP=11;VDB=0.0058656;SGB=2.63855;RPB=0.562708;MQB=0.964642;BQB=0.924449;MQ0F=0;ICB=0.416667;HOB=0.375;AC=2;AN=8;DP4=7,0,4,0;MQ=37;FS=AGCGGATCAGTCTTCACCTGGGGCTGGGGAGAGCATGGACAACTTGGTTT[G/A]GGTGACACCTCTGACCAGGTGGTTCCTCAGAGAGTTAACCTAACTGTTTC	GT:PL	0/0:0,3,25
c14695_g1_i2	159	.	C	T	52	PASS	DP=11;VDB=0.0058656;SGB=2.63855;RPB=0.763675;MQB=0.964642;BQB=0.0401934;MQ0F=0;ICB=0.128205;HOB=0.0555556;AC=1;AN=6;DP4=7,0,4,0;MQ=37;FS=GACGGCCAAGAAGAGACTCTGCTAATGCTGGAGCCAGAGAGCACGTTCGG[C/T]GAGATCTCCATCCTCTGCAACATACCGCAGCCTTATACGGTCCGCGTCTG	GT:PL	0/0:0,3,25
c19142_g1_i1	150	.	T	C	87	PASS	DP=11;VDB=0.00615453;SGB=0.717222;RPB=0.356607;MQB=0.950952;BQB=0.8618;MQ0F=0;ICB=1;HOB=0.166667;AC=3;AN=6;DP4=6,0,5,0;MQ=37;FS=TGGAACAGGCCAGGCTCAGCCTGCTGTTAAAGCAGAGCCCAATAGCAACA[T/C]CAATAGTTCACAGTTCTTTGACACAAACAATCAAACCAGCAACATGGCAG	GT:PL	0/1:44,0,68
c20687_g1_i1	72	.	G	A	46.2845	PASS	DP=11;VDB=0.00766117;SGB=0.0467143;RPB=0.643095;MQB=0.964642;BQB=0.964642;MQ0F=0;ICB=0.4;HOB=0.125;AC=2;AN=8;DP4=7,0,4,0;MQ=37;FS=GTCAAGCGCCTCGTCGTCGTCGAGACGGAGGAGATGTACAACGCGCGGAG[G/A]CAGGCTGAGGAGGGGCGGCCAGAAAAAAGAAAAAAAATTAGCGCGCCGCA	GT:PL	0/1:27,0,27
c17737_g1_i2	149	.	A	G	83	PASS	DP=11;VDB=0.0081677;SGB=-0.971411;RPB=0.891517;MQB=0.950952;BQB=0.148586;MQ0F=0;ICB=0.778547;HOB=0.28125;AC=3;AN=8;DP4=6,0,5,0;MQ=37;FS=GAGGGAGAGGACGATAGGATAGCGCATCGCACCTTGTCGCCGGCGAGCCA[A/G]GCGGACCGGAGCGAGGCAAGGCGGCGATGGCGGCGGTCGCGGAGCTGTGG	GT:PL	0/1:34,3,0
c17737_g1_i2	150	.	G	A	91	PASS	DP=11;VDB=0.0081677;SGB=-0.971411;RPB=0.891517;MQB=0.950952;BQB=0.683497;MQ0F=0;ICB=0.778547;HOB=0.28125;AC=3;AN=8;DP4=6,0,5,0;MQ=37;FS=AGGGAGAGGACGATAGGATAGCGCATCGCACCTTGTCGCCGGCGAGCCAA[G/A]CGGACCGGAGCGAGGCAAGGCGGCGATGGCGGCGGTCGCGGAGCTGTGGG	GT:PL	0/1:35,3,0
c19170_g4_i1	57	.	T	A	49.505	PASS	DP=11;VDB=0.00835905;SGB=2.63855;RPB=0.0803868;MQB=0.562708;BQB=0.12058;MQ0F=0;ICB=0.3;HOB=0.125;AC=1;AN=4;DP4=7,0,4,0;MQ=33;FS=GTTTGACTGGGGCGGTCACCTCCTAAAATGTAACGGAGGTGTACGAAGGT[T/A]CCCTCAGGCTGATTGGAAACCAGCCGTAGAGTGCAAACGCATAAGGGTGC	GT:PL	0/0:0,6,31
c20974_g2_i7	168	.	T	C	117	PASS	DP=11;VDB=0.00876731;SGB=-1.42054;RPB=0.924449;MQB=0.964642;BQB=0.361741;MQ0F=0;ICB=0.778547;HOB=0.28125;AC=5;AN=8;DP4=4,0,7,0;MQ=37;FS=GACACAATTGTTATTGCAGCACCAGCAAAAAAACTTGGCTCATATTTTAG[T/C]GAAGTAGCTACAGAATCAGCACACAGATTTTCTTTATCTGAAATTGAAGA	GT:PL	0/1:28,0,15
c19990_g1_i4	361	.	C	T	55	PASS	DP=11;VDB=0.00915276;SGB=3.89732;RPB=0.0891517;MQB=0.208021;BQB=0.950952;MQ0F=0;ICB=1;HOB=0.5;AC=1;AN=2;DP4=5,0,6,0;MQ=32;FS=AGACCGATAGTGAACCAGTACTGTGAAGGAAAGGTGAAAAGTACCGTGAA[C/T]AACGGGGTGAAATAGAACCTGAAACCGTACGCCTACAAGCGGTCGGAGCC	GT:PL	0/1:83,0,84
c20780_g2_i6	360	.	A	G	95	PASS	DP=11;VDB=0.0096619;SGB=-0.179585;RPB=0.924449;MQB=0.924449;BQB=0.924449;MQ0F=0.0909091;ICB=0.333333;HOB=0.5;AC=3;AN=6;DP4=4,0,7,0;MQ=33;FS=AGGAATATGATACGGGAGGCAACAGCTTTTTTGTTGGATGTTCTCAAACC[A/G]AATTTGCCAGAGCATGCTTTTCTTCAAACAAAGGTTTTGGAGATAAACTT	GT:PL	0/1:0,1,20
c19663_g1_i11	160	.	C	T	42.5221	PASS	DP=11;VDB=0.0105128;SGB=3.89732;RPB=0.0297172;MQB=0.891517;BQB=0.208021;MQ0F=0.0909091;ICB=1;HOB=0.5;AC=1;AN=2;DP4=5,0,6,0;MQ=33;FS=AACAGCGGTCTCCGTGTGCGCATCAACGTTGGCGATGAAATCGCAGCGGG[C/T]TTCACACCCAGTGGCGATCAGTGCTTGGTGGGTCCTGGCTCTTGCACACA	GT:PL	0/1:71,0,88
c18300_g1_i1	178	.	G	A	57	PASS	DP=11;VDB=0.0113966;SGB=2.87247;RPB=0.742931;MQB=0.950952;BQB=0.8618;MQ0F=0;ICB=1;HOB=0.5;AC=1;AN=2;DP4=6,0,5,0;MQ=37;FS=TAGAGTGGGTGATAGCCCCGTAAGCGTAGAACACTCATTGTCCTTGAGTA[G/A]GGCGGGACCCGAGAAATCCTGTCTGAACGTGGGGGGACCACCCTCCAAGG	GT:PL	0/1:85,0,91
c17543_g1_i1	323	.	C	A	39.1023	PASS	DP=11;VDB=0.0117389;SGB=2.63855;RPB=0.924449;MQB=0.964642;BQB=0.924449;MQ0F=0;ICB=0.128205;HOB=0.0555556;AC=1;AN=6;DP4=7,0,4,0;MQ=37;FS=ATTGTTGTCGACGGAGGGTTTCCGTCCCCCTTGTAACTTAATGAGCTTGT[C/A]GATGTTTCCATCGCTATACCTCTCTTGATAGAAACCGGATTGCTCTTGCC	GT:PL	0/0:0,3,21
c19959_g1_i1	2522	.	A	G	72	PASS	DP=11;VDB=0.0120456;SGB=3.89732;RPB=0.0297172;MQB=0.950952;BQB=0.8618;MQ0F=0;ICB=0.3;HOB=0.125;AC=1;AN=4;DP4=5,0,6,0;MQ=37;FS=CGTGTGCTCTATCATAGTCGTGTCGTGTGAATTGTGCAAATGGTCTCCTC[A/G]TCATGATATAAATAAATGAGGAATCCATCAATTCCTACCCTTCTTGCACT	GT:PL	0/1:104,0,48
c20003_g3_i3	326	.	G	C	108	PASS	DP=11;VDB=0.0124503;SGB=-1.04402;RPB=0.0297172;MQB=0.0297172;BQB=0.0594345;MQ0F=0.545455;ICB=0.4;HOB=0.125;AC=6;AN=8;DP4=6,0,5,0;MQ=15;FS=CCCAGAGGTGCCAGGACGCCATTTCAAAGGGATGCACATCCATCTCAGCA[G/C]TCAATGCATTCCACTGGATGGGTTGCGCATTTGGATCACGGGGGAAGTTC	GT:PL	0/1:0,3,4
c20367_g2_i4	270	.	A	C	107	PASS	DP=11;VDB=0.0128834;SGB=0.307883;RPB=0.333333;MQB=0.888889;BQB=0.944444;MQ0F=0.0909091;ICB=0.8;HOB=0.222222;AC=4;AN=6;DP4=2,0,9,0;MQ=33;FS=GTCCTCCAAGAAACCCAGGGAGCCAGAACAATTAGAGAAAGCTTCTATGG[A/C]TGTAAGTTGATGGACGGCACCAACAAGAATGACAAGTTNNNNNNNNNNNN	GT:PL	1/1:4,3,0
c20421_g3_i2	560	.	C	T	110	PASS	DP=11;VDB=0.013828;SGB=-0.179585;RPB=0.763675;MQB=0.964642;BQB=0.924449;MQ0F=0;ICB=0.128205;HOB=0.0555556;AC=5;AN=6;DP4=4,0,7,0;MQ=37;FS=GGGATGGCACCAGTATACATGGCCTTCCTCCGCTTCATGGGGGACGAGAA[C/T]GAGGCCAAGAACTACAGCTACAGCCTTGAGGTGGGCGCCAACGGCAGGAA	GT:PL	1/1:28,3,0
c20909_g8_i4	276	.	C	A	46.4489	PASS	DP=11;VDB=0.0138351;SGB=2.63855;RPB=0.895781;MQB=1.00775;BQB=0.335918;MQ0F=0;ICB=1;HOB=0.5;AC=1;AN=2;DP4=6,0,4,0;MQ=37;FS=TGGTGCACCAAAGAGGGTGATAGTCCCGTAGAGAGATGAAATTTACAATC[C/A]ACGATTGTAAGCTTTATTAATTATATTGTTTCGGCTTTATAATTAATAAA	GT:PL	0/1:75,0,92
c12629_g1_i1	152	.	G	A	27.8031	PASS	DP=11;VDB=0.014407;SGB=0.00946272;RPB=0.924449;MQB=0.0401934;BQB=0.924449;MQ0F=0;ICB=0.4;HOB=0.125;AC=2;AN=8;DP4=7,0,4,0;MQ=32;FS=GATGGCAATCTTGTCGCCGTCGGAGGCCGAGTTCTTGGTGTCACAGCCAA[G/A]GGCAAGGACATTGAAGAAGCAAGGGCAAGAGCATATGGTGCGGTAGACAC	GT:PL	0/0:0,3,25
c20384_g2_i2	134	.	T	G	39.9563	PASS	DP=11;VDB=0.014407;SGB=2.63855;RPB=0.361741;MQB=0.964642;BQB=0.924449;MQ0F=0;ICB=0.128205;HOB=0.0555556;AC=1;AN=6;DP4=7,0,4,0;MQ=37;FS=TGGGATGCTGATCCTTGCCAGGAAAGATTCTGCGCTCCGGTGGGCAACCT[T/G]TTTTTCGCTGGGGAGGCCGCCTGCATCGATCACTCTGGGTCAGTGCATGG	GT:PL	0/0:0,3,37
c19976_g1_i4	338	.	G	A	21.1489	PASS	DP=11;VDB=0.0149992;SGB=2.63855;RPB=0.0401934;MQB=0.241161;BQB=0.361741;MQ0F=0.454545;ICB=0.128205;HOB=0.0555556;AC=1;AN=6;DP4=7,0,4,0;MQ=15;FS=GACGGTGCAACCAAGGTTATCTGGAGCTCTGTGTGATTCTCGATTGTGAA[G/A]GAATTGTGAAGGAAGAAAGAAGTACTGCTTTGGTCCATAGGTCTGAATAT	GT:PL	0/0:0,6,32
c20540_g4_i1	181	.	T	C	38.5343	PASS	DP=11;VDB=0.0149992;SGB=2.63855;RPB=0.12058;MQB=0.924449;BQB=0.0803868;MQ0F=0.0909091;ICB=1;HOB=0.5;AC=1;AN=2;DP4=7,0,4,0;MQ=33;FS=AAGGCTGAAGAGGTCCTCTACGTGGAGCAAGAAAAGGAGGCTAACAGGCT[T/C]GCTCAGAAGCACGAAGCGAATGCTCAGCAGGCCGCCAAGGTGGAGAAGGC	GT:PL	0/1:67,0,62
c12629_g1_i1	158	.	G	C	27.9565	PASS	DP=11;VDB=0.0156122;SGB=0.00946272;RPB=0.924449;MQB=0.0401934;BQB=0.200967;MQ0F=0;ICB=0.4;HOB=0.125;AC=2;AN=8;DP4=7,0,4,0;MQ=32;FS=AATCTTGTCGCCGTCGGAGGCCGAGTTCTTGGTGTCACAGCCAAGGGCAA[G/C]GACATTGAAGAAGCAAGGGCAAGAGCATATGGTGCGGTAGACACCGTCGA	GT:PL	0/0:0,3,25
c19838_g3_i1	433	.	A	G	88	PASS	DP=11;VDB=0.0157002;SGB=-0.821;RPB=0.783809;MQB=0.895781;BQB=0.167959;MQ0F=0;ICB=0.8;HOB=0.222222;AC=4;AN=6;DP4=4,0,6,0;MQ=35;FS=TCAGAACCTGTGAGCCCAATAATTCTGACAACGGTGCTTCAACTTCTCCT[A/G]AGCTAATTGGTCTTGGAGGTGACATAGCAGTGACAGCCTTTGCGGACCTG	GT:PL	1/1:53,6,0
c30571_g1_i1	222	.	G	T	99	PASS	DP=11;VDB=0.0160923;SGB=-1.49218;RPB=1;MQB=1;BQB=1;MQ0F=0.0909091;ICB=0.07;HOB=0.03125;AC=7;AN=8;DP4=1,0,10,0;MQ=26;FS=CCGCAGATCTTCGTGAAGACCCTGACCGGCAAGACGATCACCCTCGAGGT[G/T]GAGTCCTCGGACACGATTGAGAACGTGAAGGCCAAGATCCAGNNNNNNNN	GT:PL	1/1:54,15,0
c15639_g1_i2	683	.	A	T	122	PASS	DP=11;VDB=0.0171133;SGB=-2.84753;RPB=0.950952;MQB=0.950952;BQB=0.742931;MQ0F=0;ICB=0.4;HOB=0.125;AC=6;AN=8;DP4=5,0,6,0;MQ=37;FS=AGGTAAATGCACTGAAATCAGCAGGCGCAGCCCCCTGTCGGTCTTGGTCC[A/T]TGCAGGCTACGAGTTGAGACAGCCACGATATCGCTCCTATCTGCTCTCAT	GT:PL	1/1:55,6,0
c18101_g1_i1	126	.	G	T	64	PASS	DP=11;VDB=0.0171916;SGB=3.8543;RPB=0.0401934;MQB=0.924449;BQB=0.924449;MQ0F=0;ICB=1;HOB=0.5;AC=1;AN=2;DP4=4,0,7,0;MQ=34;FS=CGGGGTTGTGGGACCTTCACGTACTTCTGCCGAAGTACACGTCGACATGC[G/T]CGATATAGGTGAACGGCATTGAAAGGCCGACCACAGAGGGTGCCAGTCCC	GT:PL	0/1:93,0,71
c20132_g2_i1	421	.	C	T	83	PASS	DP=11;VDB=0.0175511;SGB=-1.04402;RPB=0.0952347;MQB=0.857112;BQB=0.666643;MQ0F=0.0909091;ICB=0.128205;HOB=0.0555556;AC=5;AN=6;DP4=5,0,5,0;MQ=33;FS=CGATCAACTTGCAAGGTCACCGTTGGTTGGAAAAGATTGCTTTATTCTAG[C/T]TGAGTACCCACTGAAAACAGATATGGCTGAATCCTGTGGAAATCTTATGA	GT:PL	1/1:40,3,0
c19911_g3_i2	335	.	T	A	39.4416	PASS	DP=11;VDB=0.0175817;SGB=2.63855;RPB=0.361741;MQB=0.0401934;BQB=0.924449;MQ0F=0.636364;ICB=0.416667;HOB=0.375;AC=2;AN=8;DP4=7,0,4,0;MQ=13;FS=CTGCCGATAAGGACTGATGGATGCTAACATTGCTCTACCTTTTGTTCCCC[T/A]TTTGGATGTTTGGGAGGCAATGCCCATCCTCCAAAGGACGTTGCCTTACA	GT:PL	0/0:0,3,4
c20762_g1_i3	1269	.	G	C	55	PASS	DP=11;VDB=0.0182837;SGB=2.63855;RPB=0.924449;MQB=0.964642;BQB=0.763675;MQ0F=0;ICB=0.3;HOB=0.125;AC=1;AN=4;DP4=7,0,4,0;MQ=37;FS=CTGGTGTCATGAGCAATATGGATGCCAGCCTCGTGTCGCTCGCGATACTA[G/C]TCCTGGTTACTGGAGCAGGAGCAAGCAAACATGCAGATCTGCCGGCTGGG	GT:PL	0/1:87,0,46
c19767_g2_i2	612	.	C	T	90	PASS	DP=11;VDB=0.0194596;SGB=2.02334;RPB=0;MQB=0;BQB=0.142857;MQ0F=0.181818;ICB=0.128205;HOB=0.0555556;AC=5;AN=6;DP4=2,0,7,0;MQ=24;FS=CTGGAGGAGTCCTTCAAGCCGCTTGGCATCTCCGACTGGAACTCCATCTT[C/T]TGGGTGGCACACCCCGGTGGTCCGGCCATACTGAACGCAGTGGAGAAGAG	GT:PL	0/1:0,3,4
c20825_g2_i4	234	.	A	G	28.3024	PASS	DP=11;VDB=0.02;SGB=0.604408;RPB=0.444444;MQB=0.333333;BQB=0.666667;MQ0F=0.545455;ICB=0.5;HOB=0.5;AC=2;AN=4;DP4=9,0,2,0;MQ=16;FS=CTGTGTTGTGGGCCATGAGATCACCGGGGAGGTCGTGGACCATGGCACAC[A/G]CACTCCTGCTGAAATCATCAGTAGGTTCCCAGTTGGAAGTCATGTTGTTG	GT:PL	0/0:0,27,82
c18037_g1_i2	449	.	T	C	21.9353	PASS	DP=11;VDB=0.02;SGB=0.604408;RPB=0.444444;MQB=0.444444;BQB=0.666667;MQ0F=0.454545;ICB=0.07;HOB=0.03125;AC=1;AN=8;DP4=9,0,2,0;MQ=20;FS=CATGTGTGTTGTTGGCAATGCAATGTGGCAACTTGTAATCTGAACTGTCA[T/C]GTACTTCTGCTTGATGTAATCCACATCGTCAATGACACCCTCCCCGTGAA	GT:PL	0/0:0,3,4
c20081_g2_i9	282	.	A	C	20.4534	PASS	DP=11;VDB=0.02;SGB=0.604408;RPB=0.666667;MQB=1;BQB=0.666667;MQ0F=0.0909091;ICB=0.5;HOB=0.5;AC=2;AN=4;DP4=6,0,2,0;MQ=37;FS=GACGACACCACCACCACCGGCCAGCTCCTGGACGCTGCGCAGATCGAGAA[A/C]AACGGCGTGCCCGACGACGACACCGGCCTCGTGTACTACAGCCTCCTGGA	GT:PL	0/0:0,18,112
c20810_g4_i1	100	.	C	A	31.8829	PASS	DP=11;VDB=0.0221621;SGB=1.56341;RPB=0.0497871;MQB=0.829029;BQB=0.221971;MQ0F=0;ICB=0.3;HOB=0.125;AC=1;AN=4;DP4=8,0,3,0;MQ=34;FS=TCCTGCCCGTACTAACTGTTATACTTCAACCTGGATCAGTGAGGTCAGAT[C/A]TCTTCTGAGGTGAGATGTGCCATGGACATGAAGTATCACATCTTCTCGGT	GT:PL	0/0:0,12,95
c19755_g1_i7	1296	.	G	T	33.8043	PASS	DP=11;VDB=0.0221621;SGB=1.56341;RPB=0.0916482;MQB=0.916482;BQB=0.824834;MQ0F=0;ICB=0.07;HOB=0.03125;AC=1;AN=8;DP4=7,0,3,0;MQ=37;FS=TTCGAGACAGAAAAACAATCATGGCATCAGCTTTGTACATAAATCCATCA[G/T]CAATGAATTATGCACAGTTATGTTGTGTGGATGCCATTGCCATTGACATC	GT:PL	0/0:0,6,64
c19945_g6_i1	75	.	T	G	106	PASS	DP=11;VDB=0.0223579;SGB=1.61013;RPB=0.924449;MQB=0.964642;BQB=0.361741;MQ0F=0;ICB=0.416667;HOB=0.444444;AC=4;AN=6;DP4=4,0,7,0;MQ=37;FS=CACCCCACATGCTGACCGTCCACCTCCTCTGTCGATCCCTCTATATGATC[T/G]AATTCCCCATGCATGTCCATAGGGCTTCTCCCAGATCGGCCGCTGCAGCT	GT:PL	1/1:94,15,0
c222_g1_i1	165	.	T	C	37.2873	PASS	DP=11;VDB=0.0230159;SGB=2.63855;RPB=0.241161;MQB=0.964642;BQB=0.643095;MQ0F=0;ICB=1;HOB=0.5;AC=1;AN=2;DP4=7,0,4,0;MQ=37;FS=CAGAAGGCGCTTGAGAAGAACGAAACTCAGAAGAAGTGGGAAGCCACCGC[T/C]TGGGCTAAGAAGCTCGCCACTCGCTCGATCCGCGCTAACCTCACTGACTT	GT:PL	0/1:66,0,101
c12629_g1_i1	122	.	C	T	27.8693	PASS	DP=11;VDB=0.0238972;SGB=0.00946272;RPB=0.924449;MQB=0.0401934;BQB=0.803868;MQ0F=0;ICB=0.4;HOB=0.125;AC=2;AN=8;DP4=7,0,4,0;MQ=32;FS=ATATTCCATGCTGGGACAGCTCTAGATGGAGATGGCAATCTTGTCGCCGT[C/T]GGAGGCCGAGTTCTTGGTGTCACAGCCAAGGGCAAGGACATTGAAGAAGC	GT:PL	0/0:0,3,25
c19226_g5_i3	692	.	T	G	33.194	PASS	DP=11;VDB=0.0238972;SGB=0.0467143;RPB=0.12058;MQB=0.964642;BQB=0.361741;MQ0F=0;ICB=0.8;HOB=0.222222;AC=2;AN=6;DP4=7,0,4,0;MQ=37;FS=GCAGTGGTGATGAGAAAAATCATGGTGATGGTGGCACCCAGAGGCCAATT[T/G]TTGGTTGGCTAGATGTGGATGCTCCTGGTATAAGCTCCTGCAAGATCGAA	GT:PL	0/1:24,3,0
c24378_g1_i1	145	.	A	G	24.1869	PASS	DP=11;VDB=0.0249187;SGB=-0.535564;RPB=0.472367;MQB=0.716531;BQB=0.309786;MQ0F=0;ICB=0.8;HOB=0.222222;AC=2;AN=6;DP4=8,0,3,0;MQ=35;FS=ACAATTTGTGGTCATGTTTTCTGCTATCAATGTATACATGAACGGATAAC[A/G]ACTGATGAGAATATGTGTCCTGCCCCTAATTGCAGTAAAATATTAAGTCT	GT:PL	0/1:44,0,26
c12685_g1_i1	119	.	A	C	20.8978	PASS	DP=11;VDB=0.0249187;SGB=1.56341;RPB=0.920044;MQB=1;BQB=0.263597;MQ0F=0;ICB=0.3;HOB=0.125;AC=1;AN=4;DP4=8,0,3,0;MQ=37;FS=GCCGAGCCCTGCTCGCTCGCTCGACTCACAAGTCACAACAGACAGCCGCG[A/C]TTCGCACCGCCCGTCTGCAGAGGAGGCAGAGCAGCTCCACTCAGCAAGCA	GT:PL	0/0:0,15,117
c18794_g5_i2	447	.	A	C	86	PASS	DP=11;VDB=0.0252358;SGB=-1.77754;RPB=1;MQB=1;BQB=1;MQ0F=0.272727;ICB=0.07;HOB=0.03125;AC=7;AN=8;DP4=1,0,9,0;MQ=22;FS=AAAGTTACTCCGATCGTCGCGAAGATGCAGATCTTTGTGAAGACACTCAC[A/C]GGCAAGACCATCACCCTCGAGGTTNNNNNNNNNNNNNNNNNNNNNNNNNN	GT:PL	1/1:46,9,0
c20603_g1_i1	175	.	A	C	77	PASS	DP=11;VDB=0.0269844;SGB=2.7439;RPB=0.25;MQB=0.875;BQB=0.75;MQ0F=0.181818;ICB=0.8;HOB=0.222222;AC=4;AN=6;DP4=2,0,8,0;MQ=24;FS=CACCAGGGACGAAGCCACCAGGCTACTGCCTTTCTTCTACCACAATAGAG[A/C]AGCCACCTTCATCTGCCTCGCCTTCAACCCGTTCGACAGAATGCTAGAAC	GT:PL	0/1:0,1,0
c19571_g1_i1	875	.	G	A	108	PASS	DP=11;VDB=0.0278409;SGB=-0.0654034;RPB=0.643095;MQB=0.643095;BQB=0.562708;MQ0F=0.272727;ICB=0.8;HOB=0.222222;AC=4;AN=6;DP4=4,0,7,0;MQ=26;FS=ATTGCATTAGGTTGCATCGCTAAGTGCCAGCGATCCTCTTGCAAGATGAC[G/A]AGTCAAATTGCTAGTTGGGATACAAGGTTTGAGACGGGTACAAAAGCAGC	GT:PL	1/1:0,1,0
c20499_g1_i1	660	.	T	C	38.6048	PASS	DP=11;VDB=0.0279572;SGB=-0.535564;RPB=0.184981;MQB=0.309786;BQB=0.360295;MQ0F=0.454545;ICB=0.416667;HOB=0.444444;AC=4;AN=6;DP4=8,0,3,0;MQ=20;FS=CAGGAACGTCAATCGTATGGATGCTTCTTCAGTGGAATTCACATGGCGAT[T/C]CCCGTGGTTCCCATGCTGTGAAGCAATCATGAGCGATACTTGGGTTGTTT	GT:PL	0/0:0,18,72
c20271_g5_i3	222	.	G	A	122	PASS	DP=11;VDB=0.0287317;SGB=6.88315;RPB=1;MQB=1;BQB=1;MQ0F=0.181818;ICB=0.3;HOB=0.125;AC=3;AN=4;DP4=1,0,10,0;MQ=30;FS=TCGGTACAGAGGGACGCAATACCGCGAGGTGGAGCAAATCCTCAAAACCG[G/A]GCCCAGTTCAGATTGTAGTCTGCAACTCGACTACATGAAGTTGGAATCGC	GT:PL	0/1:0,3,4
c20540_g4_i1	208	.	G	A	61	PASS	DP=11;VDB=0.0291996;SGB=3.89732;RPB=0.208021;MQB=0.950952;BQB=0.0594345;MQ0F=0;ICB=1;HOB=0.5;AC=1;AN=2;DP4=5,0,6,0;MQ=37;FS=CAAGAAAAGGAGGCTAACAGGCTTGCTCAGAAGCACGAAGCGAATGCTCA[G/A]CAGGCCGCCAAGGTGGAGAAGGCCTACGAGTTGGTGCGAGCGGAGGCGGA	GT:PL	0/1:89,0,98
c20862_g9_i3	306	.	A	T	39.5872	PASS	DP=11;VDB=0.0299925;SGB=0.717222;RPB=0.0297172;MQB=0.0297172;BQB=0.742931;MQ0F=0;ICB=0.5;HOB=0.5;AC=2;AN=4;DP4=6,0,5,0;MQ=30;FS=CCGCATCTACGCCAGCCTCATCCGCCTCCACTTCCACGACTGCTTCGTCC[A/T]GGGCTGCGACGCCTCGATTCTCCTGGACGACGCCGGCAGCTTCGTCGGCG	GT:PL	0/1:33,0,16
c16707_g1_i1	108	.	G	A	32.2208	PASS	DP=11;VDB=0.0331786;SGB=2.63855;RPB=0.0803868;MQB=0.924449;BQB=0.924449;MQ0F=0;ICB=1;HOB=0.5;AC=1;AN=2;DP4=7,0,4,0;MQ=35;FS=ATACCGCATACGCCTGAGGGTGAAAGCGGGGGACCGAAAGGCCTCGCGCA[G/A]TTGGAGCGGCCGATGTCGGATTAGCTAGTTGGCGGGGTAAAGGCCCACCA	GT:PL	0/1:61,0,97
c20218_g4_i2	240	.	C	T	85	PASS	DP=11;VDB=0.033316;SGB=1.61013;RPB=0.924449;MQB=0.361741;BQB=0.442128;MQ0F=0;ICB=0.5;HOB=0.5;AC=2;AN=4;DP4=4,0,7,0;MQ=31;FS=GGCTAATCACTGGATTAGTCATTGCTTTTGTGGCAGACTGGAAGCTCACA[C/T]TGATCATCCTTTGTGCAATGCCACTATCGGGTGCTCAAGGATATGCCCAA	GT:PL	0/1:75,0,7
c18212_g1_i1	1036	.	C	T	107	PASS	DP=11;VDB=0.0349142;SGB=-1.04402;RPB=0.0476173;MQB=0.952347;BQB=0.857112;MQ0F=0;ICB=0.416667;HOB=0.375;AC=6;AN=8;DP4=5,0,5,0;MQ=37;FS=GAAAGCAATGAAGAAACTTATGATATATATCTACTTCCACCTGGTGAAGA[C/T]CCAGAAGCGTGCCAATCTTATTTGAGAATGCGGAATAGGGAAGGGAAATA	GT:PL	1/1:54,6,0
c9162_g1_i1	81	.	A	C	21.0831	PASS	DP=11;VDB=0.0349627;SGB=-0.535564;RPB=0.184981;MQB=0.954207;BQB=0.877913;MQ0F=0;ICB=0.8;HOB=0.222222;AC=2;AN=6;DP4=8,0,3,0;MQ=35;FS=TCGGACCCCTTCCACCACCGGGCCACCTCCGAGATGCTCCTCAAGGTGGG[A/C]TACAACGACGGCGTCCCCATCACGTCGGAGTTCGGCATGGTGCACATGGC	GT:PL	0/0:0,3,33
c16433_g1_i1	84	.	G	C	53	PASS	DP=11;VDB=0.0349627;SGB=-0.535564;RPB=0.309786;MQB=0.829029;MQSB=0.924449;BQB=0.774755;MQ0F=0.0909091;ICB=1;HOB=0.21875;AC=3;AN=8;DP4=4,4,3,0;MQ=32;FS=CCTATCCACCTCAGCCGACTTGAGCTTCGAGAACAGCTCGTTCACCGTCA[G/C]AGTGTCATACTTCTCTGACTCCACAATGGTTTCGAACTTTCCACCCCAAA	GT:PL	1/1:62,6,0
c16707_g1_i1	110	.	T	A	48.5112	PASS	DP=11;VDB=0.036866;SGB=2.63855;RPB=0.0803868;MQB=0.924449;BQB=0.0401934;MQ0F=0;ICB=1;HOB=0.5;AC=1;AN=2;DP4=7,0,4,0;MQ=35;FS=ACCGCATACGCCTGAGGGTGAAAGCGGGGGACCGAAAGGCCTCGCGCAGT[T/A]GGAGCGGCCGATGTCGGATTAGCTAGTTGGCGGGGTAAAGGCCCACCAAG	GT:PL	0/1:77,0,79
c19487_g2_i4	411	.	C	T	22.6158	PASS	DP=11;VDB=0.036923;SGB=1.56341;RPB=0.184981;MQB=1;BQB=0.829029;MQ0F=0;ICB=0.128205;HOB=0.0555556;AC=1;AN=6;DP4=8,0,3,0;MQ=37;FS=CTTTGTATCATATTAGCTATAGTGCCCCATATGGCCATATATCAGGTTTG[C/T]ATTTGTAAAATGTTAATACAATAGCAAATTGAGAGCTAAAAAAAAAAAAA	GT:PL	0/0:0,3,35
c19575_g1_i2	944	.	C	A	37.4684	PASS	DP=11;VDB=0.036923;SGB=1.56341;RPB=0.414697;MQB=1;BQB=0.829029;MQ0F=0;ICB=0.128205;HOB=0.0555556;AC=1;AN=6;DP4=8,0,3,0;MQ=37;FS=GAGTTCATCTCTGTTCTACTATCAATTGGTAGTGAAGCTGCTGAAACACG[C/A]CTGATCCATCTAGGAGCAATCAAGCGGGCCATAGATCTATTTTTTGAGTA	GT:PL	0/0:0,9,88
c19993_g3_i5	113	.	A	G	164	PASS	DP=11;VDB=0.0371434;SGB=0.751562;RPB=1;MQB=1;BQB=1;MQ0F=0;ICB=0.128205;HOB=0.0555556;AC=5;AN=6;DP4=1,0,9,0;MQ=37;FS=CTACCGGAGGAACTGGTGGGACATGGACAGAGGAGGACCGAGCTCTCGGC[A/G]CTGCTGTCCTCGGAGCAGACGCCTTTGCGTATTTAACAAAGGTGGTGGTG	GT:PL	1/1:18,3,0
c19386_g2_i1	540	.	C	G	41.8663	PASS	DP=11;VDB=0.0408818;SGB=2.63855;RPB=0.200967;MQB=0.12058;BQB=0.0401934;MQ0F=0.727273;ICB=0.128205;HOB=0.0555556;AC=1;AN=6;DP4=7,0,4,0;MQ=10;FS=TAGCTGTCCCCAGCCGAAATCCACAAAAGGTTAAATTCTGCCGGATGCTC[C/G]GCACCATGACAGAAGGATATATGAAAGTCTGAAGATTTGTGGGAACTTAA	GT:PL	0/0:0,6,7
c20769_g1_i4	74	.	A	T	22.7323	PASS	DP=11;VDB=0.0414745;SGB=0.717222;RPB=0.683497;MQB=0.742931;MQSB=0.472367;BQB=0.564628;MQ0F=0.363636;ICB=0.5;HOB=0.5;AC=2;AN=4;DP4=4,2,4,1;MQ=17;FS=GACCGGTGAGGAGCACCGGTCTGACCGGTGTGCGACGACGCAGTCCGGAG[A/T]CTTCGAAGCGGAGGACACGCGTCGGGATCGCATGGCTTGCGTCGAGGCTA	GT:PL	0/1:34,0,11
c19557_g5_i2	192	.	A	G	38.3828	PASS	DP=11;VDB=0.0414745;SGB=2.87247;RPB=0.950952;MQB=0.0891517;BQB=0.950952;MQ0F=0;ICB=1;HOB=0.5;AC=1;AN=2;DP4=6,0,5,0;MQ=32;FS=GAGAACCTGAAACCGGTTGCCTACAAGCAGTTGGAGGGCGCAAGCCTGAC[A/G]GCGTACCTTTTGTATAATGGGTCANNNNNNNNNNNNNNNNNNNNNNNNNN	GT:PL	0/1:67,0,104
c18605_g1_i3	230	.	G	T	98	PASS	DP=11;VDB=0.0421811;SGB=0.254986;RPB=0.924449;MQB=0.200967;BQB=0.12058;MQ0F=0.545455;ICB=0.4;HOB=0.125;AC=6;AN=8;DP4=4,0,7,0;MQ=16;FS=ACGATGTGACTAGCAGTTGTGTTGATCGCAACATGGAGCAGTCACGCCAT[G/T]TTCGCAACATGGAGCAGTCACGCCATGTTGTTTCTGTTCAAGCTTTAGGA	GT:PL	0/1:0,3,4
c17934_g1_i2	107	.	G	C	28.1463	PASS	DP=11;VDB=0.0427307;SGB=1.29402;RPB=0.924584;MQB=0.924584;BQB=0.231146;MQ0F=0.272727;ICB=0.5;HOB=0.5;AC=2;AN=4;DP4=3,0,6,0;MQ=18;FS=GAGTTCAAGGAGACCATGCGCGAGTACCGCGCCGAGCTGAGGAAGCTCGC[G/C]GGGCGCGTCATGGAGGCCATGGACGAGAACCTCGGCCTGGAGAAGGGCTC	GT:PL	0/1:19,0,10
c18530_g2_i1	1061	.	G	C	25.4746	PASS	DP=11;VDB=0.0433485;SGB=-0.535564;RPB=0.263597;MQB=1;BQB=1;MQ0F=0;ICB=0.8;HOB=0.222222;AC=2;AN=6;DP4=8,0,3,0;MQ=37;FS=CGGATCGTAGCACTTTCAGCATCACTTGCAAATGCTAAAGATCTTGGTGA[G/C]TGGATTGGTGCCACCTCTCATGGCCTCTTTAACTTCCCTCCAGCAGTGCG	GT:PL	0/1:42,0,26
c16559_g1_i1	559	.	T	G	22.5391	PASS	DP=11;VDB=0.0433485;SGB=-0.535564;RPB=0.472367;MQB=1;BQB=0.184981;MQ0F=0;ICB=1;HOB=0.21875;AC=3;AN=8;DP4=8,0,3,0;MQ=37;FS=TGAATTGTTTGGGTTTAAAATGGACCAAGTCATTGTATTCTGGCTGGCAG[T/G]CTACTGCATGCTAGTAGTTGAGAATGTANNNNNNNNNNNNNNNNNNNNNN	GT:PL	0/0:0,3,32
c19262_g3_i2	744	.	G	C	22.1703	PASS	DP=11;VDB=0.0433485;SGB=1.56341;RPB=0.916482;MQB=0.916482;BQB=0.458241;MQ0F=0;ICB=0.07;HOB=0.03125;AC=1;AN=8;DP4=7,0,3,0;MQ=37;FS=AGGTGATCAAGTTATGTATATCATCAGATTGAGAATATACTCACTGCCGG[G/C]AATGATTGTATACGAGGGATCAGCATGGCTGGCTCCAGGAATGGACAATC	GT:PL	0/0:0,3,23
c18489_g1_i1	428	.	C	A	69	PASS	DP=11;VDB=0.0485232;SGB=1.29402;RPB=0.335918;MQB=1.00775;BQB=0.503877;MQ0F=0;ICB=0.5;HOB=0.5;AC=2;AN=4;DP4=4,0,6,0;MQ=37;FS=GTTCCCGGGTGTAAATTTTTTCACCTAGTGAATCCTGCGTGTATGAAGTA[C/A]TAAATTAAGTCTATTTGCAAAACTTTTTCACAGATGAGTGCTATTTTACG	GT:PL	0/1:60,0,40
c19582_g7_i9	187	.	G	C	88	PASS	DP=11;VDB=0.0498124;SGB=4.81769;RPB=0.829029;MQB=1;BQB=0.716531;MQ0F=0;ICB=1;HOB=0.5;AC=1;AN=2;DP4=3,0,8,0;MQ=37;FS=GGATACAGAATGGATGGATCCTTGTCCACGCGTGTGCTTTGTATTCTCGT[G/C]CTGTTTGTTTGTACCCACCCACTCATGTACCGTAATGAATAAAAGTCTCG	GT:PL	0/1:118,0,40
c17405_g1_i1	746	.	A	G	80	PASS	DP=11;VDB=0.0501588;SGB=-0.971411;RPB=0.475476;MQB=0.8618;BQB=0.564628;MQ0F=0.0909091;ICB=0.8;HOB=0.222222;AC=4;AN=6;DP4=6,0,5,0;MQ=33;FS=ACGACAGCCAAAAGGTCCAAGTAAAGTCCACTCGACCTTCAATCCAACAT[A/G]TCACAAATCAATTTGATCCCTTGTTTTGGTGGTTTCATTCGGTTCGCTTG	GT:PL	1/1:25,3,0
c17877_g1_i1	542	.	C	A	24.122	PASS	DP=11;VDB=0.0506481;SGB=-2.57971;RPB=0.877913;MQB=0.716531;BQB=0.360295;MQ0F=0;ICB=0.778547;HOB=0.28125;AC=3;AN=8;DP4=8,0,3,0;MQ=35;FS=TATAGTGCAGAGCAGGCCACAGCCATAATACATATAGTTTTGCTAAGGTG[C/A]ATGTGGCTATTTGGTTAGGCGAATAAATTGGATGCATGGCTGGAGAAATT	GT:PL	0/1:25,3,0
c19575_g1_i2	71	.	T	G	110	PASS	DP=11;VDB=0.0513395;SGB=-0.971411;RPB=0.475476;MQB=0.950952;BQB=0.356607;MQ0F=0;ICB=1;HOB=0.21875;AC=5;AN=8;DP4=6,0,5,0;MQ=37;FS=TTTTTGCGGGACAAGGTTCAAGTGGAGCAACTCCTCCGCTACATTGTAGA[T/G]GAGGCACCTGAAGATGCAGAAAAGAAAAGGATATTTAGATTTCCGTTTAT	GT:PL	0/1:27,0,51
c19990_g1_i8	169	.	C	T	41.2612	PASS	DP=11;VDB=0.0513395;SGB=2.87247;RPB=0.950952;MQB=0.0297172;BQB=0.297172;MQ0F=0.181818;ICB=1;HOB=0.5;AC=1;AN=2;DP4=6,0,5,0;MQ=20;FS=CTGAGTAGGGCGGGGTCGGAGACGCCCCGTTTGAAATTGCCGGCACCATC[C/T]GGTAAGGCTAAATACTACTGAGAGACCGATAGTGAACCAGTACTGTGAAG	GT:PL	0/1:70,0,31
c16087_g1_i2	152	.	C	T	63	PASS	DP=11;VDB=0.0516381;SGB=-2.48239;RPB=0.0401934;MQB=0.964642;BQB=0.241161;MQ0F=0;ICB=0.8;HOB=0.222222;AC=4;AN=6;DP4=7,0,4,0;MQ=37;FS=AGCAAGGCCCTTTGTGAAGATATTAGCAAACACTGTCAGTCCAAAAGTGC[C/T]GCCATCCAGATCGATGATGAACTATAACATGGCCGCGCCCATTGCTATTC	GT:PL	0/1:21,0,65
c19550_g3_i1	771	.	A	T	28.5687	PASS	DP=11;VDB=0.0532881;SGB=1.56341;RPB=0.0916482;MQB=0.916482;BQB=0.733186;MQ0F=0;ICB=0.416667;HOB=0.375;AC=2;AN=8;DP4=7,0,3,0;MQ=37;FS=CAACATAAGCGAGGAAGAATGCCAGGGTTTTTTTATGCAAAAAGATTATA[A/T]AATGTTTCCACCAACCGTGGACTGGGACAATATTGATTGGTCAACTAGAA	GT:PL	0/0:0,6,41
c8929_g1_i1	422	.	G	A	49.1364	PASS	DP=11;VDB=0.0550934;SGB=-2.48239;RPB=0.200967;MQB=0.964642;BQB=0.924449;MQ0F=0;ICB=0.778547;HOB=0.28125;AC=3;AN=8;DP4=7,0,4,0;MQ=37;FS=GACACCAGCCTTTGCACTGACACTTCACCGTAGCAGCTTCGTCAGGAGAC[G/A]ATGAATGAAGTTGGTTTGGTTCCATTCCAATTCCGACGACTACATCCAGG	GT:PL	0/1:29,3,0
c20864_g1_i2	482	.	T	G	28.4512	PASS	DP=11;VDB=0.0550934;SGB=2.63855;RPB=0.924449;MQB=0.964642;BQB=0.200967;MQ0F=0;ICB=1;HOB=0.5;AC=1;AN=2;DP4=7,0,4,0;MQ=37;FS=GGGACGGAGAAGGCTAGGCCAGCTTGGCGTTGGTTGTCCAAGTTTAAGGT[T/G]GTAGGCTGATCGCTTAGGTAAATCCGGGCGNNNNNNNNNNNNNNNNNNNN	GT:PL	0/1:57,0,67
c20097_g3_i4	719	.	A	C	114	PASS	DP=11;VDB=0.0565504;SGB=2.98034;RPB=0.888889;MQB=0.555556;BQB=0;MQ0F=0;ICB=0.3;HOB=0.125;AC=3;AN=4;DP4=2,0,9,0;MQ=32;FS=AGGGCAGCCAACCCAGGGAACTGAAACATCTCAGTACCTGGAGGAAAGGA[A/C]ATCAAACGAGACTCCGTCAGTAGTGGCGAGCGAACGNNNNNNNNNNNNNN	GT:PL	1/1:50,6,0
c18425_g1_i1	755	.	T	G	23.5846	PASS	DP=11;VDB=0.06;SGB=0.604408;RPB=0;MQB=0.222222;BQB=0;MQ0F=0.545455;ICB=0.128205;HOB=0.0555556;AC=1;AN=6;DP4=9,0,2,0;MQ=15;FS=TGAGCTCGTGCAGGCTGATCTTCGATCGCAAAGTACAGCGAGCTCTCGGT[T/G]ATCAACCTCAGGAGGCTGTTTGCCAACAAGGGGATAAGCTTCATGGACCT	GT:PL	0/1:60,3,0
c17891_g1_i1	361	.	T	C	51	PASS	DP=11;VDB=0.0625499;SGB=2.63855;RPB=0.562708;MQB=0.964642;BQB=0.924449;MQ0F=0;ICB=0.07;HOB=0.03125;AC=1;AN=8;DP4=7,0,4,0;MQ=37;FS=GATGATGGGATCGGTTCAGCTGCTGATACCTACCCCCCGCCAGCAAGGTG[T/C]AGGCAACAAGCTGCCCATACGTGCTTAAAGTCCCAATCTTGTCTAGCTCT	GT:PL	0/0:0,3,35
c19990_g1_i8	160	.	G	A	38.2779	PASS	DP=11;VDB=0.0643982;SGB=2.87247;RPB=0.742931;MQB=0.0297172;BQB=0.950952;MQ0F=0.181818;ICB=1;HOB=0.5;AC=1;AN=2;DP4=6,0,5,0;MQ=20;FS=AGTGGTATCCTGAGTAGGGCGGGGTCGGAGACGCCCCGTTTGAAATTGCC[G/A]GCACCATCCGGTAAGGCTAAATACTACTGAGAGACCGATAGTGAACCAGT	GT:PL	0/1:67,0,31
c19834_g2_i1	80	.	T	C	101	PASS	DP=11;VDB=0.0652132;SGB=-0.821;RPB=0.0559863;MQB=1.00775;BQB=0.727822;MQ0F=0;ICB=0.8;HOB=0.222222;AC=4;AN=6;DP4=4,0,6,0;MQ=37;FS=TTGAGGCCAGCAATCAGATTGATTGCCAACTTATTCAATCCTTCCCAGTT[T/C]GGGAGTATATATCTCCGATTACAAAAATATCTAAGGAAAGTAATCCATCT	GT:PL	0/1:42,0,37
c19574_g3_i1	171	.	T	A	31.9588	PASS	DP=11;VDB=0.0665622;SGB=2.63855;RPB=0.0401934;MQB=0.803868;BQB=0.924449;MQ0F=0.0909091;ICB=1;HOB=0.5;AC=1;AN=2;DP4=7,0,4,0;MQ=33;FS=TCTCTCACTGGATATTGGTGCACCTTGCACGATGTTGTTCGCTCCTTTGC[T/A]GAATACATGGCAAGAGAAGAAATGCTGGTTGTTAGGGATGAACAAGCTGC	GT:PL	0/1:61,0,117
c18101_g1_i1	129	.	A	G	22.9353	PASS	DP=11;VDB=0.0707707;SGB=2.63855;RPB=0.763675;MQB=0.924449;BQB=0.361741;MQ0F=0;ICB=1;HOB=0.5;AC=1;AN=2;DP4=7,0,4,0;MQ=34;FS=GGTTGTGGGACCTTCACGTACTTCTGCCGAAGTACACGTCGACATGCGCG[A/G]TATAGGTGAACGGCATTGAAAGGCCGACCACAGAGGGTGCCAGTCCCGTA	GT:PL	0/1:52,0,114
c20872_g8_i2	1252	.	A	G	20.9316	PASS	DP=11;VDB=0.0714862;SGB=1.56341;RPB=0.0916482;MQB=0.916482;BQB=0.641538;MQ0F=0;ICB=0.3;HOB=0.125;AC=1;AN=4;DP4=7,0,3,0;MQ=37;FS=GGTGTAAAGGTACGGATGGTAACCGGAGATAATCTAAAGACAGCTAGAGC[A/G]ATAGCGCTTGAGTGTGGAATCCTTGAGGACTCTGGTGCGTCTGCACAAGC	GT:PL	0/1:53,0,102
c18875_g2_i1	396	.	G	A	62	PASS	DP=11;VDB=0.07273;SGB=4.81769;RPB=0.920044;MQB=0.877913;BQB=0.877913;MQ0F=0.181818;ICB=1;HOB=0.5;AC=1;AN=2;DP4=3,0,8,0;MQ=30;FS=ATGGGATTGACATATTCTTCGACAATGTTGGTGGCGAAACTCTTGAGATA[G/A]CACTTGATCACATGAAGCGGTTCGGCCGTGTCGTGGTGTGTGGGGCCATC	GT:PL	0/1:92,0,30
c20505_g1_i6	145	.	G	A	71	PASS	DP=11;VDB=0.0733923;SGB=-0.971411;RPB=0.564628;MQB=0.564628;BQB=0.891517;MQ0F=0;ICB=0.778547;HOB=0.28125;AC=3;AN=8;DP4=6,0,5,0;MQ=34;FS=CTGCAACAGATCGAGTTTTATTTCTCTTAGGTGAGAACAAGATCAAGGAT[G/A]CTGAAAGGAAGTGTGGTTTCTATGAGAAGTACAAGATGTAAAATAAGATG	GT:PL	0/1:35,3,0
c16504_g3_i1	1176	.	A	G	58	PASS	DP=11;VDB=0.0751808;SGB=0.0467143;RPB=0.803868;MQB=0.964642;BQB=0.643095;MQ0F=0;ICB=0.4;HOB=0.125;AC=2;AN=8;DP4=7,0,4,0;MQ=37;FS=CCAGATGCACTGAAGATCAACATGGAGTTCCTACAGCGCTGCATATTCCC[A/G]CGCTGTGTTTTTAGTACGCAGGATGCCGTATATTCTGCTACATTTGTTCA	GT:PL	0/1:28,3,0
c1212_g1_i1	66	.	T	C	40.6548	PASS	DP=11;VDB=0.0785113;SGB=1.56341;RPB=0.979382;MQB=1;BQB=0.360295;MQ0F=0;ICB=0.3;HOB=0.125;AC=1;AN=4;DP4=8,0,3,0;MQ=37;FS=CCCATCGCCGCCATCCTCTCCCCCATCCTCTGGCAGCTCAACAACCCGGA[T/C]CTGTTCGACATGTACTCGGCGGGGATCGTGCTGATGCAGATGGCCATACC	GT:PL	0/1:73,0,39
c19792_g4_i3	548	.	G	C	22.3439	PASS	DP=11;VDB=0.0822145;SGB=-0.535564;RPB=0.0497871;MQB=0.716531;BQB=0.152558;MQ0F=0;ICB=0.8;HOB=0.222222;AC=2;AN=6;DP4=8,0,3,0;MQ=35;FS=ATTCACAGATTGCATCAGATTTTGGAACCTTTCATGCTACGTAGGCGTGT[G/C]GAAGATGTTGAAGGCTCACTTCCACGGAAGGATTCCATTGTTTTGAGGTG	GT:PL	0/1:28,3,0
c18591_g3_i10	68	.	T	C	65	PASS	DP=11;VDB=0.0846253;SGB=0.0467143;RPB=0.0401934;MQB=0.964642;BQB=0.924449;MQ0F=0;ICB=0.4;HOB=0.125;AC=2;AN=8;DP4=7,0,4,0;MQ=37;FS=TGGGTTAAGCTTGAGCAACTTGATCTTGATACTGTGGAGACTGATGTTGA[T/C]GAGAAGGTAGAAGATAAGGCAACAAGCTTAAAGATGACACGACACCAAAA	GT:PL	0/0:0,6,57
c18452_g1_i4	202	.	G	A	112	PASS	DP=11;VDB=0.0887943;SGB=-2.78917;RPB=0.148586;MQB=0.950952;BQB=0.475476;MQ0F=0;ICB=0.778547;HOB=0.28125;AC=5;AN=8;DP4=5,0,6,0;MQ=37;FS=GGCAATGGCAGCTCAGCATTTAGTAAAGCGCCAAAGCGCCATGAATCTCC[G/A]ATAGCTGATACAAGCACAAAGGGCCATGAATCTCTAGCACTAGGTATCTC	GT:PL	0/1:22,0,19
c17419_g1_i2	357	.	C	G	41.5957	PASS	DP=11;VDB=0.0900131;SGB=-2.57971;RPB=0.594025;MQB=1;BQB=0.716531;MQ0F=0;ICB=1;HOB=0;AC=4;AN=8;DP4=8,0,3,0;MQ=37;FS=TGTTCGCACTGTGGACAGCTCTTTGATGTCAGCAATTTAGCATCTATGAA[C/G]TGTAGCCCTTGTGTTGGGAGTTATACATGGCATTCTCAGGTTGAGCCTGC	GT:PL	1/1:33,3,0
c19838_g3_i1	440	.	T	A	38.0874	PASS	DP=11;VDB=0.0930359;SGB=-0.821;RPB=1.00775;MQB=0.895781;BQB=0.111973;MQ0F=0;ICB=0.8;HOB=0.222222;AC=4;AN=6;DP4=4,0,6,0;MQ=35;FS=CTGTGAGCCCAATAATTCTGACAACGGTGCTTCAACTTCTCCTAAGCTAA[T/A]TGGTCTTGGAGGTGACATAGCAGTGACAGCCTTTGCGGACCTGTCCTTTG	GT:PL	1/1:31,6,0
c20678_g1_i13	222	.	T	C	46.5432	PASS	DP=11;VDB=0.0942182;SGB=2.87247;RPB=0.297172;MQB=0.950952;BQB=0.950952;MQ0F=0.181818;ICB=0.128205;HOB=0.0555556;AC=1;AN=6;DP4=6,0,5,0;MQ=30;FS=GACATATTGTTCGAGCTACTCTCTGAGGCTCTTGGTCTCGAACCGAGCTA[T/C]TTAACAGATATAGAGTGCAATCAGGGACAGGTTATACTCGCACACTACTA	GT:PL	0/0:0,3,37
c14345_g1_i1	273	.	A	G	38.4353	PASS	DP=11;VDB=0.0949329;SGB=0.0467143;RPB=0.241161;MQB=0.964642;BQB=0.924449;MQ0F=0;ICB=0.8;HOB=0.222222;AC=2;AN=6;DP4=7,0,4,0;MQ=37;FS=AGACGGTTCCGGTCAGACCTTCCACCTCTCAGCTCAGAGGTCCCTAGCCT[A/G]GAGAATGATGCTCCACCACAACCACCTGAACCAGAAGAGCCCGTCCATGA	GT:PL	0/0:0,3,34
c18789_g3_i1	289	.	C	T	106	PASS	DP=11;VDB=0.0989217;SGB=-0.821;RPB=0.475476;MQB=0.950952;BQB=0.0297172;MQ0F=0;ICB=0.333333;HOB=0.5;AC=3;AN=6;DP4=5,0,6,0;MQ=37;FS=CAGGCTGCCGGTCTTAGACCGCCGATGATGCAGGGCTCGATGCCGCAGCC[C/T]AGCATGCCAGCGATGTACGCCAACCACATGCAGGGGCACCCCCAGATGGC	GT:PL	0/1:48,0,6
c18947_g1_i7	452	.	A	C	49.5361	PASS	DP=11;VDB=0.100421;SGB=-2.48239;RPB=0.924449;MQB=0.964642;BQB=0.964642;MQ0F=0;ICB=0.778547;HOB=0.28125;AC=3;AN=8;DP4=7,0,4,0;MQ=37;FS=GTCTGGACATGGCTGTGCCCAGCTACCTCGACAGTGATAGCAGCTGCTTC[A/C]TTTATCTACGCCGCCCGTAGTCGGTGAACATCTAGCTCTTTTACTCGCTT	GT:PL	0/1:16,0,40
c20359_g7_i1	611	.	C	T	21.8595	PASS	DP=11;VDB=0.102722;SGB=1.56341;RPB=1;MQB=0.716531;BQB=0.716531;MQ0F=0;ICB=0.3;HOB=0.125;AC=1;AN=4;DP4=8,0,3,0;MQ=35;FS=AATGTACCAGAAAGCAGCATGAAGAGCCTATACGGTTACAAGGCCTTCCT[C/T]TGCATAGCTCTGATCATGGGAGATGGTCTCTACCACTTCTTTAAAGTCCT	GT:PL	0/0:0,3,25
c20675_g1_i2	869	.	G	C	83	PASS	DP=11;VDB=0.107028;SGB=-1.62611;RPB=0.733186;MQB=0.641538;BQB=0.458241;MQ0F=0;ICB=0.4;HOB=0.125;AC=6;AN=8;DP4=3,0,7,0;MQ=33;FS=GTGTTCTGCCAGCCCATCTTCGCCTTCGTCGAGCGCCGCGCCGCCGCGGC[G/C]TGGCCGGACAGCGCCTTCGTCTCCCGGGAGCTCCTCCGCGTGGGCCCCTT	GT:PL	1/1:52,6,0
c15965_g1_i2	127	.	G	A	39.3341	PASS	DP=11;VDB=0.109082;SGB=2.63855;RPB=0.241161;MQB=0.964642;BQB=0.924449;MQ0F=0;ICB=0.3;HOB=0.125;AC=1;AN=4;DP4=7,0,4,0;MQ=37;FS=TGCTTGGAGGTTTCCTAGTGGCGGACGGCTGAGTAACGCGTAGGTGACCT[G/A]CCCGGAAGTGGGGAATAACTGCCCGAAAGGGTGGCTAATACCGCATGTGA	GT:PL	0/1:71,0,89
c20553_g3_i1	713	.	C	T	99	PASS	DP=11;VDB=0.111502;SGB=-0.674143;RPB=0.0297172;MQB=0.564628;BQB=0.950952;MQ0F=0;ICB=0.333333;HOB=0.5;AC=3;AN=6;DP4=5,0,6,0;MQ=34;FS=TCAGGCACCTTGTTTGGGCTATATTGCAGTACCAGAGAGCTTATCCGTAT[C/T]TGGAGCAGAACAGAAATCTGGCAAAGAAGCAACTGTGATCTTATGCTGTC	GT:PL	0/1:16,0,46
c20929_g1_i6	222	.	A	G	30.4606	PASS	DP=11;VDB=0.11189;SGB=1.56341;RPB=0.184981;MQB=0.472367;BQB=0.152558;MQ0F=0.363636;ICB=1;HOB=0.5;AC=1;AN=2;DP4=8,0,3,0;MQ=23;FS=GAACACTCCGTAAAGTACATATATGTAATCACGCTCGGAGGTTGCTTTCG[A/G]GGCAAGATCTCATCATGGTGTTTAGGCTGCTTTAATTTGGAGGTCCTCAT	GT:PL	0/1:59,0,71
c20728_g3_i4	165	.	C	G	25.0594	PASS	DP=11;VDB=0.116687;SGB=-0.535564;RPB=0.360295;MQB=0.716531;BQB=0.309786;MQ0F=0;ICB=0.4;HOB=0.125;AC=2;AN=8;DP4=8,0,3,0;MQ=35;FS=AAGATGCTCCAGTCCCCCGACGGCGACGTCACCATCACGAATGATGGGGC[C/G]ACGATCCTGGAGCAGATGGATGTTGACAACCAGATTGCGAAGCTGATGGT	GT:PL	0/0:0,9,70
c20505_g1_i6	155	.	A	G	78	PASS	DP=11;VDB=0.121375;SGB=-0.971411;RPB=0.891517;MQB=0.891517;BQB=0.683497;MQ0F=0.0909091;ICB=1;HOB=0;AC=4;AN=8;DP4=6,0,5,0;MQ=31;FS=TCGAGTTTTATTTCTCTTAGGTGAGAACAAGATCAAGGATGCTGAAAGGA[A/G]GTGTGGTTTCTATGAGAAGTACAAGATGTAAAATAAGATGTGAAATAAGA	GT:PL	0/1:32,1,0
c20367_g2_i7	1112	.	C	T	44.4045	PASS	DP=11;VDB=0.124686;SGB=-2.48239;RPB=0.0401934;MQB=0.763675;BQB=0.924449;MQ0F=0.0909091;ICB=0.778547;HOB=0.28125;AC=3;AN=8;DP4=7,0,4,0;MQ=30;FS=TGCTGCAGCCTACGACCCTGAGCTACTCTTGCCACGTAGCTCTGCCTCCA[C/T]GGCTCTGCCCCTCCGCTCAGCTCCCAACAAGGGCATTTGAAAGGAAGAAC	GT:PL	0/0:0,3,23
c19788_g3_i7	371	.	T	G	62	PASS	DP=11;VDB=0.130743;SGB=-0.971411;RPB=0.0476173;MQB=0.333321;BQB=0.761877;MQ0F=0.0909091;ICB=1;HOB=0;AC=4;AN=8;DP4=5,0,5,0;MQ=33;FS=TGCAGGAAAACTGGCAAGGATCAAAGAGCATGAAGAGATGAAAAGCTTAT[T/G]TTGGTGCTGACCTATCTTTTGTTTCTGGTGGCCTATTTGCCATATTGTAT	GT:PL	0/0:0,3,33
c18899_g2_i2	308	.	C	A	27.0843	PASS	DP=11;VDB=0.131948;SGB=-0.535564;RPB=0.472367;MQB=1;BQB=1;MQ0F=0;ICB=0.8;HOB=0.222222;AC=2;AN=6;DP4=8,0,3,0;MQ=37;FS=GGCGGACGGTACGCCAGCCTCATCGGCGGAGCCAACCTCACCGACGTCGT[C/A]ATCACAGGGAACAACGGGACGATCGACGGGCAGGGCGCGATGTGGTGGTC	GT:PL	0/1:22,0,29
c17575_g1_i1	239	.	A	C	55	PASS	DP=11;VDB=0.133161;SGB=0.717222;RPB=0.0594345;MQB=0.950952;BQB=0.475476;MQ0F=0;ICB=0.5;HOB=0.5;AC=2;AN=4;DP4=6,0,5,0;MQ=37;FS=TCTAGTTGCTGGACCTAGACCCGAAACCAGAGCGAGCGACCCATGGGCAG[A/C]GTGAAGCGCGAGTAATGTCGCGTGGAGGCTCGAACCGGTTCATGTTGCAA	GT:PL	0/1:65,0,22
c18070_g1_i1	102	.	C	T	35.3017	PASS	DP=11;VDB=0.13615;SGB=4.81769;RPB=1;MQB=1;BQB=1;MQ0F=0;AC=2;AN=2;DP4=1,0,8,0;MQ=34;FS=GGGCTCAAGCACGCCACCGAAGTTGTGGCATTGACATTATTGGTAGGCCT[C/T]TGTGGTCCAGCCGTGTTGATGGGTAGGAGAGCGTCGTGTGGCGAGTGAAG	GT:PL	1/1:58,2,0
c19827_g3_i3	836	.	A	C	53	PASS	DP=11;VDB=0.136192;SGB=-0.821;RPB=0.503877;MQB=0.895781;BQB=0.335918;MQ0F=0.181818;ICB=0.8;HOB=0.222222;AC=4;AN=6;DP4=4,0,6,0;MQ=28;FS=TGCTGCTGTCACATCTGAACTTGTCTTGTGTTCTGCTTAGTCGTATGTGT[A/C]TTCTGTGAACATGATTGTGTCGTTTTGTGAACATGGTTGTGTCGTCTNNN	GT:PL	1/1:24,9,0
c20842_g2_i1	1368	.	A	G	31.7888	PASS	DP=11;VDB=0.142856;SGB=-0.535564;RPB=0.532481;MQB=0.472367;BQB=0.360295;MQ0F=0.363636;ICB=0.4;HOB=0.125;AC=2;AN=8;DP4=8,0,3,0;MQ=23;FS=AATTGCAGAGTGTACCAGGTGGTCAGGCAATCTGGATTGCAATGATCTTT[A/G]TTACACTGCATGTACAATCACTAAGGCTGGGATTGGAGGTCCTCTTGTTA	GT:PL	0/0:0,12,41
c20414_g5_i1	246	.	G	A	23.0587	PASS	DP=11;VDB=0.142856;SGB=1.56341;RPB=0.920044;MQB=1;BQB=0.994805;MQ0F=0;ICB=0.3;HOB=0.125;AC=1;AN=4;DP4=8,0,3,0;MQ=37;FS=GAGATGCATGCTACTAAGCTTCCAATGCTGATTCATCATGGTTTTCAGAC[G/A]GACGTGCTCAGATCAAGGCATGGACATGACTTGTTATTCTCGTTCCCACA	GT:PL	0/1:55,0,112
c18395_g2_i3	522	.	C	T	30.7027	PASS	DP=11;VDB=0.150948;SGB=-0.971411;RPB=0.8618;MQB=0.564628;BQB=0.891517;MQ0F=0;ICB=0.778547;HOB=0.28125;AC=3;AN=8;DP4=6,0,5,0;MQ=34;FS=TTCTTCTGGATCGCTCCTCTGGGGGCGATGAACTTTGCAGGCTACGAGCT[C/T]GCCAAGAGGGCAATGATCAAAGAGGAGAGCTTGTCGACAGAGGAGAAGAG	GT:PL	0/0:0,3,25
c19827_g4_i3	526	.	T	C	81	PASS	DP=11;VDB=0.164385;SGB=1.20553;RPB=0.742931;MQB=0.683497;BQB=0.8618;MQ0F=0;ICB=0.8;HOB=0.222222;AC=2;AN=6;DP4=5,0,6,0;MQ=34;FS=GTCGTCTGTGAACATGGTTGTCTTGTGAGTCCAAAACATGTTTGTGTCAT[T/C]TGTTATATGCCTTGTGTCATATGAATATGTTACATATNNNNNNNNNNNNN	GT:PL	0/1:52,0,68
c20015_g3_i4	274	.	T	C	59	PASS	DP=11;VDB=0.173131;SGB=-0.971411;RPB=0.683497;MQB=0.475476;BQB=0.208021;MQ0F=0.454545;ICB=0.8;HOB=0.222222;AC=4;AN=6;DP4=6,0,5,0;MQ=20;FS=CTTGGTAGTACTGTACTCGTAGCCCTGCTCTGCTCTGCTATCTTGGAGAT[T/C]GGAATAGTGTGTACGGTGGTGATGAGGATGACGAACTGGTGGTGATTCCT	GT:PL	0/1:0,3,3
c20751_g1_i7	94	.	T	G	21.7427	PASS	DP=11;VDB=0.176409;SGB=2.63855;RPB=0.562708;MQB=0.924449;BQB=0.12058;MQ0F=0;ICB=0.3;HOB=0.125;AC=1;AN=4;DP4=7,0,4,0;MQ=32;FS=TTCACTGGGCGTAAAGGGTGCGCAGGCGGCCGTGTGTGTCAGGTGTGAAA[T/G]CCCAAGGCTCAACCTTGGAACTGCGCCTGAAACTATACGGCTAGAGGGCT	GT:PL	0/0:0,3,25
c18437_g1_i1	672	.	G	T	62	PASS	DP=11;VDB=0.178985;SGB=0.891771;RPB=0.742931;MQB=0.950952;BQB=0.8618;MQ0F=0;ICB=0.8;HOB=0.222222;AC=2;AN=6;DP4=6,0,5,0;MQ=32;FS=TTCTGCTGTTGGTCTATCCAGGGGACCAGTTTTGTCCTTTGATGCCACCA[G/T]ATCAATGCAAAAAACACCGTCGCTTGCATGAACTCAACTCCATCAACAAC	GT:PL	0/1:19,0,22
c19430_g3_i2	120	.	A	C	27.7159	PASS	DP=11;VDB=0.17915;SGB=1.56341;RPB=0.0635958;MQB=1;BQB=0.774755;MQ0F=0;ICB=0.07;HOB=0.03125;AC=1;AN=8;DP4=8,0,3,0;MQ=37;FS=TGTAAAGGCTGGCAATTCCTCTAATTGGAACTCGTCTTTTTTCTGCCCTG[A/C]TGCTGCCAAGGAGGAACTAGTACTTAATGAGAAACCACCACATATTCGTA	GT:PL	0/0:0,3,35
c19708_g1_i6	1125	.	C	G	111	PASS	DP=11;VDB=0.179459;SGB=3.75163;RPB=1;MQB=1;BQB=1;MQ0F=0.363636;AC=4;AN=4;DP4=1,0,10,0;MQ=23;FS=AAGACCTACATCCTGCTCGGTTTCATGCTGTTCATGTTCGTCGCCGCAGT[C/G]GCGATTCTCATGGCTTCGTCAGGTCACAGGAGCACAAAGTGATCTCTCGT	GT:PL	1/1:27,6,0
c19443_g1_i8	464	.	C	G	25.8024	PASS	DP=11;VDB=0.18;SGB=-2.68629;RPB=0.5;MQB=0.833333;BQB=0;MQ0F=0.181818;ICB=0.778547;HOB=0.28125;AC=3;AN=8;DP4=6,0,2,0;MQ=32;FS=AATATTAGTTCTTGCTCGCTGTCAGGTTAATCCGTGGAAAAAAACAGCCC[C/G]ATGAATGGAAATCACAATGAACATGACTTTGTTCATTTTGTGTTCATGTT	GT:PL	0/1:29,3,0
c20472_g7_i3	272	.	A	G	38.0276	PASS	DP=11;VDB=0.184775;SGB=0.00946272;RPB=0.562708;MQB=0.803868;BQB=0.924449;MQ0F=0;ICB=0.4;HOB=0.125;AC=2;AN=8;DP4=7,0,4,0;MQ=31;FS=GCCGCGCACTGCTCTACATCGTGGCGCAGAGCCTGGGCGCCATCTGCGGC[A/G]TTGGGCTCGTCAAGGCGTTATGCACCTACTTCGACAGGTACGGCGGCAAC	GT:PL	0/1:33,0,17
c20567_g4_i2	107	.	C	T	26.3382	PASS	DP=11;VDB=0.189016;SGB=1.55364;RPB=0.148586;MQB=0.950952;BQB=0.0891517;MQ0F=0;ICB=1;HOB=0.166667;AC=3;AN=6;DP4=5,0,6,0;MQ=37;FS=CACGTCGAATTTGTAGCCATTTCATATCATTGGCCTATCTTTAGATATTT[C/T]GATGTTGTTGTCACAAGGCTCTGTGTTACACACAAATCTGTGGCACTGGT	GT:PL	0/0:0,9,72
c18747_g2_i1	386	.	C	T	104	PASS	DP=11;VDB=0.19611;SGB=-0.821;RPB=0.166667;MQB=1;BQB=0;MQ0F=0;ICB=0.128205;HOB=0.0555556;AC=5;AN=6;DP4=2,0,6,0;MQ=37;FS=AAATGGGACCGCTGTTTGCCCAAGTTGTTAGGTGGTAAACAGGCATCCCC[C/T]AAATCTAATTCATTTGTTAAGAAGCTAACGAGGTAAAAAGATGTAAAATG	GT:PL	1/1:25,3,0
c17027_g1_i1	498	.	T	C	73	PASS	DP=11;VDB=0.197286;SGB=-0.971411;RPB=0.891517;MQB=0.950952;BQB=0.564628;MQ0F=0;ICB=0.8;HOB=0.222222;AC=4;AN=6;DP4=6,0,5,0;MQ=37;FS=GCACGGCAGGTGAGAGCGAGACCGGGAACTCACACGCCGCTGATGGACAG[T/C]GGACTGAGGTGACAAACACCACGAGCTCTTCTTGTAGCTGTTAGATAAAA	GT:PL	0/1:64,0,40
c19113_g2_i1	77	.	G	C	44.3413	PASS	DP=11;VDB=0.199299;SGB=-0.535564;RPB=0.472367;MQB=1;BQB=0.877913;MQ0F=0;ICB=1;HOB=0;AC=4;AN=8;DP4=8,0,3,0;MQ=37;FS=CAGCGTAGGAAGGATAGCGGCAGCGGCAGCTGCTCGTCGAGGGACCACGA[G/C]GTGTCGGCGACATCGTTCCCGGCCGGATACACAGTCACCGCCGCCGTCGA	GT:PL	0/1:28,3,0
c15255_g1_i1	522	.	G	C	25.048	PASS	DP=11;VDB=0.199299;SGB=-0.535564;RPB=0.594025;MQB=1;BQB=0.979382;MQ0F=0;ICB=0.8;HOB=0.222222;AC=2;AN=6;DP4=8,0,3,0;MQ=37;FS=GAGCAATGCTCTGTCTGTCGATGTCCATGGTGGGTTCTTCTTGGACTTGC[G/C]TCTAGATCCTGCAGTGTTTGCTTCAAAGTGCTGCCACGTGACAAGCATTC	GT:PL	0/1:26,0,26
c9505_g1_i1	187	.	G	T	56	PASS	DP=11;VDB=0.206745;SGB=0.0467143;RPB=0.442128;MQB=0.964642;BQB=0.763675;MQ0F=0;ICB=0.3;HOB=0.125;AC=3;AN=4;DP4=7,0,4,0;MQ=37;FS=CATGGAGACCGGTTGATACTTGCATTCTTGACAATGAATGAAACTCTGAC[G/T]TCTCGGACAACACGGACCTTTGTATCTGTCAATACACAACGTTAACAAAT	GT:PL	1/1:35,3,0
c19897_g5_i2	862	.	G	A	40.5729	PASS	DP=11;VDB=0.211317;SGB=2.63855;RPB=0.803868;MQB=0.964642;BQB=0.803868;MQ0F=0;ICB=0.128205;HOB=0.0555556;AC=1;AN=6;DP4=7,0,4,0;MQ=37;FS=CTGCGCCTTGATTTCAACTGCGATGATGCTGATACTATGATCACGATCAC[G/A]TTGGAAGACCTGGAAGCAGGGCTTCGGCAGATTTCCAGACAACGGCAGTT	GT:PL	0/0:0,3,35
c18037_g1_i2	275	.	T	C	31.2436	PASS	DP=11;VDB=0.21346;SGB=1.56341;RPB=0.472367;MQB=0.716531;BQB=0.920044;MQ0F=0;ICB=0.416667;HOB=0.375;AC=2;AN=8;DP4=8,0,3,0;MQ=35;FS=AAGATACCACGCTGATGGCAAGCTTTTTGTGTATCCACTGTAGTATCTCG[T/C]GCAATCATCTATAGGTGAGTTTCACAGTTTACTCTGTTCCTCCCATTAAT	GT:PL	0/0:0,3,25
c18374_g2_i1	89	.	A	G	64	PASS	DP=11;VDB=0.215799;SGB=3.89732;RPB=0.503877;MQB=0.895781;BQB=0.783809;MQ0F=0;ICB=1;HOB=0.5;AC=1;AN=2;DP4=4,0,6,0;MQ=35;FS=GAAATCGATTCCCTCAGTAGCGGCGAGCGAAAGGGGAACAGCCCAAACCG[A/G]AGGATTCATCCTTCGGGGTTGAAGGGTCACGAATATCGAAGCCTAGATAT	GT:PL	0/1:93,0,59
c15447_g1_i2	700	.	T	A	121	PASS	DP=11;VDB=0.219617;SGB=1.61013;RPB=0.361741;MQB=0.964642;BQB=0.442128;MQ0F=0;ICB=0.8;HOB=0.222222;AC=2;AN=6;DP4=4,0,7,0;MQ=37;FS=TACGATGAAGCAGGTCTCTGAGCTCCAGAAGTTGGTTATCAAAAATTGCA[T/A]AGAGCTTGACGTGATGGAACCAGATGAAGCCTTGGGCGGGCTGTTCTGCC	GT:PL	0/0:0,3,33
c20474_g1_i19	693	.	G	A	25.7117	PASS	DP=11;VDB=0.22;SGB=0.604408;RPB=0;MQB=1;BQB=0.5;MQ0F=0;ICB=0.07;HOB=0.03125;AC=1;AN=8;DP4=9,0,2,0;MQ=37;FS=CACCAAATATCAGCAGCTTTTGACACATGGTGCCTGAAATCGACGCTTAC[G/A]AGAATCAGTTAACAGATGGCTGGATGCTGAGATGTAACCATGCCTGGACC	GT:PL	0/0:0,3,25
c10133_g1_i1	172	.	G	A	45.505	PASS	DP=11;VDB=0.220755;SGB=-0.535564;RPB=0.184981;MQB=1;BQB=0.655816;MQ0F=0;ICB=1;HOB=0.21875;AC=3;AN=8;DP4=8,0,3,0;MQ=37;FS=GCTGGACCTGACACCAATGGGTCCCAGTTTTTTATAACATTCAAGCCTCT[G/A]CCTCATCTTAATGGCAAGCATGTGGTCTTTGGGAAGGTGGTCAGTGGAAT	GT:PL	0/0:0,6,36
c15328_g1_i1	357	.	A	C	84	PASS	DP=11;VDB=0.226058;SGB=3.89732;RPB=0.683497;MQB=0.950952;BQB=0.208021;MQ0F=0;ICB=1;HOB=0.5;AC=1;AN=2;DP4=5,0,6,0;MQ=37;FS=CTTCAGCAAAAGCTAGAAGAATTGGAGCAGGAAAATTCAGAGCTCAAGTC[A/C]CTTATTCAGGCGCTCACCTGCTCTCGATGCAACCACTGTGTTGTGCCAAC	GT:PL	0/1:113,0,89
c20026_g3_i4	237	.	T	C	26.2938	PASS	DP=11;VDB=0.230191;SGB=0.00946272;RPB=0.924449;MQB=0.803868;MQSB=0.184981;BQB=0.924449;MQ0F=0.0909091;ICB=1;HOB=0.166667;AC=3;AN=6;DP4=3,4,0,4;MQ=26;FS=CGCGAACTCGGTGTAGCCTCCGCCAATCGCCACTCATGACTCGGCTCCCA[T/C]GTAGTCCCGGCTCGACCTTGGTTTTGAGGCTTAACCAAGAAACCGTGCAT	GT:PL	1/1:27,6,0
c18099_g1_i1	308	.	G	A	49.269	PASS	DP=11;VDB=0.235765;SGB=1.56341;RPB=0.100573;MQB=1;BQB=0.532481;MQ0F=0;ICB=0.416667;HOB=0.444444;AC=2;AN=6;DP4=8,0,3,0;MQ=37;FS=CTGGTTACTTGGACCTTCAGTCTTTTTATGCAGACAATATCTGCTTCAAG[G/A]GAAGGAGGCAGGCCAATATCTGAGCTCCGCAATGTTTTTTGATCAGTTTC	GT:PL	0/0:0,12,93
c13619_g1_i1	90	.	A	C	22.7794	PASS	DP=11;VDB=0.23997;SGB=2.63855;RPB=0.803868;MQB=0.964642;BQB=0.0803868;MQ0F=0;ICB=0.3;HOB=0.125;AC=1;AN=4;DP4=7,0,4,0;MQ=37;FS=CAGTGCGGCGGGTGGACCATCGAGTGGCAGGGCGACACGGGCCGCATCAC[A/C]GTCGGCACCACCATCCTCGACGCCGTGAAGGCGGCCGTGGACCCGTCGAC	GT:PL	0/0:0,15,117
c20664_g1_i1	186	.	G	T	29.59	PASS	DP=11;VDB=0.251321;SGB=-0.535564;RPB=0.920044;MQB=1;BQB=0.979382;MQ0F=0;ICB=0.4;HOB=0.125;AC=2;AN=8;DP4=8,0,3,0;MQ=37;FS=AAGTCACTCTACGGCAAGGTGTTCTTCTGGTGGTCCGGCTCGAGCCCCGT[G/T]CTGTTCGCGGGCAACTACGACATGGTGAAGCGGGTCCTCTCCGACAAGGC	GT:PL	0/0:0,3,25
c18940_g1_i4	101	.	C	T	21.4266	PASS	DP=11;VDB=0.265958;SGB=2.87247;RPB=0.950952;MQB=0.297172;BQB=0.950952;MQ0F=0.727273;ICB=0.416667;HOB=0.444444;AC=2;AN=6;DP4=6,0,5,0;MQ=10;FS=AAGTACACCGGTGAGCTGGAGAGGAAGGTTCAGACGCTGCAGACGGAGGC[C/T]ACCACGCTCTCAGCACAGCTCACGCTCCTTCAGAGGGATACCTCTGGTTT	GT:PL	0/0:0,9,9
c17008_g1_i2	186	.	G	A	28.2706	PASS	DP=11;VDB=0.267404;SGB=-0.535564;RPB=0.263597;MQB=1;BQB=0.877913;MQ0F=0;ICB=0.4;HOB=0.125;AC=2;AN=8;DP4=8,0,3,0;MQ=37;FS=ATCAGGCAGGTGGAGAAAGATGTTGAGACTGTAATCCATGTTCTCCAGCC[G/A]GGTCCAATAGGAATCGTGGAGCACAAATTCACAGACGTGGAGATCCTTGA	GT:PL	0/0:0,3,25
c20664_g1_i1	190	.	T	G	30.4734	PASS	DP=11;VDB=0.267404;SGB=-0.535564;RPB=0.979382;MQB=1;BQB=0.221971;MQ0F=0;ICB=0.4;HOB=0.125;AC=2;AN=8;DP4=8,0,3,0;MQ=37;FS=CACTCTACGGCAAGGTGTTCTTCTGGTGGTCCGGCTCGAGCCCCGTGCTG[T/G]TCGCGGGCAACTACGACATGGTGAAGCGGGTCCTCTCCGACAAGGCGGGG	GT:PL	0/0:0,3,36
c20914_g1_i1	314	.	C	T	39.8368	PASS	DP=11;VDB=0.267404;SGB=1.56341;RPB=0.366593;MQB=0.916482;BQB=0.458241;MQ0F=0;ICB=0.128205;HOB=0.0555556;AC=1;AN=6;DP4=7,0,3,0;MQ=37;FS=ACGCTCCACTACGGCCTCACGCTCTCCCACCCTGACACGCGCCTAGATGG[C/T]CTCCTCGGTACGTACACCAGCTTCTCCGTCCACTCCGTGGTTGGGACCAA	GT:PL	0/0:0,12,95
c19259_g3_i4	523	.	T	C	65	PASS	DP=11;VDB=0.27062;SGB=0.0467143;RPB=0.643095;MQB=0.964642;BQB=0.442128;MQ0F=0;ICB=0.8;HOB=0.222222;AC=2;AN=6;DP4=7,0,4,0;MQ=37;FS=GTATTTGCTGATCATTACTCAAGCCAAAATCCAATTGATGTTCCACGAAG[T/C]TGGATATGGGACCTCCCAAGACGAACCGTTTACTTTGGAACCTCAGTTCC	GT:PL	0/1:28,0,14
c18747_g1_i5	257	.	C	T	151	PASS	DP=11;VDB=0.27141;SGB=0.0813577;RPB=0.124514;MQB=0.0497871;BQB=0.221971;MQ0F=0.272727;ICB=0.07;HOB=0.03125;AC=7;AN=8;DP4=3,0,8,0;MQ=26;FS=GGCGCTTCTTCGAGTCCGTGGGCAACTTCTTCACCGGCGGCGACAACATC[C/T]CCTGGTGCGACCGCGACCTCATCGCGGTGAGAACTCCGGAAATCCCCTTT	GT:PL	0/1:0,3,4
c20818_g5_i1	125	.	G	A	65	PASS	DP=11;VDB=0.281254;SGB=-2.48239;RPB=0.763675;MQB=0.964642;BQB=0.924449;MQ0F=0;ICB=1;HOB=0;AC=4;AN=8;DP4=7,0,4,0;MQ=37;FS=TGATTCACCGACGGCCTACTCCTCGCCTCCCACCTTCCAGGGTGGATCCG[G/A]GAATGGAGCTAATGGTAGGAAGATGAAGGAGGTTGAACGACTGTTGGCAT	GT:PL	0/1:28,0,19
c17419_g1_i2	522	.	G	A	24.0657	PASS	DP=11;VDB=0.28399;SGB=-0.535564;RPB=0.263597;MQB=0.716531;BQB=0.829029;MQ0F=0.0909091;ICB=1;HOB=0.21875;AC=3;AN=8;DP4=8,0,3,0;MQ=33;FS=CTGCTGGAAGACTACTACAAGCAGCAGAGAAAAATTGTGGAACTGAAGAC[G/A]TCAGCTCGCCCTGGGGAAACATGGCAGGGGCTTGTAGCCGCACTGCATCT	GT:PL	1/1:37,6,0
c19022_g10_i2	813	.	C	T	31.2171	PASS	DP=11;VDB=0.28399;SGB=-0.535564;RPB=0.916482;MQB=0.916482;BQB=0.824834;MQ0F=0;ICB=0.5;HOB=0.5;AC=2;AN=4;DP4=7,0,3,0;MQ=37;FS=ATGCCATGAAATCCATTTTGCTGGTTTTTGATGATTACGTTTGTGGTTGG[C/T]TGACTACATACATGAGCACTGCTGCACCAGATTTTGCCTGGTCACTTTGT	GT:PL	0/1:33,0,105
c12444_g1_i1	308	.	C	T	159	PASS	DP=11;VDB=0.287459;SGB=-0.107029;RPB=0.472367;MQB=1;BQB=0.0497871;MQ0F=0;ICB=0.8;HOB=0.222222;AC=4;AN=6;DP4=3,0,8,0;MQ=37;FS=TGCTCCGGCCTGCAGCCCTTCAACGCTGCTGTTCTGAGCTTTTCATGGTC[C/T]TGTGCACCAGGCGCTCAGGTTCGGTGAGCTTGTATTGTCCCTACTCCCTA	GT:PL	1/1:45,6,0
c18926_g1_i4	380	.	G	C	35.6243	PASS	DP=11;VDB=0.292464;SGB=-0.535564;RPB=0.655816;MQB=1;BQB=0.414697;MQ0F=0;ICB=0.8;HOB=0.222222;AC=2;AN=6;DP4=8,0,3,0;MQ=37;FS=TTCTACATCAGTTCTGTTGCTGGCTCCAACAATGGAAGTTCCCTTGTAGT[G/C]ATGTCCAAAGGCACACCATATACACAGCAGTCTTACAAAGTCAGTGATTC	GT:PL	0/0:0,3,36
c20082_g4_i2	731	.	T	C	49.0449	PASS	DP=11;VDB=0.292464;SGB=-0.535564;RPB=0.954207;MQB=1;BQB=0.954207;MQ0F=0;ICB=0.4;HOB=0.125;AC=2;AN=8;DP4=8,0,3,0;MQ=37;FS=ACACGAGGAGATGTGCAGCCATTTGTCGCTATAGGAAAACGCTTACAGGA[T/C]TATGGTCACCGTGTGCGTTTGGCGACTCATGCAAACTTTAAGGAGTTTGT	GT:PL	0/1:53,0,51
c20629_g1_i1	189	.	A	G	44.8075	PASS	DP=11;VDB=0.301053;SGB=-0.535564;RPB=0.0916482;MQB=0.916482;BQB=0.0916482;MQ0F=0;ICB=1;HOB=0.166667;AC=3;AN=6;DP4=7,0,3,0;MQ=37;FS=TGTTGACGTATTGCGGAAGAAGATCACATCTGTGGAAAGAGGCAGTGAAA[A/G]CTTTCAATTTGTCCAGGACCTTTTCCTCTCAGGCATGGGTCCATTTGCAA	GT:PL	1/1:35,3,0
c20542_g1_i9	454	.	A	G	31.9962	PASS	DP=11;VDB=0.303109;SGB=2.63855;RPB=0.643095;MQB=0.803868;BQB=0.964642;MQ0F=0;ICB=0.128205;HOB=0.0555556;AC=1;AN=6;DP4=7,0,4,0;MQ=35;FS=TTTATTACCGCCGTTTCCTCTCAATTTAGTCAGAACACATGGGATCGGAT[A/G]GTCCATGTTCAGCCTCTTCTGTATGCAGACTTTTCAGTGCATGCAAGATG	GT:PL	0/0:0,3,33
c20760_g2_i1	407	.	C	A	115	PASS	DP=11;VDB=0.30506;SGB=-0.674143;RPB=0.148586;MQB=0.950952;BQB=0.891517;MQ0F=0;ICB=1;HOB=0.21875;AC=5;AN=8;DP4=5,0,6,0;MQ=37;FS=TAATTAAAGATCCTGATCTCCGACGGAAGGAGCAATGGGAAAAATCTGCT[C/A]AGGCAAACAAGGGAATTAACTTTGCTAACTTGCTCGGGTTTGGTGATCTT	GT:PL	1/1:93,12,0
c20016_g2_i1	1322	.	C	T	57	PASS	DP=11;VDB=0.308315;SGB=0.891771;RPB=0.148586;MQB=0.950952;BQB=0.0297172;MQ0F=0;ICB=1;HOB=0.21875;AC=3;AN=8;DP4=6,0,5,0;MQ=37;FS=GCAGAAGATATTTCTCTGAGTAGATAGCTTTAGCAATTTGCAGTATCAGT[C/T]GCAGGATGGAATGGAGCGGCTAAACTATTTATTATTTTCTTCCGAGACAG	GT:PL	0/0:0,3,35
c18580_g1_i7	341	.	T	G	70	PASS	DP=11;VDB=0.308783;SGB=-0.0654034;RPB=0.924449;MQB=0.924449;BQB=0.241161;MQ0F=0.181818;ICB=1;HOB=0;AC=4;AN=8;DP4=4,0,7,0;MQ=30;FS=TCCTCGGATATTTTGCATTCCATTGGGACCATGCTACCTACCTCATCAGC[T/G]CGGCCCTGACCGCGGACAGCGGTAGCACAAAGAAGTTGAGGAACGCGTTC	GT:PL	1/1:78,12,0
c20120_g1_i6	544	.	C	T	133	PASS	DP=11;VDB=0.309361;SGB=0.264719;MQ0F=0;AC=6;AN=6;DP4=0,0,10,0;MQ=37;FS=TGTGTCACCTTACATGAGATCGATGTCATCAATAGCAGGACACAGGGTTT[C/T]CTTGCATTGTTCACTGGTGATACTGGTGAAATTCGTGCGGAGGTTCGGGA	GT:PL	1/1:51,12,0
c15109_g1_i1	101	.	A	T	61	PASS	DP=11;VDB=0.312308;SGB=2.87247;RPB=0.742931;MQB=0.950952;BQB=0.475476;MQ0F=0;ICB=0.3;HOB=0.125;AC=1;AN=4;DP4=6,0,5,0;MQ=37;FS=ATTCGACTGAGCCGATCCTGCAAGAAAAGCGTCTAGCGAGATCAAAGGCG[A/T]CCGTACCGCAAACCGACGCAGGTAGACGGGTAGAGCATACCAAGGCGATC	GT:PL	0/0:0,6,55
c20393_g2_i2	103	.	C	T	102	PASS	DP=11;VDB=0.317275;SGB=-0.821;RPB=0.950952;MQB=0.891517;BQB=0.950952;MQ0F=0;ICB=0.778547;HOB=0.28125;AC=3;AN=8;DP4=5,0,6,0;MQ=35;FS=GGTCTAAATGGGGATGAAGGGTGGCTGGATCACCAACCAAATAATATCGA[C/T]CTAACCGATTTTGTTGAGTTACCAGAGGGGGATGACAATTACCCAGATGA	GT:PL	0/0:0,3,34
c16920_g1_i2	196	.	T	C	38.6385	PASS	DP=11;VDB=0.327477;SGB=1.56341;RPB=0.309786;MQB=1;BQB=0.0497871;MQ0F=0;ICB=0.07;HOB=0.03125;AC=1;AN=8;DP4=8,0,3,0;MQ=37;FS=AGCACGACCTGGGGGCGGAGTTGGAGGCGCCGGCGGCGGAGAGATTTACT[T/C]GAGAGGCCGGCGATGGCGGCGTCCGCGAGGCCCGGGGAGAAGGCGACAAG	GT:PL	0/0:0,6,31
c20120_g1_i6	551	.	T	C	172	PASS	DP=11;VDB=0.334172;SGB=0.264719;RPB=1;MQB=1;BQB=1;MQ0F=0;ICB=0.128205;HOB=0.0555556;AC=5;AN=6;DP4=1,0,10,0;MQ=37;FS=CCTTACATGAGATCGATGTCATCAATAGCAGGACACAGGGTTTCCTTGCA[T/C]TGTTCACTGGTGATACTGGTGAAATTCGTGCGGAGGTTCGGGAGCAGATT	GT:PL	1/1:81,12,0
c20629_g1_i1	195	.	A	T	33.2519	PASS	DP=11;VDB=0.336489;SGB=-0.535564;RPB=0.263597;MQB=1;BQB=0.472367;MQ0F=0;ICB=0.8;HOB=0.222222;AC=2;AN=6;DP4=8,0,3,0;MQ=37;FS=CGTATTGCGGAAGAAGATCACATCTGTGGAAAGAGGCAGTGAAAACTTTC[A/T]ATTTGTCCAGGACCTTTTCCTCTCAGGCATGGGTCCATTTGCAAGACCAA	GT:PL	0/1:27,3,0
c12028_g1_i1	193	.	A	G	75	PASS	DP=11;VDB=0.3423;SGB=3.89732;RPB=0.891517;MQB=0.8618;BQB=0.683497;MQ0F=0.0909091;ICB=1;HOB=0.5;AC=1;AN=2;DP4=5,0,6,0;MQ=33;FS=CTTGTGGGATTTTGCCCACCTGGAGGGACGATCACAAGGTCCAGTGGAAC[A/G]GCGTCCACGCGAAGACTCAGCTCCGCCTCTCGGCGGTCGAGCTCGCCAAA	GT:PL	0/1:104,0,64
c19691_g1_i2	829	.	C	T	100	PASS	DP=11;VDB=0.348672;SGB=-0.821;RPB=0.208021;MQB=0.950952;BQB=0.950952;MQ0F=0;ICB=0.333333;HOB=0.5;AC=3;AN=6;DP4=5,0,6,0;MQ=37;FS=TTAGTTGTTCATGGAACAATTGCTGAGAACATGGACTTTATGGAGGATGA[C/T]TCAAATCCATATGCTGTGCCAATAGCTATGGGCATTTACCGTAGGCTGGA	GT:PL	0/1:28,0,22
c18351_g2_i1	122	.	A	G	47.5209	PASS	DP=11;VDB=0.354794;SGB=1.56341;RPB=0.774755;MQB=0.877913;BQB=0.360295;MQ0F=0;ICB=0.5;HOB=0.5;AC=2;AN=4;DP4=8,0,3,0;MQ=34;FS=ATGCTCGTTAGCTGCAGCAGGACGGAAAGACCCCGTGGACCTTTACTACA[A/G]CTTGGTATTGGGTTTTGGTATGCGTTGTGTAGGATAGGTGGGAGACTTGG	GT:PL	1/1:84,9,0
c10947_g1_i1	316	.	C	A	21.5999	PASS	DP=11;VDB=0.36;SGB=0.604408;RPB=0.944444;MQB=0.888889;MQSB=1;BQB=0.722222;MQ0F=0.0909091;ICB=0.128205;HOB=0.0555556;AC=1;AN=6;DP4=8,1,2,0;MQ=33;FS=TGCTTCATCTCGGTCTGGGGGATCCTGGAAACGAACATGAATAAGTGTGT[C/A]GTTGTAATCAGTTGTTTGCTGCTTAATCTGAACATGTACATGCATGCGTG	GT:PL	0/0:0,9,57
c20104_g2_i5	264	.	A	G	74	PASS	DP=11;VDB=0.360182;SGB=4.81769;RPB=0.716531;MQB=0.309786;BQB=0.184981;MQ0F=0.545455;AC=2;AN=2;DP4=3,0,8,0;MQ=16;FS=CCCGAGAGAGCACAACAGCAGCCCATCTTTGAAGAGGACAAACCTGGCGC[A/G]CAACAGGGATCTGCTCGTGGCCAAAAAGAAATGAACCACTCTTTAGTCTA	GT:PL	1/1:97,11,0
c15567_g1_i1	131	.	A	G	47.87	PASS	DP=11;VDB=0.360777;SGB=-2.48239;RPB=0.643095;MQB=0.964642;BQB=0.924449;MQ0F=0;ICB=1;HOB=0;AC=4;AN=8;DP4=7,0,4,0;MQ=37;FS=CCGCTGCTCAAGCTCGCGCCCAAGATGCTCGGATATGGCTAGCGCTGCCG[A/G]CGAATTGAACACGACCGTCGATATGGCATTTTTGATGCGTACGTAGTTAC	GT:PL	0/1:21,0,44
c15567_g1_i1	132	.	C	T	61	PASS	DP=11;VDB=0.360777;SGB=-2.48239;RPB=0.643095;MQB=0.964642;BQB=0.924449;MQ0F=0;ICB=1;HOB=0;AC=4;AN=8;DP4=7,0,4,0;MQ=37;FS=CGCTGCTCAAGCTCGCGCCCAAGATGCTCGGATATGGCTAGCGCTGCCGA[C/T]GAATTGAACACGACCGTCGATATGGCATTTTTGATGCGTACGTAGTTACA	GT:PL	0/1:19,0,47
c15464_g1_i1	199	.	A	C	39.0605	PASS	DP=11;VDB=0.360777;SGB=2.63855;RPB=0.964642;MQB=0.964642;BQB=0.442128;MQ0F=0;ICB=1;HOB=0.5;AC=1;AN=2;DP4=7,0,4,0;MQ=37;FS=AACTCTCGTGAGGCTGTTAAGCACTTCGGTGCTGCTGGTGTTCCTGGCGG[A/C]CATGCCAAGCCCTATGTCCGCTCCAAGGGCCGCAAGTTCGAGCGTGCTCG	GT:PL	0/1:68,0,122
c20026_g3_i4	175	.	A	C	34.0283	PASS	DP=11;VDB=0.37035;SGB=0.891771;RPB=0.0812164;MQB=0.162433;MQSB=0.162433;BQB=0.162433;MQ0F=0.0909091;ICB=1;HOB=0.166667;AC=3;AN=6;DP4=4,0,0,5;MQ=29;FS=GGTCTTGGCTTTGTGGATCAACCAAGGAACCCAGTGGTTTTCTGGTGAAC[A/C]ACTGGAAACCCCGCGAACTCGGTGTAGCCTCCGCCAATCGCCACTCATGA	GT:PL	1/1:19,3,0
c18705_g1_i1	338	.	T	G	31.7695	PASS	DP=11;VDB=0.37344;SGB=1.56341;RPB=0.920044;MQB=1;BQB=0.774755;MQ0F=0;ICB=0.128205;HOB=0.0555556;AC=1;AN=6;DP4=8,0,3,0;MQ=37;FS=CAACTCCGGGACAAACTTGCTATTGCAGAAAGGGCTGCAAGATCAGAAGC[T/G]CAATTGAAAGAGAAGTTCCAGTTACGACTTAAGGTACTTGAGGAAGGATT	GT:PL	0/0:0,15,97
c19121_g4_i7	412	.	C	T	83	PASS	DP=11;VDB=0.377852;SGB=-0.821;RPB=0.0559863;MQB=0.111973;BQB=0.895781;MQ0F=0.545455;AC=6;AN=6;DP4=4,0,6,0;MQ=18;FS=ATTGAGAACTACTTCCAGCACCAAGTACCAGAGGTGCGAAATTGGAAAAA[C/T]GAGGAAGATTTTGAGACTGCGCTTAAGGATGCAGGTTTACTATGAGTAAC	GT:PL	1/1:33,2,0
c18396_g4_i1	124	.	C	T	20.09	PASS	DP=11;VDB=0.38;SGB=-2.68629;RPB=0.888889;MQB=1;BQB=0.833333;MQ0F=0;ICB=0.8;HOB=0.222222;AC=2;AN=6;DP4=9,0,2,0;MQ=37;FS=AATGTCAGTTCTGATGCTCAAGATGCTATAGGAGATGATGGTTCTGCATA[C/T]ATCAGTGATGATGTTGAAGATGATTTGGAGATCTCCAAATACAACGTGGA	GT:PL	0/1:34,3,0
c20542_g1_i9	460	.	T	C	30.0547	PASS	DP=11;VDB=0.38486;SGB=2.63855;RPB=0.643095;MQB=0.803868;BQB=0.924449;MQ0F=0;ICB=0.128205;HOB=0.0555556;AC=1;AN=6;DP4=7,0,4,0;MQ=35;FS=ACCGCCGTTTCCTCTCAATTTAGTCAGAACACATGGGATCGGATAGTCCA[T/C]GTTCAGCCTCTTCTGTATGCAGACTTTTCAGTGCATGCAAGATGTGCTGC	GT:PL	0/0:0,3,28
c19104_g1_i1	556	.	G	A	42.1264	PASS	DP=11;VDB=0.392388;SGB=-2.57971;RPB=0.641538;MQB=0.916482;BQB=0.183296;MQ0F=0;ICB=0.778547;HOB=0.28125;AC=3;AN=8;DP4=7,0,3,0;MQ=35;FS=CTTTGATCGATGAACAATTTAATTGACATGTTCTTTGAGGATTCCTCATC[G/A]GATGATGATGACGACTTGGACATGTTCACATTGCTTCTGGTGGATTATGC	GT:PL	0/0:0,3,35
c1649_g1_i1	371	.	G	A	100	PASS	DP=11;VDB=0.399755;SGB=1.38113;RPB=0.442128;MQB=0.964642;BQB=0.924449;MQ0F=0;ICB=0.8;HOB=0.222222;AC=2;AN=6;DP4=4,0,7,0;MQ=37;FS=ATCAGGATGAAATGTTGTGGTCCCAAATGGTGTTGGCTTGGTTCCCATCG[G/A]TGACCTGTATTGGCTGTTAGATTATTGGATGTGTGTTGTGCTTGTGGTCT	GT:PL	0/1:54,0,19
c18947_g1_i7	423	.	G	A	49.0292	PASS	DP=11;VDB=0.400625;SGB=-1.04402;RPB=0.891517;MQB=0.950952;BQB=0.148586;MQ0F=0;ICB=0.778547;HOB=0.28125;AC=3;AN=8;DP4=6,0,5,0;MQ=37;FS=CCGAGGCGGAGCGCAGTGAGAAGAATGAGGTCTGGACATGGCTGTGCCCA[G/A]CTACCTCGACAGTGATAGCAGCTGCTTCATTTATCTACGCCGCCCGTAGT	GT:PL	0/1:45,0,27
c18913_g3_i3	111	.	C	T	119	PASS	DP=11;VDB=0.422204;SGB=-0.0654034;RPB=0.0803868;MQB=0.964642;BQB=0.924449;MQ0F=0;ICB=0.4;HOB=0.125;AC=6;AN=8;DP4=4,0,7,0;MQ=37;FS=GCAGCGCCGGTGCGATCAATATGCAAACCCCTGAAGCCTCTTGGGATCCA[C/T]TCAGTGAGCTTGCATCCTGGTGCTTCGGTTGAACATCAGATCTCTGGACT	GT:PL	0/1:0,3,25
c19467_g5_i2	101	.	G	C	41.5334	PASS	DP=11;VDB=0.428037;SGB=2.63855;RPB=0.924449;MQB=0.964642;BQB=0.12058;MQ0F=0;ICB=0.128205;HOB=0.0555556;AC=1;AN=6;DP4=7,0,4,0;MQ=37;FS=CCTTCCAAGAGGCCGTCGATGCAGATCATCACGGGCGTGCTGGAGAACGG[G/C]ATCGACCTGTCCGCGGCGGCCATCCTCAAGGAGTCGTCGCTGGCGTGGGC	GT:PL	0/0:0,3,25
c18965_g3_i1	518	.	G	C	114	PASS	DP=11;VDB=0.430692;SGB=-0.0654034;RPB=0.241161;MQB=0.241161;BQB=0.562708;MQ0F=0.363636;ICB=0.128205;HOB=0.0555556;AC=5;AN=6;DP4=4,0,7,0;MQ=23;FS=TCTGAGGAAGGTAATCCCATCTGGCCTGGTTCTATCCCAGATGGTTGGGA[G/C]CTTGAATGGGAAAACGATGATGAGGAGTGATATGCATGGATGACCTCCCG	GT:PL	0/1:0,5,29
c19839_g3_i1	692	.	G	A	26.2904	PASS	DP=11;VDB=0.431015;SGB=-0.535564;RPB=0.472367;MQB=1;BQB=0.655816;MQ0F=0;ICB=0.4;HOB=0.125;AC=2;AN=8;DP4=8,0,3,0;MQ=37;FS=AGACAATCCGTGCTACAGAGACTGAGGTGCTGGTGTCAATCCTTGGAAAG[G/A]ACCTTACACTGGCTGCTGAGCTGGTGAGCGAGCTGTGGAGTGCTGGAATA	GT:PL	0/0:0,3,31
c19985_g2_i1	583	.	A	T	22.1855	PASS	DP=11;VDB=0.44;SGB=0.604408;RPB=0.375;MQB=1;BQB=0.1875;MQ0F=0;ICB=0.128205;HOB=0.0555556;AC=1;AN=6;DP4=8,0,2,0;MQ=37;FS=TACACCTGATCAGATCTCCTTCAACCTATGAATTGCTATATCCTTTACAG[A/T]TGTATACATTCAGTTCAGCATGTCGAGTGGACGGAGATATCATAATTTTT	GT:PL	0/0:0,6,56
c18076_g1_i1	818	.	T	C	60	PASS	DP=11;VDB=0.444886;SGB=-0.971411;RPB=0.683497;MQB=0.564628;MQSB=1;BQB=0.742931;MQ0F=0;ICB=1;HOB=0.21875;AC=5;AN=8;DP4=5,1,5,0;MQ=34;FS=AACCAGTGGACCAGCGGGAGTACAGGAGCATGATCGGCTCCCTCCTCTAC[T/C]TGACGGCGACGAGGCCAGACATACAGTTCAGTGTGTGTCTGTGCGCTCAT	GT:PL	1/1:19,3,0
c19555_g4_i5	316	.	T	G	40.339	PASS	DP=11;VDB=0.450604;SGB=-0.535564;RPB=0.263597;MQB=1;BQB=0.829029;MQ0F=0;ICB=1;HOB=0;AC=4;AN=8;DP4=8,0,3,0;MQ=37;FS=TCGTGCTCATCGGACTCAGACTTGAGCAACAATTTGGATACGTGAGAATC[T/G]CCATCATCTACATTGTTTCTGGTGTTGGAGGCAGCGTGCTTTCATCTCTG	GT:PL	0/1:0,3,35
c20358_g1_i2	147	.	G	A	27.9784	PASS	DP=11;VDB=0.450604;SGB=-0.535564;RPB=0.920044;MQB=1;BQB=0.829029;MQ0F=0;ICB=0.8;HOB=0.222222;AC=2;AN=6;DP4=8,0,3,0;MQ=37;FS=CTTCGAGCTTCTGCTGGCTTCTAACCTCTTTGTCGGGATGCAGATCGGAG[G/A]CAAGGCGGCCGCGAGGCGAGGCTGCAGCGGCGCGCGCGCACTGGAAGGTT	GT:PL	0/0:0,6,51
c17242_g1_i1	234	.	C	G	45.5163	PASS	DP=11;VDB=0.45314;SGB=-2.48239;RPB=0.361741;MQB=0.964642;BQB=0.200967;MQ0F=0;ICB=1;HOB=0.21875;AC=5;AN=8;DP4=7,0,4,0;MQ=37;FS=AAACAGAAAGCACTAGAACGGACTCTCCAAAGCCGATGTGGTGATCTGTT[C/G]TCTGGTTTCCAGATAATCCAAGAACAGCTTGAGGAGCACAAGAGGCAACT	GT:PL	1/1:25,3,0
c20360_g4_i1	377	.	G	T	67	PASS	DP=11;VDB=0.45384;SGB=-2.73266;RPB=0.742931;MQB=0.8618;BQB=0.0891517;MQ0F=0;ICB=0.4;HOB=0.125;AC=6;AN=8;DP4=6,0,5,0;MQ=35;FS=CGGTTTAAGAGAGCTGTTGGACATAAGGATCTCTTCTATATTGATGACCG[G/T]GAGGTAGACTTCAAAGAGATTATTGATGCTCCTCTGCCTAAGGCCCCTCT	GT:PL	1/1:25,3,0
c18450_g1_i2	957	.	C	T	52	PASS	DP=11;VDB=0.459448;SGB=0.0467143;RPB=0.964642;MQB=0.964642;BQB=0.964642;MQ0F=0;ICB=0.4;HOB=0.125;AC=2;AN=8;DP4=7,0,4,0;MQ=37;FS=GAGAGAGGAATGAATAACATGCTAGCAGAACGGATAAAGGAATTCCTGGA[C/T]CGATTGGTGACAGACCATGGAAGCATTGATCTTGAATGGCTAAGAGATGT	GT:PL	0/1:57,0,13
c20730_g1_i2	117	.	C	T	44.6421	PASS	DP=11;VDB=0.459448;SGB=-2.48239;RPB=0.763675;MQB=0.803868;BQB=0.964642;MQ0F=0;ICB=0.778547;HOB=0.28125;AC=3;AN=8;DP4=7,0,4,0;MQ=35;FS=GGGGGTAGAGCTTCATCTCCTGTGGTCGCAGATAGACATGAGCAGACTGA[C/T]CGCAGAGTGAAAATGAAGACTGAAAGTTCCCGGCCTCATTTAGCTTCTGA	GT:PL	0/1:19,0,29
c19104_g1_i1	562	.	T	C	35.0794	PASS	DP=11;VDB=0.470313;SGB=-2.57971;RPB=0.641538;MQB=0.916482;BQB=0.824834;MQ0F=0;ICB=0.778547;HOB=0.28125;AC=3;AN=8;DP4=7,0,3,0;MQ=35;FS=TCGATGAACAATTTAATTGACATGTTCTTTGAGGATTCCTCATCGGATGA[T/C]GATGACGACTTGGACATGTTCACATTGCTTCTGGTGGATTATGCAAGGAA	GT:PL	0/0:0,3,35
c19677_g2_i6	305	.	T	A	39.4809	PASS	DP=11;VDB=0.472095;SGB=0.00946272;RPB=0.12058;MQB=0.763675;BQB=0.361741;MQ0F=0.363636;ICB=1;HOB=0.21875;AC=3;AN=8;DP4=7,0,4,0;MQ=22;FS=GAGGCTGGGAGCACCCGTTTTTGCATGGGAGCTGCATGGAGAGAAACCAT[T/A]GGCAGGAAAAACAAATTTCAACCAGATTCTTGAATATGTCAAGGAAATAA	GT:PL	0/0:0,9,52
c20428_g1_i2	2481	.	T	A	69	PASS	DP=11;VDB=0.476318;SGB=-0.971411;RPB=0.891517;MQB=0.891517;BQB=0.356607;MQ0F=0.0909091;ICB=0.333333;HOB=0.5;AC=3;AN=6;DP4=6,0,5,0;MQ=31;FS=ACAGTAGTATTTGAAGCCACTGTCGTCGATGGAGACCTTCTATCATGGGC[T/A]AGAAAATTAAAAGCGCTTATGGAGACTACATTCGGATGGGATCTGGAGGA	GT:PL	0/1:78,0,23
c17823_g1_i1	232	.	A	G	33.3829	PASS	DP=11;VDB=0.484771;SGB=0.00946272;RPB=0.803868;MQB=0.803868;BQB=0.964642;MQ0F=0.0909091;ICB=1;HOB=0.21875;AC=3;AN=8;DP4=7,0,4,0;MQ=33;FS=CTCCAAATGGACCAGCTGGCAAAGCAGGTCTGCAATCAACCAAGCGAGAT[A/G]CCTACGGTCGTCTTGTCCTGGGGGATATAATTACTTCTGTGAATGGTACG	GT:PL	0/1:40,0,26
c17948_g1_i4	510	.	G	A	74	PASS	DP=11;VDB=0.489846;SGB=-2.73266;RPB=0.475476;MQB=0.8618;BQB=0.742931;MQ0F=0.0909091;ICB=0.778547;HOB=0.28125;AC=5;AN=8;DP4=6,0,5,0;MQ=31;FS=AAGAGCTACTCGACCAGCAGCTGCTCGAGATGCGCTACAGGGAGATGCGC[G/A]ACATGGCAGAAGAGCAGAGCGGCGGCTTCCTATGCCTGATGAACCCAGCG	GT:PL	0/1:19,0,23
c20863_g4_i1	182	.	T	G	126	PASS	DP=11;VDB=0.5;SGB=-1.54553;RPB=0;MQB=1;BQB=0;MQ0F=0;ICB=0.07;HOB=0.03125;AC=7;AN=8;DP4=2,0,8,0;MQ=37;FS=ACATTGGACAAACTACTGTTGGCAGCGCAGCAATTTTTTGGGCTTTTCTT[T/G]GGGGGCTGGCAGCTTGATTCACTGTGGAAAATCCTACTAGTTTGTGTCAT	GT:PL	1/1:20,3,0
c20841_g2_i2	1296	.	C	T	28.1188	PASS	DP=11;VDB=0.539554;SGB=-0.535564;RPB=0.458241;MQB=0.916482;BQB=0.824834;MQ0F=0;ICB=0.4;HOB=0.125;AC=2;AN=8;DP4=7,0,3,0;MQ=37;FS=TGCTGTTCCTCCGCAGAGCCAACCGCTACCTTCACAACCCCAGACACTTC[C/T]TTCACAGCCACAGGGATTTCAACCTGGCATTCCCACTCCATCACAGCCAA	GT:PL	0/0:0,6,57
c9353_g1_i1	459	.	T	C	81	PASS	DP=11;VDB=0.548401;SGB=0.717222;RPB=0.475476;MQB=0.8618;BQB=0.8618;MQ0F=0;ICB=1;HOB=0.166667;AC=3;AN=6;DP4=6,0,5,0;MQ=35;FS=ACCTCACCATGTGCTGGGTGGCATCAAGCCACATTCTGTCCAAGTTGGGA[T/C]ATAAACCCAATGTTAGAGATACCTGGGAACTGAGTTCCGGTGCAGGCAAT	GT:PL	0/0:0,12,90
c19045_g4_i12	270	.	T	C	35.8426	PASS	DP=11;VDB=0.549396;SGB=-0.535564;RPB=0.594025;MQB=1;BQB=0.360295;MQ0F=0;ICB=0.4;HOB=0.125;AC=2;AN=8;DP4=8,0,3,0;MQ=37;FS=GAATATTCCAACTTTAGCACCGCAGACTAGTCACCTTATCAACATGGAGT[T/C]ATCACCTTGGTTTGCTCTTTGGAGTACTTGTGCAGTGAAAGAAGTATTTT	GT:PL	0/1:48,0,6
c18464_g3_i3	276	.	G	T	121	PASS	DP=11;VDB=0.55693;SGB=0.0813577;RPB=1;MQB=1;BQB=1;MQ0F=0.454545;AC=8;AN=8;DP4=1,0,8,0;MQ=21;FS=TGACGCGAGCACAGCAGACCTAGCTTGACGCGAGCGCAGCGGACTCTGGA[G/T]GTGGAGGGCGTTGCTGCATGCTGCGCCTGGCAAGAAAGACAAGCCACTGG	GT:PL	1/1:0,3,4
c20358_g1_i2	164	.	C	T	27.5177	PASS	DP=11;VDB=0.559209;SGB=-0.535564;RPB=0.309786;MQB=1;BQB=0.594025;MQ0F=0;ICB=0.8;HOB=0.222222;AC=2;AN=6;DP4=8,0,3,0;MQ=37;FS=CTTCTAACCTCTTTGTCGGGATGCAGATCGGAGGCAAGGCGGCCGCGAGG[C/T]GAGGCTGCAGCGGCGCGCGCGCACTGGAAGGTTCGCACTCGTGATTCGGG	GT:PL	0/0:0,6,61
c19299_g6_i1	429	.	C	T	21.6173	PASS	DP=11;VDB=0.568985;SGB=-2.57971;RPB=0.920044;MQB=1;BQB=0.360295;MQ0F=0;ICB=0.333333;HOB=0.5;AC=3;AN=6;DP4=8,0,3,0;MQ=37;FS=GAAATTACTCCTACAGTCATGGTTCAGACATTGGATTACATGAAGCAATG[C/T]GAGGCAGATATTGTCAACATGTCAATGATGCAACGTTCATCCTCTGGCTA	GT:PL	0/1:16,0,76
c20771_g3_i11	314	.	G	A	29.1075	PASS	DP=11;VDB=0.575151;SGB=-1.04402;RPB=0.564628;MQB=0.8618;BQB=0.475476;MQ0F=0.454545;ICB=0.333333;HOB=0.5;AC=3;AN=6;DP4=6,0,5,0;MQ=18;FS=GTTGCCTTGTTTACACTGTAATATACTGGGGAGTCTAATCTGCACAGGAA[G/A]CCTGCAATTTACTGCTCCCCAACAGTTAACTAGTTCAAGGAATGTAGTAT	GT:PL	0/1:25,1,0
c18012_g1_i1	427	.	G	T	36.1206	PASS	DP=11;VDB=0.592253;SGB=3.89732;RPB=0.208021;MQB=0.742931;BQB=0.208021;MQ0F=0.272727;ICB=0.128205;HOB=0.0555556;AC=1;AN=6;DP4=5,0,6,0;MQ=26;FS=ACCAAACTGTTCGTGTTTCCCTCGGCGGCGGCTGTCGTCGATGGCGAGCA[G/T]AGGATCGCGAGCTGAAGGGTGTGGGGCGTGGCCCCAGTCGATGGGTGACC	GT:PL	0/0:0,3,4
c20393_g2_i2	105	.	T	C	79	PASS	DP=11;VDB=0.596338;SGB=-0.270975;RPB=0.562708;MQB=0.924449;BQB=0.924449;MQ0F=0;ICB=0.166667;HOB=0.5;AC=4;AN=8;DP4=4,0,7,0;MQ=35;FS=TCTAAATGGGGATGAAGGGTGGCTGGATCACCAACCAAATAATATCGACC[T/C]AACCGATTTTGTTGAGTTACCAGAGGGGGATGACAATTACCCAGATGAAC	GT:PL	0/1:0,3,28
c18593_g3_i4	249	.	C	T	38.5029	PASS	DP=11;VDB=0.598038;SGB=-0.535564;RPB=0.829029;MQB=1;BQB=0.0497871;MQ0F=0;ICB=0.4;HOB=0.125;AC=2;AN=8;DP4=8,0,3,0;MQ=37;FS=CAATCGCCGCTTTTCAACATCACTTGGACCTTCCCGGCGGTGCCGAGGTC[C/T]AGCTACCTCGTCCGTCTCCACTTCTGCGACTACGAGCAGATGAGCAGCGT	GT:PL	0/0:0,3,26
c20016_g6_i3	257	.	A	G	194	PASS	DP=11;VDB=0.629918;SGB=0.568109;MQ0F=0;AC=6;AN=6;DP4=0,0,11,0;MQ=28;FS=CTCCAGACAGCGACTGCTTCAACGGCAACGAAGACCCTGGTGACTCTGAC[A/G]CAGAGCCGGACTACGACTTCGACAACGACGGATGGGTGGACTAGAGCTCT	GT:PL	1/1:55,9,0
c20956_g2_i1	193	.	G	A	46.6533	PASS	DP=11;VDB=0.634447;SGB=-2.48239;RPB=0.442128;MQB=0.763675;BQB=0.12058;MQ0F=0.0909091;ICB=0.333333;HOB=0.5;AC=3;AN=6;DP4=7,0,4,0;MQ=31;FS=ACTCTTGATGTGAGCGACCACCGCAGCTGCATCAATCCTACACCCTTCAG[G/A]CTCCGACACGACCAAGCCATAAGAGTCCTGTTCACCGTCATGGACCATGA	GT:PL	0/1:27,0,12
c18593_g3_i4	251	.	G	A	25.9891	PASS	DP=11;VDB=0.635923;SGB=-0.535564;RPB=0.829029;MQB=1;BQB=0.100573;MQ0F=0;ICB=0.4;HOB=0.125;AC=2;AN=8;DP4=8,0,3,0;MQ=37;FS=ATCGCCGCTTTTCAACATCACTTGGACCTTCCCGGCGGTGCCGAGGTCCA[G/A]CTACCTCGTCCGTCTCCACTTCTGCGACTACGAGCAGATGAGCAGCGTCG	GT:PL	0/0:0,3,34
c12549_g1_i1	196	.	G	C	51	PASS	DP=11;VDB=0.640281;SGB=2.87247;RPB=0.356607;MQB=0.8618;BQB=0.950952;MQ0F=0;ICB=0.3;HOB=0.125;AC=1;AN=4;DP4=6,0,5,0;MQ=35;FS=CGAGTACCTCATCGGCGACCCGCCGCAGCGCGCCGAGGCCATCATTGACA[G/C]CGGCAGCAACCTCGTGTGGACGCAGTGCTCCAGCTGCCGCTCATCATCTA	GT:PL	0/1:83,0,43
c18351_g2_i1	140	.	G	T	38.5214	PASS	DP=11;VDB=0.645206;SGB=1.56341;RPB=0.594025;MQB=0.877913;BQB=0.100573;MQ0F=0;ICB=0.5;HOB=0.5;AC=2;AN=4;DP4=8,0,3,0;MQ=34;FS=AGGACGGAAAGACCCCGTGGACCTTTACTACAACTTGGTATTGGGTTTTG[G/T]TATGCGTTGTGTAGGATAGGTGGGAGACTTGGAAGCATTGGCGCCAGCCA	GT:PL	1/1:75,9,0
c19575_g1_i2	464	.	G	A	22.6748	PASS	DP=11;VDB=0.654404;SGB=1.56341;RPB=1;MQB=0.954207;BQB=0.472367;MQ0F=0.0909091;ICB=0.07;HOB=0.03125;AC=1;AN=8;DP4=8,0,3,0;MQ=33;FS=TCAAGTTATGCGGATTCTATGCAATGGTTAGATGACATAAAAGTCCTTGA[G/A]ATGATAGTTGACAAGTTCAGCACATCAGATTCTCCTGAGGTTCATGCAAA	GT:PL	0/1:61,5,0
c20553_g3_i1	709	.	G	T	135	PASS	DP=11;VDB=0.659154;SGB=0.751562;RPB=0.666667;MQB=0.777778;BQB=0.722222;MQ0F=0;ICB=0.8;HOB=0.222222;AC=4;AN=6;DP4=2,0,9,0;MQ=34;FS=TCGTTCAGGCACCTTGTTTGGGCTATATTGCAGTACCAGAGAGCTTATCC[G/T]TATCTGGAGCAGAACAGAAATCTGGCAAAGAAGCAACTGTGATCTTATGC	GT:PL	0/1:40,0,21
c20417_g5_i4	394	.	T	C	64	PASS	DP=11;VDB=0.667402;SGB=0.784389;RPB=1;MQB=1;BQB=1;MQ0F=0.727273;AC=6;AN=6;DP4=1,0,10,0;MQ=10;FS=AAGTTCCTTCAAGGTGACTCTGGTTTGTTCTTTACCAATCTTCCAAGGGA[T/C]GATGTGGAGAGGCTGTTTCGAGAATTTGAGGAGCATGATTTTGCAAGGAC	GT:PL	1/1:36,6,0
c20694_g6_i2	451	.	T	C	44.18	PASS	DP=11;VDB=0.66971;SGB=0.0467143;RPB=0.803868;MQB=0.964642;BQB=0.643095;MQ0F=0;ICB=0.4;HOB=0.125;AC=2;AN=8;DP4=7,0,4,0;MQ=37;FS=GAGCGCGAAAAAGACATCCTGCAGACTGTGCATCAAAATGCGTACTTCGA[T/C]GATCCATATGCACAAGAGTTTGGCATAAAGATTGATGAGCGTCTTGCAAC	GT:PL	0/0:0,6,57
c19104_g1_i1	565	.	T	C	50	PASS	DP=11;VDB=0.66971;SGB=-2.48239;RPB=0.559863;MQB=0.783809;BQB=0.559863;MQ0F=0;ICB=0.778547;HOB=0.28125;AC=3;AN=8;DP4=6,0,4,0;MQ=35;FS=ATGAACAATTTAATTGACATGTTCTTTGAGGATTCCTCATCGGATGATGA[T/C]GACGACTTGGACATGTTCACATTGCTTCTGGTGGATTATGCAAGGAAGAA	GT:PL	0/0:0,3,36
c19796_g2_i4	598	.	A	G	28.5681	PASS	DP=11;VDB=0.681436;SGB=-0.535564;RPB=0.360295;MQB=0.716531;BQB=0.829029;MQ0F=0;ICB=0.4;HOB=0.125;AC=2;AN=8;DP4=8,0,3,0;MQ=35;FS=GGGAATCTCCGTGGGAAGAGAGAGGAAATCTTTGCAAAACTTCAACGACA[A/G]CTACGTGAACTTACTGGTGACAAATACAATCTTTTTATGGTGGAGGAACC	GT:PL	0/0:0,3,19
c15611_g1_i1	456	.	C	G	77	PASS	DP=11;VDB=0.681661;SGB=-0.971411;RPB=0.950952;MQB=0.950952;BQB=0.475476;MQ0F=0;ICB=0.8;HOB=0.222222;AC=4;AN=6;DP4=6,0,5,0;MQ=37;FS=TGGGACGACGCTCTACTTTGACACAGGCACGATCGGGCCTTGATCAATGC[C/G]GACACCCATTTCTTCAGGGCAATTGGCATACATTTACTGGCAACCGGTGT	GT:PL	1/1:25,3,0
c18997_g5_i1	264	.	C	T	40.2088	PASS	DP=11;VDB=0.707536;SGB=1.56341;RPB=0.829029;MQB=1;BQB=0.0635958;MQ0F=0;ICB=0.128205;HOB=0.0555556;AC=1;AN=6;DP4=8,0,3,0;MQ=37;FS=GAAGACGGATCTCAATCGGCTCGAGAAATTAGTTGCTGCAATCATGGAAG[C/T]TGTGCCCATCGGTTCAGCTATTTCTTCCCGTATTCATGTATCTGTGATAT	GT:PL	0/0:0,9,69
c20075_g2_i1	490	.	C	T	21.4798	PASS	DP=11;VDB=0.724364;SGB=1.56341;RPB=0.920044;MQB=1;BQB=0.360295;MQ0F=0;ICB=0.07;HOB=0.03125;AC=1;AN=8;DP4=8,0,3,0;MQ=37;FS=GTCATGCCATTTCTACTGCGAAGAACAAAGGATGAAGTTTTATCTGATCT[C/T]CCAGAGAAGATTATCCAGGATAGATATTGCGATCTCAGTCTGTTGCAGCT	GT:PL	0/1:56,0,24
c18450_g1_i2	930	.	A	G	68	PASS	DP=11;VDB=0.725151;SGB=0.0467143;RPB=0.964642;MQB=0.964642;BQB=0.562708;MQ0F=0;ICB=1;HOB=0.21875;AC=3;AN=8;DP4=7,0,4,0;MQ=37;FS=GTGCGGGAAATATCCGAAACTATCAGAGAGAGAGGAATGAATAACATGCT[A/G]GCAGAACGGATAAAGGAATTCCTGGACCGATTGGTGACAGACCATGGAAG	GT:PL	1/1:77,9,0
c13_g1_i1	180	.	G	A	53	PASS	DP=11;VDB=0.735663;SGB=0.00946272;RPB=0.924449;MQB=0.964642;BQB=0.964642;MQ0F=0;ICB=1;HOB=0.166667;AC=3;AN=6;DP4=7,0,4,0;MQ=37;FS=ATTCAGCCGCTCACCGGGACCAACGGCCAGATCAGGCGCCTCTGCTGGAG[G/A]GTCAACTCCTAAGACTGCTGTTACTGTACCGTGTCGCGGAGTCACACACG	GT:PL	0/1:39,0,100
c20236_g4_i2	249	.	A	G	24.4501	PASS	DP=11;VDB=0.76;SGB=-2.68629;RPB=0.777778;MQB=1;BQB=0.333333;MQ0F=0;ICB=0.4;HOB=0.125;AC=2;AN=8;DP4=9,0,2,0;MQ=37;FS=AAAGACTGAGGGTCTGGGACCTGGGCAGCAAGTGCTCGTCTGTGTTATCT[A/G]TGAGGCAACTATCCTGCTGGCATGGTGGTATTTTGGTTACCAGTTGCTGA	GT:PL	0/1:30,0,27
c19610_g1_i6	652	.	T	C	31.0659	PASS	DP=11;VDB=0.764235;SGB=-0.535564;RPB=0.263597;MQB=1;BQB=0.920044;MQ0F=0;ICB=0.4;HOB=0.125;AC=2;AN=8;DP4=8,0,3,0;MQ=37;FS=ATAGTGTCATGGTAATTGAGGGCTTGGATTGGAAATAAGTGGTAGTTGTG[T/C]GTAGATGCCATAGCTTCTTAAAAGTGCACGGGTATAGATGTCTGTGTGCC	GT:PL	0/1:25,3,0
c16819_g1_i1	343	.	C	A	33.0467	PASS	DP=11;VDB=0.789602;SGB=0.0467143;RPB=0.361741;MQB=0.964642;BQB=0.562708;MQ0F=0;ICB=0.8;HOB=0.222222;AC=2;AN=6;DP4=7,0,4,0;MQ=37;FS=GACGGCTTTTTTTTGTGCGCGGTAAAGAAGCATCCACATAATTGCCGAGA[C/A]GTCTTCATCCATCCATGGGGATCCGGTAAAACAGCAGCTCATTGGCTGTG	GT:PL	0/0:0,3,32
c20440_g2_i1	998	.	A	G	26.162	PASS	DP=11;VDB=0.794163;SGB=-2.48239;RPB=0.803868;MQB=0.964642;BQB=0.0803868;MQ0F=0;ICB=0.778547;HOB=0.28125;AC=3;AN=8;DP4=7,0,4,0;MQ=37;FS=GATAGAAAGGTTCCATCTGTTCTCCAATCCAGGGCAGTTCCCCAGGGAAC[A/G]CCTGCATTCAATATGAGATCTGCAGGGGGCATATTCCCTTCAGTGGGCCA	GT:PL	0/1:16,0,51
c18738_g2_i3	883	.	T	G	47.5962	PASS	DP=11;VDB=0.811811;SGB=0.0467143;RPB=0.924449;MQB=0.964642;BQB=0.803868;MQ0F=0;ICB=0.8;HOB=0.222222;AC=2;AN=6;DP4=7,0,4,0;MQ=37;FS=AGAGATAATTAGTTTTAGTCATCAACATATGGAGATGCATACGATACAGA[T/G]CATAAATCTTGGCTTCTGGTGGTAACAAGATTGATTTCGGCTAATGTTTG	GT:PL	0/0:0,3,29
c20441_g3_i6	431	.	C	T	30.3356	PASS	DP=11;VDB=0.827271;SGB=-0.535564;RPB=0.183296;MQB=0.916482;BQB=0.824834;MQ0F=0;ICB=0.8;HOB=0.222222;AC=2;AN=6;DP4=7,0,3,0;MQ=35;FS=ATGAAGGATCCTGAGGTGGAGGATCCTGAGATCAAGGCACACTTGAAAGC[C/T]ATGGCGGCAAAAGCTTTGTGGAAGCTTGCCCATAACCATTTAGTGGTCTG	GT:PL	0/1:28,3,0
c17242_g1_i1	219	.	A	C	32.1993	PASS	DP=11;VDB=0.827271;SGB=-2.57971;RPB=0.979382;MQB=1;BQB=0.655816;MQ0F=0;ICB=0.778547;HOB=0.28125;AC=3;AN=8;DP4=8,0,3,0;MQ=37;FS=ACCGAGGAAGTGAATAAACAGAAAGCACTAGAACGGACTCTCCAAAGCCG[A/C]TGTGGTGATCTGTTCTCTGGTTTCCAGATAATCCAAGAACAGCTTGAGGA	GT:PL	0/1:25,3,0
c20133_g1_i3	212	.	T	C	66	PASS	DP=11;VDB=0.862456;SGB=0.00946272;RPB=0.643095;MQB=0.803868;BQB=0.803868;MQ0F=0;ICB=0.8;HOB=0.222222;AC=2;AN=6;DP4=7,0,4,0;MQ=35;FS=TTCGGCGGCGCCGACGTGAAGGATTCCAACCTGATGGATGACGATCTGGA[T/C]TGGTTACTGGCGGACGGTGGTGAGGTCGTGAACTTCCACGAGGAGCAGGT	GT:PL	0/1:55,0,16
c19976_g3_i1	416	.	T	C	36.2599	PASS	DP=11;VDB=0.873285;SGB=-0.535564;RPB=1;MQB=1;BQB=0.263597;MQ0F=0;ICB=0.8;HOB=0.222222;AC=2;AN=6;DP4=8,0,3,0;MQ=37;FS=CCTGATCTTCCATGGGAAGAGGGAGACTATTCAGCTTCAAATACAATACT[T/C]GTGGATGATTCTCCGTACAAAGCTCTGCGCAATCCTCCACATACTGCAAT	GT:PL	0/1:23,0,55
c18873_g1_i4	86	.	A	G	21.1501	PASS	DP=11;VDB=0.905887;SGB=-0.535564;RPB=0.594025;MQB=0.954207;BQB=0.716531;MQ0F=0;ICB=0.4;HOB=0.125;AC=2;AN=8;DP4=8,0,3,0;MQ=35;FS=ACAACTCTTCATCGGAGCAAAGCTGATTGCCCTGTTCCAGAGGAGATGGT[A/G]ACTGTCAGTGTGGATGGTTCTGTACTTGACAGGATTGCTAAAATTATGAC	GT:PL	0/0:0,6,47
c9486_g1_i1	171	.	C	T	21.8184	PASS	DP=11;VDB=0.905887;SGB=1.56341;RPB=0.994805;MQB=1;BQB=0.716531;MQ0F=0;ICB=1;HOB=0.5;AC=1;AN=2;DP4=8,0,3,0;MQ=37;FS=CAACCAACTTGACTGAGATTGAGGAAAACCTTGCACGCTATCGCATAACT[C/T]TAGTTATTCGGATTGATTATGTTGGTCAAAACTGGAAACCAGTGTTGGGT	GT:PL	0/1:51,0,102
c14908_g1_i3	251	.	C	T	73	PASS	DP=11;VDB=0.915813;SGB=0.891771;RPB=0.683497;MQB=0.950952;BQB=0.8618;MQ0F=0;ICB=0.5;HOB=0.5;AC=2;AN=4;DP4=6,0,5,0;MQ=37;FS=CTCATCAAGGGCGTCAAAATCATCCAAAGCCAAGCGCCATTCTCTCGTGA[C/T]GACCGTCTTGGATGGCTCACCTTCTGCCCATCCAACTTGGGCACGACCGT	GT:PL	0/1:89,0,88
c17867_g1_i1	514	.	T	A	103	PASS	DP=11;VDB=0.92631;SGB=-0.0654034;RPB=0.924449;MQB=0.763675;BQB=0.361741;MQ0F=0;ICB=0.778547;HOB=0.28125;AC=5;AN=8;DP4=4,0,7,0;MQ=34;FS=AGCATGGAAAAAGCAGTTGAATTTGATGATTACTGTCACAGCCACCAGCC[T/A]CCAATTGCTTTCATTAAGTCGGAAGTTCGTGGCCTTTTCGGCAGTGTATT	GT:PL	0/1:0,3,35
c20882_g3_i4	1450	.	G	A	49.1296	PASS	DP=11;VDB=0.935868;SGB=-2.48239;RPB=0.643095;MQB=0.964642;BQB=0.442128;MQ0F=0;ICB=0.8;HOB=0.222222;AC=4;AN=6;DP4=7,0,4,0;MQ=37;FS=GGATCAGTAACTGATGAACAGTGGAAGATACAGCAGAGGTCCTTATTTGC[G/A]CAGTGTGAAGCAGTGGCCGACATGAAGTTCACATATGTGGTTTCATGCCA	GT:PL	1/1:36,3,0
c11144_g1_i1	126	.	A	T	37.8726	PASS	DP=11;VDB=0.938134;SGB=-0.535564;RPB=1;MQB=1;BQB=0.774755;MQ0F=0;ICB=1;HOB=0.166667;AC=3;AN=6;DP4=8,0,3,0;MQ=37;FS=TTTGGTTCCCTCAACGCCGTCCTGATTCAGGCTGTCCGACAGGATGGTCG[A/T]GTTGCTGGGTTTGACATCCTTGGAGTGACCATGTACACTTGTGTAGTGTG	GT:PL	1/1:30,3,0
c20012_g1_i8	345	.	G	T	57	PASS	DP=11;VDB=0.954884;SGB=3.8543;RPB=0.562708;MQB=0.361741;BQB=0.924449;MQ0F=0.636364;ICB=0.5;HOB=0.5;AC=2;AN=4;DP4=4,0,7,0;MQ=13;FS=AACCACACTAAGCTCAAAACTCGATTCATTCTGAGGACTCCTGACATCTC[G/T]GCGATGCACCATGACGAAACGCCTGATCTGAGAATCGTAGCCGAGAAACT	GT:PL	0/0:0,9,9
c19955_g3_i1	378	.	T	G	46.9384	PASS	DP=11;VDB=0.975983;SGB=-1.04402;RPB=0.950952;MQB=0.950952;BQB=0.148586;MQ0F=0;ICB=1;HOB=0;AC=4;AN=8;DP4=6,0,5,0;MQ=37;FS=TTTTACAGGGAGACTCTTTGTGAAGGCCTTGGGCAAACCTTCAGATATCC[T/G]GGCAAAACTAAACGAAATGGCTGGATTTTCTCCAGATCAGGAAATTGAGC	GT:PL	0/0:0,6,65
c19269_g8_i1	792	.	C	T	119	PASS	DP=11;VDB=0.987954;SGB=1.20553;RPB=0.950952;MQB=0.950952;BQB=0.475476;MQ0F=0;ICB=1;HOB=0.166667;AC=3;AN=6;DP4=5,0,6,0;MQ=37;FS=TTAGAGATCAGGAACTTAGTGTTCATAGCATCAGGTTTAACATAGTGCTA[C/T]CTTTCCCATGTGTCCTTTGGGTTGTAAACAACGAAAACCGGCATGGTATG	GT:PL	0/0:0,12,95
c19009_g3_i1	134	.	G	A	63	PASS	DP=11;VDB=1.30703e-05;SGB=5.83078;RPB=0;MQB=0.222222;BQB=0.555556;MQ0F=0;ICB=0.3;HOB=0.125;AC=1;AN=4;DP4=2,0,9,0;MQ=28;FS=ATGCGGCTTACCCGCAGCAGGACAAAAAGACCCCGTGGAGCTTTACTGTA[G/A]CTTGCCATTGCGTTAGGGCGTTGTTTGTGCAGGATAGCTGGGAGGCGAGG	GT:PL	0/0:0,3,33
c19356_g6_i1	870	.	T	C	57	PASS	DP=110;VDB=0.000934397;SGB=5.31101;RPB=3.89762e-06;MQB=0.994771;BQB=0.00167658;MQ0F=0;ICB=0.3;HOB=0.125;AC=1;AN=4;DP4=70,0,23,0;MQ=36;FS=ACCAACTGCCTCGCCCCATTCGTCAAGGTCTTGGACGAGGAGTTCGGGAT[T/C]GTGAAGGGAACCATGACGACCACGCACTCCTACACCGGCGACCAGCGTCT	GT:PL	0/1:89,0,86
c20024_g1_i3	349	.	G	A	31.0215	PASS	DP=110;VDB=0.0287317;SGB=-10.9631;RPB=0.0831557;MQB=0.133526;BQB=0.0492624;MQ0F=0;ICB=0.166667;HOB=0.5;AC=4;AN=8;DP4=100,0,10,0;MQ=36;FS=AGGTCTTGACATCCAGAGAACTTTCCAGAGATGGATTGGTGCCTTCGGGA[G/A]CTCTGAGACAGGTGCTGCATGGCTGTCGTCAGCTCGTGTCGTGAGATGTT	GT:PL	1/1:31,3,0
c15494_g2_i2	353	.	G	A	42.6894	PASS	DP=110;VDB=0.0495477;SGB=1.06266;RPB=0.991031;MQB=0.995414;BQB=0.275385;MQ0F=0.181818;ICB=0.07;HOB=0.03125;AC=1;AN=8;DP4=98,0,12,0;MQ=30;FS=GGGGAAGCCGTACAGGGTGTTCTAAGTCCTGCCGCTATGTGAAGGACCTT[G/A]AACTGGGCTTTGCCATAAACTTAGATATGTACCCATCAGTTTTTGTGCCT	GT:PL	0/0:0,3,28
c17606_g1_i1	231	.	C	T	89	PASS	DP=110;VDB=0.15301;SGB=4.15211;RPB=0.286206;MQB=1;BQB=8.17637e-06;MQ0F=0;ICB=0.8;HOB=0.222222;AC=2;AN=6;DP4=88,0,20,0;MQ=37;FS=CGGTGAGCAATCCGCCGGTGGGTTTGCTTGTCTGCACGCACGTACGATTC[C/T]TCGTCGTTCCAGAACCATCTATATCAGTACCGAAACCAGTGATCGATCGA	GT:PL	0/1:41,0,108
c18685_g6_i2	476	.	A	G	33.5747	PASS	DP=110;VDB=0.165195;SGB=-0.0947856;RPB=0.976782;MQB=0.99875;BQB=0.0143958;MQ0F=0;ICB=0.07;HOB=0.03125;AC=1;AN=8;DP4=99,0,9,0;MQ=36;FS=TGCTAGTGCAGCAAATGCCATCGTTTGAGAGCTTGTTGGATTGTGTTAAG[A/G]CTTCTGTATGATCTCAGTATCTATTGCAACTAGGGAGTGCTGTTGGACTT	GT:PL	0/0:0,1,126
c20733_g3_i1	90	.	A	C	48.3696	PASS	DP=110;VDB=0.707242;SGB=-62.559;RPB=0.1184;MQB=0.911715;BQB=0.000202044;MQ0F=0.0636364;ICB=0.778547;HOB=0.28125;AC=5;AN=8;DP4=71,0,35,0;MQ=29;FS=CTCATCGCATCCTGGGGCTGGAGCAGGTCCCAAGGGTTTGGCTGTTCGCC[A/C]ATTAAAGCGGTACGTGAGCTGGGTTCAGACCGTCGTGAGACAGGTCGGTC	GT:PL	1/1:4,3,0
c20157_g4_i3	267	.	T	A	391	PASS	DP=110;VDB=8.50037e-14;SGB=7.49154;RPB=7.50622e-17;MQB=2.8379e-12;BQB=0.000305942;MQ0F=0.581818;ICB=0.416667;HOB=0.375;AC=6;AN=8;DP4=53,0,57,0;MQ=15;FS=CTCTACAAGCTCAAGCTCGGCGAGATCGTCACCACCATCCCCACCATCGG[T/A]TTCAATGTTGAAACTGTTGAGTACAAGAACATTAGCTTCACCGTCTGGGA	GT:PL	0/0:0,6,7
c17944_g1_i1	278	.	G	A	107	PASS	DP=1106;VDB=0.503517;SGB=-63.7423;RPB=0.00553347;MQB=0.999971;BQB=0.287723;MQ0F=0.000904159;ICB=0.4;HOB=0.125;AC=2;AN=8;DP4=1002,0,96,0;MQ=36;FS=TCAGTCAAGAGTCAGTCAGAGCTAATCCTCGTCTCCAAGCAAGCACCCCC[G/A]TGAAACCGGGTGTTGTTTGTGAGGGATTTGGGGGAGGATGCTGTTACCCT	GT:PL	0/0:0,57,146
c19388_g6_i1	210	.	A	G	178	PASS	DP=111;VDB=0.00023749;SGB=-59.3316;RPB=0.890566;MQB=0.923481;BQB=0.141229;MQ0F=0;ICB=0.166667;HOB=0.5;AC=4;AN=8;DP4=76,0,33,0;MQ=36;FS=GAAAATGCAACGGGCAGTGCAAGCCATCAGGTCACATGGAAGTGTGCTTA[A/G]ATACGCTGTTCTCCAACATGTCAGCGCTCCCAAACCAGCCATGCTTCCTG	GT:PL	0/1:14,0,37
c18569_g1_i2	511	.	G	T	504	PASS	DP=111;VDB=0.00724394;SGB=-1.75007;RPB=0.193396;MQB=0.0188679;BQB=0;MQ0F=0.045045;AC=8;AN=8;DP4=2,0,106,0;MQ=35;FS=AAGGGGGGACGACTGATTACTTCCCAGGGAAGGCGTGATCTGGACCAAGT[G/T]GCTGGAAGGGTTGCTGTTGAAGCTTGAGCAGTCTCATCTTCTGTTCGAAT	GT:PL	1/1:49,3,0
c20412_g2_i1	718	.	A	G	70	PASS	DP=111;VDB=0.00970842;SGB=-14.6458;RPB=0.00553318;MQB=0.934043;MQSB=0.669725;BQB=0.202098;MQ0F=0;ICB=0.4;HOB=0.125;AC=2;AN=8;DP4=95,0,14,2;MQ=34;FS=TTCTTGGTAGAGCCTCAAAACCAAGGTCGAGCCGGGACTACGTGGGAGCC[A/G]AGTCATGAGTGGAGATTGGCGGAGGCTACACCGAGTTCGCAGGGTTTGCA	GT:PL	0/0:0,30,139
c20751_g1_i5	232	.	T	A	38.4325	PASS	DP=111;VDB=0.0665703;SGB=39.2678;RPB=0.911875;MQB=0.379183;BQB=0.000525861;MQ0F=0.18018;ICB=0.3;HOB=0.125;AC=1;AN=4;DP4=80,0,30,0;MQ=29;FS=GCGTAGATATCGTGAGGAACACCAGAGGCGAAGGCGGCTACCTGGACAAT[T/A]GCTGACGCTCAGGCACGAAAGCGTGGGGAGCAAAAGGGATTAGATACCCC	GT:PL	0/0:0,6,40
c19861_g3_i1	1070	.	T	C	232	PASS	DP=111;VDB=0.0881127;SGB=9.20102;RPB=0.0618977;MQB=3.6725e-05;BQB=0.710485;MQ0F=0;ICB=0.166667;HOB=0.5;AC=4;AN=8;DP4=61,0,50,0;MQ=34;FS=AGGAGCCGACGGCCACGTTCTCGGCCTGCTTCGGCTCGGCCTTCATCATG[T/C]TCCACCCCACCAAGTACGCCGCCATGCTCGCCGAGAAGATGCAGAAGTAC	GT:PL	0/0:0,24,134
c18230_g1_i1	268	.	G	A	38.259	PASS	DP=111;VDB=0.154586;SGB=0.290035;RPB=0.95096;MQB=0.873598;BQB=0.306052;MQ0F=0;ICB=0.4;HOB=0.125;AC=2;AN=8;DP4=100,0,10,0;MQ=36;FS=CAACTCCCTGCCCGACCAGGGCGCCGCCGCCGCCAACAACAGCGGCCCTG[G/A]ACTCATCGGCGCCGGCAGCAAGCTCGCCTTCGGCAACGCCACAACCGCCA	GT:PL	0/1:32,0,102
c20958_g2_i2	1160	.	T	C	223	PASS	DP=111;VDB=0.167277;SGB=-57.7179;RPB=0.710052;MQB=0.993671;BQB=6.47531e-07;MQ0F=0.00900901;ICB=0.166667;HOB=0.5;AC=4;AN=8;DP4=72,0,32,0;MQ=36;FS=GCTGAATGCACGGGCGACTAACCCTGGAGAAAATGCCGGATCATAAGCTT[T/C]ACTTTACTCGCCCTCTTGTATGATAGATAAGTAAGATACGAGTCGACAAT	GT:PL	0/1:21,0,42
c18308_g3_i1	234	.	T	C	92	PASS	DP=111;VDB=5.34084e-09;SGB=-15.8732;RPB=0.200742;MQB=1.83347e-10;BQB=0.101272;MQ0F=0;ICB=0.4;HOB=0.125;AC=2;AN=8;DP4=93,0,18,0;MQ=35;FS=GGCATTGTTCTCGAGAAGATTGGTATTGAGGCCAAACAGCCAAACTCTGC[T/C]ATCCGTAAGTGTGCTCGTGTTCAGCTTGTGAAGAATGGCAAGAAGATTGC	GT:PL	0/0:0,42,158
c16699_g1_i1	78	.	C	G	63	PASS	DP=112;VDB=0.00333057;SGB=4.92474;RPB=0.0216521;MQB=0.996627;BQB=0.450482;MQ0F=0;ICB=0.07;HOB=0.03125;AC=1;AN=8;DP4=88,0,22,0;MQ=36;FS=TCGTGCGGAAGCAGGCCCAACCTTGCCGTGCAACCTGTTTTTTGTGCTTC[C/G]TTTGTGATGCTAGCATCAGATTTCATGGATTTATATAAGTTTTGAGCTAC	GT:PL	0/0:0,9,64
c19495_g5_i1	223	.	A	C	31.461	PASS	DP=112;VDB=0.196964;SGB=-10.9634;RPB=0.971133;MQB=0.742037;BQB=0.0627002;MQ0F=0;ICB=0.07;HOB=0.03125;AC=1;AN=8;DP4=101,0,10,0;MQ=35;FS=GTCGTCACCGCCAAGGGCAGCAGCGCCGAGATCATCCCTTTCCTCAAGAC[A/C]TGGGTCAACCTGCCCATGGCCATCGGCTTCATGCTGCTCTACACCAAGCT	GT:PL	0/0:0,45,175
c19279_g1_i1	982	.	T	C	40.2068	PASS	DP=112;VDB=0.368038;SGB=-1.25106;RPB=0.220758;MQB=0.794266;BQB=0.0371795;MQ0F=0;ICB=0.4;HOB=0.125;AC=2;AN=8;DP4=82,0,6,0;MQ=36;FS=GGTGAGGTCGAAGTTGAACCTACCGGCCCGCTTGCTGTGTTCAAGGGCTT[T/C]AAGAACTTGCCTCCTGGGATGCCGTCCGTGCTTCTTGTGACCGGCCTCAC	GT:PL	0/1:13,0,91
c18858_g2_i1	138	.	A	G	175	PASS	DP=112;VDB=2.34792e-17;SGB=-3.39211;RPB=0.0700648;MQB=6.63947e-09;BQB=0.0118398;MQ0F=0.303571;ICB=0.778547;HOB=0.28125;AC=5;AN=8;DP4=18,0,82,0;MQ=19;FS=GCCGGCAAGCAGCTGGAGGATGGCCGCACCCTTGCTGATTACAACATCCA[A/G]AAGGAGTCCACCCTTCACCTGGTGCTTCGTCTGCGAGGTGGCATGCAGAT	GT:PL	0/1:29,0,26
c20922_g2_i2	396	.	C	T	85	PASS	DP=112;VDB=5.65754e-07;SGB=57.8856;RPB=0.0521723;MQB=0.0188076;BQB=0.0580751;MQ0F=0.196429;ICB=1;HOB=0.5;AC=1;AN=2;DP4=67,0,45,0;MQ=23;FS=GCTTAGAGGCAGCCATCATTTAAACAGTGCGTAACAGCTGACCCATCGAG[C/T]GAAATTGCGCCGAAAATGATCGGGACTTAAGCCATATACCGAAGCTATGG	GT:PL	0/1:114,0,107
c14490_g2_i1	117	.	T	C	35.1601	PASS	DP=112;VDB=7.66664e-07;SGB=3.37956;RPB=0.984926;MQB=0.329841;BQB=0.0292376;MQ0F=0;ICB=0.5;HOB=0.5;AC=2;AN=4;DP4=94,0,18,0;MQ=36;FS=GCAGTGGCACTAGGGACTGAATGTGTAGGATAGGTGGGAGCCTGTGAAGC[T/C]TCGGCGCCAGCCGGAGTGGAGGCAACCTTGAAATACCACCCTTTTGGTTC	GT:PL	1/1:72,9,0
c18595_g4_i3	412	.	A	T	86	PASS	DP=113;VDB=0.000191015;SGB=-15.2595;RPB=0.919969;MQB=1;BQB=0.323588;MQ0F=0;ICB=0.778547;HOB=0.28125;AC=3;AN=8;DP4=84,0,17,0;MQ=37;FS=GAAATAGAGCATCTCAAGTTTGGGAAGCTGACGGCGACATTCTCCTGTCT[A/T]TTTTCCTACCTGTAGAACATATAGAACTTGTCAAAGTGCCTGTCAGCAAA	GT:PL	0/1:19,0,99
c20186_g4_i1	1256	.	A	G	96	PASS	DP=113;VDB=0.0280882;SGB=6.08358;RPB=0.981043;MQB=1;BQB=0.491802;MQ0F=0;ICB=0.8;HOB=0.222222;AC=2;AN=6;DP4=87,0,25,0;MQ=37;FS=ACAGATGATCGTGGCGTGAGCGTGAATATATTATGTAGAAAATAACGCTC[A/G]TACTTGAAAGGCTTTTCATTTTGTATGTGATATCTGTGTAAATTCCGTTT	GT:PL	0/1:45,0,112
c20922_g2_i5	661	.	C	T	171	PASS	DP=113;VDB=0.0538062;SGB=39.4957;RPB=0.745174;MQB=0.0899482;BQB=0.00339802;MQ0F=0;ICB=0.5;HOB=0.5;AC=2;AN=4;DP4=57,0,54,0;MQ=35;FS=TTGGAAGTGAGAATGCAGACATAAGTAACGATAAACGTGGTTAAATTCCA[C/T]GTCGCCGTAAGGATAAGGTTTCCTGGGGAAGGTTCGTCCTCCCAGGGTTA	GT:PL	0/1:56,0,122
c20025_g2_i1	292	.	T	C	42.4287	PASS	DP=113;VDB=0.387204;SGB=2.221;RPB=0.80807;MQB=0.996936;BQB=0.00132562;MQ0F=0;ICB=0.4;HOB=0.125;AC=2;AN=8;DP4=78,0,15,0;MQ=36;FS=TTCATGAGCGCTGTGGTGCAAATCTACGGTGAGAAAGTCCTCATTCAGTT[T/C]GAGGACTTTGCCAATCATAATGCTTTTACTCTGCTTGAACAATATAGCAA	GT:PL	0/1:66,0,67
c19408_g6_i2	132	.	C	T	77	PASS	DP=113;VDB=0.537533;SGB=-46.4219;RPB=0.134656;MQB=0.188743;BQB=0.00787157;MQ0F=0;ICB=0.166667;HOB=0.5;AC=4;AN=8;DP4=88,0,25,0;MQ=36;FS=GCGGCGCGTGAGGAGGAGGTGAGACGGCAGCGCGGAAGGCGACCAGACTA[C/T]GTCGCGAGGTGGCGGCCTAGCAGCGCAGCACCTCCCCAACGACCGGATCT	GT:PL	0/1:7,0,94
c20922_g2_i5	662	.	G	C	119	PASS	DP=113;VDB=6.80847e-09;SGB=11.878;RPB=0.00266897;MQB=0.0350397;BQB=0.607681;MQ0F=0;ICB=0.5;HOB=0.5;AC=2;AN=4;DP4=71,0,40,0;MQ=35;FS=TGGAAGTGAGAATGCAGACATAAGTAACGATAAACGTGGTTAAATTCCAC[G/C]TCGCCGTAAGGATAAGGTTTCCTGGGGAAGGTTCGTCCTCCCAGGGTTAG	GT:PL	0/1:41,0,118
c20024_g1_i2	819	.	G	A	68	PASS	DP=1132;VDB=1.98358e-13;SGB=64.414;RPB=0.741459;MQB=0.988722;BQB=0.194968;MQ0F=0.0273852;ICB=0.128205;HOB=0.0555556;AC=1;AN=6;DP4=952,0,176,0;MQ=35;FS=ATCATGGCCCTTACGGCCAGGGCTACACACGTGCTACAATGGTCGGTACA[G/A]AGGGTTGCCAAGCCGCGAGGTGGAGCTAATCCCAGAAAACCGATCGTAGT	GT:PL	0/0:0,3,4
c18606_g1_i1	137	.	A	G	220	PASS	DP=114;VDB=0.000851196;SGB=32.8101;RPB=0.825999;MQB=0.958643;BQB=0.999416;MQ0F=0.00877193;ICB=0.5;HOB=0.5;AC=2;AN=4;DP4=63,0,51,0;MQ=36;FS=TGTTAAACGCAGTGGCGAACGGGTGCGTAACACGTGAACAATCTACCTCC[A/G]AGTGGGGAATAGCTCGCCGAAAGGCGAATTAATACCGCATACGGTGGTCA	GT:PL	0/1:127,0,70
c19560_g3_i2	73	.	G	C	176	PASS	DP=114;VDB=0.0216;SGB=-62.559;RPB=0.971102;MQB=0.476818;BQB=2.45891e-06;MQ0F=0;ICB=0.166667;HOB=0.5;AC=4;AN=8;DP4=78,0,35,0;MQ=36;FS=GCCAAGTACCCCAAGAAGGTGATCCGCAAGGACTCCGCCAAGAAGACGGC[G/C]AAGAAGTCCCGTGTCAAGTGCTTCATCAAGCTCGTCAACTTCACCCACAT	GT:PL	0/1:50,0,35
c19970_g4_i2	287	.	C	G	42.3089	PASS	DP=114;VDB=0.122391;SGB=-0.864905;RPB=0.663847;MQB=1;BQB=0.30157;MQ0F=0;ICB=0.07;HOB=0.03125;AC=1;AN=8;DP4=106,0,7,0;MQ=37;FS=GCTCATCAGGCGCTGCGTCAAGGCCTACGCCGAGAAGACGGGGAACCACA[C/G]CTTCGACCCGCTCATGGACCTCCTCGTCGGCAACGTTGGGCTCATCTTCA	GT:PL	0/0:0,19,141
c18424_g1_i1	1013	.	T	C	127	PASS	DP=114;VDB=1.18775e-07;SGB=11.1054;RPB=0.998844;MQB=1;BQB=0.0736305;MQ0F=0;ICB=0.5;HOB=0.5;AC=2;AN=4;DP4=76,0,38,0;MQ=37;FS=TGTCTCCGGCCGGTGTGTGTTCACCTTACCTGAGCAGAGTAGCTAGCATC[T/C]GTAATAATGGGCAGCATGCATATGTGTGTTTCACTTATGTGTAACTGTGT	GT:PL	0/1:78,0,137
c19861_g3_i1	1078	.	C	G	200	PASS	DP=115;VDB=0.0130156;SGB=28.6957;RPB=0.000477881;MQB=0.00044026;BQB=8.06205e-06;MQ0F=0;ICB=0.166667;HOB=0.5;AC=4;AN=8;DP4=47,0,41,0;MQ=34;FS=ACGGCCACGTTCTCGGCCTGCTTCGGCTCGGCCTTCATCATGTTCCACCC[C/G]ACCAAGTACGCCGCCATGCTCGCCGAGAAGATGCAGAAGTACGGCGCCAC	GT:PL	0/0:0,21,95
c19861_g3_i1	559	.	A	C	32.9539	PASS	DP=115;VDB=0.0175511;SGB=-1.62982;RPB=0.0272428;MQB=0.077372;BQB=0.513006;MQ0F=0;ICB=0.416667;HOB=0.444444;AC=2;AN=6;DP4=109,0,5,0;MQ=36;FS=ATCCTCTCGCTCCACTCCGGCTGCAACATGGGCAAGGACGGCGACGTCGC[A/C]CTCTTCTTCGGCCTCTCGGGTACCGGGAAGACGACGCTGTCGACGGATCC	GT:PL	0/0:0,51,171
c15577_g1_i1	518	.	C	A	89	PASS	DP=115;VDB=0.0408554;SGB=-0.0966342;RPB=0.915453;MQB=0.995538;BQB=0.949937;MQ0F=0;ICB=0.4;HOB=0.125;AC=2;AN=8;DP4=105,0,9,0;MQ=36;FS=AATTTATAAACTTCAGTCTCTGTGATGGTACCATTACGTGCAACATCTAT[C/A]AGTAAAGTGAGACTCAAGTTAAGTGGATGGATATTCAGTTATATTTGCCT	GT:PL	0/1:75,0,128
c20922_g2_i5	647	.	G	A	159	PASS	DP=115;VDB=0.0985931;SGB=39.3003;RPB=0.909879;MQB=0.0751306;BQB=0.444975;MQ0F=0;ICB=0.5;HOB=0.5;AC=2;AN=4;DP4=61,0,53,0;MQ=35;FS=CGACCATGGAGCGCTTGGAAGTGAGAATGCAGACATAAGTAACGATAAAC[G/A]TGGTTAAATTCCACGTCGCCGTAAGGATAAGGTTTCCTGGGGAAGGTTCG	GT:PL	0/1:48,0,134
c20414_g1_i1	1108	.	T	C	107	PASS	DP=115;VDB=0.428304;SGB=-16.4869;RPB=0.551997;MQB=1;BQB=0.000157983;MQ0F=0;ICB=0.4;HOB=0.125;AC=2;AN=8;DP4=94,0,19,0;MQ=37;FS=GATGCGAATGTGTCTGAGGCGCAAGGTGTGTACAGTGCCCTGGAGAAGCT[T/C]GGCATTGACTGGGATGAGGTCGGGAAGCAGCTTGAGCTGGAAGGTGTGGA	GT:PL	0/1:15,0,107
c18249_g1_i1	2740	.	G	A	98	PASS	DP=115;VDB=0.467235;SGB=0.289633;RPB=0.0514137;MQB=1;BQB=0.0127402;MQ0F=0;ICB=1;HOB=0.21875;AC=3;AN=8;DP4=92,0,10,0;MQ=37;FS=CACGCCTGCCTGGGCGTCACGCCAAAAGACACTCCCAACCCATCCGTGGG[G/A]AAGGACGTGGTGTTTGGCTCCCCGTGCCGCGAGGTGCGGTGGGCCGAAGT	GT:PL	1/1:63,9,0
c20400_g2_i1	961	.	T	C	26.1197	PASS	DP=115;VDB=0.682146;SGB=-10.3496;RPB=0.349438;MQB=1;BQB=0.481833;MQ0F=0;ICB=0.4;HOB=0.125;AC=2;AN=8;DP4=105,0,9,0;MQ=37;FS=CTTCTGGCTGATTCAGGGTGGCACTGCAGCTTTTGCTTTCGCTACATCAA[T/C]GATTTCATCTTCAAGATGAAAGCCTACAGCCATGTTGATCGGATCAGATT	GT:PL	0/0:0,10,128
c20157_g4_i3	285	.	T	G	365	PASS	DP=115;VDB=1.25779e-07;SGB=-18.6522;RPB=2.85973e-12;MQB=1.76255e-10;BQB=9.54978e-08;MQ0F=0.652174;AC=8;AN=8;DP4=61,0,48,0;MQ=12;FS=GGCGAGATCGTCACCACCATCCCCACCATCGGTTTCAATGTTGAAACTGT[T/G]GAGTACAAGAACATTAGCTTCACCGTCTGGGATGTCGGGGGTCAGGACAA	GT:PL	1/1:0,5,5
c20922_g2_i5	646	.	C	G	85	PASS	DP=115;VDB=4.70067e-06;SGB=11.4917;RPB=0.198287;MQB=0.0269776;BQB=0.321507;MQ0F=0;ICB=0.5;HOB=0.5;AC=2;AN=4;DP4=76,0,39,0;MQ=35;FS=CCGACCATGGAGCGCTTGGAAGTGAGAATGCAGACATAAGTAACGATAAA[C/G]GTGGTTAAATTCCACGTCGCCGTAAGGATAAGGTTTCCTGGGGAAGGTTC	GT:PL	0/1:23,0,125
c18773_g1_i1	1516	.	T	C	196	PASS	DP=115;VDB=6.37299e-15;SGB=-16.0014;RPB=0.878274;MQB=1;BQB=0.874493;MQ0F=0;ICB=0.166667;HOB=0.5;AC=4;AN=8;DP4=55,0,60,0;MQ=37;FS=TTGCTGCTAGGGCCATGATTATTCGGTTGCTTTGTAATAATTTGCTCAAA[T/C]GTATGAAATAAGAGCAGCAAACGTCGCACTTNNNNNNNNNNNNNNNNNNN	GT:PL	0/1:46,0,39
c20864_g1_i1	387	.	C	T	86	PASS	DP=116;VDB=0.271592;SGB=11.878;RPB=4.12708e-10;MQB=0.00299742;BQB=0.999651;MQ0F=0.612069;ICB=0.3;HOB=0.125;AC=3;AN=4;DP4=75,0,40,0;MQ=13;FS=AAGCATGTGGGATTGCTTAGACAACCAGGAGGTTGGCTTAGAAGCAGCCA[C/T]CCTTTAAAGAAAGCGTAATAGCTCACTAGTCGAGTCGGCCTGCGCGGAAG	GT:PL	1/1:27,6,0
c20184_g1_i1	898	.	T	C	104	PASS	DP=116;VDB=1.11385e-05;SGB=-23.2377;RPB=0.428976;MQB=1;BQB=0.725777;MQ0F=0;ICB=0.4;HOB=0.125;AC=2;AN=8;DP4=65,0,30,0;MQ=37;FS=GAATGGAGGTGGCAGATCATTCATTGGGACGAAGACTTTAGAGGTCCTTT[T/C]TAGCATGCGCTGCTGTACATGGTCTATTGATGTCCTGTAAACATACATTT	GT:PL	0/1:136,0,115
c18891_g2_i1	149	.	C	G	235	PASS	DP=116;VDB=2.04091e-10;SGB=-60.9453;RPB=0.144387;MQB=0.989682;BQB=5.78328e-07;MQ0F=0;ICB=0.166667;HOB=0.5;AC=4;AN=8;DP4=81,0,34,0;MQ=36;FS=ACGATGGCGGCAGCAGGAGGAGGGACGCGGGAGGAGATGGTGTACATGGC[C/G]AAGCTGGCGGAGCAGGCGGAGCGGTACGAGGAGATGGTGGAGTTCATGGA	GT:PL	0/1:47,0,71
c19428_g2_i1	65	.	A	G	115	PASS	DP=116;VDB=7.86675e-25;SGB=53.7275;RPB=4.64188e-12;MQB=0.795879;BQB=1.83365e-08;MQ0F=0;ICB=0.3;HOB=0.125;AC=1;AN=4;DP4=62,0,42,0;MQ=35;FS=GCACCATCGAGACCCGGTGAACAAGAAGCGGTGTGTCGACTTCTGCATAA[A/G]GTGGCAGCTGGCGTTGGGTAATATCAAGGAGGATGGAGCCGCCGCTGTCG	GT:PL	0/0:0,54,126
c20450_g2_i1	100	.	A	G	368	PASS	DP=116;VDB=9.99169e-11;SGB=-20.8002;RPB=0.000104366;MQB=8.62323e-07;BQB=0.289398;MQ0F=0.0172414;ICB=0.166667;HOB=0.5;AC=4;AN=8;DP4=56,0,55,0;MQ=33;FS=CGCAAGACATTCAACATCAAGAACGACTTCACCCCAGAGGAGGAGGAGGA[A/G]ATCCGCAGGGAGAACCAGTGGGCCTTCGAGTGATTGAAGTATGGGGGTGG	GT:PL	0/1:81,0,85
c18725_g2_i5	671	.	A	G	236	PASS	DP=1164;VDB=4.23768e-20;SGB=-561.194;RPB=6.61379e-12;MQB=0.998995;BQB=1.267e-30;MQ0F=0;ICB=0.778547;HOB=0.28125;AC=3;AN=8;DP4=729,0,344,0;MQ=36;FS=ACTGATGAGACCCCTGAGCTGATGCCCCTCAGCCACGTCCTTGCCACCAA[A/G]CTTGGTGCTCGTCTCACCGATGTGCGCAAGAACGGGACCTGCCCCTGGCT	GT:PL	0/1:114,0,82
c19828_g5_i1	256	.	G	A	45.5343	PASS	DP=117;VDB=0.000130134;SGB=-14.032;RPB=0.00256077;MQB=0.88689;BQB=0.00267317;MQ0F=0;ICB=0.07;HOB=0.03125;AC=1;AN=8;DP4=100,0,15,0;MQ=34;FS=GGGACCCAGACGCAGCAGCAGGCGGAGAAGGCGGCTCCGAGTCAGCAGCA[G/A]GAGAAGAGGGACGGGGAGGGGCACCCCGGCTCGCGCCCGGCGCCGCGGCG	GT:PL	0/0:0,10,150
c20088_g6_i1	739	.	G	A	84	PASS	DP=117;VDB=0.819061;SGB=4.53846;RPB=0.975284;MQB=0.960448;BQB=0.225523;MQ0F=0.0683761;ICB=0.8;HOB=0.222222;AC=2;AN=6;DP4=96,0,21,0;MQ=34;FS=TTTTTTTCCCTTCGTGTAACTTGTAATTTTGTTTCGTTGCTTGCTTCTAC[G/A]GTATCCATGGCATACTGCGATCTCTCCTCCTAACCGGAGAGTTCTATATG	GT:PL	0/1:110,0,137
c19428_g2_i1	64	.	A	C	106	PASS	DP=117;VDB=1.00335e-24;SGB=53.7275;RPB=1.03459e-12;MQB=0.803124;BQB=0.495558;MQ0F=0;ICB=0.3;HOB=0.125;AC=1;AN=4;DP4=73,0,42,0;MQ=35;FS=AGCACCATCGAGACCCGGTGAACAAGAAGCGGTGTGTCGACTTCTGCATA[A/C]AGTGGCAGCTGGCGTTGGGTAATATCAAGGAGGATGGAGCCGCCGCTGTC	GT:PL	0/0:0,63,169
c15981_g2_i1	225	.	C	G	95	PASS	DP=117;VDB=4.49969e-08;SGB=-15.2595;RPB=1.04518e-08;MQB=0.479477;BQB=0.00201727;MQ0F=0.042735;ICB=0.8;HOB=0.222222;AC=2;AN=6;DP4=65,0,17,0;MQ=33;FS=CTCTGCGCCGTCATGCTGTCCAGCACCGCCAGGAGCGCCGGGATCAAGCC[C/G]GAGGTCGCCATCACCATCCCCAAGCGCTGCAACATCGCCGACCGCCCCGT	GT:PL	0/1:23,0,57
c19828_g5_i1	254	.	C	A	32.0161	PASS	DP=117;VDB=6.78889e-06;SGB=-28.6712;RPB=6.98957e-07;MQB=4.9923e-05;BQB=0.0642605;MQ0F=0;ICB=0.4;HOB=0.125;AC=2;AN=8;DP4=103,0,14,0;MQ=34;FS=CCGGGACCCAGACGCAGCAGCAGGCGGAGAAGGCGGCTCCGAGTCAGCAG[C/A]AGGAGAAGAGGGACGGGGAGGGGCACCCCGGCTCGCGCCCGGCGCCGCGG	GT:PL	0/1:34,0,132
c19933_g5_i1	689	.	T	C	261	PASS	DP=118;VDB=0.0149386;SGB=-69.0138;RPB=0.000280212;MQB=2.02418e-09;BQB=0.00117674;MQ0F=0;ICB=0.166667;HOB=0.5;AC=4;AN=8;DP4=79,0,39,0;MQ=34;FS=TTTGCCCGTGGTCACTACACCATTGGCAAGGAGATTGTTGACCTGTGCCT[T/C]GACCGCATCAGGAAGCTTGCCGACAACTGCACTGGTCTCCAGGGCTTCCT	GT:PL	0/1:68,0,58
c18392_g4_i2	756	.	A	G	53	PASS	DP=118;VDB=0.157319;SGB=-14.0319;RPB=0.971999;MQB=1;BQB=0.912406;MQ0F=0;ICB=0.4;HOB=0.125;AC=2;AN=8;DP4=103,0,15,0;MQ=37;FS=AAACTTGGAACTCGAGGTTCTTGTCTAGTTTATTCATGTTACCATGTATC[A/G]ATGAAACATTTGTAGCTGAAGGAAGGTGGCACTTCCAGTCATGTTCGTCT	GT:PL	0/1:13,0,101
c17797_g1_i1	590	.	T	C	28.4775	PASS	DP=118;VDB=0.292572;SGB=-1.63269;RPB=0.811232;MQB=0.999433;BQB=0.00723092;MQ0F=0;ICB=0.07;HOB=0.03125;AC=1;AN=8;DP4=112,0,5,0;MQ=36;FS=GGAGCCGGAAGAGAAGAAAGAATTGTAATTCTGTTGCACATCTCATCCGT[T/C]GCTGTGAAGGGTTGTTGGTTCAGTGTTGCCATGGAGAGGCGAGCTCTGAT	GT:PL	0/1:64,0,74
c15635_g1_i1	135	.	T	C	92	PASS	DP=118;VDB=0.594064;SGB=0.289633;RPB=0.685127;MQB=1;BQB=0.00102401;MQ0F=0;ICB=0.4;HOB=0.125;AC=2;AN=8;DP4=108,0,10,0;MQ=37;FS=GAGTTTATATGTTCATCAACAGAATAAGAAGGGAAAACACAGTCGTGTGT[T/C]GTTGTACTCTGTCGTGTGAGATAGGCGTGTGGTGGGGCAAGTGGAGAGGT	GT:PL	0/1:16,0,100
c20197_g2_i1	1090	.	A	G	604	PASS	DP=118;VDB=3.2303e-19;SGB=7.91255;RPB=0.993956;MQB=0.182536;BQB=0.711062;MQ0F=0.0508475;AC=8;AN=8;DP4=3,0,107,0;MQ=34;FS=GAACCCCCAGCTGCGCCACATTGCTCCGCCCTGTTCTACCTAGACGGACA[A/G]CATGGCCGTCTCCTGAACGCCCGCCATTGTATCACCAGCAAGTTATGAAT	GT:PL	1/1:98,15,0
c20197_g2_i1	1089	.	A	G	182	PASS	DP=118;VDB=3.23385e-05;SGB=10.7191;RPB=0.536111;MQB=0.991409;BQB=0.502649;MQ0F=0.0508475;ICB=0.4;HOB=0.125;AC=2;AN=8;DP4=74,0,37,0;MQ=34;FS=GGAACCCCCAGCTGCGCCACATTGCTCCGCCCTGTTCTACCTAGACGGAC[A/G]ACATGGCCGTCTCCTGAACGCCCGCCATTGTATCACCAGCAAGTTATGAA	GT:PL	0/1:66,0,47
c18685_g6_i2	309	.	C	T	333	PASS	DP=118;VDB=3.33476e-09;SGB=-22.3259;RPB=0.753414;MQB=0.647429;BQB=0.818682;MQ0F=0.00847458;ICB=0.778547;HOB=0.28125;AC=3;AN=8;DP4=57,0,60,0;MQ=36;FS=ATGCCCGCCGTCATCGTCCGCCAGCGCAAGCCTTGGCGCCGCAAGGACGG[C/T]GTCTACATGTACTTCGAAGATAACGCTGGAGTGATTGTGAATCCCAAGGG	GT:PL	0/1:116,0,55
c20922_g2_i5	951	.	C	T	89	PASS	DP=119;VDB=0.000469803;SGB=11.4917;RPB=0.386434;MQB=0.00010329;BQB=2.21123e-07;MQ0F=0;ICB=0.3;HOB=0.125;AC=3;AN=4;DP4=78,0,39,0;MQ=34;FS=TGCAGGTCGCCCGTACCGCAAACCGACACAGGTATCCGGGATGAGTATTC[C/T]AAGGCGCGCGAGTTAAATCTCTCTAAGGAACTCGGCAAATTAGCCCCGTA	GT:PL	1/1:25,3,0
c20588_g6_i1	155	.	G	A	35.9875	PASS	DP=119;VDB=0.539429;SGB=-1.63269;RPB=0.788839;MQB=0.999452;BQB=0.979146;MQ0F=0;ICB=0.4;HOB=0.125;AC=2;AN=8;DP4=114,0,5,0;MQ=36;FS=GGGCACCTCAAGATGTCGGACTTCCTGGGGTACGCGATCAAGGCCATCAC[G/A]CAGGGGATCGTGCCGGCGGTGCGCACGTACGTGGACACCACCCCCGGCGA	GT:PL	0/1:58,0,72
c18821_g5_i1	447	.	G	T	181	PASS	DP=119;VDB=7.28503e-27;SGB=63.5354;RPB=4.1693e-07;MQB=0.00011171;BQB=0.367915;MQ0F=0;ICB=0.5;HOB=0.5;AC=2;AN=4;DP4=41,0,73,0;MQ=32;FS=CCGACGGGTCGAGCAGGGACGAAAGTCGGGACTAGTGATCCGGCACTTGC[G/T]TGTGGAAGCGGTGTCGCTCAACGGCTAAAAGGTACCCCGGGGATAACAGN	GT:PL	0/1:78,0,46
c18553_g1_i1	474	.	G	T	256	PASS	DP=12;VDB=0.000218313;SGB=-1.96916;RPB=1;MQB=1;BQB=1;MQ0F=0.0833333;AC=8;AN=8;DP4=1,0,11,0;MQ=33;FS=GTGGGAACAAGAGGCAGTTCTCCATGTACATTCTTCTTCCAGAAGCACAA[G/T]ATGGCATCTGGAGCTTGGCTGAAAAAGTTGAGCTCTGAACCAGGGAGATC	GT:PL	1/1:72,9,0
c20982_g3_i1	208	.	G	C	54	PASS	DP=12;VDB=0.000219529;SGB=7.34529;RPB=0.707404;MQB=0.962269;BQB=0.485672;MQ0F=0;ICB=1;HOB=0.5;AC=1;AN=2;DP4=3,0,9,0;MQ=35;FS=GAGCGCAAGTACTCTGTCTGGATTGGTGGCTCCATTCTTGCCTCCCTCTC[G/C]ACCTTCCAGCAGATGTGGATCTCCAAGGAGGAGTACGACGAGTCGGGCCC	GT:PL	0/1:83,0,39
c16134_g1_i2	53	.	G	C	162	PASS	DP=12;VDB=0.000275721;SGB=0.000866266;RPB=0.0497871;MQB=0.0497871;BQB=0.829029;MQ0F=0.25;AC=8;AN=8;DP4=3,0,8,0;MQ=25;FS=CCGCCGCCGCCGCCGCCGCCGCTTCTCATCTCCGCCGCAACGATGCCGTC[G/C]CACAAGACCTTCCGGATCAAGCAGAAGCTGGCCAAGAAGCAGCGCCAGAA	GT:PL	1/1:0,6,7
c20746_g1_i1	500	.	G	C	154	PASS	DP=12;VDB=0.000483668;SGB=2.39566;MQ0F=0;AC=6;AN=6;DP4=0,0,12,0;MQ=37;FS=GACGAGCTGGCGCTGTTGACGAGGCGGTTCGAGAGGCTGCACGAGAACCG[G/C]GTGAACATGAGGAGGAACACGAGGACATGCTTNNNNNNNNNNNNNNNNNN	GT:PL	1/1:28,3,0
c17569_g1_i1	176	.	C	T	49.5047	PASS	DP=12;VDB=0.000709792;SGB=3.8543;RPB=1;MQB=1;BQB=0.428571;MQ0F=0;ICB=1;HOB=0.5;AC=1;AN=2;DP4=2,0,7,0;MQ=37;FS=TGCTAAGGTCCGTCGTCAAAAAGGGAAACAGCCCTAACCTACAGCTAAGG[C/T]CCCCAAATCGTATCTAAGTGGGAAAGCATGTGGGNNNNNNNNNNNNNNNN	GT:PL	0/1:79,0,30
c18311_g1_i3	373	.	G	C	77	PASS	DP=12;VDB=0.000727723;SGB=3.8543;RPB=0.0401934;MQB=0.763675;BQB=0.803868;MQ0F=0;ICB=1;HOB=0.5;AC=1;AN=2;DP4=4,0,7,0;MQ=35;FS=GCAACATCCGCAAGTCCATGCAGTGAACGTGATCGATGACATTTGTTCTC[G/C]AGCACTGCGCTTTTCATTCGATCCTATGCAATAACGGGAAGGCTTACCTT	GT:PL	0/1:106,0,65
c9876_g1_i2	116	.	C	G	165	PASS	DP=12;VDB=0.000905973;SGB=1.23221;RPB=0;MQB=0;BQB=0.277778;MQ0F=0.166667;AC=6;AN=6;DP4=2,0,9,0;MQ=30;FS=AAGGCCATCCCGGCCAACGGGAAGATCGCCAAGGACGCCAAGGAGTCCGT[C/G]CAGGAGTGCGTCTCCGAGTTCATCAGCTTCATCACCAGCGAGGCGAGTGA	GT:PL	1/1:26,3,0
c18309_g4_i12	353	.	T	C	154	PASS	DP=12;VDB=0.00183306;SGB=-2.94636;RPB=0.0249144;MQB=0.0249144;BQB=0.697274;MQ0F=0.333333;AC=8;AN=8;DP4=4,0,8,0;MQ=24;FS=ACTGAGGCCCCCCTGAACCCCAAGGCTAACAGGGAGAAGATGACACAGAT[T/C]ATGTTTGAGACCTTCAATGTCCCTGCCATGTATGTTGCAATCCAAGCTGT	GT:PL	1/1:37,3,0
c18874_g1_i3	155	.	T	G	105	PASS	DP=12;VDB=0.00186832;SGB=2.7439;RPB=1;MQB=1;BQB=1;MQ0F=0.0833333;AC=4;AN=4;DP4=1,0,8,0;MQ=31;FS=TGCGCATCCTCATCGTCAACTGCAGCCTCTTCAACCCGACGCCGTCGCTG[T/G]CCGCCATGATCGTCAACCATTACAAGCTCCGTGGGAACGTCGCCAGCTAC	GT:PL	1/1:96,15,0
c15328_g1_i1	396	.	T	C	66	PASS	DP=12;VDB=0.00187095;SGB=3.78388;RPB=0.506703;MQB=0.95494;BQB=0.935451;MQ0F=0;ICB=1;HOB=0.5;AC=1;AN=2;DP4=7,0,5,0;MQ=37;FS=GAGCTCAAGTCACTTATTCAGGCGCTCACCTGCTCTCGATGCAACCACTG[T/C]GTTGTGCCAACTGCCTAACAGTTCCCGCCATGTTCATATGTACGTCAGAG	GT:PL	0/1:95,0,116
c19331_g2_i1	217	.	T	C	80	PASS	DP=12;VDB=0.00235615;SGB=3.89732;RPB=0.0297172;MQB=0.8618;BQB=0.683497;MQ0F=0;ICB=1;HOB=0.5;AC=1;AN=2;DP4=5,0,6,0;MQ=35;FS=TCCGGCTCACCGCCTGATGATGATCCTGCATGCATGCGCACGATCGATGA[T/C]GCGCCACTAATAAAGCTCTCTCCCCGCNNNNNNNNNNNNNNNNNNNNNNN	GT:PL	0/1:109,0,77
c18350_g2_i1	310	.	G	A	94	PASS	DP=12;VDB=0.00266632;SGB=2.4014;RPB=0.148458;MQB=0.793923;BQB=0.174611;MQ0F=0;ICB=0.8;HOB=0.222222;AC=2;AN=6;DP4=4,0,8,0;MQ=35;FS=GTCACTTGCTGCCTCCGCTTCCCAGGCCAGCTGAACTCTGATCTCCGGAA[G/A]CTTGCAGTCAACTTGATACCCTTNNNNNNNNNNNNNNNNNNNNNNNNNNN	GT:PL	0/0:0,3,32
c20024_g1_i1	64	.	C	T	40.4819	PASS	DP=12;VDB=0.00324086;SGB=4.97668;RPB=0.0169414;MQB=0.372712;BQB=0.660716;MQ0F=0;ICB=0.3;HOB=0.125;AC=1;AN=4;DP4=6,0,6,0;MQ=30;FS=TCGTAGATATTGGGAAGAACACCGGTGGCGAAGGCGGCCATCTGGTCCGG[C/T]ACTGACGCTGAGGCGCGAAAGCGTGGGGAGCAAACAGGATTAGATACCCT	GT:PL	0/0:0,6,58
c20706_g1_i13	553	.	C	T	117	PASS	DP=12;VDB=0.00363353;SGB=0.562593;RPB=0.811069;MQB=0.962269;BQB=0.962269;MQ0F=0;ICB=0.416667;HOB=0.375;AC=6;AN=8;DP4=3,0,9,0;MQ=35;FS=GGCACCTTTGTCCCAGCGGCCTGGATGATGATGATGATGGGATTTCTATT[C/T]CTTTCGTCTTTGTTTGTTAATTGAGTGTATAGTTTATTTGAAAGGCACTC	GT:PL	1/1:33,3,0
c18450_g1_i2	1197	.	A	G	122	PASS	DP=12;VDB=0.00477428;SGB=0.254986;RPB=0.0916482;MQB=0.916482;BQB=0.916482;MQ0F=0;ICB=0.4;HOB=0.125;AC=6;AN=8;DP4=3,0,7,0;MQ=37;FS=GGATGGGTGCCACTTCAACCCCTGCCAGAGTCTCTTCAGTTGCACCTATT[A/G]GAAATGTATCCTATGCTGGAGCACATACAGAAATACCTTTGGCCTCGACT	GT:PL	0/1:0,3,33
c18703_g1_i8	488	.	C	T	146	PASS	DP=12;VDB=0.00484311;SGB=0.996946;RPB=1;MQB=1;BQB=1;MQ0F=0.333333;AC=6;AN=6;DP4=1,0,11,0;MQ=24;FS=CAAGACGTTCGAGACGCTGGCCATGGACCCGGCGAAGAAGAAGGAGATCA[C/T]GGACGACCTCGACATGTTCAGGAACGGCAAGGACTACTACGCCCGCGTCG	GT:PL	1/1:0,1,0
c19668_g3_i6	214	.	A	T	220	PASS	DP=12;VDB=0.00488998;SGB=-1.55098;RPB=1;MQB=1;BQB=1;MQ0F=0.0833333;AC=8;AN=8;DP4=1,0,10,0;MQ=32;FS=CGCAAGATGCCTTTGACCAAAGCTAAACGGTACCTTGAGGATGTTATGGC[A/T]CACAAACAGGCAATTCCCTTCCGGAGATACTGTGGGGGTGTTGGTCGCAC	GT:PL	1/1:28,3,0
c18905_g6_i9	1070	.	C	A	72	PASS	DP=12;VDB=0.00506386;SGB=-0.197938;RPB=0.087379;MQB=0.125315;BQB=0.397295;MQ0F=0.5;AC=6;AN=6;DP4=4,0,8,0;MQ=11;FS=GTTTTGAAGAGCCACGGACCACTCAGCTTCCTCAAGGTTCACAATGCTGG[C/A]CACATGGTTCCAATGGACCAGCCGAAAGCTTCCCTGGAAATGCTGAGGAG	GT:PL	1/1:0,3,3
c20953_g1_i7	89	.	T	C	107	PASS	DP=12;VDB=0.00513213;SGB=1.24088;RPB=0.11859;MQB=0.982603;BQB=0.0338829;MQ0F=0;ICB=1;HOB=0.21875;AC=3;AN=8;DP4=6,0,6,0;MQ=37;FS=CTGGGAATGATTCTCCTGTGGGATACTGATTCTGGGCTTGCTCAGCTTGA[T/C]AAGTACTTGCATAGTAATGACACTCATGTTGTTGCTGGAGCTTTGCTAGG	GT:PL	0/0:0,6,49
c15482_g1_i4	179	.	T	C	97	PASS	DP=12;VDB=0.00520152;SGB=7.34529;RPB=0.213796;MQB=0.151887;BQB=0.707404;MQ0F=0.416667;AC=2;AN=2;DP4=3,0,9,0;MQ=21;FS=TACTGTGAAAAAAATTAGAGTGTTTCAGGCAGGCAATTGCTTGGATACTG[T/C]AGCATGGAATAATGGAATAGGACTTTGGTCTATTTGTTGGTTTGAGATCA	GT:PL	1/1:120,12,0
c13187_g1_i1	207	.	G	A	61	PASS	DP=12;VDB=0.0058656;SGB=2.63855;RPB=0.0401934;MQB=0.562708;BQB=0.200967;MQ0F=0;ICB=0.128205;HOB=0.0555556;AC=1;AN=6;DP4=7,0,4,0;MQ=33;FS=CGCTGCATCCTTGACTAATAAGGAGGCAAGCACTTAAGCCTGGTTGATGA[G/A]TCATGACCTGTGGGCCAGAGCGTGATTAACGGCCCTGATTGAGCTTGATG	GT:PL	0/0:0,9,79
c20734_g2_i1	211	.	A	G	25.7778	PASS	DP=12;VDB=0.0058656;SGB=3.26056;RPB=0.125315;MQB=1;BQB=0.174611;MQ0F=0;ICB=1;HOB=0.5;AC=1;AN=2;DP4=8,0,4,0;MQ=37;FS=ATGCAAGAAGGCCAGGCGGCAGTTCAGGCTCAAGAAGAGGCGATCGACGG[A/G]CAAACAAAAGACGTTCCTTTCACACCCATCTCCGACCAACAGCGCAGTGA	GT:PL	0/1:55,0,124
c15511_g1_i1	479	.	T	G	56	PASS	DP=12;VDB=0.00635409;SGB=0.686263;RPB=0.0194886;MQB=0.95494;BQB=0.0194886;MQ0F=0;ICB=0.8;HOB=0.222222;AC=2;AN=6;DP4=7,0,5,0;MQ=37;FS=GAGGACAGCTACCTGCCCCCTGCAAGGGTGATGAACGCTATAGCCAAAGG[T/G]AGACTGGTGAGCCCAGACAGCAGTGAGCTGACATCGTCGGCTGAGTTCTC	GT:PL	0/1:27,3,0
c18300_g1_i3	242	.	G	C	47.4221	PASS	DP=12;VDB=0.00671048;SGB=1.39949;RPB=1;MQB=1;BQB=1;MQ0F=0.0833333;AC=2;AN=2;DP4=1,0,4,0;MQ=20;FS=AAATCCTGTCTGAACGTGGGGGGACCACCCTCCAAGGCTAAGTACTCCTC[G/C]ATGACCGATAGTGGACTAGTACCGTGAGGGAAAGGTNNNNNNNNNNNNNN	GT:PL	1/1:70,8,0
c13187_g1_i1	208	.	T	A	38.8717	PASS	DP=12;VDB=0.00671048;SGB=2.63855;RPB=0.0401934;MQB=0.562708;BQB=0.361741;MQ0F=0;ICB=0.128205;HOB=0.0555556;AC=1;AN=6;DP4=7,0,4,0;MQ=33;FS=GCTGCATCCTTGACTAATAAGGAGGCAAGCACTTAAGCCTGGTTGATGAG[T/A]CATGACCTGTGGGCCAGAGCGTGATTAACGGCCCTGATTGAGCTTGATGC	GT:PL	0/0:0,9,78
c19517_g1_i4	155	.	G	A	51	PASS	DP=12;VDB=0.00671048;SGB=3.26056;RPB=0.0249144;MQB=0.0249144;BQB=0.98568;MQ0F=0.666667;ICB=0.416667;HOB=0.444444;AC=2;AN=6;DP4=8,0,4,0;MQ=12;FS=TCTTTAGCTAGATTATGTTTGAGGTAAAAGTTCCTTAGTCACGAATTCTG[G/A]CAGCGGGCGCTTCTGTACTGCTGTTACAATGTTATCTGGATATCAATTTT	GT:PL	0/0:0,9,9
c15482_g1_i4	166	.	T	C	75	PASS	DP=12;VDB=0.00688729;SGB=4.97668;RPB=0.0338829;MQB=0.0508243;BQB=0.0508243;MQ0F=0.416667;ICB=1;HOB=0.5;AC=1;AN=2;DP4=6,0,6,0;MQ=21;FS=GGAACCTACAATTTACTGTGAAAAAAATTAGAGTGTTTCAGGCAGGCAAT[T/C]GCTTGGATACTGTAGCATGGAATAATGGAATAGGACTTTGGTCTATTTGT	GT:PL	0/1:104,0,11
c18300_g1_i3	241	.	C	G	47.4221	PASS	DP=12;VDB=0.00701511;SGB=1.39949;RPB=1;MQB=1;BQB=1;MQ0F=0.0833333;AC=2;AN=2;DP4=1,0,4,0;MQ=20;FS=GAAATCCTGTCTGAACGTGGGGGGACCACCCTCCAAGGCTAAGTACTCCT[C/G]GATGACCGATAGTGGACTAGTACCGTGAGGGAAAGGTNNNNNNNNNNNNN	GT:PL	1/1:70,8,0
c19557_g2_i2	81	.	C	G	127	PASS	DP=12;VDB=0.00753926;SGB=4.03402;RPB=1;MQB=1;BQB=1;MQ0F=0.25;AC=4;AN=4;DP4=1,0,11,0;MQ=26;FS=GAGAAAACAATAGTGATTCCGTGAGTAGTGGCGAGCGAAAGCGGATGTAG[C/G]CTAAACCGGTTGCGTGTGATACCTGTCAGGGGTTGCGTGGTCGGGGTTGT	GT:PL	1/1:99,24,0
c19679_g2_i3	376	.	A	G	31.2482	PASS	DP=12;VDB=0.00758031;SGB=3.89732;RPB=0.0594345;MQB=0.891517;BQB=0.0891517;MQ0F=0;ICB=0.128205;HOB=0.0555556;AC=1;AN=6;DP4=5,0,6,0;MQ=32;FS=CACCCTACTTCTATTATGAAAATGTAGCACTTGCTCCAAAAGGTGTTTGG[A/G]CAACCATTTCAAGATTCCTTTTCGATATTCAACCGGAATTTGTGGATTCA	GT:PL	0/0:0,3,37
c15482_g1_i4	178	.	G	C	81	PASS	DP=12;VDB=0.00794932;SGB=4.97668;RPB=0.542126;MQB=0.0508243;BQB=0.931779;MQ0F=0.416667;ICB=1;HOB=0.5;AC=1;AN=2;DP4=6,0,6,0;MQ=21;FS=TTACTGTGAAAAAAATTAGAGTGTTTCAGGCAGGCAATTGCTTGGATACT[G/C]TAGCATGGAATAATGGAATAGGACTTTGGTCTATTTGTTGGTTTGAGATC	GT:PL	0/1:111,0,21
c19706_g1_i5	362	.	A	G	70	PASS	DP=12;VDB=0.00842371;SGB=0.686263;RPB=0.40926;MQB=0.95494;BQB=0.838008;MQ0F=0;ICB=1;HOB=0.166667;AC=3;AN=6;DP4=7,0,5,0;MQ=37;FS=ATATTTAATGAGAAGAGGAATGAATTTGCAATCCGCACACCCATCTCATC[A/G]CCAACATGGAGGAGGTGGTGGATGTCATTCCATTCGACTACGAATTTCAG	GT:PL	1/1:25,3,0
c19045_g4_i17	98	.	A	C	38.9692	PASS	DP=12;VDB=0.00853244;SGB=4.97668;RPB=0.0169414;MQB=0.0169414;MQSB=0.174611;BQB=0.0338829;MQ0F=0.416667;ICB=0.07;HOB=0.03125;AC=1;AN=8;DP4=2,4,6,0;MQ=19;FS=GCAACCAGCCAGCAGTACTCTTCTCTCAGAACAAACCAGCACCAGCCATC[A/C]GCCACCAGCCAACCGAACAGGCTGTGTGTATGTAGTGTGTGTTGTGAATT	GT:PL	0/0:0,3,4
c20003_g3_i3	329	.	A	G	92	PASS	DP=12;VDB=0.0095195;SGB=-2.36458;RPB=0.0194886;MQB=0.0194886;BQB=0.896474;MQ0F=0.583333;ICB=0.4;HOB=0.125;AC=6;AN=8;DP4=7,0,5,0;MQ=14;FS=AGAGGTGCCAGGACGCCATTTCAAAGGGATGCACATCCATCTCAGCAGTC[A/G]ATGCATTCCACTGGATGGGTTGCGCATTTGGATCACGGGGGAAGTTCCTC	GT:PL	0/1:0,3,4
c18887_g6_i4	352	.	G	T	68	PASS	DP=12;VDB=0.00992398;SGB=-7.26569;RPB=0.0249144;MQB=1;BQB=0.94394;MQ0F=0;ICB=1;HOB=0;AC=4;AN=8;DP4=8,0,4,0;MQ=37;FS=CATACATCAAATGACGCAGAAGAGATCAAACGGCTACACCCTAGATTTGC[G/T]GAACTCAAGGCCTTTCATGGTATCGAAGATGAGAAGCCAACTTCAAGCAC	GT:PL	1/1:62,6,0
c19706_g1_i5	363	.	C	T	66	PASS	DP=12;VDB=0.0101127;SGB=0.686263;RPB=0.40926;MQB=0.95494;BQB=0.935451;MQ0F=0;ICB=1;HOB=0.166667;AC=3;AN=6;DP4=7,0,5,0;MQ=37;FS=TATTTAATGAGAAGAGGAATGAATTTGCAATCCGCACACCCATCTCATCA[C/T]CAACATGGAGGAGGTGGTGGATGTCATTCCATTCGACTACGAATTTCAGT	GT:PL	1/1:25,3,0
c18595_g4_i1	184	.	A	G	27.2518	PASS	DP=12;VDB=0.011063;SGB=-2.36458;RPB=0.40926;MQB=0.896474;BQB=0.253351;MQ0F=0;ICB=0.333333;HOB=0.5;AC=3;AN=6;DP4=7,0,5,0;MQ=36;FS=GCCACCAAGAGAGTGACTTTCGTCAGAAGCTTGATCAGGGAGGTTGCTGG[A/G]TTTGCTCCATATGAGAAACGTATCACTGAGCTTCTAAAGGTTGGGAAGGA	GT:PL	0/1:32,0,16
c19687_g2_i9	995	.	G	A	35.0759	PASS	DP=12;VDB=0.0112594;SGB=1.89663;RPB=0.0194886;MQB=0.331306;BQB=0.95494;MQ0F=0.333333;ICB=0.3;HOB=0.125;AC=1;AN=4;DP4=5,0,7,0;MQ=24;FS=CACATCTGTTTTGAAGCTTCTTCTGGGTAGGCTCTGGAGGATTAGTGTCC[G/A]CTTTGGTTTGCTGCTGCTGTTTGTTTCTATGGTGGTATCTTAAGTCCTAC	GT:PL	0/1:65,0,56
c20342_g4_i2	162	.	G	C	129	PASS	DP=12;VDB=0.0135472;SGB=-3.1284;RPB=0.382304;MQB=0.25042;BQB=0.962269;MQ0F=0.5;AC=8;AN=8;DP4=3,0,9,0;MQ=18;FS=ATTGTTTTCCAGGCTAAATGCTTGGAGACGGGTGAGACTGTTGCCATAAA[G/C]AAGGTTCTTCAGGATAAGCGTTACAAGAACCGTGAGCTGCAGACCATGCG	GT:PL	1/1:25,3,0
c19838_g3_i1	413	.	A	G	85	PASS	DP=12;VDB=0.015032;SGB=-2.21267;RPB=0.660716;MQB=0.864013;BQB=0.931779;MQ0F=0;ICB=0.333333;HOB=0.5;AC=3;AN=6;DP4=6,0,6,0;MQ=36;FS=AGGACTTGGGGCTACAGAACTCAGAACCTGTGAGCCCAATAATTCTGACA[A/G]CGGTGCTTCAACTTCTCCTAAGCTAATTGGTCTTGGAGGTGACATAGCAG	GT:PL	0/1:46,0,41
c19838_g3_i1	418	.	G	A	96	PASS	DP=12;VDB=0.015032;SGB=-2.21267;RPB=0.864013;MQB=0.864013;BQB=0.813189;MQ0F=0;ICB=0.333333;HOB=0.5;AC=3;AN=6;DP4=6,0,6,0;MQ=36;FS=TTGGGGCTACAGAACTCAGAACCTGTGAGCCCAATAATTCTGACAACGGT[G/A]CTTCAACTTCTCCTAAGCTAATTGGTCTTGGAGGTGACATAGCAGTGACA	GT:PL	0/1:46,0,41
c19045_g4_i9	100	.	C	T	132	PASS	DP=12;VDB=0.0154313;SGB=-5.96379;RPB=0.0974428;MQB=0.95494;BQB=0.95494;MQ0F=0;ICB=0.778547;HOB=0.28125;AC=5;AN=8;DP4=5,0,7,0;MQ=37;FS=ATGTAACATTCCAGTGGGTTCTTCATGCTTGTGGAGGCTTATCCTGGTGG[C/T]CGTACCCATTTCTGGATCTTTCATCATCTGGAGCCCCTCTATGGTACTTT	GT:PL	1/1:35,3,0
c20257_g4_i1	284	.	T	C	69	PASS	DP=12;VDB=0.0157002;SGB=-2.22809;RPB=0.660716;MQB=0.864013;BQB=0.864013;MQ0F=0.0833333;ICB=0.333333;HOB=0.5;AC=3;AN=6;DP4=6,0,6,0;MQ=33;FS=TCCGCTGCAAATATTTTGAAGCCAGCTCTTGCCAGAGGTGAACTACAGTG[T/C]ATCGGTGCAACAACGCTGGATGAGTATAGGAAGCATATAGAGAAGGATCC	GT:PL	0/1:27,0,19
c20040_g3_i5	892	.	C	G	32.9228	PASS	DP=12;VDB=0.0162466;SGB=-2.00512;RPB=0.397295;MQB=1;BQB=0.646425;MQ0F=0;ICB=0.5;HOB=0.5;AC=2;AN=4;DP4=8,0,4,0;MQ=37;FS=GACCTCTCGCGCAACTCCCTCTCCGGCGACGCCTCCCCCGTCCTCGGCCA[C/G]GGGAAGCCGCTGCAGCACCTCGACCTGTCCCGCAACGACTTCCGCTTCAG	GT:PL	0/1:46,0,46
c19976_g1_i4	319	.	T	G	74	PASS	DP=12;VDB=0.0168868;SGB=1.94896;RPB=0.331306;MQB=0.0389771;BQB=0.838008;MQ0F=0.5;ICB=0.416667;HOB=0.444444;AC=4;AN=6;DP4=5,0,7,0;MQ=13;FS=AAGCAGAATCAACAACGAGGACGGTGCAACCAAGGTTATCTGGAGCTCTG[T/G]GTGATTCTCGATTGTGAAGGAATTGTGAAGGAAGAAAGAAGTACTGCTTT	GT:PL	0/0:0,6,7
c20040_g3_i5	891	.	A	G	23.6532	PASS	DP=12;VDB=0.0169029;SGB=-2.00512;RPB=0.397295;MQB=1;BQB=0.646425;MQ0F=0;ICB=0.5;HOB=0.5;AC=2;AN=4;DP4=8,0,4,0;MQ=37;FS=CGACCTCTCGCGCAACTCCCTCTCCGGCGACGCCTCCCCCGTCCTCGGCC[A/G]CGGGAAGCCGCTGCAGCACCTCGACCTGTCCCGCAACGACTTCCGCTTCA	GT:PL	0/1:46,0,63
c20553_g3_i1	124	.	T	C	100	PASS	DP=12;VDB=0.0181343;SGB=2.06895;RPB=0.838008;MQB=0.896474;BQB=0.838008;MQ0F=0;ICB=0.8;HOB=0.222222;AC=2;AN=6;DP4=5,0,7,0;MQ=36;FS=TCAACTCTTATTGCAAATCTTCTGTACTGCTATGAAATGGGTGTGAAGTA[T/C]ATCACGGTTTATGCATTTAGCATTGACAATTTTAAAAGGGACCCAAGTGA	GT:PL	0/1:25,0,51
c18840_g2_i1	268	.	A	G	108	PASS	DP=12;VDB=0.0186337;SGB=-5.66621;RPB=0.0847072;MQB=0.864013;BQB=0.11859;MQ0F=0.0833333;ICB=0.07;HOB=0.03125;AC=7;AN=8;DP4=6,0,6,0;MQ=33;FS=CATGGCAATGGAAGAAAATGGTGGCGGAAGTGACACCACAGTCAGTAACA[A/G]GACGGAGGAAGATGCAGTTGAGGCGAAGGATGAAACAATGCAGGAAGGAA	GT:PL	1/1:27,3,0
c20300_g5_i2	172	.	C	T	20.5664	PASS	DP=12;VDB=0.02;SGB=0.604408;RPB=0.2;MQB=1;BQB=0.05;MQ0F=0;ICB=0.07;HOB=0.03125;AC=1;AN=8;DP4=10,0,2,0;MQ=37;FS=GCGGGTGGCCAATGCAAAGGAAGTGGTGAAGCGTGACCAGGAGGTGTTTG[C/T]GAAGGTAGTATCAGTGAAGGGGCAGAAGTTGAGTTTGTCTATGCGGGATG	GT:PL	0/0:0,3,30
c20081_g2_i10	53	.	C	T	28.327	PASS	DP=12;VDB=0.02;SGB=0.604408;RPB=0.6;MQB=1;BQB=0.05;MQ0F=0;ICB=0.128205;HOB=0.0555556;AC=1;AN=6;DP4=10,0,2,0;MQ=37;FS=TATGAACACATGATTCGATACTACTCTCACAACAATGAGTACCTTGAAAT[C/T]TGCCGGTGTTACAAGGCAATTTATGATATTCCAGCTATAAAGGAGGATCC	GT:PL	0/1:67,6,0
c19566_g5_i1	64	.	G	A	21.1527	PASS	DP=12;VDB=0.02;SGB=0.604408;RPB=0.6;MQB=1;BQB=0.1;MQ0F=0;ICB=0.07;HOB=0.03125;AC=1;AN=8;DP4=10,0,2,0;MQ=37;FS=TGGGTGTTGGAGGAGTGGAGTTCCAGGGGAAGGTGGGGTTCCTGGGGCTC[G/A]GGATCATGGGCGCGCCCATGGCGTCCAACCTCATCAACGCGGGCTGCGAC	GT:PL	0/0:0,9,76
c20818_g5_i1	195	.	G	A	62	PASS	DP=12;VDB=0.0213352;SGB=-7.26569;RPB=0.125315;MQB=1;BQB=0.94394;MQ0F=0;ICB=0.778547;HOB=0.28125;AC=3;AN=8;DP4=8,0,4,0;MQ=37;FS=AAGATGAAGGAGGTTGAACGACTGTTGGCATATTTAGAAAAAGAGGGTGT[G/A]GAGATAAATGACAAGATATGCAGGATTATTAATGATGAGGTAGCTCGAAT	GT:PL	0/0:0,6,60
c20734_g2_i1	231	.	T	C	28.3737	PASS	DP=12;VDB=0.0221621;SGB=1.56341;RPB=0.183296;MQB=0.916482;BQB=0.183296;MQ0F=0;ICB=1;HOB=0.5;AC=1;AN=2;DP4=7,0,3,0;MQ=37;FS=AGTTCAGGCTCAAGAAGAGGCGATCGACGGACAAACAAAAGACGTTCCTT[T/C]CACACCCATCTCCGACCAACAGCGCAGTGAGATCGGCCGCAAGGGTGGTT	GT:PL	0/1:57,0,72
c14133_g1_i1	184	.	T	G	34.4561	PASS	DP=12;VDB=0.0221621;SGB=1.90845;RPB=0.0443614;MQB=1;BQB=0.0443614;MQ0F=0;ICB=0.128205;HOB=0.0555556;AC=1;AN=6;DP4=9,0,3,0;MQ=37;FS=CTGATGTAATTTTGATCTGAGCTGGTGGGGGTGTTAGAATGGATTTGTAT[T/G]GTCAAAATTCCTGTACGCTCAACACATATCTGTATGGCTCCAGTAACCGT	GT:PL	0/0:0,9,62
c14133_g1_i1	187	.	C	A	20.2448	PASS	DP=12;VDB=0.0221621;SGB=1.90845;RPB=0.0443614;MQB=1;BQB=0.707404;MQ0F=0;ICB=0.128205;HOB=0.0555556;AC=1;AN=6;DP4=9,0,3,0;MQ=37;FS=ATGTAATTTTGATCTGAGCTGGTGGGGGTGTTAGAATGGATTTGTATTGT[C/A]AAAATTCCTGTACGCTCAACACATATCTGTATGGCTCCAGTAACCGTTTC	GT:PL	0/0:0,9,75
c19995_g1_i20	970	.	T	C	44.5885	PASS	DP=12;VDB=0.0221621;SGB=1.90845;RPB=0.151887;MQB=1;BQB=0.811069;MQ0F=0;ICB=0.128205;HOB=0.0555556;AC=1;AN=6;DP4=9,0,3,0;MQ=37;FS=TTGTCACAGTGTTACAAGAAATCGGGCGGCTATGTGACTCCAAGGTGGAA[T/C]TCAGATCTACTGTAAGCAATGGGAAGAGTATGCAATTTTCTGTTGAGGTA	GT:PL	0/0:0,21,139
c19378_g4_i10	192	.	T	C	34.4313	PASS	DP=12;VDB=0.0221621;SGB=1.90845;RPB=0.382304;MQB=0.707404;BQB=0.432745;MQ0F=0.166667;ICB=0.07;HOB=0.03125;AC=1;AN=8;DP4=9,0,3,0;MQ=29;FS=CGTTGCCTCCATCTGAAAGGAGAAAGAGGATTGCAGAGTTGCAGACCAAG[T/C]TAGTGCAAGCTGCAGCAAGGGGTGGGGTTAGAATCCGGAGGCAACCACAC	GT:PL	0/0:0,6,29
c9515_g1_i1	342	.	C	T	25.8558	PASS	DP=12;VDB=0.0221621;SGB=-2.36533;RPB=0.0443614;MQB=1;BQB=0.290822;MQ0F=0;ICB=0.8;HOB=0.222222;AC=2;AN=6;DP4=9,0,3,0;MQ=37;FS=TTAATGGAGATTTACAGAGCGGTGCTGCACAAAATGCTGGTTCTCAGCAA[C/T]CGTTCAATGCTGCATCTACTGTAGTACCATCTTCTGTTCCTGTGTTTCAA	GT:PL	0/1:26,0,29
c19226_g5_i3	674	.	G	A	50	PASS	DP=12;VDB=0.0238972;SGB=-2.00512;RPB=0.310905;MQB=1;BQB=0.968069;MQ0F=0;ICB=0.4;HOB=0.125;AC=2;AN=8;DP4=8,0,4,0;MQ=37;FS=ATAATTTTATTGCGCGCGGCAGTGGTGATGAGAAAAATCATGGTGATGGT[G/A]GCACCCAGAGGCCAATTTTTGGTTGGCTAGATGTGGATGCTCCTGGTATA	GT:PL	0/1:21,3,0
c19226_g5_i3	681	.	A	T	43.2707	PASS	DP=12;VDB=0.0238972;SGB=-2.00512;RPB=0.310905;MQB=1;BQB=0.996401;MQ0F=0;ICB=0.4;HOB=0.125;AC=2;AN=8;DP4=8,0,4,0;MQ=37;FS=TATTGCGCGCGGCAGTGGTGATGAGAAAAATCATGGTGATGGTGGCACCC[A/T]GAGGCCAATTTTTGGTTGGCTAGATGTGGATGCTCCTGGTATAAGCTCCT	GT:PL	0/1:21,3,0
c20505_g1_i6	122	.	T	C	105	PASS	DP=12;VDB=0.0239386;SGB=-1.97643;RPB=0.0584657;MQB=0.760054;BQB=0.506703;MQ0F=0;ICB=1;HOB=0;AC=4;AN=8;DP4=5,0,7,0;MQ=35;FS=CAGCTCGACAGCTCATGCACAAGCTGCAACAGATCGAGTTTTATTTCTCT[T/C]AGGTGAGAACAAGATCAAGGATGCTGAAAGGAAGTGTGGTTTCTATGAGA	GT:PL	1/1:33,3,0
c20636_g1_i1	151	.	G	A	24.4816	PASS	DP=12;VDB=0.0239387;SGB=6.20246;RPB=0.935451;MQB=0.838008;BQB=0.506703;MQ0F=0;ICB=1;HOB=0.5;AC=1;AN=2;DP4=5,0,7,0;MQ=33;FS=CCCTGTGAGGGGGTAAGGCTCCCGGTAGACGACCGGGTTGATAGGCCGGA[G/A]GTGGAAGCATGGCAACGTGTGGAGCTGACCGGTACTAATAGGCCGAGGAC	GT:PL	0/1:53,0,78
c19093_g8_i1	150	.	G	A	32.9782	PASS	DP=12;VDB=0.0249187;SGB=1.56341;RPB=0.115573;MQB=0.115573;BQB=0.577865;MQ0F=0.75;ICB=0.3;HOB=0.125;AC=1;AN=4;DP4=6,0,3,0;MQ=11;FS=TCCATCCCGAACTTGGTGGTTAAACTCTACTGCGGTGACGATACTGTAGG[G/A]GAGGTCCTGCGGCAAAATAGCTCGATGCCAGAATAACTCTCGAGGCTTTA	GT:PL	0/0:0,6,7
c19111_g2_i3	744	.	A	G	26.4311	PASS	DP=12;VDB=0.0249187;SGB=1.90845;RPB=0.0443614;MQB=1;BQB=0.995736;MQ0F=0;ICB=0.07;HOB=0.03125;AC=1;AN=8;DP4=9,0,3,0;MQ=37;FS=TTCCCTGAAGATGCATAGCGAATCATTGGTGACTTGGTTTTTCATTGTAC[A/G]ATTACTTTTAGCTGCTGCTCGGTCCAAATTGTACTTTAGTGATGTACAAG	GT:PL	0/0:0,3,36
c17501_g1_i1	674	.	G	A	32.3001	PASS	DP=12;VDB=0.0249187;SGB=-2.36533;RPB=0.382304;MQB=1;BQB=0.962269;MQ0F=0;ICB=0.8;HOB=0.222222;AC=2;AN=6;DP4=9,0,3,0;MQ=37;FS=CGATGTCAAGTCAGGTGGAAAATACCTAGACTTTGAGTTCTTTTAGAGTA[G/A]TGCTGCAGCCCCAGTGGCAGCTATTGCTTGCCTGCTGTTGGTTTGATGTC	GT:PL	0/1:31,3,0
c16555_g1_i3	180	.	C	T	35.2449	PASS	DP=12;VDB=0.026713;SGB=-7.26569;RPB=0.236382;MQB=0.125315;BQB=0.352725;MQ0F=0;ICB=0.778547;HOB=0.28125;AC=3;AN=8;DP4=8,0,4,0;MQ=34;FS=GATGATGTTGAACCTTTTCTGAATTGCATGCCATTGAGCAATCAAGGCAG[C/T]TGTGGGTATCTATTTAATTTGAGCTGATCCCTCCCCTCTTGGAGCCTATT	GT:PL	0/1:25,0,29
c19838_g1_i5	76	.	A	G	48.0297	PASS	DP=12;VDB=0.0277111;SGB=0.0467143;RPB=0.124046;MQB=0.62023;BQB=0.248092;MQ0F=0;ICB=0.3;HOB=0.125;AC=3;AN=4;DP4=4,0,4,0;MQ=34;FS=GCGTCTCCCGGCGGGGAAGTCCGCCGGCAAGGAGGGCAGCGAGGGCAAGA[A/G]GGGGAGGAAGAAGGGGAAGAAGTCTGTGGAGACGTACAAGATCTACATCT	GT:PL	0/1:54,0,48
c19574_g3_i1	206	.	G	A	32.9958	PASS	DP=12;VDB=0.0277111;SGB=3.26056;RPB=0.0249144;MQB=0.94394;BQB=0.793923;MQ0F=0;ICB=1;HOB=0.5;AC=1;AN=2;DP4=8,0,4,0;MQ=36;FS=TGTTCGCTCCTTTGCTGAATACATGGCAAGAGAAGAAATGCTGGTTGTTA[G/A]GGATGAACAAGCTGCTGATGGTAGCGGCCTTGTCCGTCGCCTCTCTATAG	GT:PL	0/1:62,0,118
c17405_g1_i1	718	.	A	G	77	PASS	DP=12;VDB=0.029231;SGB=-2.34028;RPB=0.935451;MQB=0.95494;BQB=0.95494;MQ0F=0;ICB=0.778547;HOB=0.28125;AC=3;AN=8;DP4=7,0,5,0;MQ=37;FS=GAGGATGCTCCAAGCACAGCTCCTGTGTACGACAGCCAAAAGGTCCAAGT[A/G]AAGTCCACTCGACCTTCAATCCAACATATCACAAATCAATTTGATCCCTT	GT:PL	0/1:35,3,0
c14098_g2_i1	54	.	A	G	23.7583	PASS	DP=12;VDB=0.0295886;SGB=1.90845;RPB=0.382304;MQB=1;BQB=0.983051;MQ0F=0;ICB=0.3;HOB=0.125;AC=1;AN=4;DP4=9,0,3,0;MQ=37;FS=GCAGCAGTGGGTGGTAAGTATGCGGGCGATGTGGAGGAGGGAGTAGGGCC[A/G]GACCTTGTGGGTTCCCACGGGCACATGCTTCTCGCAGAAGGAGCACCGGC	GT:PL	0/1:56,0,88
c18350_g5_i1	144	.	T	C	21.3751	PASS	DP=12;VDB=0.0312982;SGB=1.90845;RPB=0.0443614;MQB=1;MQSB=1;BQB=0.540433;MQ0F=0;ICB=0.128205;HOB=0.0555556;AC=1;AN=6;DP4=7,2,3,0;MQ=37;FS=CAATTGGTTCGCGCCTAGTTGCAGCTCGGCTGGGTTTAGTTGCAATTGGT[T/C]CGCGTTGAGTTGCAATTGGTCTGTCAAGTTGCAATTGGTTCAGCTGCAAA	GT:PL	0/0:0,6,45
c19262_g3_i2	690	.	C	T	21.3835	PASS	DP=12;VDB=0.0312982;SGB=1.90845;RPB=0.382304;MQB=1;BQB=0.933909;MQ0F=0;ICB=0.07;HOB=0.03125;AC=1;AN=8;DP4=9,0,3,0;MQ=37;FS=GGGATGAAGCGTGCAAAGACAGGGCGGTGATCTTAGTCTGAAATGCAGTG[C/T]TTGAGGTGATCAAGTTATGTATATCATCAGATTGAGAATATACTCACTGC	GT:PL	0/0:0,6,42
c18532_g1_i2	135	.	A	G	87	PASS	DP=12;VDB=0.0326276;SGB=7.34529;RPB=0.382304;MQB=1;BQB=0.962269;MQ0F=0;ICB=1;HOB=0.5;AC=1;AN=2;DP4=3,0,9,0;MQ=37;FS=CAGTCGTGTCGGCTGCCGAATTGTAATCTAAAGGAGTTAACAAAAGGGGA[A/G]GCCGAAGCATAAGTTCCTTGGAACAGGACGTCAAAGAGGGTGAAAACCCC	GT:PL	0/1:117,0,41
c18059_g1_i1	736	.	A	T	98	PASS	DP=12;VDB=0.036809;SGB=-0.674143;RPB=0.895781;MQB=1.00775;BQB=0.0559863;MQ0F=0;ICB=1;HOB=0.21875;AC=5;AN=8;DP4=4,0,6,0;MQ=37;FS=CCCAAAATAACCTCTTGGATCTTGCTGAGCGGCGGCACCTGGTAGAAAAA[A/T]TTTCGGCAGGCAGGCAGGCAGGCTTATTAGACATTCTGACTGTAAGAGCA	GT:PL	1/1:25,3,0
c8551_g1_i1	64	.	T	C	76	PASS	DP=12;VDB=0.036809;SGB=1.26965;RPB=0.660716;MQB=0.982603;BQB=0.931779;MQ0F=0;ICB=1;HOB=0.166667;AC=3;AN=6;DP4=6,0,6,0;MQ=37;FS=AGAGGTCCTGTAGTAGGAATATTGACAACTCAGAGGGTACTAATTGCTTC[T/C]GCGGATCTCGACATACTATCAAGCAGCTCAACAAAATTTGACCGGGGTCT	GT:PL	1/1:44,6,0
c19576_g3_i1	782	.	A	G	75	PASS	DP=12;VDB=0.036866;SGB=-7.26569;RPB=0.697274;MQB=1;BQB=0.397295;MQ0F=0;ICB=1;HOB=0.21875;AC=5;AN=8;DP4=8,0,4,0;MQ=37;FS=GAGCATCTGCTGTTCCCCCAAGAATAGCCCGAGGTACAGTTCCAGGCCTC[A/G]GTCCTGAGAAGTTCCAAGAGGATAGCAAGTTGTGGTCAGAGAGAGTAGAT	GT:PL	1/1:35,3,0
c19709_g6_i1	255	.	G	A	150	PASS	DP=12;VDB=0.0372201;SGB=-3.0058;RPB=0.087379;MQB=1;BQB=0.913799;MQ0F=0;ICB=0.07;HOB=0.03125;AC=7;AN=8;DP4=4,0,8,0;MQ=37;FS=TAGCTAGCTATAGCTGCCGATGAGGTCTGATGAGCGAAGAAGGTGTGTCG[G/A]TCGGGGGACCTCGCCGGCGTCGTGGAAGAAGAAGGTCTGCTGCTGCTAGC	GT:PL	1/1:29,3,0
c19838_g3_i1	546	.	T	C	145	PASS	DP=12;VDB=0.0382001;SGB=-2.76237;RPB=0.968069;MQB=1;BQB=0.878264;MQ0F=0;ICB=0.07;HOB=0.03125;AC=7;AN=8;DP4=4,0,8,0;MQ=37;FS=CCTTTGAAACCGCTCAGAGATCTTGGAATTCATGGCCATGCATTTGTCTG[T/C]GCTGGAAATCTTGGTAAATTAACTGATTGTGATCTACGGAAATTTCCCCT	GT:PL	1/1:28,3,0
c20629_g1_i1	346	.	T	C	71	PASS	DP=12;VDB=0.0414745;SGB=0.618465;RPB=0.6821;MQB=0.95494;BQB=0.506703;MQ0F=0;ICB=1;HOB=0.21875;AC=3;AN=8;DP4=7,0,5,0;MQ=37;FS=TGTAGATTTGAAGCTTTTGAAAGACAGATGAAGTCAACTAAAGAAGCACG[T/C]GGTGATGCAAATGTAAGGTATGGATGGCTAGGATCTAGGAAGAATGACAT	GT:PL	0/0:0,6,60
c17405_g1_i1	643	.	A	G	36.0579	PASS	DP=12;VDB=0.0433485;SGB=-6.63222;RPB=0.151887;MQB=1;BQB=0.933909;MQ0F=0;ICB=1;HOB=0.21875;AC=5;AN=8;DP4=9,0,3,0;MQ=37;FS=ACTGTTCAAGGGGTAAAACAAACAGCAGAAAGAAACCTTTCCACTTCTAC[A/G]AATGGCTCAATACCATCGCTGCATGAGGATGCTCCAAGCACAGCTCCTGT	GT:PL	1/1:31,3,0
c20869_g3_i3	536	.	T	C	181	PASS	DP=12;VDB=0.0444992;SGB=0.179862;RPB=0.75;MQB=0.9;BQB=0.35;MQ0F=0;ICB=0.4;HOB=0.125;AC=6;AN=8;DP4=2,0,10,0;MQ=36;FS=AAGAAGGGCAACAAGATTAACAACGTCGGATGGTGGTTCAAGCCTTGGTT[T/C]TACCAGCACGCTCAGACGGCGCTGAAGAGGGGCGAGTTTGTGGAGTACAT	GT:PL	0/1:0,3,34
c19689_g1_i3	231	.	C	T	50	PASS	DP=12;VDB=0.0452455;SGB=3.26056;RPB=0.793923;MQB=0.94394;BQB=0.174611;MQ0F=0.0833333;ICB=0.07;HOB=0.03125;AC=1;AN=8;DP4=8,0,4,0;MQ=33;FS=AGCTATGGCAAAGTGGTTCTGTACCGAAACATTAAAGATGGGAAGCTATA[C/T]GCGGTGAAGGTTTTGAATAAACCTTACATGTTGAAAATACGTGTTGTACG	GT:PL	0/0:0,6,30
c18225_g2_i5	136	.	G	C	54	PASS	DP=12;VDB=0.0499763;SGB=-2.00512;RPB=0.838046;MQB=0.125315;BQB=0.310905;MQ0F=0.166667;ICB=1;HOB=0.21875;AC=3;AN=8;DP4=8,0,4,0;MQ=26;FS=TGATTGCTGCTCCCAAACATGCAGATGCTTCGTTGCAAGCACGACAAGGC[G/C]TACCCCTACCTGTTCGGGCGGATGGCGAACGTGGCCGTCGGGGAGAAGGA	GT:PL	0/0:0,3,4
c16709_g1_i1	322	.	A	C	135	PASS	DP=12;VDB=0.0510515;SGB=0.306861;RPB=1;MQB=1;BQB=1;MQ0F=0;ICB=0.128205;HOB=0.0555556;AC=5;AN=6;DP4=1,0,8,0;MQ=37;FS=CTATTTATTGGGAATATACCTAAACATTGGACACAGGATGATTTCAAAAA[A/C]GTAGTGGAAGAAGTTGGTCCTGGAGTTTTAAAAGTCAATCTCCCGAAGAA	GT:PL	0/1:19,0,9
c19176_g1_i2	294	.	G	A	87	PASS	DP=12;VDB=0.0513273;SGB=-0.179585;RPB=0.803868;MQB=0.964642;BQB=0.0803868;MQ0F=0;ICB=1;HOB=0.21875;AC=5;AN=8;DP4=4,0,7,0;MQ=37;FS=AGATGCATGGTGCTACTGCTCTTGATACACCTGTATTTGAGTTGAGAGAA[G/A]CCCTTATGGGCAAATATGGTGAAGATTCGAAGTTGATATATGACCTCGCT	GT:PL	1/1:29,3,0
c20570_g4_i4	352	.	A	G	41.6584	PASS	DP=12;VDB=0.0516381;SGB=-2.00512;RPB=0.174611;MQB=1;BQB=0.0249144;MQ0F=0;ICB=1;HOB=0.166667;AC=3;AN=6;DP4=8,0,4,0;MQ=37;FS=GATGATGTCAATGTGCTGAACGAGATAAGGGAAAGGACCAGGGAGCAAGG[A/G]AGGGTGTGGTGGGCTCTGGAGGCAAACAAGGGTGCAAATTGGTACCTCCA	GT:PL	1/1:65,9,0
c19226_g2_i2	282	.	T	C	52	PASS	DP=12;VDB=0.0532881;SGB=-2.36533;RPB=0.213796;MQB=0.540433;BQB=0.596251;MQ0F=0.333333;ICB=1;HOB=0;AC=4;AN=8;DP4=9,0,3,0;MQ=24;FS=ACGCATGCTCTTCGTTCCAGTGAATACCATGACCGGAATGCACAATATTA[T/C]CGAATTCTTCAAGATATGGGGTTGAGGAGAGTAGAAATTTATGAATTTAG	GT:PL	0/1:37,3,0
c18873_g1_i4	116	.	C	T	56	PASS	DP=12;VDB=0.0550934;SGB=-2.00512;RPB=0.0389611;MQB=0.94394;BQB=0.913799;MQ0F=0;ICB=0.4;HOB=0.125;AC=2;AN=8;DP4=8,0,4,0;MQ=35;FS=CCTGTTCCAGAGGAGATGGTAACTGTCAGTGTGGATGGTTCTGTACTTGA[C/T]AGGATTGCTAAAATTATGACATACCTTCGACTTGGATCTTCAGGGAAGGT	GT:PL	0/0:0,6,64
c19993_g1_i4	531	.	A	G	95	PASS	DP=12;VDB=0.0568748;SGB=1.29402;RPB=0.950952;MQB=0.297172;BQB=0.8618;MQ0F=0.25;ICB=0.8;HOB=0.222222;AC=4;AN=6;DP4=5,0,6,0;MQ=26;FS=GCGCTTGTTCCGTGTTTATGCCCACATGGTGGTGCCAACGACTTCACCAG[A/G]GGGGACTGCGACAAGGAGGCCCAGCAACAAGGAGTTGTTATGCTGGCAAC	GT:PL	0/1:0,3,25
c18450_g1_i2	889	.	A	T	144	PASS	DP=12;VDB=0.0588086;SGB=-3.1284;RPB=0.995736;MQB=0.857404;BQB=0.933909;MQ0F=0;ICB=0.4;HOB=0.125;AC=6;AN=8;DP4=3,0,9,0;MQ=35;FS=CAAGGGATGCTGTTGATTGGGAGGCAGTTAGGCAAGCAGAAGTGCGGGAA[A/T]TATCCGAAACTATCAGAGAGAGAGGAATGAATAACATGCTAGCAGAACGG	GT:PL	0/1:45,0,33
c17500_g1_i1	383	.	T	C	30.2849	PASS	DP=12;VDB=0.0588947;SGB=-2.36533;RPB=0.432745;MQB=0.962269;MQSB=1;BQB=0.652235;MQ0F=0;ICB=0.8;HOB=0.222222;AC=2;AN=6;DP4=8,1,3,0;MQ=35;FS=AAGCCCAGCCATCAGCTCCTGCAACAGTACCAGCTGCAGCCAATTTAGGA[T/C]CGGCTCCTCCAGCAACTAGTTCAGCTTCTGTCAATTTAGGACTGACTACC	GT:PL	0/0:0,12,96
c19569_g1_i2	436	.	C	T	53	PASS	DP=12;VDB=0.0606158;SGB=-7.26569;RPB=0.697274;MQB=0.94394;BQB=0.838046;MQ0F=0.0833333;ICB=0.778547;HOB=0.28125;AC=3;AN=8;DP4=8,0,4,0;MQ=33;FS=AAGGAGTCTGAGTACTCTGGTCATTCTGTTCCTGTTGGTGGTCTAGCTTA[C/T]TATGTCACTGCCCCATCAAGTTTGGCTGATGTCCTTGCAAATCCGTTCCA	GT:PL	0/1:25,3,0
c20553_g3_i1	169	.	A	G	28.3141	PASS	DP=12;VDB=0.0618664;SGB=1.90845;RPB=0.0443614;MQB=1;BQB=0.933909;MQ0F=0;ICB=0.07;HOB=0.03125;AC=1;AN=8;DP4=9,0,3,0;MQ=37;FS=AAGTATATCACGGTTTATGCATTTAGCATTGACAATTTTAAAAGGGACCC[A/G]AGTGAGGTGCAGTCCTTGATGCATTTAATGGAGGAAAAGATCAATGAGCT	GT:PL	0/0:0,6,57
c20034_g1_i2	538	.	G	T	28.2023	PASS	DP=12;VDB=0.0618664;SGB=-2.36533;RPB=0.382304;MQB=1;BQB=0.962269;MQ0F=0;ICB=0.4;HOB=0.125;AC=2;AN=8;DP4=9,0,3,0;MQ=37;FS=TGGCTTGCACGCTATTGGGGTTTAGCAGTTCAATATGGAGTGTATCCCGA[G/T]ATCGCGGTATCAAAGCATGAACATTGGTCATCATTGGCTCCTCTTCCCCT	GT:PL	0/0:0,6,49
c19029_g1_i3	422	.	C	T	24.9055	PASS	DP=12;VDB=0.0629862;SGB=-2.34028;RPB=0.896474;MQB=0.838008;BQB=0.95494;MQ0F=0.5;ICB=0.4;HOB=0.125;AC=2;AN=8;DP4=7,0,5,0;MQ=18;FS=TGCAAGAAGAAGGAACACAAGAAGCCATCTAATACACCTCTCAATGGCAC[C/T]GTAGGAAGTGCTAGGCGGCTTGTGGCTTGAAGTTCAGCAAACCTAGTGGA	GT:PL	0/0:0,3,4
c19784_g3_i1	437	.	C	G	130	PASS	DP=12;VDB=0.0637684;SGB=-6.00148;RPB=0.935451;MQB=0.95494;BQB=0.935451;MQ0F=0;ICB=0.778547;HOB=0.28125;AC=5;AN=8;DP4=5,0,7,0;MQ=37;FS=TCATTCGGGAGGTGCAGCAGTGTAAAATAAAGGTTCCCCTTCATAGTCTT[C/G]TTGTTCAAAAGACTGTACATATAAAGCTAGGTATATAAGGGGGACGAAAT	GT:PL	1/1:21,3,0
c19085_g3_i1	340	.	G	A	62	PASS	DP=12;VDB=0.0665174;SGB=2.02334;RPB=0.924449;MQB=0.924449;BQB=0.0401934;MQ0F=0;ICB=0.8;HOB=0.222222;AC=2;AN=6;DP4=4,0,7,0;MQ=35;FS=GAGACTGCACTTGCTCTGGGTGCGACGCCGCGTCAGGCGACACTGCAGCA[G/A]GTGAAGAGGTCTCTGGTGATCGCGCTGTCCCCGGTGATCGACAACGCCAA	GT:PL	0/1:17,0,30
c19537_g1_i1	579	.	T	C	39.7373	PASS	DP=12;VDB=0.0665622;SGB=3.26056;RPB=0.746718;MQB=1;BQB=0.98568;MQ0F=0;ICB=0.128205;HOB=0.0555556;AC=1;AN=6;DP4=8,0,4,0;MQ=37;FS=AGTCAAACTGGGGTTCTCTTCTTCCTGTGGGTTTGGATACTTTCAAGCTC[T/C]GACTTGTGTGTTACAGTTACATATGTACAAGTAGTTTTACTCTTGGTCTG	GT:PL	0/0:0,3,31
c16982_g1_i2	105	.	C	G	71	PASS	DP=12;VDB=0.0672958;SGB=0.686263;RPB=0.95494;MQB=0.95494;BQB=0.0974428;MQ0F=0;ICB=0.8;HOB=0.222222;AC=2;AN=6;DP4=7,0,5,0;MQ=37;FS=AGGCGCGCGATTTCCTCTTCTGCGGCGTGTGCGGCACCCTCCTGACCTTC[C/G]ACTCCATCCGCTCTGCGTCTTGCCCTCTCTGCGGCTTCAAGCGCAAGGCC	GT:PL	0/0:0,3,31
c20391_g1_i15	756	.	T	C	33.2977	PASS	DP=12;VDB=0.0681597;SGB=-6.63222;RPB=0.126391;MQB=0.857404;BQB=0.151887;MQ0F=0;ICB=0.778547;HOB=0.28125;AC=3;AN=8;DP4=9,0,3,0;MQ=33;FS=TTCCACGGCGCCTGCCTCTACAAGTGGTTCTCGACGTCCAACAAATCGAC[T/C]TGCCCGCTGTGCCAGACTCCCTTCTAGGCATTGGTTAGTTTGCTTGCTGT	GT:PL	0/1:32,3,0
c12285_g1_i1	158	.	G	A	39.4723	PASS	DP=12;VDB=0.0697235;SGB=4.97668;RPB=0.864013;MQB=0.982603;BQB=0.304946;MQ0F=0;ICB=1;HOB=0.5;AC=1;AN=2;DP4=6,0,6,0;MQ=37;FS=CCGAACGACTTGAAGGAGAAGATCCGTCAGCTCCATTCCCGTATCTGCAA[G/A]CTCGAGGCCGAGAAGTACGATTTGGAAAAACGCAGTGAACGTCAAGAATA	GT:PL	0/1:68,0,94
c19873_g6_i4	253	.	C	T	65	PASS	DP=12;VDB=0.0702932;SGB=0.686263;RPB=0.253351;MQB=0.838008;BQB=0.6821;MQ0F=0;ICB=0.5;HOB=0.5;AC=2;AN=4;DP4=7,0,5,0;MQ=36;FS=CTACTTTTGAGCAGGTTGAAGCCTGGGTAAAACCAGGTGGAGGACCGAAC[C/T]CGTGGATGTTGAAAAAATCCTGGGATGACTTGAGAGTAGGAGCGAAAGAC	GT:PL	0/1:23,0,76
c19713_g3_i2	178	.	G	C	60	PASS	DP=12;VDB=0.0707707;SGB=-7.26569;RPB=0.793923;MQB=0.94394;BQB=0.746718;MQ0F=0;ICB=1;HOB=0;AC=4;AN=8;DP4=8,0,4,0;MQ=35;FS=TCAGCAGGTGGACGGAAGAGAAAACCTGTGTCTGTTGAGACTTTGATGCG[G/C]AAGAGGGTAGCTGCTCCTGATGATGCTCCTGCTCATGTTGATGGAACCGA	GT:PL	1/1:60,6,0
c18041_g1_i1	430	.	C	A	72	PASS	DP=12;VDB=0.0765947;SGB=0.618465;RPB=0.0584657;MQB=0.838008;BQB=0.6821;MQ0F=0;ICB=0.8;HOB=0.222222;AC=2;AN=6;DP4=7,0,5,0;MQ=36;FS=GCACAGTTAGTTTGCGGAGGGTGCCACACTCTCCTGATGTACATACGTGG[C/A]GCGACAAGTGTACAATGTTCTTGTTGCCACACTGTTAACCTGGCAATGGA	GT:PL	0/1:56,0,73
c13402_g1_i1	133	.	T	A	41.2699	PASS	DP=12;VDB=0.0765947;SGB=3.78388;RPB=0.95494;MQB=0.95494;BQB=0.40926;MQ0F=0;ICB=1;HOB=0.5;AC=1;AN=2;DP4=7,0,5,0;MQ=37;FS=GATGCTCAGCCGAAAGAATCGACCCTCCTACGTTATTATTAACGCAACGG[T/A]ATGATTCTTTCGAGTAGGAGGGCGCAGGATATGTGTTGAAGGTTAATTTC	GT:PL	0/1:70,0,114
c19935_g3_i1	558	.	T	C	26.0841	PASS	DP=12;VDB=0.0785113;SGB=-2.36533;RPB=0.382304;MQB=1;BQB=0.983051;MQ0F=0;ICB=0.4;HOB=0.125;AC=2;AN=8;DP4=9,0,3,0;MQ=37;FS=CATCCGTGTTGTGCATAGGGACATAAAGGCTAGTAATGTCTTACTTGATG[T/C]CAATCTCAACCCTAAGATCTCTGATTTTGGGCTTGCCAAACTTTATGATG	GT:PL	0/1:23,0,29
c17877_g1_i1	525	.	A	G	31.0362	PASS	DP=12;VDB=0.0785113;SGB=-6.63222;RPB=0.962269;MQB=0.707404;BQB=0.811069;MQ0F=0;ICB=0.778547;HOB=0.28125;AC=3;AN=8;DP4=9,0,3,0;MQ=36;FS=GTTGGCAAAGATATCTTTATAGTGCAGAGCAGGCCACAGCCATAATACAT[A/G]TAGTTTTGCTAAGGTGCATGTGGCTATTTGGTTAGGCGAATAAATTGGAT	GT:PL	0/1:36,3,0
c17877_g1_i1	526	.	T	A	31.0327	PASS	DP=12;VDB=0.0785113;SGB=-6.63222;RPB=0.962269;MQB=0.707404;BQB=0.898672;MQ0F=0;ICB=0.778547;HOB=0.28125;AC=3;AN=8;DP4=9,0,3,0;MQ=36;FS=TTGGCAAAGATATCTTTATAGTGCAGAGCAGGCCACAGCCATAATACATA[T/A]AGTTTTGCTAAGGTGCATGTGGCTATTTGGTTAGGCGAATAAATTGGATG	GT:PL	0/1:36,3,0
c19731_g5_i1	475	.	C	T	178	PASS	DP=12;VDB=0.0802296;SGB=0.193263;RPB=0.104279;MQB=1;BQB=0.213796;MQ0F=0;ICB=0.4;HOB=0.125;AC=6;AN=8;DP4=3,0,9,0;MQ=37;FS=TACATTCCATTACCCAAGCCTAAAGAGAATGGTAAGTTACGTTCGAAGTA[C/T]GACCTTATAGCGAACATTGTCCATGACGGCAAGCCAGGTGAAGGATGCTA	GT:PL	1/1:35,3,0
c20343_g3_i2	1251	.	C	G	94	PASS	DP=12;VDB=0.0804486;SGB=-0.197938;RPB=0.493254;MQB=0.125315;BQB=0.0249144;MQ0F=0.5;AC=6;AN=6;DP4=4,0,8,0;MQ=12;FS=GGCTTCAGCTACTTCGCCTTCTTCGCCCTCAACCTCTACGGTGGCGTGTC[C/G]GTCATTGAGAGCCTCATGATGATCATCTCCGCCCTCGTGCCAAACTTCCT	GT:PL	1/1:46,6,0
c19776_g4_i6	166	.	A	G	85	PASS	DP=12;VDB=0.0815962;SGB=-2.36458;RPB=0.935451;MQB=0.95494;BQB=0.95494;MQ0F=0;ICB=0.128205;HOB=0.0555556;AC=5;AN=6;DP4=7,0,5,0;MQ=37;FS=ACAATGGGGCGAGTGCAACAATAAAGACAGAGTCTGGCTATTCAAGTAAT[A/G]CTGATTTTGCTTTCTGCGGGAATACTTTCCTGGAATCATGCCAGTCAATA	GT:PL	1/1:50,6,0
c14941_g1_i1	476	.	A	G	24.05	PASS	DP=12;VDB=0.0860477;SGB=-2.36533;RPB=0.0691871;MQB=0.857404;BQB=0.933909;MQ0F=0.166667;ICB=0.4;HOB=0.125;AC=2;AN=8;DP4=9,0,3,0;MQ=30;FS=ACAATGTCAGTCATCAGCTCCCAAGGAACAAGAAATTTGTGGTTAACCTG[A/G]CATTGTTCCATTGAATTCTGCAATGTCACAAATAGCTTAAGGCTGCGTTT	GT:PL	0/0:0,6,31
c12824_g1_i1	357	.	G	T	40.7755	PASS	DP=12;VDB=0.0896691;SGB=3.26056;RPB=0.0591947;MQB=0.793923;BQB=0.98568;MQ0F=0;ICB=0.128205;HOB=0.0555556;AC=1;AN=6;DP4=8,0,4,0;MQ=36;FS=ATTTTGTTGCCGTTGATAAGCTTATCAACTGGTTGTTGGACTTGTGGTCC[G/T]TAACTTGTGTCATCTGCCGATCAGGATAGGGTGATTGGACACTGATGCAT	GT:PL	0/0:0,3,28
c11699_g1_i1	120	.	G	A	27.7409	PASS	DP=12;VDB=0.0900131;SGB=1.90845;RPB=0.995736;MQB=0.25042;BQB=0.25042;MQ0F=0;ICB=0.128205;HOB=0.0555556;AC=1;AN=6;DP4=9,0,3,0;MQ=35;FS=CGAGGCTCCTCGCGGCGAGCACGAAGATCATCGGCGTCGGGCGCAACTAC[G/A]CCGCCCACGCCAAGGAATTCGGCAACCCAGTCCCCAAGGAGCCTGTTCTG	GT:PL	0/0:0,18,118
c19976_g1_i4	433	.	G	A	82	PASS	DP=12;VDB=0.0919121;SGB=1.94896;RPB=0.6821;MQB=0.6821;BQB=0.760054;MQ0F=0.416667;ICB=0.5;HOB=0.5;AC=2;AN=4;DP4=5,0,7,0;MQ=21;FS=GAATATGTTCGCTAGCAAAGTGTTTTCATTAAGTGGGTTCACTGTTTAGC[G/A]TCACAATTTAGGCGTACAATATATGGGTATTGGAAATTCTTCATGTTACA	GT:PL	0/1:89,0,21
c19259_g3_i4	489	.	A	G	22.2623	PASS	DP=12;VDB=0.0941127;SGB=1.90845;RPB=0.898672;MQB=1;BQB=0.995736;MQ0F=0;ICB=0.128205;HOB=0.0555556;AC=1;AN=6;DP4=9,0,3,0;MQ=37;FS=CCCACTTAATGGGACATATTTTCAAGTTAATGAGGTATTTGCTGATCATT[A/G]CTCAAGCCAAAATCCAATTGATGTTCCACGAAGTTGGATATGGGACCTCC	GT:PL	0/0:0,6,58
c11699_g1_i1	121	.	C	T	25.7448	PASS	DP=12;VDB=0.0941127;SGB=1.90845;RPB=0.995736;MQB=0.25042;BQB=0.382304;MQ0F=0;ICB=0.128205;HOB=0.0555556;AC=1;AN=6;DP4=9,0,3,0;MQ=35;FS=GAGGCTCCTCGCGGCGAGCACGAAGATCATCGGCGTCGGGCGCAACTACG[C/T]CGCCCACGCCAAGGAATTCGGCAACCCAGTCCCCAAGGAGCCTGTTCTGT	GT:PL	0/0:0,18,120
c20537_g2_i7	241	.	T	C	31.0538	PASS	DP=12;VDB=0.0949329;SGB=-2.00512;RPB=0.236382;MQB=0.793923;BQB=0.878264;MQ0F=0;ICB=0.4;HOB=0.125;AC=2;AN=8;DP4=8,0,4,0;MQ=36;FS=TTCCTCTCAGCCACCGTCGCCGGATTCTTCCTCGTCCGGGGCCTCAACGC[T/C]GAGCCCGACCAATTCGACGACGACGCCGACGACAAGGCTGCCTCCGACTC	GT:PL	0/0:0,6,42
c17891_g1_i1	491	.	G	A	28.348	PASS	DP=12;VDB=0.0976487;SGB=3.26056;RPB=1;MQB=0.793923;BQB=0.94394;MQ0F=0.416667;ICB=0.128205;HOB=0.0555556;AC=1;AN=6;DP4=8,0,4,0;MQ=21;FS=ACCCTCTGTCCAGGTGCTGAACGCCAGGACCACATGCACTGAGATTGGAG[G/A]GTTTGTGATCCTTCCATCATGTGGTGAACTTTGTTGCTGATTAGGCGATA	GT:PL	0/0:0,3,4
c19685_g3_i7	664	.	A	T	64	PASS	DP=12;VDB=0.0987508;SGB=-0.347021;RPB=0.310905;MQB=0.838046;BQB=0.878264;MQ0F=0.583333;ICB=0.128205;HOB=0.0555556;AC=5;AN=6;DP4=4,0,8,0;MQ=14;FS=GGAGGATCCGAGAGTTATGTGTTTGTGTCTGCTTGGACGAAGCACATGTT[A/T]TGCAAAAGCACTAGGTAGCCGAATGAACAGGAGTGCTAGGTATTGCTACA	GT:PL	0/1:0,5,33
c18350_g1_i1	224	.	C	G	63	PASS	DP=12;VDB=0.100525;SGB=1.94896;RPB=0.194886;MQB=0.253351;BQB=0.95494;MQ0F=0.666667;ICB=0.416667;HOB=0.444444;AC=4;AN=6;DP4=5,0,7,0;MQ=12;FS=GGGGCCAAGTTCTGGGAGGTGATCTGCGACGAGCACGGCATCGACCACAC[C/G]GGCAAGTACGCCGGCGACTCCGACCTCCAGCTCGAGCGGATCAACGTCTA	GT:PL	1/1:74,10,0
c19259_g3_i4	493	.	A	T	35.346	PASS	DP=12;VDB=0.102722;SGB=1.90845;RPB=0.898672;MQB=1;BQB=0.0691871;MQ0F=0;ICB=0.128205;HOB=0.0555556;AC=1;AN=6;DP4=9,0,3,0;MQ=37;FS=CTTAATGGGACATATTTTCAAGTTAATGAGGTATTTGCTGATCATTACTC[A/T]AGCCAAAATCCAATTGATGTTCCACGAAGTTGGATATGGGACCTCCCAAG	GT:PL	0/0:0,6,62
c19747_g2_i1	378	.	A	G	52	PASS	DP=12;VDB=0.10512;SGB=-0.197938;RPB=0.793923;MQB=0.913799;BQB=0.203896;MQ0F=0.416667;ICB=0.333333;HOB=0.5;AC=3;AN=6;DP4=4,0,8,0;MQ=17;FS=CACAAGCAAGACGAAGTCATGGACAGATGAGCCGGTGCACGGTGGCGGTC[A/G]AGTCAAGTGGTTTGGCGGGAGGCCGGACCGAGCACGCGGGGTTTGGTGGT	GT:PL	0/1:0,0,14
c18992_g2_i9	386	.	T	C	62	PASS	DP=12;VDB=0.106137;SGB=0.686263;RPB=0.760054;MQB=0.95494;BQB=0.935451;MQ0F=0;ICB=0.8;HOB=0.222222;AC=2;AN=6;DP4=7,0,5,0;MQ=37;FS=GCCGCAGCCAGCTCCGGCCATCCCTGTCGGACAACTTGCCCTCCCTTCGG[T/C]TGACGGCGAGGTTACGCTACAGCAGCAGCAGCAGCAACAGACGGTCGTCC	GT:PL	0/0:0,6,48
c19699_g5_i10	266	.	G	A	32.1851	PASS	DP=12;VDB=0.107235;SGB=-2.36533;RPB=0.151887;MQB=1;BQB=0.334869;MQ0F=0;ICB=0.4;HOB=0.125;AC=2;AN=8;DP4=9,0,3,0;MQ=37;FS=ATCCATTGCTTGCTCAAGCCATTTGGGAATCAGGGATGAACAGAATATTT[G/A]CAGACATCAGCGTCTCTGGCAAAGTAGCTACAGGATTGAATCCAAATATC	GT:PL	0/0:0,3,34
c19699_g5_i10	259	.	A	G	20.9087	PASS	DP=12;VDB=0.107235;SGB=-2.36533;RPB=0.180974;MQB=1;BQB=0.898672;MQ0F=0;ICB=0.4;HOB=0.125;AC=2;AN=8;DP4=9,0,3,0;MQ=37;FS=GTAACGGATCCATTGCTTGCTCAAGCCATTTGGGAATCAGGGATGAACAG[A/G]ATATTTGCAGACATCAGCGTCTCTGGCAAAGTAGCTACAGGATTGAATCC	GT:PL	0/0:0,3,27
c20364_g1_i2	52	.	C	G	95	PASS	DP=12;VDB=0.111502;SGB=-5.66621;RPB=0.0847072;MQB=0.660716;BQB=0.931779;MQ0F=0;ICB=0.778547;HOB=0.28125;AC=5;AN=8;DP4=6,0,6,0;MQ=35;FS=CTCAAGAACGTCAACTGGCGCAACGGCGACCTCAAGCCCTACGTCGTGCT[C/G]TGGGTCGACGACGGGCCCAAGAGCTCCACCCACGTCGACCTCGACGACGG	GT:PL	0/1:30,0,19
c19744_g1_i8	1217	.	T	C	35.8169	PASS	DP=12;VDB=0.112085;SGB=-2.00512;RPB=0.272074;MQB=1;BQB=0.174611;MQ0F=0;ICB=1;HOB=0.166667;AC=3;AN=6;DP4=8,0,4,0;MQ=37;FS=CATCCCTTGAGCCAAAGACCTAATAGTGGAACCCTTGGTGTCAAGATGAT[T/C]GAGCAGACAAGTGCAGGCGCTTCAACAGCTGCTCCGCAAACGAAGTTTGA	GT:PL	1/1:65,9,0
c13591_g1_i2	190	.	G	T	36.9155	PASS	DP=12;VDB=0.118267;SGB=3.26056;RPB=0.793923;MQB=0.94394;BQB=1;MQ0F=0.333333;ICB=0.128205;HOB=0.0555556;AC=1;AN=6;DP4=8,0,4,0;MQ=24;FS=GGGGCTACCAGCTGCTTTTGTAAATACAGACAACCGTCGTTGTGTACATA[G/T]ACTGTCGTGTACAGCAGAGGCAGGCAGACACAGGTACAGAGGAGACCTGC	GT:PL	0/0:0,12,80
c19557_g2_i12	159	.	A	G	28.938	PASS	DP=12;VDB=0.121446;SGB=3.26056;RPB=0.793923;MQB=0.793923;BQB=0.087379;MQ0F=0.0833333;ICB=1;HOB=0.5;AC=1;AN=2;DP4=8,0,4,0;MQ=32;FS=AGGGGTTGCGTGGTCGGGGTTGTGAGACCCACGTGCATGTGCTGACACGC[A/G]TGCGAGGAGTTATAAAGTTACTCGTTAGTCGAACAGTGTGGGAAAGCTGG	GT:PL	0/1:58,0,120
c14512_g1_i1	128	.	T	C	61	PASS	DP=12;VDB=0.123672;SGB=3.78388;RPB=0.838008;MQB=0.95494;BQB=0.331306;MQ0F=0;ICB=0.128205;HOB=0.0555556;AC=1;AN=6;DP4=7,0,5,0;MQ=37;FS=ATGGCGTCCACCGTCTCCTTCTCCCCCGCCAACCTTCAGATGCTCCAGGT[T/C]AGGAGCGGCCACGGCCACGCGGCCTTCGGGAGCTGCTCCGCTATTCCAAG	GT:PL	0/1:94,0,11
c19442_g4_i1	386	.	A	G	20.2212	PASS	DP=12;VDB=0.131345;SGB=-2.00512;RPB=0.310905;MQB=1;BQB=0.0591947;MQ0F=0;ICB=0.3;HOB=0.125;AC=3;AN=4;DP4=8,0,4,0;MQ=37;FS=GTTGCGAGACCGTCACGGACTGTGTGACCAGTCTAACAGAGTTACCAAAG[A/G]CCACGACAGCCGAACCGCATTGGAACAGCGGGCCGGAGCGGGTGAGAGCC	GT:PL	1/1:23,3,0
c18991_g3_i1	458	.	A	G	34.377	PASS	DP=12;VDB=0.131345;SGB=3.26056;RPB=0.968069;MQB=0.793923;BQB=0.996401;MQ0F=0;ICB=0.3;HOB=0.125;AC=1;AN=4;DP4=8,0,4,0;MQ=36;FS=AGGTTAAGAGGACGGGTCAGCCGCAAGGCGAAGCTCAGAATTTAAGCCCC[A/G]GTAAACGGCGGTGGTAACTATAACCATCCTAAGGTAGCGAAATTCCTTGT	GT:PL	0/0:0,3,33
c17093_g1_i1	78	.	A	G	49.0743	PASS	DP=12;VDB=0.131948;SGB=-2.36533;RPB=0.213796;MQB=1;BQB=0.596251;MQ0F=0;ICB=0.4;HOB=0.125;AC=2;AN=8;DP4=9,0,3,0;MQ=37;FS=TTTCGAAAGCTCTACGGTGTAATTGAAGAGGACCTGCAAGTTGATGAGAC[A/G]ATATCAATACTTGTCAGAAACAATTACAACACTTACACTTTTGGTGGAAA	GT:PL	0/1:36,3,0
c14450_g1_i1	252	.	C	T	26.9457	PASS	DP=12;VDB=0.131948;SGB=-6.63222;RPB=0.290822;MQB=1;BQB=0.898672;MQ0F=0;ICB=0.778547;HOB=0.28125;AC=3;AN=8;DP4=9,0,3,0;MQ=37;FS=GTGAACTGAAAGTAAATTTGAGTAGAAATAAGTCGAATTTTTGAAGGTGA[C/T]CCCGAATGCTTTTGTAAGCTGTGCGATGCTAGTCTATTTGACTTGATATG	GT:PL	0/1:25,3,0
c19574_g3_i1	212	.	A	G	51	PASS	DP=12;VDB=0.133161;SGB=2.87247;RPB=0.148586;MQB=0.8618;BQB=0.148586;MQ0F=0;ICB=1;HOB=0.5;AC=1;AN=2;DP4=6,0,5,0;MQ=35;FS=CTCCTTTGCTGAATACATGGCAAGAGAAGAAATGCTGGTTGTTAGGGATG[A/G]ACAAGCTGCTGATGGTAGCGGCCTTGTCCGTCGCCTCTCTATAGCACCAA	GT:PL	0/1:80,0,101
c13599_g1_i1	224	.	C	T	93	PASS	DP=12;VDB=0.138089;SGB=-2.73266;RPB=0.356607;MQB=0.950952;BQB=0.0594345;MQ0F=0;ICB=0.166667;HOB=0.5;AC=4;AN=8;DP4=6,0,5,0;MQ=37;FS=CAATACATACATGTTCTTGTGTGCCCCAAGCGTGAAGTGAAAAGATTCGC[C/T]GATCTCAGTTCTGATGAGACAAGTGATTTATGGGTTACTGCAAAGGAAGT	GT:PL	0/1:29,0,25
c20722_g3_i1	401	.	T	C	23.0313	PASS	DP=12;VDB=0.141787;SGB=3.26056;RPB=0.996401;MQB=0.94394;BQB=0.878264;MQ0F=0;ICB=1;HOB=0.5;AC=1;AN=2;DP4=8,0,4,0;MQ=32;FS=GAGGAGGAGCTGGCCTTGCTCTCAAGGAGGTTTGATCGACTACACGAGAG[T/C]CGGAGGAATGCAAGGCGGAGCTCAGGGACGTGCTACAAGTGTGGCAAGCG	GT:PL	0/1:52,0,101
c19509_g1_i3	1022	.	T	C	25.9445	PASS	DP=12;VDB=0.142856;SGB=-0.535564;RPB=0.458241;MQB=0.916482;BQB=0.733186;MQ0F=0;ICB=1;HOB=0.166667;AC=3;AN=6;DP4=7,0,3,0;MQ=37;FS=ACTGAAATCAGTTGTCAGATAATAAAGTAGGGAGGTGAAAGTTTCCGTTT[T/C]TTCTGTGATCAAGTATAGAGAATGTGAGATTGTCAGATAGTTGCCTTTTT	GT:PL	1/1:51,6,0
c19406_g1_i14	242	.	C	G	20.156	PASS	DP=12;VDB=0.148533;SGB=1.56341;RPB=0.774755;MQB=0.829029;BQB=0.184981;MQ0F=0.166667;ICB=1;HOB=0.5;AC=1;AN=2;DP4=8,0,3,0;MQ=30;FS=CGCCGCAGCGTTTCCCGGCGGCAGCATGTTAGAGAAGATTTTATTGGTAG[C/G]CTGCTGCACGTTTAGTATAGGTCCCTGTGCGATCTGCTGATTACAGAATT	GT:PL	0/1:49,0,87
c20225_g1_i1	162	.	G	A	75	PASS	DP=12;VDB=0.149064;SGB=2.02334;RPB=0.0803868;MQB=0.924449;BQB=0.763675;MQ0F=0;ICB=0.416667;HOB=0.444444;AC=4;AN=6;DP4=4,0,7,0;MQ=35;FS=GCCGACACCGACTACGGCCTCGACCCGGCGAAGCTGCTCGAGATCATGGA[G/A]GCCGACGTCGCCGCCGGCCTCGTGCCGACATACATCTGCGCCACCGTCGG	GT:PL	1/1:20,3,0
c18450_g1_i2	895	.	G	C	94	PASS	DP=12;VDB=0.149896;SGB=-3.1284;RPB=0.995736;MQB=0.857404;BQB=0.382304;MQ0F=0;ICB=0.4;HOB=0.125;AC=6;AN=8;DP4=3,0,9,0;MQ=35;FS=ATGCTGTTGATTGGGAGGCAGTTAGGCAAGCAGAAGTGCGGGAAATATCC[G/C]AAACTATCAGAGAGAGAGGAATGAATAACATGCTAGCAGAACGGATAAAG	GT:PL	0/1:25,0,41
c16532_g1_i1	127	.	T	C	30.8512	PASS	DP=12;VDB=0.152777;SGB=3.26056;RPB=0.878264;MQB=1;BQB=0.94394;MQ0F=0;ICB=0.128205;HOB=0.0555556;AC=1;AN=6;DP4=8,0,4,0;MQ=37;FS=TGGCCTCCCTGTTGTGACGGAGCTCAACATTTCGCAGCGCATTGCCTCCT[T/C]CAACCACAGTACTACTCCGTTTGCCCCTGTCCGTGCTGTTTCGGCCGTTC	GT:PL	0/0:0,3,31
c18037_g1_i2	228	.	A	G	42.4752	PASS	DP=12;VDB=0.152777;SGB=3.26056;RPB=0.98568;MQB=0.793923;BQB=0.397295;MQ0F=0;ICB=0.416667;HOB=0.444444;AC=2;AN=6;DP4=8,0,4,0;MQ=36;FS=CTGAACGCAATGCAGCACTCGGTGGGTACTTTGAAGAAGCTCTGCGAAAG[A/G]TACCACGCTGATGGCAAGCTTTTTGTGTATCCACTGTAGTATCTCGTGCA	GT:PL	0/0:0,12,90
c20869_g3_i5	310	.	C	T	165	PASS	DP=12;VDB=0.15334;SGB=-0.0320892;RPB=0.382304;MQB=0.898672;BQB=0.995736;MQ0F=0.0833333;ICB=0.128205;HOB=0.0555556;AC=5;AN=6;DP4=3,0,9,0;MQ=31;FS=AGAGCTACCTGCCCCATGAACCTTGCCCTTGCAGTTGTCGCAGAGCTCGA[C/T]GACCTCACTGTTGGTGGCCTGATCAATGGTTATGGTATCGAGGGGAGCTC	GT:PL	0/1:20,0,55
c7009_g1_i1	134	.	T	C	51	PASS	DP=12;VDB=0.160409;SGB=-2.00512;RPB=0.793923;MQB=1;BQB=0.98568;MQ0F=0;ICB=0.3;HOB=0.125;AC=3;AN=4;DP4=8,0,4,0;MQ=37;FS=GCCATACAGAAGTTCATTCATGATGTAAAGGACCCATCAGATGACCCTCG[T/C]TCTTTGTCAGTCCATTTTGAAGGATGCTCTGAAGACTTGTTACAAGGCTT	GT:PL	0/1:57,0,123
c16296_g1_i2	72	.	A	G	37.2641	PASS	DP=12;VDB=0.160409;SGB=-2.00512;RPB=0.98568;MQB=1;BQB=0.493254;MQ0F=0;ICB=0.3;HOB=0.125;AC=3;AN=4;DP4=8,0,4,0;MQ=37;FS=ACAACTGGTTAATAATCCAGTACCGTCGGACGTTCGTTATACCTAGCTGG[A/G]GACGGAAAATGCTAGCGTAGCTGCGAATCGAATCGCAAGTCAATAATCTT	GT:PL	1/1:70,9,0
c20391_g1_i5	626	.	G	A	54	PASS	DP=12;VDB=0.164317;SGB=-7.26569;RPB=0.236382;MQB=0.793923;BQB=0.98568;MQ0F=0.166667;ICB=0.778547;HOB=0.28125;AC=3;AN=8;DP4=8,0,4,0;MQ=30;FS=GCACATCCCAGTAAAGACTGCTGCTCCTAGTGGGAAGAAAAAGGATGCTG[G/A]ACTGGTGCCTGAAGCGGAGGCTGCTGCCAAAGCTTCTAAGAATGCCATAG	GT:PL	0/1:19,0,22
c18771_g1_i6	542	.	C	T	51	PASS	DP=12;VDB=0.184775;SGB=3.26056;RPB=0.174611;MQB=1;BQB=0.10502;MQ0F=0;ICB=0.07;HOB=0.03125;AC=1;AN=8;DP4=8,0,4,0;MQ=37;FS=CGCCTGCGCAGAGGTCAATGGTGTGATATATGTTGCTGGTGGATTTGGTC[C/T]GAATGGTGACAGTTTGTCTAGTGTTGAAGTTTTATGACCCAGAACAGAAT	GT:PL	0/0:0,3,28
c20073_g1_i2	287	.	A	G	28.283	PASS	DP=12;VDB=0.185719;SGB=-2.36533;RPB=0.596251;MQB=1;BQB=0.995736;MQ0F=0;ICB=0.4;HOB=0.125;AC=2;AN=8;DP4=9,0,3,0;MQ=37;FS=ATGATGCCACCCGAGACAAAATTCGGGAATTTACTTGCTGAAGCCTTTGC[A/G]AAGGTTTCTGGAGAGACTAGCAATGATGACCGGGATGAAGTGAAGAACTT	GT:PL	0/0:0,3,28
c19691_g1_i2	847	.	G	T	69	PASS	DP=12;VDB=0.187998;SGB=-2.34028;RPB=0.584657;MQB=0.95494;BQB=0.896474;MQ0F=0;ICB=0.778547;HOB=0.28125;AC=3;AN=8;DP4=7,0,5,0;MQ=37;FS=ATTGCTGAGAACATGGACTTTATGGAGGATGACTCAAATCCATATGCTGT[G/T]CCAATAGCTATGGGCATTTACCGTAGGCTGGAGAGTCCATTGGATATCAC	GT:PL	0/0:0,3,25
c13821_g1_i1	167	.	T	A	65	PASS	DP=12;VDB=0.191063;SGB=0.618465;RPB=0.40926;MQB=0.506703;BQB=0.40926;MQ0F=0.25;ICB=0.4;HOB=0.125;AC=2;AN=8;DP4=7,0,5,0;MQ=27;FS=CAAGGATCTGGTAGACAGTATACCATTCTGCGGCTGCGCCATTGGCACCG[T/A]TGACGGCTGCCTTTATGTGTTGGGTGGCTTCTCTAGAGCTTTCGCAATGA	GT:PL	0/1:44,17,15
c19644_g4_i1	148	.	G	A	39.7454	PASS	DP=12;VDB=0.192436;SGB=1.90845;RPB=0.983051;MQB=1;BQB=0.707404;MQ0F=0;ICB=0.416667;HOB=0.444444;AC=2;AN=6;DP4=9,0,3,0;MQ=37;FS=AGGTAATAGCGGAATTTACTTCTGGAGCCTTTAGCCACGAGCCAACCCGT[G/A]GTGTGTTCCAGCCAAATTTGCAATGTTGCAAGTATTTAAGCAGAAGCAAC	GT:PL	0/0:0,6,65
c20031_g4_i1	118	.	C	A	54	PASS	DP=12;VDB=0.193383;SGB=-7.26569;RPB=0.878264;MQB=0.793923;BQB=0.543691;MQ0F=0;ICB=0.778547;HOB=0.28125;AC=3;AN=8;DP4=8,0,4,0;MQ=36;FS=GCTACGCCATCCCTACCGAAGCAGCCCCTGATGGAAGCAGTGGTAGGATG[C/A]ATGATAGTCAAGGGAATCTTGGTACAAACAGTGCTAGGAGCTCCAATGGA	GT:PL	0/1:37,0,22
c20073_g1_i2	284	.	T	C	26.5456	PASS	DP=12;VDB=0.199299;SGB=-0.535564;RPB=0.472367;MQB=1;BQB=0.472367;MQ0F=0;ICB=0.4;HOB=0.125;AC=2;AN=8;DP4=8,0,3,0;MQ=37;FS=GCAATGATGCCACCCGAGACAAAATTCGGGAATTTACTTGCTGAAGCCTT[T/C]GCAAAGGTTTCTGGAGAGACTAGCAATGATGACCGGGATGAAGTGAAGAA	GT:PL	0/0:0,3,30
c20428_g1_i2	2455	.	G	A	84	PASS	DP=12;VDB=0.200896;SGB=-2.0384;RPB=0.896474;MQB=0.95494;BQB=0.896474;MQ0F=0.166667;ICB=0.333333;HOB=0.5;AC=3;AN=6;DP4=5,0,7,0;MQ=28;FS=TGTACCGTCTTTCCAAGGATTTCTTTACAGTAGTATTTGAAGCCACTGTC[G/A]TCGATGGAGACCTTCTATCATGGGCTAGAAAATTAAAAGCGCTTATGGAG	GT:PL	0/1:23,0,69
c18037_g1_i2	240	.	T	C	35.4761	PASS	DP=12;VDB=0.202231;SGB=3.26056;RPB=0.98568;MQB=0.793923;BQB=0.352725;MQ0F=0;ICB=0.416667;HOB=0.444444;AC=2;AN=6;DP4=8,0,4,0;MQ=36;FS=CAGCACTCGGTGGGTACTTTGAAGAAGCTCTGCGAAAGATACCACGCTGA[T/C]GGCAAGCTTTTTGTGTATCCACTGTAGTATCTCGTGCAATCATCTATAGG	GT:PL	0/0:0,12,100
c14775_g1_i1	156	.	C	T	90	PASS	DP=12;VDB=0.205815;SGB=1.24088;RPB=0.11859;MQB=0.372712;BQB=0.813189;MQ0F=0;ICB=0.8;HOB=0.222222;AC=2;AN=6;DP4=6,0,6,0;MQ=34;FS=CGTCCTCAGCATCGTCAAGGCCAGATACTGCGCCACCCCTTTCGGCAAGG[C/T]GGAGGACCAGCTCCAGGAGCAGATGAACGCCAGCATCCGGATGGAGACGG	GT:PL	0/1:55,0,55
c19747_g2_i1	96	.	A	G	25.4731	PASS	DP=12;VDB=0.206307;SGB=1.90845;RPB=0.213796;MQB=0.983051;BQB=0.857404;MQ0F=0;ICB=0.128205;HOB=0.0555556;AC=1;AN=6;DP4=9,0,3,0;MQ=33;FS=TTGTATAATGCAAATTTGGAGTGGAAGTAATTGAGGACCAGGAGCGTCCC[A/G]GTGGTCGATGGATGACCGCTCCTCAGTGATGAGTGATTGACAACGGGTGT	GT:PL	0/0:0,3,25
c19529_g1_i1	386	.	T	G	73	PASS	DP=12;VDB=0.206745;SGB=-2.00771;RPB=0.968069;MQB=1;BQB=0.148458;MQ0F=0;ICB=0.4;HOB=0.125;AC=2;AN=8;DP4=8,0,4,0;MQ=37;FS=CTGGACATGCAATGCAAGGACAAGTTTCTCGTGCAAAGTGTCATTGTGGC[T/G]GAAGACACATTACCAAAGGACATCACTGGGGATATGTTTACCAAACATTC	GT:PL	0/1:53,0,51
c13599_g1_i1	383	.	A	G	48.5776	PASS	DP=12;VDB=0.213368;SGB=2.87247;RPB=0.564628;MQB=0.950952;BQB=0.8618;MQ0F=0;ICB=0.07;HOB=0.03125;AC=1;AN=8;DP4=6,0,5,0;MQ=37;FS=GGTCCAGAAGCTGGCCAAACAGTTCCACATGTCCACATTCATGTCATCCC[A/G]AGGAAGAAAGGGGATTTCGAGAAAAATGATGAAATATATGATGCTATCGA	GT:PL	0/0:0,3,25
c17864_g1_i1	851	.	C	T	140	PASS	DP=12;VDB=0.22253;SGB=-0.381925;RPB=0.174611;MQB=1;BQB=1;MQ0F=0;ICB=0.778547;HOB=0.28125;AC=5;AN=8;DP4=4,0,8,0;MQ=37;FS=GCAATTAAAGCTCCTGGTTTTGGTGAGAGGCGCAAAGCACTTCTTCAAGA[C/T]ATTGCTATTGTTACAGGTGCCGAATATCAATCAAAAGATCTTGGCTTACT	GT:PL	0/1:42,0,37
c20475_g4_i1	1007	.	G	T	42.8122	PASS	DP=12;VDB=0.225386;SGB=-2.00771;RPB=0.236382;MQB=0.793923;BQB=0.98568;MQ0F=0;ICB=0.8;HOB=0.222222;AC=2;AN=6;DP4=8,0,4,0;MQ=35;FS=TTAATTTGCCGAGGGCCAGGTGTAGATGCTTAGTGCCCTTCTTTCTTTCA[G/T]ACCTGAAAACATATTGCTGTTAACTAGTACTATTCCAGTATATGCACACA	GT:PL	0/1:44,0,50
c20694_g6_i2	952	.	T	C	76	PASS	DP=12;VDB=0.228666;SGB=1.26965;RPB=0.220239;MQB=0.982603;BQB=0.864013;MQ0F=0;ICB=1;HOB=0.166667;AC=3;AN=6;DP4=6,0,6,0;MQ=37;FS=AAAAGGATCTGTGAGACTGACCTTGGATTGGTCTCCCAATGTTGTTTGAC[T/C]AAACATGTTTTCAAGGCGAACAAGCAGCAGTATCTTGCAAATGTTGCCCT	GT:PL	0/0:0,12,73
c18320_g1_i2	431	.	C	T	83	PASS	DP=12;VDB=0.244166;SGB=0.686263;RPB=0.896474;MQB=0.95494;BQB=0.13642;MQ0F=0;ICB=0.4;HOB=0.125;AC=2;AN=8;DP4=7,0,5,0;MQ=37;FS=AAGTATGCAGGTCATAAGCCAAGTGTTGATGCAATTGAGTCTGCCCATGA[C/T]AGGATTATCATGCAGAGTTTCTTTGATAGGAAAAAACCAAAAGTGGACCT	GT:PL	0/0:0,9,75
c20903_g2_i3	314	.	G	A	27.8904	PASS	DP=12;VDB=0.249971;SGB=0.0467143;RPB=0.783809;MQB=1.00775;BQB=0.111973;MQ0F=0;ICB=0.4;HOB=0.125;AC=2;AN=8;DP4=6,0,4,0;MQ=37;FS=CTGGGTTGTCTTCTGCCCAAATCACGGAAACACATCATTCAAATGCTGGA[G/A]GGAATGGCACTAGCCATATGAATATGCTCACTGGAAATGGACTATCCATA	GT:PL	0/1:19,3,0
c17746_g1_i2	94	.	T	C	117	PASS	DP=12;VDB=0.252943;SGB=1.89663;RPB=0.896474;MQB=0.896474;BQB=0.6821;MQ0F=0;ICB=0.3;HOB=0.125;AC=3;AN=4;DP4=5,0,7,0;MQ=36;FS=ACTTTTGCTCCCCGGTGTCGGGAGGCACTTCTATGCGCCGCCGTGTGCGG[T/C]GCAGCATATGCCCCAGTAGCTGGCCTGGTCGTACGACTTAACCCGTTGTA	GT:PL	1/1:89,9,0
c19958_g4_i1	253	.	G	T	22.56	PASS	DP=12;VDB=0.26;SGB=0.604408;RPB=0.9;MQB=1;BQB=0.4;MQ0F=0;ICB=0.128205;HOB=0.0555556;AC=1;AN=6;DP4=10,0,2,0;MQ=37;FS=TTTGATGAACGCACAACAAATGCAATATGCGATGCTTGCTTCCACCCTTC[G/T]TCTAGGATTATGATAGCTGCTATTTCATTCCTTCTTGGATACGAAAATGC	GT:PL	0/0:0,9,72
c20244_g3_i1	1038	.	C	A	69	PASS	DP=12;VDB=0.266887;SGB=4.97668;RPB=0.931779;MQB=0.982603;BQB=0.47436;MQ0F=0;ICB=0.3;HOB=0.125;AC=1;AN=4;DP4=6,0,6,0;MQ=37;FS=GGACAACCTTGTCAACCCAAGCTACAAGATTGCAGGATAATGTGTTTTGT[C/A]TCAGAGTTCCTTGTCGGCAAGGCAATTCTGTCTTGAAATTTATGTAAAGT	GT:PL	0/1:101,0,60
c18828_g1_i1	765	.	G	A	52	PASS	DP=12;VDB=0.27062;SGB=-2.00512;RPB=0.397295;MQB=0.94394;BQB=0.310905;MQ0F=0;ICB=0.5;HOB=0.5;AC=2;AN=4;DP4=8,0,4,0;MQ=36;FS=ACACTTTTTCTAATATAATCTTGTACTCTTAGCAACTCTTGTGAGATGTG[G/A]AGTGCATTTGTTGTGAACATAGATCCATAATTAATCTTCAGAGGATCATC	GT:PL	0/1:13,0,78
c19990_g1_i8	154	.	A	T	43.4246	PASS	DP=12;VDB=0.277213;SGB=2.87247;RPB=0.0891517;MQB=0.0297172;BQB=0.297172;MQ0F=0.0833333;ICB=1;HOB=0.5;AC=1;AN=2;DP4=6,0,5,0;MQ=23;FS=TTACATAGTGGTATCCTGAGTAGGGCGGGGTCGGAGACGCCCCGTTTGAA[A/T]TTGCCGGCACCATCCGGTAAGGCTAAATACTACTGAGAGACCGATAGTGA	GT:PL	0/1:72,0,36
c19259_g3_i4	508	.	T	C	40.8879	PASS	DP=12;VDB=0.281254;SGB=-2.00512;RPB=0.493254;MQB=1;BQB=0.493254;MQ0F=0;ICB=0.8;HOB=0.222222;AC=2;AN=6;DP4=8,0,4,0;MQ=37;FS=TTTCAAGTTAATGAGGTATTTGCTGATCATTACTCAAGCCAAAATCCAAT[T/C]GATGTTCCACGAAGTTGGATATGGGACCTCCCAAGACGAACCGTTTACTT	GT:PL	0/1:16,0,22
c18594_g3_i1	186	.	G	A	27.4708	PASS	DP=12;VDB=0.301053;SGB=1.90845;RPB=0.213796;MQB=1;BQB=0.151887;MQ0F=0;ICB=1;HOB=0.5;AC=1;AN=2;DP4=9,0,3,0;MQ=37;FS=GAAGCTGTCCCTGGTGACAACGTCGGTTTCAACGTGAAGAACATCTCTGT[G/A]AAGGATATCCGTCGTGGTTCGGTGTGCTCTGACTCGAAGAACGATCCCGC	GT:PL	0/1:57,0,131
c17226_g1_i2	174	.	A	G	42.9539	PASS	DP=12;VDB=0.301053;SGB=-2.36533;RPB=0.485672;MQB=1;BQB=0.652235;MQ0F=0;ICB=0.4;HOB=0.125;AC=2;AN=8;DP4=9,0,3,0;MQ=37;FS=TCCAGGACCTGCTGAAGAATGTCCGCAGCACGCCGTCCAGCAAGTCTGAC[A/G]GGCAGCACTCGAAATAGCACCAGCTAGGAGGAGGCGAGGAGCAGGCTGCA	GT:PL	0/1:27,0,29
c20490_g3_i1	136	.	G	A	41.5514	PASS	DP=12;VDB=0.309755;SGB=-0.169451;RPB=0.574341;MQB=0.861511;BQB=0.28717;MQ0F=0;ICB=0.8;HOB=0.222222;AC=4;AN=6;DP4=3,0,3,0;MQ=37;FS=GTACTCGAGAAGAAGCTCCCAAGCTGGAGTGGCTTGCAGTCGATCGGGGG[G/A]AGCATGAAGCAGACCAAGCAAAACAAAAACTATGGCTATCGTTGTTGTAA	GT:PL	1/1:25,3,0
c20903_g2_i3	325	.	T	C	67	PASS	DP=12;VDB=0.311141;SGB=-2.21267;RPB=0.47436;MQB=0.864013;BQB=0.304946;MQ0F=0;ICB=1;HOB=0;AC=4;AN=8;DP4=6,0,6,0;MQ=36;FS=TCTGCCCAAATCACGGAAACACATCATTCAAATGCTGGAGGGAATGGCAC[T/C]AGCCATATGAATATGCTCACTGGAAATGGACTATCCATAAGCAACTTGCC	GT:PL	1/1:41,6,0
c14077_g1_i1	351	.	C	A	72	PASS	DP=12;VDB=0.312308;SGB=-5.32332;RPB=0.584657;MQB=0.95494;BQB=0.506703;MQ0F=0;ICB=0.778547;HOB=0.28125;AC=5;AN=8;DP4=7,0,5,0;MQ=37;FS=TCTGATGAGCTAGCGTCTCTTGATCTCAGAGAGGGCAGGAATGTGGTAAC[C/A]TTTACCTTCTCAACTGCAATTGTTGGGAAACAACAGGTTGATTGTCACAT	GT:PL	0/1:43,0,22
c20661_g6_i1	599	.	A	G	27.6227	PASS	DP=12;VDB=0.318564;SGB=-0.535564;RPB=0.263597;MQB=1;BQB=0.829029;MQ0F=0;ICB=0.4;HOB=0.125;AC=2;AN=8;DP4=8,0,3,0;MQ=37;FS=GCTTGCAAGTAAAGTTGCCCAAGTTTTCTGAGACGCTCACTGAGCCATAC[A/G]TGTCCTCCGGGGTTGTACACTGTGTATTATGTTCGTTATCGTCAGAGAAA	GT:PL	0/0:0,3,33
c18847_g2_i1	68	.	C	A	27.9795	PASS	DP=12;VDB=0.327477;SGB=-2.36533;RPB=0.180974;MQB=1;BQB=0.962269;MQ0F=0;ICB=0.4;HOB=0.125;AC=2;AN=8;DP4=9,0,3,0;MQ=37;FS=GTAGGTACCTTCTTGTGGATCCCGAGCTGCCGGATCCGTGAGGATCGAAG[C/A]TTCTGTTAACAGATGCCGAGGAAGAGGAAGATTGGAGGAAGGGGGCAGAA	GT:PL	0/1:23,0,46
c18437_g1_i1	650	.	G	A	38.785	PASS	DP=12;VDB=0.335973;SGB=1.26965;RPB=0.813189;MQB=0.864013;BQB=0.186356;MQ0F=0;ICB=0.8;HOB=0.222222;AC=2;AN=6;DP4=6,0,6,0;MQ=34;FS=TCTAACAGCTAATCAGTGCTTCTTCTGCTGTTGGTCTATCCAGGGGACCA[G/A]TTTTGTCCTTTGATGCCACCAGATCAATGCAAAAAACACCGTCGCTTGCA	GT:PL	0/1:31,0,52
c20283_g2_i5	169	.	A	G	131	PASS	DP=12;VDB=0.344079;SGB=3.4383;RPB=0.811069;MQB=0.0853036;BQB=0.707404;MQ0F=0.333333;AC=4;AN=4;DP4=3,0,9,0;MQ=24;FS=TCACCGACGTACTCTCCTACATCACCATCATATTCACAACCAAGTCCGTC[A/G]TACAGTCCAACGAGCCCATTCAACACCTCCGGGGGACCTAGCCCAGATTA	GT:PL	1/1:101,15,0
c18889_g4_i1	104	.	T	C	21.61	PASS	DP=12;VDB=0.345596;SGB=1.90845;RPB=0.995736;MQB=0.707404;BQB=0.382304;MQ0F=0;ICB=0.3;HOB=0.125;AC=1;AN=4;DP4=9,0,3,0;MQ=36;FS=GGCGATCTAGGCATGACCAGAGTGAAGGTGGGGTAACACCCACTGGAGGC[T/C]CGAACCGATTAACGTTGAAAAGTTACCGGATGAGTTGTGTTTAGGGGTGA	GT:PL	0/0:0,6,53
c20625_g3_i1	337	.	C	T	30.9835	PASS	DP=12;VDB=0.348933;SGB=-2.00512;RPB=0.310905;MQB=1;BQB=0.444281;MQ0F=0;ICB=0.5;HOB=0.5;AC=2;AN=4;DP4=8,0,4,0;MQ=37;FS=CAAGACGTCTACAAGATCGGCGGTATCGGAACCGTACCAGTCGGCCGTGT[C/T]GAAACCGGTGTCCTCAAGCCGGGTATGGTCGTCACCTTCGCCCCACAAGC	GT:PL	0/1:48,0,84
c19163_g2_i3	203	.	G	C	121	PASS	DP=12;VDB=0.357952;SGB=1.93375;RPB=0.263597;MQB=0.309786;BQB=0.221971;MQ0F=0.25;ICB=0.128205;HOB=0.0555556;AC=5;AN=6;DP4=3,0,8,0;MQ=29;FS=CTGAATATTTACTGTCATTTTTTTCCATTTTTCAGTACCTCACAGGCAAA[G/C]CCACAACTCAATGTTACCCAGGTGGCTCCAATTAATCCTCAAGCTCCATC	GT:PL	0/1:0,3,36
c20625_g3_i1	343	.	C	T	38.4975	PASS	DP=12;VDB=0.360777;SGB=-2.00512;RPB=0.397295;MQB=1;BQB=0.878264;MQ0F=0;ICB=0.5;HOB=0.5;AC=2;AN=4;DP4=8,0,4,0;MQ=37;FS=GTCTACAAGATCGGCGGTATCGGAACCGTACCAGTCGGCCGTGTCGAAAC[C/T]GGTGTCCTCAAGCCGGGTATGGTCGTCACCTTCGCCCCACAAGCCATCTC	GT:PL	0/1:58,0,69
c19678_g1_i1	516	.	T	A	96	PASS	DP=12;VDB=0.368038;SGB=1.26965;RPB=0.864013;MQB=0.982603;BQB=0.660716;MQ0F=0;ICB=1;HOB=0.166667;AC=3;AN=6;DP4=6,0,6,0;MQ=37;FS=AGCCCCATGAATGGAGCGGATCATTCTCCTGTGACTGCAAATGGTTTGCC[T/A]TCTGCTCCACATAGCCCCATGAATGGCATGGATCATTCACCCCAGGTCAC	GT:PL	1/1:57,6,0
c20104_g2_i5	261	.	C	A	75	PASS	DP=12;VDB=0.369149;SGB=6.14845;RPB=0.793923;MQB=0.236382;BQB=0.272074;MQ0F=0.583333;AC=2;AN=2;DP4=4,0,8,0;MQ=15;FS=CCTCCCGAGAGAGCACAACAGCAGCCCATCTTTGAAGAGGACAAACCTGG[C/A]GCACAACAGGGATCTGCTCGTGGCCAAAAAGAAATGAACCACTCTTTAGT	GT:PL	1/1:98,8,0
c19193_g3_i1	470	.	T	C	30.3366	PASS	DP=12;VDB=0.37344;SGB=1.90845;RPB=0.995736;MQB=1;BQB=0.933909;MQ0F=0;ICB=0.3;HOB=0.125;AC=1;AN=4;DP4=9,0,3,0;MQ=37;FS=TAGACACCGAGCTGGCCCTTCAAGTTGGAAGACGTACAAATCGTGCCTAA[T/C]TTCACCACATTATGTTGTATACTCTCGCCTAGCCACATCTACAAGATGGT	GT:PL	0/0:0,24,128
c20906_g4_i1	69	.	A	G	21.2133	PASS	DP=12;VDB=0.37344;SGB=-2.36533;RPB=0.898672;MQB=1;BQB=0.962269;MQ0F=0;ICB=0.8;HOB=0.222222;AC=2;AN=6;DP4=9,0,3,0;MQ=37;FS=TTACATCAATGGACATCAGCAACCTGAGAGTATTGTGTGGAAGGAATTCA[A/G]AGACAACTTTATCTTACACCATACTCCTGTGAGTGCGATGAAGCTCAAGA	GT:PL	0/0:0,3,20
c20625_g3_i1	346	.	T	A	42.0886	PASS	DP=12;VDB=0.378793;SGB=-2.00512;RPB=0.397295;MQB=1;BQB=0.543691;MQ0F=0;ICB=0.5;HOB=0.5;AC=2;AN=4;DP4=8,0,4,0;MQ=37;FS=TACAAGATCGGCGGTATCGGAACCGTACCAGTCGGCCGTGTCGAAACCGG[T/A]GTCCTCAAGCCGGGTATGGTCGTCACCTTCGCCCCACAAGCCATCTCGAC	GT:PL	0/1:55,0,85
c18641_g1_i1	162	.	G	T	26.5757	PASS	DP=12;VDB=0.392388;SGB=1.90845;RPB=0.596251;MQB=1;BQB=0.485672;MQ0F=0;ICB=0.128205;HOB=0.0555556;AC=1;AN=6;DP4=9,0,3,0;MQ=37;FS=TGAGTTGTGGTACACGGCCGGCGACGAGCGAGATGTCTGAATACCAGAAC[G/T]TTGTCGGGGGAAGGCTGAAGCTGAAGGGGAAAGCACTGGATGTGAAGGAA	GT:PL	0/0:0,21,136
c20694_g6_i2	218	.	T	C	52	PASS	DP=12;VDB=0.397076;SGB=-7.26569;RPB=0.968069;MQB=1;BQB=0.397295;MQ0F=0;ICB=0.778547;HOB=0.28125;AC=3;AN=8;DP4=8,0,4,0;MQ=37;FS=CATTCCCTATTGATGACCATGGTACTCTGAAGACTGTGGTGCAATACTTC[T/C]TGGAGACTTACGGCTTCAGTATTCAGCACACCAGTTTGCCTTGCTTGCAA	GT:PL	0/0:0,3,36
c19296_g2_i3	345	.	G	A	79	PASS	DP=12;VDB=0.40105;SGB=1.36429;RPB=0.11859;MQB=0.0508243;BQB=0.304946;MQ0F=0.583333;ICB=1;HOB=0.21875;AC=3;AN=8;DP4=6,0,6,0;MQ=15;FS=TTCACCAAGGCTCGCGGACCATAGTTCTTTTCCTGATACCTTCTTCCCTC[G/A]GCAACAATTTGCCCATGTAAATGACTGGGGCATGGCATGCTTCCTGTTCC	GT:PL	0/0:0,3,4
c20730_g1_i2	693	.	A	G	61	PASS	DP=12;VDB=0.405004;SGB=-2.36458;RPB=0.253351;MQB=0.253351;BQB=0.760054;MQ0F=0;ICB=0.778547;HOB=0.28125;AC=3;AN=8;DP4=7,0,5,0;MQ=34;FS=AAAAATGATGCTCGTTTGATTGCAAAGGAGGAACAATGCCAAACTGTGCT[A/G]TCTCCCGAGCTAGCGAATCCTAAAGCAGTTGGATCTTCAGTCAAAGTTGA	GT:PL	0/1:46,0,25
c16433_g1_i1	166	.	C	A	48.058	PASS	DP=12;VDB=0.407747;SGB=-2.22809;RPB=0.864013;MQB=0.931779;MQSB=0.432745;BQB=0.220239;MQ0F=0.25;ICB=0.166667;HOB=0.5;AC=4;AN=8;DP4=5,1,4,2;MQ=24;FS=TCGAACTTTCCACCCCAAATCGTACGATCCAAAGAGTGTAAGAGCTTGAC[C/A]GCTCTATCATGATCATCGTACGGGAGCACGTCCACATTGGCCCTCATGTT	GT:PL	1/1:56,6,0
c9804_g1_i1	237	.	T	C	35.2072	PASS	DP=12;VDB=0.411594;SGB=-2.36533;RPB=0.962269;MQB=1;BQB=0.540433;MQ0F=0;ICB=0.8;HOB=0.222222;AC=2;AN=6;DP4=9,0,3,0;MQ=37;FS=TATTGATATCTGTTTATAACATCGTCCAGGAGCAGATGTAGTGCCGCGTG[T/C]AAACACGAAGCGGCAAAGGTGTTTCTGCCCATGTGGATTTTTTGCGTTAC	GT:PL	0/1:26,0,19
c5900_g1_i2	174	.	G	T	70	PASS	DP=12;VDB=0.41447;SGB=-2.16847;RPB=0.542126;MQB=0.660716;BQB=0.11859;MQ0F=0;ICB=0.333333;HOB=0.5;AC=3;AN=6;DP4=6,0,6,0;MQ=35;FS=GCTGCGACCTCTACGGCCTCCAGATCCTCGCCGACGGCATCCAGGACGAC[G/T]CCGGCAACGTCACCCGCTTCGTCATGCTCGCGCGGGAGCCCATCATCCCG	GT:PL	0/1:65,0,20
c11466_g1_i2	198	.	C	G	35.4726	PASS	DP=12;VDB=0.421803;SGB=-7.26569;RPB=0.646425;MQB=0.94394;BQB=0.493254;MQ0F=0.166667;ICB=0.4;HOB=0.125;AC=2;AN=8;DP4=8,0,4,0;MQ=30;FS=CAGGTGTTTAATGAGATAAGCTCAAGGGACATGGAGGAGATCAACGTTCT[C/G]AAGGGCCTTCCGGATAACTTCATTTTCATGGGCATCCTCACTGGCACCGT	GT:PL	0/0:0,3,33
c19084_g2_i2	895	.	T	C	68	PASS	DP=12;VDB=0.427991;SGB=1.36429;RPB=0.542126;MQB=0.982603;BQB=0.304946;MQ0F=0;ICB=0.4;HOB=0.125;AC=2;AN=8;DP4=6,0,6,0;MQ=37;FS=ATGGGAACCAAAAAACATCTTTGTAGATTTCTAATTGCATTGCACTGCAC[T/C]GGGCAGGTGAGGCTGCCTAAGAGTTTAGAGCTTCCGTATTACATATGTTT	GT:PL	0/0:0,3,35
c20130_g4_i1	279	.	C	T	32.8216	PASS	DP=12;VDB=0.440791;SGB=1.90845;RPB=0.0691871;MQB=0.962269;BQB=0.652235;MQ0F=0.0833333;ICB=0.3;HOB=0.125;AC=1;AN=4;DP4=9,0,3,0;MQ=33;FS=ATTCTATCCATGCATTGAATAATCATGCGATTGGTGCCTTATCAGGATAG[C/T]TCTTGCAGAAATCATGCTAGCTGCACCTGGATCAGATATGGTGAGATTCA	GT:PL	0/1:65,0,82
c16767_g1_i1	173	.	A	G	34.1714	PASS	DP=12;VDB=0.450604;SGB=-2.36533;RPB=0.540433;MQB=1;BQB=0.25042;MQ0F=0;ICB=0.3;HOB=0.125;AC=3;AN=4;DP4=9,0,3,0;MQ=37;FS=AGATATTACGGTCAATCCTGGTCAACGCAGCATAGGTGGATTGGATGGCT[A/G]GGTCGCCCCTCGACATCTCCGTGAGTTGAGGACAATAAGCTGTTCTTGGT	GT:PL	0/1:31,0,115
c20818_g5_i1	81	.	A	G	24.7531	PASS	DP=12;VDB=0.450604;SGB=-2.36533;RPB=0.933909;MQB=1;BQB=0.995736;MQ0F=0;ICB=0.4;HOB=0.125;AC=2;AN=8;DP4=9,0,3,0;MQ=37;FS=CTGCGCTCTCTGTCCAGTGATCTTCGGGGGGATCTGGGTACCCTTGATTC[A/G]CCGACGGCCTACTCCTCGCCTCCCACCTTCCAGGGTGGATCCGGGAATGG	GT:PL	0/0:0,3,30
c19619_g2_i9	670	.	A	G	62	PASS	DP=12;VDB=0.459448;SGB=-7.26569;RPB=0.746718;MQB=1;BQB=0.878264;MQ0F=0;ICB=1;HOB=0.21875;AC=5;AN=8;DP4=8,0,4,0;MQ=37;FS=ACGAGAGCCGTCGGATCGTGCGTGGATGGCTCGGATCATCCACAGGTACT[A/G]TTTCATGCGGGACCCACAATATGTTTAGGTGGGACCCACGTGCGGGACCC	GT:PL	0/0:0,9,82
c19440_g6_i1	119	.	T	C	51	PASS	DP=12;VDB=0.484771;SGB=3.26056;RPB=0.493254;MQB=1;BQB=0.968069;MQ0F=0;ICB=0.07;HOB=0.03125;AC=1;AN=8;DP4=8,0,4,0;MQ=37;FS=GCGCCGCCCCGCGCGAGATCCGCTCCGCGTGCCCCGCCGCCGCACTGCTG[T/C]CGAGATATAGAGGTGTCGTCTCCGGCATCGGGTTCCACGGAGAGTTGTTG	GT:PL	0/0:0,3,35
c20730_g1_i2	699	.	C	T	70	PASS	DP=12;VDB=0.485334;SGB=-2.36458;RPB=0.331306;MQB=0.253351;BQB=0.0194886;MQ0F=0;ICB=0.778547;HOB=0.28125;AC=3;AN=8;DP4=7,0,5,0;MQ=34;FS=GATGCTCGTTTGATTGCAAAGGAGGAACAATGCCAAACTGTGCTATCTCC[C/T]GAGCTAGCGAATCCTAAAGCAGTTGGATCTTCAGTCAAAGTTGAAATCCA	GT:PL	0/1:48,0,20
c12409_g1_i1	393	.	C	T	49.0452	PASS	DP=12;VDB=0.491115;SGB=-2.00771;RPB=0.793923;MQB=1;BQB=0.968069;MQ0F=0;ICB=0.4;HOB=0.125;AC=2;AN=8;DP4=8,0,4,0;MQ=37;FS=CATAGGGTTGTGAAATCAGCAGGCCCAAAAGGTCATATTCTTAATTTGGG[C/T]CACGGTGTGCTACAAAAAACACCTGAAGAAGCTGTAGCACATTTCTTTGA	GT:PL	0/1:39,0,84
c19623_g1_i4	539	.	C	G	35.2806	PASS	DP=12;VDB=0.509904;SGB=1.11484;RPB=0.861511;MQB=0.861511;BQB=0.28717;MQ0F=0;ICB=0.3;HOB=0.125;AC=1;AN=4;DP4=3,0,3,0;MQ=37;FS=TTCCAGGAGGACGATGAGGGGGAGGAGGAGGGTCCAGACTTCTCGACCCC[C/G]ACCATAGTCGAGTCGCTCAAGGCGCTGAATAAGAAGGTCGCCCAGGTCTG	GT:PL	0/0:0,3,22
c20554_g1_i4	154	.	G	A	56	PASS	DP=12;VDB=0.510154;SGB=1.39949;RPB=0.202566;MQB=1.01283;BQB=0.202566;MQ0F=0;ICB=0.3;HOB=0.125;AC=1;AN=4;DP4=3,0,4,0;MQ=37;FS=CTTCCCCACTGCGAGGTCGACGCGGTGGACCCTAAGAGCCGGCACAAGGG[G/A]AAGCTGGAGACAGAGAGCCTGCTGACCTCCCGCGGCGTGAACTGGACGTC	GT:PL	0/1:87,1,0
c19327_g4_i1	500	.	T	C	99	PASS	DP=12;VDB=0.513814;SGB=-2.05683;RPB=0.935451;MQB=0.584657;MQSB=0.983051;BQB=0.896474;MQ0F=0;ICB=0.8;HOB=0.222222;AC=4;AN=6;DP4=4,1,5,2;MQ=30;FS=CCCAAGAGCACCACTTGACTCGCCACAAAGGCTAGCCACTTAGGCACTTG[T/C]CAAGCTCCCTTGGTCACCTTGATGCCGCCTCCACTAAGGAGCTTCTCCAC	GT:PL	0/1:57,0,36
c18415_g1_i3	1023	.	T	A	31.6458	PASS	DP=12;VDB=0.516498;SGB=-2.00512;RPB=0.646425;MQB=0.793923;BQB=0.996401;MQ0F=0.0833333;ICB=0.128205;HOB=0.0555556;AC=1;AN=6;DP4=8,0,4,0;MQ=33;FS=GACTAGTACTTCTACTGGACTTGAGTTGCCAACTTGTCACCTGTGGTCTC[T/A]ACTAATAAATGCTGCCTGAGTGTATGCATTGCTTATAGGCCAACTTCGCT	GT:PL	0/0:0,1,25
c20730_g1_i2	703	.	C	G	54	PASS	DP=12;VDB=0.521429;SGB=-2.36458;RPB=0.506703;MQB=0.253351;BQB=0.253351;MQ0F=0;ICB=0.778547;HOB=0.28125;AC=3;AN=8;DP4=7,0,5,0;MQ=34;FS=CTCGTTTGATTGCAAAGGAGGAACAATGCCAAACTGTGCTATCTCCCGAG[C/G]TAGCGAATCCTAAAGCAGTTGGATCTTCAGTCAAAGTTGAAATCCATGAA	GT:PL	0/1:35,0,24
c18557_g5_i3	204	.	G	A	37.6714	PASS	DP=12;VDB=0.522837;SGB=-2.00512;RPB=0.697274;MQB=1;BQB=0.352725;MQ0F=0;ICB=0.8;HOB=0.222222;AC=2;AN=6;DP4=8,0,4,0;MQ=37;FS=GTGCAAACTCTGTATGGGTATAGTGTCTGGGACAGGTTGCGGTCCCTCGT[G/A]AATCTGGTGAAGATGATCTCGGAGCAGAGCTCTACCCCAGCTCCAACGAA	GT:PL	0/1:36,3,0
c19172_g1_i9	454	.	C	T	57	PASS	DP=12;VDB=0.522837;SGB=-7.26569;RPB=1;MQB=0.594978;BQB=0.968069;MQ0F=0.25;ICB=0.778547;HOB=0.28125;AC=3;AN=8;DP4=8,0,4,0;MQ=27;FS=GCTGCCAAAACTGTTTACCAGGTGATCCATTCTGCTCGCGCAAATGCAGC[C/T]CACAACCACGGATTGGATCCTGATAAGCTCATTGTTGAGGAGGCCTTTGT	GT:PL	0/1:27,0,29
c16068_g1_i1	426	.	T	G	24.3455	PASS	DP=12;VDB=0.559209;SGB=-2.36533;RPB=0.962269;MQB=1;BQB=0.962269;MQ0F=0;ICB=0.8;HOB=0.222222;AC=2;AN=6;DP4=9,0,3,0;MQ=37;FS=TTACCGTGGATCACGAACAGGAATACGGCCATCCCGCCCCGGCGAGGTGC[T/G]GCTCGGCGCCATCGAATGTGACCGAGCTCATCAAAGCCGTGGACGGAGTG	GT:PL	0/0:0,6,60
c17025_g1_i1	81	.	A	G	43.3379	PASS	DP=12;VDB=0.560696;SGB=-2.00771;RPB=0.310905;MQB=1;BQB=0.838046;MQ0F=0;ICB=0.5;HOB=0.5;AC=2;AN=4;DP4=8,0,4,0;MQ=37;FS=ATAGGCAGCTGATCACCTGCAACTGCAAGAAGAAGCAGCGTCGAGAGCCA[A/G]GAAACACTAGCACGCACGCAGCTAGCTAGTTTCAGTTTCCAATTCCATAT	GT:PL	0/1:38,0,27
c17227_g1_i1	322	.	C	T	64	PASS	DP=12;VDB=0.573211;SGB=-2.00771;RPB=0.793923;MQB=1;BQB=0.746718;MQ0F=0;ICB=1;HOB=0.166667;AC=3;AN=6;DP4=8,0,4,0;MQ=37;FS=TGACCAAAAAGACATTTGGAGATCCTTATGCTTTCCCAGCATAGACTACA[C/T]GTTTTACTGTGCCATTTCTTTTCCTGTACACTGTTTTGTTGTGCGGATAC	GT:PL	0/1:44,0,88
c20974_g1_i2	284	.	G	A	30.9891	PASS	DP=12;VDB=0.573211;SGB=-7.26569;RPB=0.10502;MQB=0.397295;BQB=0.543691;MQ0F=0.333333;ICB=0.778547;HOB=0.28125;AC=3;AN=8;DP4=8,0,4,0;MQ=24;FS=CGATGCTTCCTTCGTCGCCGGTGGCCAGGAAGCACAATTGCTGGTCCAGA[G/A]TGGCCTGCAGAGCCAGCAGCAGTTCACTACCGTGCGCTATTTCCCTGCAG	GT:PL	0/0:0,6,33
c20730_g1_i2	709	.	A	G	54	PASS	DP=12;VDB=0.575151;SGB=-2.36458;RPB=0.194886;MQB=0.253351;BQB=0.838008;MQ0F=0;ICB=0.778547;HOB=0.28125;AC=3;AN=8;DP4=7,0,5,0;MQ=34;FS=TGATTGCAAAGGAGGAACAATGCCAAACTGTGCTATCTCCCGAGCTAGCG[A/G]ATCCTAAAGCAGTTGGATCTTCAGTCAAAGTTGAAATCCATGAAGGGCGT	GT:PL	0/1:34,0,52
c20730_g1_i2	350	.	A	G	39.0919	PASS	DP=12;VDB=0.578719;SGB=-0.535564;RPB=0.920044;MQB=1;BQB=0.0497871;MQ0F=0;ICB=0.4;HOB=0.125;AC=2;AN=8;DP4=8,0,3,0;MQ=37;FS=AGTTGCATGCTCATATATGAACGAAAAAGTTGTCTCCTCAAGTGAAACCA[A/G]GGTGGGAAATTCATTCAGCCCAATGAACGCTCTGATTGAAATCAAGTACT	GT:PL	0/0:0,3,31
c19200_g1_i2	813	.	T	C	23.9947	PASS	DP=12;VDB=0.578719;SGB=1.56341;RPB=0.360295;MQB=1;BQB=0.263597;MQ0F=0;ICB=0.3;HOB=0.125;AC=1;AN=4;DP4=8,0,3,0;MQ=37;FS=CATTCCATGGTGCTAAACATCTCGAAGATGACCGGAGAGGATGCGGGTGT[T/C]ACTGAAGCATATGGAGCAATAGCAGACTGCTACACCGAGCTTGGTGAGCT	GT:PL	0/1:56,0,47
c20472_g7_i3	321	.	A	G	76	PASS	DP=12;VDB=0.588406;SGB=-2.36458;RPB=0.838008;MQB=0.935451;BQB=0.0974428;MQ0F=0;ICB=0.778547;HOB=0.28125;AC=3;AN=8;DP4=7,0,5,0;MQ=32;FS=CATTGGGCTCGTCAAGGCGTTATGCACCTACTTCGACAGGTACGGCGGCA[A/G]CGCCAACTTGCTCGCCTCTGGCTACTCCCGCAGCACCGGGCTCGGCGTCG	GT:PL	0/1:33,0,10
c16756_g1_i1	142	.	T	C	86	PASS	DP=12;VDB=0.59074;SGB=6.20246;RPB=0.194886;MQB=0.95494;BQB=0.95494;MQ0F=0;ICB=1;HOB=0.5;AC=1;AN=2;DP4=5,0,7,0;MQ=37;FS=CAACCACTTCATGCCTACTCGCTATGGTCTTGATGTTGACCTCAAGTCGG[T/C]TGTTACATCGGAAGCTCTTAAGGACCCCTCTCAGCGCATTGCTGCCCGCA	GT:PL	0/1:115,0,89
c18065_g2_i1	516	.	A	G	20.2105	PASS	DP=12;VDB=0.6;SGB=0.604408;RPB=0.5;MQB=1;BQB=0.3;MQ0F=0;ICB=0.07;HOB=0.03125;AC=1;AN=8;DP4=10,0,2,0;MQ=37;FS=CCAGAACACCAACAGGAGTGCAAGTAAGAAGATGAAGCAGGAGACACCTC[A/G]GGATGGGGCTTCTTCGGATCCCCCCGCAGATGCAAAAAGTCTGGCGGCTT	GT:PL	0/0:0,3,25
c20345_g4_i1	673	.	C	A	59	PASS	DP=12;VDB=0.605835;SGB=-3.04071;RPB=0.594978;MQB=0.793923;BQB=0.913799;MQ0F=0.583333;ICB=0.07;HOB=0.03125;AC=7;AN=8;DP4=4,0,8,0;MQ=15;FS=TTTATTGTCAAATCACACCAAGTTCGGAGACTGCTGCTCACTGGCCGACT[C/A]TAATGAGTGGCCTTGATCCATTCTTATGTGATGACAACAGCAATAGTGAC	GT:PL	1/1:22,3,0
c12549_g1_i1	191	.	T	C	53	PASS	DP=12;VDB=0.60592;SGB=3.78388;RPB=0.331306;MQB=0.838008;BQB=0.253351;MQ0F=0;ICB=0.3;HOB=0.125;AC=1;AN=4;DP4=7,0,5,0;MQ=36;FS=ATCGCCGAGTACCTCATCGGCGACCCGCCGCAGCGCGCCGAGGCCATCAT[T/C]GACAGCGGCAGCAACCTCGTGTGGACGCAGTGCTCCAGCTGCCGCTCATC	GT:PL	0/1:86,0,18
c17027_g1_i1	138	.	A	G	23.1018	PASS	DP=12;VDB=0.607612;SGB=-0.535564;RPB=0.594025;MQB=0.716531;BQB=0.979382;MQ0F=0;ICB=0.4;HOB=0.125;AC=2;AN=8;DP4=8,0,3,0;MQ=35;FS=CTCTACGCCAAGCTGGACTCCGCGTACTCGGGCGACGACGACGAAGACAC[A/G]GAGGACGAGGACGACGAGGCCTACCTCAAGCGCTTCGACAACGAGGTCGC	GT:PL	0/0:0,9,80
c19788_g3_i7	347	.	A	T	37.0887	PASS	DP=12;VDB=0.692431;SGB=-2.00512;RPB=0.98568;MQB=0.352725;BQB=0.746718;MQ0F=0.0833333;ICB=1;HOB=0.21875;AC=3;AN=8;DP4=8,0,4,0;MQ=30;FS=GACAACACACAGCAGTTCGACGGGTGCAGGAAAACTGGCAAGGATCAAAG[A/T]GCATGAAGAGATGAAAAGCTTATTTTGGTGCTGACCTATCTTTTGTTTCT	GT:PL	0/0:0,3,35
c20391_g1_i8	356	.	G	A	26.0514	PASS	DP=12;VDB=0.703527;SGB=-2.00512;RPB=0.397295;MQB=0.94394;BQB=0.352725;MQ0F=0;ICB=0.8;HOB=0.222222;AC=2;AN=6;DP4=8,0,4,0;MQ=36;FS=GCCCTGTCGCCGACGTTGGAAGCCAGTCAAATGCAAGAAGCTGAATCACA[G/A]CTGGTGCTTTGTCCTCTGCATGCGGCAATGCTAGCTGAAGAAGCGCTGGC	GT:PL	0/1:19,0,63
c16983_g1_i1	870	.	C	T	41.4233	PASS	DP=12;VDB=0.720889;SGB=3.78388;RPB=0.760054;MQB=0.95494;BQB=0.838008;MQ0F=0;ICB=0.128205;HOB=0.0555556;AC=1;AN=6;DP4=7,0,5,0;MQ=37;FS=GATCCACCAAATCAAGATCAATATTATTCAGCGGAAGATATGGCATCAAA[C/T]TCATCTATTGGTAGACCTATCTTCTACCCGGGATATCCTGCTACTGGTGT	GT:PL	0/0:0,3,25
c20414_g5_i1	152	.	T	C	64	PASS	DP=12;VDB=0.728443;SGB=3.78388;RPB=0.838008;MQB=0.95494;BQB=0.506703;MQ0F=0;ICB=1;HOB=0.5;AC=1;AN=2;DP4=7,0,5,0;MQ=37;FS=GGCTTTCAGCATCACGTCTAACATATCATCTCATTTGATTTTACTTGCTT[T/C]TCTCCAGTCCTGAGAAATCATTTTCAATCCTCTACTTTCAATAGAGATGC	GT:PL	0/1:92,0,103
c20629_g1_i1	277	.	A	G	82	PASS	DP=12;VDB=0.757606;SGB=0.686263;RPB=0.95494;MQB=0.95494;BQB=0.40926;MQ0F=0;ICB=1;HOB=0.21875;AC=3;AN=8;DP4=7,0,5,0;MQ=37;FS=GGTCCATTTGCAAGACCAAGTAACATTCTTCATATCCACCGCTACTCTCC[A/G]AATGATATCACTGCACAGTGTAGATTTGAAGCTTTTGAAAGACAGATGAA	GT:PL	0/0:0,3,21
c19634_g1_i7	621	.	T	A	23.3768	PASS	DP=12;VDB=0.764235;SGB=1.11484;RPB=1;MQB=1;BQB=1;MQ0F=0;ICB=0.3;HOB=0.125;AC=3;AN=4;DP4=1,0,3,0;MQ=34;FS=ATCCATATGATATGACATACTTATCCTATAGGGGTTTTTTAGTTATTTTT[T/A]AAAATCTTCTATTCTACTCCTTCCTCCCTTGATTCATGGAGCTTTTGGTC	GT:PL	1/1:56,9,0
c18456_g3_i1	349	.	C	T	37.6604	PASS	DP=12;VDB=0.764235;SGB=1.90845;RPB=0.707404;MQB=1;BQB=0.485672;MQ0F=0;ICB=0.416667;HOB=0.375;AC=2;AN=8;DP4=9,0,3,0;MQ=37;FS=GCCATTATCAGCCAGCGTGGTGAAGCTCGTAGTGAGCACGAGGCTAGTCG[C/T]CGCTTGAAGACTGAACTACTTATTCAGATGGATGGCTTGACAAAGACAAA	GT:PL	0/0:0,9,67
c20851_g1_i6	320	.	T	G	85	PASS	DP=12;VDB=0.781662;SGB=-0.821;RPB=0.950952;MQB=0.950952;BQB=0.148586;MQ0F=0;ICB=0.333333;HOB=0.5;AC=3;AN=6;DP4=5,0,6,0;MQ=37;FS=CCATTCAGACTTTTCTGCTTGCGGAATGTTCTTTTCACTGTGCAGCACAA[T/G]TTGGTTGTATGGGTAGCCTGACAAACTTGGATCTGAATTCAGTACACATT	GT:PL	0/1:19,0,29
c19347_g4_i1	424	.	T	C	42.3559	PASS	DP=12;VDB=0.784982;SGB=3.26056;RPB=0.746718;MQB=1;BQB=0.087379;MQ0F=0;ICB=1;HOB=0.5;AC=1;AN=2;DP4=8,0,4,0;MQ=37;FS=GACACCGGCACATCCTGGCTCGGAGGTCCACAAGACCAAATCAATGACAT[T/C]GTCACCGCTACCAATGCTCAATACGACTTCGTCAATGAGCTCTACTACGT	GT:PL	0/1:71,0,92
c18362_g3_i1	87	.	G	A	71	PASS	DP=12;VDB=0.796638;SGB=-2.21267;RPB=0.304946;MQB=0.982603;BQB=0.982603;MQ0F=0;ICB=0.8;HOB=0.222222;AC=4;AN=6;DP4=6,0,6,0;MQ=37;FS=GCTGCCTCTTTTGCTGGAAAGGCTTATGGTCAGGTTGGGCAAGGACTCCC[G/A]GTGGCTGCTTCTGGGTTGGCCATTGTCATGGGATTGAATCTTCTGGAGGT	GT:PL	0/1:39,0,68
c12646_g1_i1	120	.	C	A	48.2602	PASS	DP=12;VDB=0.811811;SGB=3.26056;RPB=1;MQB=1;BQB=0.10502;MQ0F=0;ICB=1;HOB=0.5;AC=1;AN=2;DP4=8,0,4,0;MQ=37;FS=GCCTGCACCGCTGAGTTCGATCGAGGCCCTGCATGGCGCTGCTGTGCTTG[C/A]GTGATCCTACATGTATGTGTTTAGGAGCTCTGTTGCTTGTAACTGCTGCG	GT:PL	0/1:77,0,110
c20301_g4_i10	488	.	G	A	71	PASS	DP=12;VDB=0.817917;SGB=1.26965;RPB=0.982603;MQB=0.864013;BQB=0.47436;MQ0F=0.0833333;ICB=0.5;HOB=0.5;AC=2;AN=4;DP4=6,0,6,0;MQ=33;FS=CTGATCAAGTTTTTGATATTTGTTTCTTTCATCGCTATTTTGATTGTCTT[G/A]ATAGTATTCCTTCATATGACCTTGCGAGATATATTTGTGTGTTTTCTGGC	GT:PL	0/1:81,0,65
c15505_g1_i1	205	.	A	G	75	PASS	DP=12;VDB=0.828494;SGB=-2.00512;RPB=1;MQB=0.793923;MQSB=1;BQB=0.236382;MQ0F=0;ICB=0.416667;HOB=0.444444;AC=4;AN=6;DP4=8,0,3,1;MQ=36;FS=GCGTACTCCAACTCCGCGGGGATGCTGGTAGGGGAGGTGTGTTCCTCCTT[A/G]TCGCCAGCGGGGACGCACTGCCTAGCGCCTCAGCTTTCCGTCTCCGACCA	GT:PL	1/1:90,9,0
c20030_g1_i2	329	.	C	T	23.0568	PASS	DP=12;VDB=0.862456;SGB=-2.00512;RPB=0.697274;MQB=1;BQB=0.087379;MQ0F=0;ICB=0.8;HOB=0.222222;AC=2;AN=6;DP4=8,0,4,0;MQ=37;FS=TCAAGAAGAACCCTTTTTGGTGGCATCGCTCTGCTGGGTGGCTTTTATGT[C/T]GCACAGACAATCTCTCTGTCTTTTGGTGCATTGGCTGTGAATGATGTTAT	GT:PL	0/1:42,0,49
c16381_g1_i1	131	.	C	T	22.3217	PASS	DP=12;VDB=0.862672;SGB=1.90845;RPB=0.596251;MQB=1;BQB=0.811069;MQ0F=0;ICB=0.128205;HOB=0.0555556;AC=1;AN=6;DP4=9,0,3,0;MQ=37;FS=ACATGAGGATGAAGAAGCTATTTGCTTGGAAGGGGATAAAATCTGATATC[C/T]CACACTTTGTGAAGCATTGCATGGTCTGCCAATAGGCCAAACCTGACAGA	GT:PL	0/0:0,3,25
c19729_g5_i1	136	.	G	C	60	PASS	DP=12;VDB=0.882441;SGB=0.0813577;RPB=0.829029;MQB=1;BQB=0.0803926;MQ0F=0;ICB=0.8;HOB=0.222222;AC=4;AN=6;DP4=3,0,8,0;MQ=37;FS=CGGCCCGACGGCAGCAAGTCCGACGACGTCGAGATCCCGCTCGACCAGCC[G/C]ACCATGATCCACGACTTCGCCATCACCGAGAACTTCGTCGTCGTGCCCGA	GT:PL	1/1:29,3,0
c20113_g5_i2	250	.	C	A	40.6655	PASS	DP=12;VDB=0.900941;SGB=-2.36458;RPB=0.760054;MQB=0.95494;BQB=0.194886;MQ0F=0;ICB=0.778547;HOB=0.28125;AC=3;AN=8;DP4=7,0,5,0;MQ=37;FS=AGCCTTAATGGTCCAGTGTAACAATACAGAACTGATGCTGAGTTACAACA[C/A]CCTGATCTGATCTGATCCCTCAACTCCAATGTAACCCTTAACAGCTCATC	GT:PL	0/0:0,3,28
c20909_g8_i4	529	.	C	T	20.6373	PASS	DP=12;VDB=0.908252;SGB=2.63855;RPB=0.924449;MQB=0.803868;BQB=0.0401934;MQ0F=0;ICB=1;HOB=0.5;AC=1;AN=2;DP4=7,0,4,0;MQ=35;FS=ACCTCGAAAGGGGACTTAAAAGCGCCCGAAATCGTACAAGGGAAAGCGAT[C/T]CGTGATTTGCGGTTCCATTCTAGTCGGATTCTATCTTTTAATTATAATCT	GT:PL	0/1:50,0,130
c19134_g3_i1	126	.	C	T	26.119	PASS	DP=12;VDB=0.910845;SGB=3.26056;RPB=0.996401;MQB=0.94394;BQB=0.98568;MQ0F=0;ICB=1;HOB=0.5;AC=1;AN=2;DP4=8,0,4,0;MQ=36;FS=TCGAGCTTGTCTCTGGGACAGAATCTCAAGCGCTCAGAGAATCTCTACTA[C/T]GCCAACAACCGCCACGAGCACAACTACGGCAACAACCGCGAAATGGTCAC	GT:PL	0/1:55,0,98
c15511_g1_i1	221	.	C	T	89	PASS	DP=12;VDB=0.919254;SGB=0.618465;RPB=0.253351;MQB=0.95494;BQB=0.253351;MQ0F=0;ICB=0.4;HOB=0.125;AC=2;AN=8;DP4=7,0,5,0;MQ=37;FS=ATAGATGAACTTGAGAAGGCTCTGGTAGATGAGCCTGATATGCACAAGAA[C/T]ACCGTTTTATTGCAGAATTGGTCAGAGAAGTTGAGCATGCAGGGCCCAGA	GT:PL	0/0:0,3,33
c15385_g1_i1	186	.	C	T	30.2116	PASS	DP=12;VDB=0.922998;SGB=3.26056;RPB=0.94394;MQB=1;BQB=0.94394;MQ0F=0;ICB=0.3;HOB=0.125;AC=1;AN=4;DP4=8,0,4,0;MQ=37;FS=CACAAACATCACTCGCTCCATTGAACTGTGGTACATCGTGCCGTGTGAAC[C/T]TTCCATCAATTGTATCTTGTGCTTGCTTTACTGCTCGTGTGTAATAATCT	GT:PL	0/0:0,6,55
c19691_g1_i2	517	.	G	A	33.1362	PASS	DP=12;VDB=0.935046;SGB=1.56341;RPB=0.920044;MQB=1;BQB=0.0497871;MQ0F=0;ICB=0.3;HOB=0.125;AC=1;AN=4;DP4=8,0,3,0;MQ=37;FS=AGGCGAATAGTTCAATTCTCAAATAGCAGGGGGCCAGGTCCAGATTCTCG[G/A]ATAGTTTACATAGATGGTGCATTTGATCTGTTCCATGCTGGACATGTTGA	GT:PL	0/1:65,0,91
c20648_g5_i2	221	.	A	G	42.8339	PASS	DP=12;VDB=0.935046;SGB=1.90845;RPB=0.707404;MQB=1;BQB=0.25042;MQ0F=0;ICB=0.07;HOB=0.03125;AC=1;AN=8;DP4=9,0,3,0;MQ=37;FS=CCTTCCGTCTCCACCACCGGTGTGGTGACTGACTGACTGCCCTGCGAACG[A/G]GTACTCTGCTTCATTCCTTCCTCGTTTGCTTGGCGGCGGCCATGGAGAAG	GT:PL	0/1:78,0,13
c18991_g3_i1	425	.	C	T	21.8792	PASS	DP=12;VDB=0.95353;SGB=3.26056;RPB=0.878264;MQB=0.94394;BQB=0.0249144;MQ0F=0;ICB=0.3;HOB=0.125;AC=1;AN=4;DP4=8,0,4,0;MQ=35;FS=ATGTATACGGACTGACGCCTGCCCGGTGCTGGAAGGTTAAGAGGACGGGT[C/T]AGCCGCAAGGCGAAGCTCAGAATTTAAGCCCCAGTAAACGGCGGTGGTAA	GT:PL	0/0:0,6,61
c18921_g2_i6	202	.	G	C	50	PASS	DP=12;VDB=0.956543;SGB=3.26056;RPB=0.236382;MQB=1;BQB=0.878264;MQ0F=0;ICB=0.07;HOB=0.03125;AC=1;AN=8;DP4=8,0,4,0;MQ=37;FS=GTGTGTGGTGTTGTGTAATAAGGAAGAAGAAATCAAGAAGCAGGGGGCCT[G/C]CTCTGCTCTGCTCCGTTCTTGCAAGAGCGCGAGCGGTTCTCAGAAAGAAC	GT:PL	0/0:0,6,45
c19059_g4_i1	1074	.	C	T	29.4846	PASS	DP=12;VDB=0.965037;SGB=-2.36533;RPB=0.707404;MQB=0.898672;BQB=0.652235;MQ0F=0;ICB=0.4;HOB=0.125;AC=2;AN=8;DP4=9,0,3,0;MQ=34;FS=CTTGCACACAACAAGTCAGATATTGAAAGAAGGGTCAGAGCTGTGATTGA[C/T]AAATTTGCTGAGCGTGGCTTGCGAGCACTTGGTGTAGCTTACCAGGAAGT	GT:PL	0/1:46,0,14
c18887_g6_i4	507	.	T	C	20.6401	PASS	DP=12;VDB=0.967056;SGB=-2.00771;RPB=0.94394;MQB=0.94394;BQB=0.310905;MQ0F=0.416667;ICB=1;HOB=0.21875;AC=3;AN=8;DP4=8,0,4,0;MQ=21;FS=GGGTCCGTCTATGGGTGAAAAACAACCATTGACAAAGAAGCTGCCTCCTA[T/C]GACAACTGTCGGGAAGTTGAAATCGCTGTGCGAGAGCTTCTTTAAGCTGA	GT:PL	1/1:36,6,0
c20832_g2_i3	304	.	C	A	25.4974	PASS	DP=12;VDB=0.977157;SGB=-12.5237;RPB=0.697274;MQB=1;BQB=0.148458;MQ0F=0;ICB=0.166667;HOB=0.5;AC=4;AN=8;DP4=8,0,4,0;MQ=37;FS=AGGTCCAAATGGAGAGATATTTGACCCTAAAGCGAGTTTGCCAGTGAAGA[C/A]AACTCTCAAGGTCAAAGTATACATGGGCGATGGGTGGCGCATGGATTTCA	GT:PL	0/1:19,0,29
c15778_g1_i1	105	.	A	G	21.0711	PASS	DP=12;VDB=0.983626;SGB=-2.36533;RPB=0.898672;MQB=0.707404;BQB=0.983051;MQ0F=0;ICB=0.8;HOB=0.222222;AC=2;AN=6;DP4=9,0,3,0;MQ=36;FS=GCAGCTGCTGGTTCACAAGCAAACAACCACAACCATTCTGTTGAGCTGCA[A/G]CCTTATACAGAAGTTCAACCACAAGTAGCTATTGGCTCTGTCACTGCTGG	GT:PL	0/1:14,0,25
c20191_g1_i2	583	.	T	G	55	PASS	DP=12;VDB=0.999166;SGB=-2.48239;RPB=0.964642;MQB=0.0803868;BQB=0.643095;MQ0F=0.5;ICB=0.778547;HOB=0.28125;AC=3;AN=8;DP4=7,0,4,0;MQ=18;FS=GCTCCAGCACCAGCGGAAGAAGAGAAGAAGGAGCTGAGAAGCCTGCTGAA[T/G]CTGATGTTGCTCCTCCCGCGCCATCGGAGGAGAAGAAAGATGCTGTGGAA	GT:PL	0/1:20,1,0
c17071_g1_i1	71	.	T	C	122	PASS	DP=12;VDB=1.13606e-06;SGB=7.96641;RPB=1;MQB=1;BQB=1;MQ0F=0;AC=2;AN=2;DP4=1,0,11,0;MQ=37;FS=CAACGCACACTGGTGCCCTTCTCCCCATCACTCAGCCTCCTCAGGCTGTT[T/C]TCGCTCGCGCCATCACTGCAGACGAGCGCAAGAAGTCTGCTTATGCCACT	GT:PL	1/1:145,20,0
c19009_g3_i1	131	.	G	A	68	PASS	DP=12;VDB=1.30703e-05;SGB=5.83078;RPB=0;MQB=0.222222;BQB=0.222222;MQ0F=0.0833333;ICB=0.5;HOB=0.5;AC=2;AN=4;DP4=2,0,9,0;MQ=28;FS=AAGATGCGGCTTACCCGCAGCAGGACAAAAAGACCCCGTGGAGCTTTACT[G/A]TAGCTTGCCATTGCGTTAGGGCGTTGTTTGTGCAGGATAGCTGGGAGGCG	GT:PL	0/0:0,3,28
c19009_g3_i1	132	.	T	C	68	PASS	DP=12;VDB=1.30703e-05;SGB=5.83078;RPB=0;MQB=0.222222;BQB=0.277778;MQ0F=0.0833333;ICB=0.5;HOB=0.5;AC=2;AN=4;DP4=2,0,9,0;MQ=28;FS=AGATGCGGCTTACCCGCAGCAGGACAAAAAGACCCCGTGGAGCTTTACTG[T/C]AGCTTGCCATTGCGTTAGGGCGTTGTTTGTGCAGGATAGCTGGGAGGCGA	GT:PL	0/0:0,3,29
c18490_g2_i4	198	.	C	T	84	PASS	DP=12;VDB=2.09117e-05;SGB=7.34529;RPB=0.707404;MQB=1;BQB=0.540433;MQ0F=0;ICB=0.3;HOB=0.125;AC=1;AN=4;DP4=3,0,9,0;MQ=37;FS=ACACTGACTGGAGGCCCGAACCCACGCCCGTTGAAAAGGTCGGGGATGAG[C/T]TGTGGTTAGGGGTGAAATGCCAAACGAACTCGGAGATAGCTTGTTCTCCC	GT:PL	0/0:0,6,58
c19009_g3_i1	127	.	T	G	67	PASS	DP=12;VDB=2.32331e-05;SGB=5.83078;RPB=0;MQB=0.222222;BQB=0.333333;MQ0F=0.0833333;ICB=0.5;HOB=0.5;AC=2;AN=4;DP4=2,0,9,0;MQ=28;FS=CGTGAAGATGCGGCTTACCCGCAGCAGGACAAAAAGACCCCGTGGAGCTT[T/G]ACTGTAGCTTGCCATTGCGTTAGGGCGTTGTTTGTGCAGGATAGCTGGGA	GT:PL	0/0:0,3,23
c17071_g1_i1	91	.	A	C	112	PASS	DP=12;VDB=2.81945e-06;SGB=9.07387;MQ0F=0;AC=2;AN=2;DP4=0,0,12,0;MQ=37;FS=CTCCCCATCACTCAGCCTCCTCAGGCTGTTTTCGCTCGCGCCATCACTGC[A/C]GACGAGCGCAAGAAGTCTGCTTATGCCACTATCCGTATGGCTCGTTCGGT	GT:PL	1/1:135,36,0
c20421_g7_i9	484	.	T	G	112	PASS	DP=12;VDB=2.89478e-05;SGB=2.7439;MQ0F=0.0833333;AC=4;AN=4;DP4=0,0,8,0;MQ=37;FS=CGTGGCTATGATTCAAGGAGAAGAGAGCGTTCCAGGTCTAGGGAGCGCAG[T/G]CGCACTGGGCTCTGGAACTAGCNNNNNNNNNNNNNNNNNNNNNNNNNNNN	GT:PL	1/1:25,3,0
c18490_g2_i7	187	.	C	A	80	PASS	DP=12;VDB=3.75046e-06;SGB=8.57434;RPB=0.6;MQB=0.7;BQB=0.85;MQ0F=0;ICB=1;HOB=0.5;AC=1;AN=2;DP4=2,0,10,0;MQ=34;FS=AAGGTGCGGTAACACGCACTGGAGGGCCGAACCCACGTCTGTTGAAAAAG[C/A]CGGGGATGACTTGTGGTTAGGGGTGAAAGGCCAATNNNNNNNNNNNNNNN	GT:PL	0/1:110,0,23
c18489_g2_i1	150	.	T	C	247	PASS	DP=12;VDB=3.96301e-05;SGB=1.33981;MQ0F=0;AC=6;AN=6;DP4=0,0,12,0;MQ=36;FS=GCGGAGATGGCCGGCCGCTTGTTGACTCAGAAGCTCTCGTCCGGGGTGTA[T/C]GGATCGACAGGCCGCCTTAGTAGGGCCGTCGCCCCTGCCACACGCACTGC	GT:PL	1/1:78,9,0
c17071_g1_i1	94	.	C	G	146	PASS	DP=12;VDB=4.12387e-06;SGB=9.07387;MQ0F=0;AC=2;AN=2;DP4=0,0,12,0;MQ=37;FS=CCCATCACTCAGCCTCCTCAGGCTGTTTTCGCTCGCGCCATCACTGCAGA[C/G]GAGCGCAAGAAGTCTGCTTATGCCACTATCCGTATGGCTCGTTCGGTTCA	GT:PL	1/1:169,36,0
c20281_g2_i2	323	.	C	T	119	PASS	DP=12;VDB=5.91475e-05;SGB=7.96641;RPB=1;MQB=1;BQB=1;MQ0F=0.0833333;AC=2;AN=2;DP4=1,0,11,0;MQ=33;FS=GGTCGTACCACCGGTGTTGTCCTCGACTCCGGCGATGGTGTCACCCACAC[C/T]GTCCCAATCTACGAAGGTTATGCCCTTCCCCACGCCATCCTCCGTCTCGA	GT:PL	1/1:141,25,0
c19319_g4_i3	172	.	T	C	158	PASS	DP=12;VDB=7.57658e-05;SGB=-0.107029;RPB=0;MQB=0;BQB=0.25;MQ0F=0.166667;AC=6;AN=6;DP4=2,0,8,0;MQ=26;FS=TTCGTGCAGCGCGTCCGCTGCTGGGAGTACAGGCAGCAGCCTGCCATCGT[T/C]CGCCTCACAAGGCCCACGCGCCCCGACAAGGCCCGCCGCCTCGGCTTCAA	GT:PL	1/1:62,9,0
c20197_g2_i1	653	.	A	G	116	PASS	DP=120;VDB=0.01945;SGB=7.62876;RPB=0.322234;MQB=0.982673;BQB=0.348048;MQ0F=0;ICB=0.07;HOB=0.03125;AC=1;AN=8;DP4=91,0,29,0;MQ=36;FS=CATAACAAATACACTTGTCCAATGTGCTCCAAGACAGCTCTTGACATGTC[A/G]CGTCACTGGGAGATGTTGGATCAAGAGATTGAAGCAACTATCATGCCTCC	GT:PL	0/0:0,19,153
c20794_g5_i1	611	.	C	T	26.3488	PASS	DP=120;VDB=0.0302093;SGB=-0.0958944;RPB=0.486396;MQB=0.995988;BQB=0.674914;MQ0F=0;ICB=0.4;HOB=0.125;AC=2;AN=8;DP4=111,0,9,0;MQ=36;FS=TGGATAGTTGGATGATGCTAGTGTCTCTCGACACCTTCATTCGTGTAGAA[C/T]TGTAGATGGATGTTTGGGTCTTTTGCTATTGATGATTTTGTTCATTGTTT	GT:PL	0/1:8,0,135
c18089_g1_i1	969	.	C	T	62	PASS	DP=120;VDB=0.158603;SGB=1.44822;RPB=0.828533;MQB=0.903099;BQB=0.000665491;MQ0F=0;ICB=0.4;HOB=0.125;AC=2;AN=8;DP4=106,0,13,0;MQ=36;FS=GAGGCGCCTCTTCTGCAACCTATCCTACTTCGAATCTGTCGAAAATTACT[C/T]ACTACGGTGTAATGTACAGCTTGTGTCCTTCTGTTTAATGCATGAGTCGT	GT:PL	0/1:42,0,122
c18308_g3_i1	553	.	G	T	49.8829	PASS	DP=120;VDB=0.231522;SGB=2.6072;RPB=0.997314;MQB=0.922582;BQB=0.437746;MQ0F=0;ICB=0.4;HOB=0.125;AC=2;AN=8;DP4=104,0,16,0;MQ=36;FS=GAGCAGAAAGTTTGAAGGCTTTAGATGTTTAAGAATGGTTGCTTGCTATC[G/T]TTACAGCATGCTGTTGCAGTTAACCCAAGATTGTGTTGGTAAAAATTCTT	GT:PL	0/1:7,0,83
c20048_g4_i3	261	.	T	G	313	PASS	DP=121;VDB=0.000259582;SGB=8.26543;RPB=0.0388674;MQB=0.991081;BQB=0.606528;MQ0F=0.14876;ICB=0.778547;HOB=0.28125;AC=3;AN=8;DP4=59,0,61,0;MQ=31;FS=GCTCAGCGGCTCAACTCCATACTCGGACACACCCACGCGCTCCGCTCAAC[T/G]ACGGCGGCGCGGTAGCCGCTGCAGATTGATTTGATCGGATGGCTTGATCA	GT:PL	0/0:0,3,25
c18628_g3_i4	700	.	C	G	128	PASS	DP=121;VDB=0.00102711;SGB=-19.5555;RPB=0.792532;MQB=0.996787;BQB=0.977374;MQ0F=0;ICB=0.778547;HOB=0.28125;AC=3;AN=8;DP4=94,0,24,0;MQ=36;FS=TCGACTATGGAAATGGACATTGATGATTGTGTCAATAAGTAGTATCACTT[C/G]GGGGCCAAAGATGTTTGGAGTCCTTAACCAATGTCGTTACAGTCGTGGGG	GT:PL	0/1:90,0,108
c16884_g1_i1	118	.	C	A	102	PASS	DP=121;VDB=0.00111122;SGB=-20.1692;RPB=0.924069;MQB=0.949142;BQB=0.806463;MQ0F=0.00826446;ICB=0.778547;HOB=0.28125;AC=3;AN=8;DP4=95,0,25,0;MQ=36;FS=TCCAAAAAAATAAGTTCTTTTCTTCTGCTGCCGTGCTACTGTTTACAAGT[C/A]CTACTAGATTTGTTCGTTGCCGTTGTATGATGGATTTGTGTTTGTTCCTG	GT:PL	0/1:7,0,120
c18821_g5_i1	192	.	A	T	68	PASS	DP=121;VDB=0.00229607;SGB=37.8321;RPB=0.639976;MQB=0.852357;BQB=0.00013492;MQ0F=0;ICB=0.3;HOB=0.125;AC=1;AN=4;DP4=69,0,49,0;MQ=36;FS=GGTTCGGCTTGTGTAGGATAGCTGGGAGACTGTGAAGCTCGTACGCCAGT[A/T]TGGGTGGAGTCGTCGTTGAAATACCAGTCTGGTCGTGCTGGATGTCTAAC	GT:PL	0/0:10,22,99
c19933_g5_i1	683	.	G	A	233	PASS	DP=121;VDB=0.00296223;SGB=-67.4001;RPB=0.000865648;MQB=7.1814e-10;BQB=0.59491;MQ0F=0;ICB=0.166667;HOB=0.5;AC=4;AN=8;DP4=83,0,38,0;MQ=34;FS=AACAACTTTGCCCGTGGTCACTACACCATTGGCAAGGAGATTGTTGACCT[G/A]TGCCTTGACCGCATCAGGAAGCTTGCCGACAACTGCACTGGTCTCCAGGG	GT:PL	0/1:65,0,58
c20414_g1_i1	1087	.	G	A	92	PASS	DP=121;VDB=0.00482193;SGB=-16.4869;RPB=0.344784;MQB=1;BQB=0.471813;MQ0F=0;ICB=0.4;HOB=0.125;AC=2;AN=8;DP4=101,0,19,0;MQ=37;FS=GGCACTGTTTCAAGGACAGTTGATGCGAATGTGTCTGAGGCGCAAGGTGT[G/A]TACAGTGCCCTGGAGAAGCTTGGCATTGACTGGGATGAGGTCGGGAAGCA	GT:PL	0/1:14,0,142
c16723_g1_i1	386	.	C	T	49.7204	PASS	DP=121;VDB=0.0891377;SGB=14.3163;RPB=0.901555;MQB=0.998647;BQB=0.908565;MQ0F=0;ICB=0.07;HOB=0.03125;AC=1;AN=8;DP4=109,0,12,0;MQ=36;FS=AGAAGATGAAGTTCGTCATGCGGGTGACCTGGGAAACATTGTTGCCAATG[C/T]TGAGGGAGTCGCTGAGGCAACCATCGTTGATAGCCAGATTCCTTTGAGTG	GT:PL	0/1:86,0,134
c18569_g1_i3	307	.	C	A	73	PASS	DP=121;VDB=0.170536;SGB=0.290035;RPB=0.969365;MQB=0.931564;BQB=0.861528;MQ0F=0;ICB=0.4;HOB=0.125;AC=2;AN=8;DP4=111,0,10,0;MQ=36;FS=AGAAAGATCTACCTGAGGCAAGGCATCGGCGTGGGTGGTTTCCAGAAGAT[C/A]TATGGTGGCCGGCAGAGGAATGGCTCCCGTCCACCACACTTTTGCAAGAG	GT:PL	0/1:38,0,110
c18434_g3_i2	1265	.	C	T	159	PASS	DP=121;VDB=3.5733e-12;SGB=-44.8082;RPB=5.71282e-12;MQB=0.637429;BQB=0.932537;MQ0F=0;ICB=0.166667;HOB=0.5;AC=4;AN=8;DP4=97,0,24,0;MQ=36;FS=CGTGTGAGCGAGCAGTTCACAGCCATGTTCAGGAGGAAGGCCTTCTTGCA[C/T]TGGTACACGGGTGAGGGCATGGACGAGATGGAGTTCACTGAGGCTGAGAG	GT:PL	0/1:92,0,59
c18821_g5_i1	193	.	T	C	90	PASS	DP=122;VDB=0.00194677;SGB=57.2896;RPB=0.485445;MQB=0.820477;BQB=0.999609;MQ0F=0;ICB=0.3;HOB=0.125;AC=1;AN=4;DP4=75,0,43,0;MQ=36;FS=GTTCGGCTTGTGTAGGATAGCTGGGAGACTGTGAAGCTCGTACGCCAGTA[T/C]GGGTGGAGTCGTCGTTGAAATACCAGTCTGGTCGTGCTGGATGTCTAACC	GT:PL	0/0:0,15,101
c19907_g2_i2	374	.	G	C	88	PASS	DP=123;VDB=0.0103124;SGB=25.405;RPB=0.807167;MQB=0.979082;BQB=0.499127;MQ0F=0;ICB=0.128205;HOB=0.0555556;AC=1;AN=6;DP4=103,0,20,0;MQ=36;FS=CGTCATCGAGACCCACAAGGAGGAGGACCTCATCTAATTTATTACGCGCT[G/C]CTAATGCTATGCTTTGCTTATTTTTGTCTCTGTTGATTTACGTCGTGCGT	GT:PL	0/1:122,0,146
c19933_g5_i1	1814	.	C	A	204	PASS	DP=123;VDB=0.227405;SGB=-62.559;RPB=0.730116;MQB=1;BQB=0.0112406;MQ0F=0;ICB=0.166667;HOB=0.5;AC=4;AN=8;DP4=88,0,35,0;MQ=37;FS=CGTTGTGTGTTGGTTTGAACTATTATCTTTCGTTGTGGTTCGTTTACAAC[C/A]TCTCATGTTGTAAGACTTGGTTTAATCCTGCTATGATTCTGGATTGACAA	GT:PL	0/1:21,0,73
c19141_g3_i3	571	.	C	T	84	PASS	DP=123;VDB=0.275216;SGB=-14.0321;RPB=0.507878;MQB=1;BQB=0.00674754;MQ0F=0;ICB=0.4;HOB=0.125;AC=2;AN=8;DP4=106,0,15,0;MQ=37;FS=GACGCTGCTGAGAATACCATGGTGGCATACAAGGCTGCTCAGGACATTGC[C/T]TTGGCTGAGCTGGCTCCAACTCACCCTATTAGGCTTGGTCTGGCACTTAA	GT:PL	0/1:49,0,40
c19068_g1_i1	804	.	T	G	138	PASS	DP=123;VDB=0.423372;SGB=3.37954;RPB=0.0358936;MQB=1;BQB=0.719063;MQ0F=0;ICB=0.4;HOB=0.125;AC=2;AN=8;DP4=105,0,18,0;MQ=37;FS=CAGCAGCGTGGTGCTGCAATCATCAAGGCCAGGAAGCTCTCCAGTGCTCT[T/G]TCTGCTGCCAGCTCTGCTTGTGACCACATCCGTGATTGGGTTCTTGGAAC	GT:PL	0/1:62,0,106
c18569_g1_i3	310	.	T	C	67	PASS	DP=123;VDB=0.464423;SGB=0.675785;RPB=0.747905;MQB=0.999019;BQB=0.954328;MQ0F=0;ICB=0.4;HOB=0.125;AC=2;AN=8;DP4=112,0,11,0;MQ=35;FS=AAGATCTACCTGAGGCAAGGCATCGGCGTGGGTGGTTTCCAGAAGATCTA[T/C]GGTGGCCGGCAGAGGAATGGCTCCCGTCCACCACACTTTTGCAAGAGCAG	GT:PL	0/1:38,0,107
c18731_g3_i1	412	.	G	C	424	PASS	DP=123;VDB=1.46195e-06;SGB=-22.3345;RPB=3.29973e-09;MQB=0.172973;BQB=0.0326426;MQ0F=0;ICB=0.166667;HOB=0.5;AC=4;AN=8;DP4=58,0,60,0;MQ=35;FS=TTGGAGATCATCCACCTGCTCACCGACGCCAACCCCATCCAGATCATCGT[G/C]GATGCCATTATCAACAGTGGGCCACGTGAGGATGCCACCCGTATTGGTTC	GT:PL	0/1:74,0,82
c20157_g4_i2	266	.	T	C	402	PASS	DP=123;VDB=1.53394e-10;SGB=-21.4139;RPB=2.38725e-07;MQB=8.34968e-11;BQB=1.07915e-08;MQ0F=0.650406;AC=8;AN=8;DP4=64,0,57,0;MQ=12;FS=ACCATCCCCACCATCGGTTTCAATGTTGAAACTGTTGAGTACAAGAACAT[T/C]AGCTTCACCGTCTGGGATGTCGGGGGTCAGGACAAGATCAGACCTCTCTG	GT:PL	1/1:40,4,0
c20024_g1_i5	1125	.	C	T	225	PASS	DP=124;VDB=1.29978e-16;SGB=12.6506;RPB=2.23102e-11;MQB=1.45773e-14;BQB=0.827969;MQ0F=0.645161;ICB=0.128205;HOB=0.0555556;AC=5;AN=6;DP4=77,0,42,0;MQ=10;FS=GTGAGATACTGGAGGAAGGTGGGGATGACGTCAAGTCATCATGGCCCTTA[C/T]GGCCAGGGCTACACACGTGCTACAATGGTCGGTACAGAGGGTTGCCAAGC	GT:PL	0/1:0,3,4
c18821_g5_i1	444	.	T	G	183	PASS	DP=124;VDB=1.40264e-27;SGB=64.5163;RPB=1.25786e-08;MQB=0.000280855;BQB=0.159587;MQ0F=0.00806452;ICB=0.5;HOB=0.5;AC=2;AN=4;DP4=42,0,74,0;MQ=32;FS=AGACCGACGGGTCGAGCAGGGACGAAAGTCGGGACTAGTGATCCGGCACT[T/G]GCGTGTGGAAGCGGTGTCGCTCAACGGCTAAAAGGTACCCCGGGGATAAC	GT:PL	0/1:83,0,35
c19554_g2_i4	175	.	G	A	84	PASS	DP=124;VDB=1.84222e-05;SGB=-20.1692;RPB=1.2597e-05;MQB=1.51509e-09;BQB=4.3747e-06;MQ0F=0;ICB=0.4;HOB=0.125;AC=2;AN=8;DP4=96,0,25,0;MQ=34;FS=TATGTAAATGATGCCTTTGGTACGGCACACAGAGCCCATGCTTCAACAGA[G/A]GGAGTTACCAAGTATTTGAAGCCTGCTGTTGCTGGCTTCCTCATGCAGAA	GT:PL	0/1:82,0,90
c19362_g8_i2	154	.	T	A	193	PASS	DP=124;VDB=1.98906e-05;SGB=13.4232;RPB=1.43698e-13;MQB=0.93677;BQB=2.00923e-07;MQ0F=0.0887097;ICB=0.5;HOB=0.5;AC=2;AN=4;DP4=79,0,44,0;MQ=33;FS=TGCTTCTTATTATGGCCAAGTTATGTTAATGTTGATATCCAATAAACTGT[T/A]GACCATATGGGACAACCTCTAGGTGATCCATATGTTGGTGTCAACAATAT	GT:PL	0/1:124,0,103
c20184_g1_i1	767	.	T	C	106	PASS	DP=126;VDB=0.00356867;SGB=-31.2159;RPB=0.164614;MQB=1;BQB=0.308732;MQ0F=0;ICB=0.4;HOB=0.125;AC=2;AN=8;DP4=82,0,43,0;MQ=37;FS=AGGTGGCCAGCGCTTGAGCGGGTAAAATCCGTGCAGGTCAGGCATGTTCA[T/C]GTAGGATGCCTCACATGACAGCGATCTCCTCCATTTAAATGTGCTTGAAG	GT:PL	0/1:136,0,147
c18376_g2_i2	67	.	C	T	29.2451	PASS	DP=127;VDB=0.0422968;SGB=-2.00771;RPB=0.969603;MQB=0.769049;BQB=0.183049;MQ0F=0;ICB=0.5;HOB=0.5;AC=2;AN=4;DP4=123,0,4,0;MQ=36;FS=TGCACATGGTGGATGCCTTGGCGATTACAGGCGACGAAGGACGTAGTAGC[C/T]TGCGATAAGCTGCGGGGAGCTGGCAAACGAGCTTTGATCCGCAGATTTCC	GT:PL	1/1:65,6,0
c18282_g1_i1	827	.	C	T	196	PASS	DP=127;VDB=0.0886534;SGB=-6.30747;RPB=0.653005;MQB=0.977517;BQB=3.53523e-11;MQ0F=0;ICB=0.166667;HOB=0.5;AC=4;AN=8;DP4=40,0,83,0;MQ=36;FS=CAAAGGGAGCTTTATATTGATGAAGAGCAGCCAATATTTACTCCCTCCTT[C/T]CTTTAATTACTCCTCTCAGCGGTTTTATACATACCCTATATAGATGTACA	GT:PL	0/1:16,0,126
c19701_g1_i2	2219	.	A	G	26.4293	PASS	DP=127;VDB=0.111988;SGB=-10.9631;RPB=0.995935;MQB=0.998982;BQB=0.695094;MQ0F=0;ICB=0.778547;HOB=0.28125;AC=3;AN=8;DP4=116,0,10,0;MQ=36;FS=CTTTGAGCCAAACAGGAAGGTCCCTGCTAACTGAGGATTTAGGTTACGTG[A/G]GCATTGAGGGTTCTTTATATTGGTTATTATTGTTCGACACTAAATTAGCG	GT:PL	0/1:7,0,113
c18490_g2_i2	340	.	T	C	227	PASS	DP=127;VDB=2.08292e-10;SGB=44.9836;RPB=0.00227676;MQB=0.0387106;BQB=0.135721;MQ0F=0.677165;AC=6;AN=6;DP4=24,0,87,0;MQ=12;FS=CTTGTTCCTAGGGGTGAAAGGCCAATCAAACTTCGTGATAGCTGGTTCTC[T/C]CCGAAATGCATTTAGGTGCAGCGTCGTGTGTTTCTTGCCGGAGGTAGAGC	GT:PL	1/1:25,6,0
c20091_g3_i11	600	.	C	T	50	PASS	DP=128;VDB=0.948694;SGB=-0.0964228;RPB=0.09274;MQB=0.56589;BQB=0.926253;MQ0F=0;ICB=0.4;HOB=0.125;AC=2;AN=8;DP4=119,0,9,0;MQ=36;FS=AGTGCTCGGCTTCTTCTACTGAAGGAAAGTTTCGTGAAAGCATTATCGAG[C/T]GGTGTAATAGGATATTTATCTTATGATGGATCCTGCCCATTCCTAGTTGA	GT:PL	0/1:49,0,96
c19560_g3_i2	115	.	C	T	117	PASS	DP=129;VDB=0.00224019;SGB=-60.9453;RPB=0.568266;MQB=0.076929;BQB=1.08218e-08;MQ0F=0;ICB=0.166667;HOB=0.5;AC=4;AN=8;DP4=89,0,34,0;MQ=36;FS=AAGACGGCGAAGAAGTCCCGTGTCAAGTGCTTCATCAAGCTCGTCAACTT[C/T]ACCCACATCATGCCCACCCGCTACACCCTCGACGTCGACTTCAAGGACGT	GT:PL	0/1:31,0,16
c18185_g1_i1	1541	.	G	A	39.2207	PASS	DP=129;VDB=0.0217307;SGB=-13.4184;RPB=0.91708;MQB=0.998573;BQB=0.339624;MQ0F=0.00775194;ICB=0.778547;HOB=0.28125;AC=3;AN=8;DP4=114,0,14,0;MQ=36;FS=CGGGTGATGCAGTGTGGGACAGTGAAATTTGCTTCACTTATCCTGAAGCT[G/A]ATCCTCGAGTGATAGACAAATGGCACTGCCAGCGGAGATGACATTTCTTT	GT:PL	0/1:11,0,141
c18595_g4_i3	431	.	A	G	62	PASS	DP=129;VDB=0.770239;SGB=-19.5555;RPB=9.77986e-05;MQB=0.970406;BQB=0.0051858;MQ0F=0;ICB=0.4;HOB=0.125;AC=2;AN=8;DP4=105,0,24,0;MQ=36;FS=TTGGGAAGCTGACGGCGACATTCTCCTGTCTATTTTCCTACCTGTAGAAC[A/G]TATAGAACTTGTCAAAGTGCCTGTCAGCAAAACATTGTGTTGTTAGTTAT	GT:PL	0/0:0,30,155
c17071_g1_i1	205	.	C	T	77	PASS	DP=13;VDB=0.000408389;SGB=6.14845;RPB=0.273507;MQB=0.84246;BQB=0.105117;MQ0F=0;ICB=1;HOB=0.5;AC=1;AN=2;DP4=5,0,8,0;MQ=36;FS=GGCAAGAACGCCAAGCGCGCTGCTGAGAAGGCCAGCGCTGATGCCATGCT[C/T]AGCAAGAAGCCCACCACTGACTAAATTGTTCATATTCTTGTGTGAAATAC	GT:PL	0/1:106,0,89
c20985_g1_i5	320	.	A	G	106	PASS	DP=13;VDB=0.000713702;SGB=-0.821;RPB=0.0297172;MQB=0.950952;BQB=0.564628;MQ0F=0.153846;ICB=1;HOB=0;AC=4;AN=8;DP4=5,0,6,0;MQ=37;FS=AGGCCGCGGCGGCGGCGCAGAAAGATCAAGGAGCGGATAAGCCAGGTTCC[A/G]CGGTGGCGGCTGAGAGTTCGAAGAGGAGGAAGGAGCTGGAGCAACAGCAG	GT:PL	1/1:30,3,0
c20624_g3_i5	200	.	C	T	226	PASS	DP=13;VDB=0.0009308;SGB=-3.20344;RPB=0.748798;MQB=1;BQB=0.127819;MQ0F=0;ICB=0.07;HOB=0.03125;AC=7;AN=8;DP4=3,0,10,0;MQ=37;FS=CGTTCAGCAAGCTCGATTGGACTCCATAATGGGAGTGCTTGATATGGTCC[C/T]TAATCAACTTTGTGATGTCATTGTGGAGCAACTGAGGGATCGTGTGGTTA	GT:PL	1/1:59,6,0
c20866_g3_i6	1076	.	C	T	135	PASS	DP=13;VDB=0.00110885;SGB=-0.354605;RPB=1;MQB=1;BQB=1;MQ0F=0;ICB=0.07;HOB=0.03125;AC=7;AN=8;DP4=1,0,6,0;MQ=37;FS=TGGACAATGCAGGATGGAACTCCATGGCCTGGAAACAACGTTCGTGATCA[C/T]CCTGGAATGATTCAGGTCTTCCTTGGTCAAAGTGGTGGCCATGATGTGGA	GT:PL	1/1:72,9,0
c20712_g6_i2	1492	.	T	C	76	PASS	DP=13;VDB=0.00120872;SGB=4.97668;RPB=0.0169414;MQB=0.982603;BQB=0.982603;MQ0F=0;ICB=0.128205;HOB=0.0555556;AC=1;AN=6;DP4=6,0,6,0;MQ=37;FS=CAACCTTGGCGATTCGGGTTATTTCAACCCTTGATTGAAGCGAGGCGTCA[T/C]ATTAGTATTGTTGGAGCAGCCTAGCAAAGCAATCCATCCATCCATCCGGC	GT:PL	0/0:0,3,35
c20870_g1_i6	513	.	G	C	201	PASS	DP=13;VDB=0.00147557;SGB=-3.08183;RPB=0.0691871;MQB=1;BQB=0.596251;MQ0F=0;ICB=0.4;HOB=0.125;AC=6;AN=8;DP4=3,0,9,0;MQ=37;FS=CTGAATATGGCCTGGCGTTCATGTATGTAACCTTTAAGAATGTCTCTGCA[G/C]ATGTTCAAGCCATTTGCCAATAATAATAAGTGTTTCTATATACCATTTAA	GT:PL	0/1:54,0,20
c20544_g5_i3	462	.	A	G	90	PASS	DP=13;VDB=0.00184301;SGB=1.26965;RPB=0.0102252;MQB=0.0102252;BQB=0.777113;MQ0F=0.538462;ICB=1;HOB=0.166667;AC=3;AN=6;DP4=7,0,6,0;MQ=17;FS=GGAGGTTCGCCTTGGCCTGTCCAAGGGACCTATCTGCCCAAGCTTCAATT[A/G]ATCCATCCATGTAGTTCTGCAGTACGCAGTGCACCGCGGTCCAGTACATC	GT:PL	1/1:81,8,0
c20571_g6_i4	1359	.	T	G	44.8758	PASS	DP=13;VDB=0.00187095;SGB=3.78388;RPB=0.0137638;MQB=1;BQB=0.163537;MQ0F=0;ICB=0.128205;HOB=0.0555556;AC=1;AN=6;DP4=8,0,5,0;MQ=37;FS=GAGCTTGAGCCAAAAAAACTTTGTTACTCACAGTCACAGGATAGACGTTC[T/G]TCAGAAATGCATAGCACTGATGAATATTGGTGTAGCACTCAAGCCTAAAC	GT:PL	0/0:0,3,34
c13731_g1_i1	88	.	C	T	79	PASS	DP=13;VDB=0.00266339;SGB=6.20246;RPB=0.961166;MQB=0.961166;BQB=0.920266;MQ0F=0;ICB=1;HOB=0.5;AC=1;AN=2;DP4=6,0,7,0;MQ=37;FS=TTACTTTGGTAACGCTTCTGCCAGAGAGTGGGCAGGTTGGGATCTGTCCA[C/T]GGATCGTCCTCCTGCTGCCTAATATCAGCAGGCAATACCCGGTTCCTCGC	GT:PL	0/1:107,0,96
c19552_g3_i2	92	.	C	T	126	PASS	DP=13;VDB=0.00276612;SGB=-0.347021;RPB=0.878264;MQB=1;BQB=0.087379;MQ0F=0;ICB=0.778547;HOB=0.28125;AC=5;AN=8;DP4=4,0,8,0;MQ=37;FS=GGAGAAGACGCTGTCTGAGTGGGACCGCAAGCTCATCGACGACCTCACCC[C/T]GGACTTCCACATCGTCAATGACTTCACTGCAGAGGAGGCAGAGATCCGCA	GT:PL	1/1:31,3,0
c9634_g1_i1	177	.	A	G	111	PASS	DP=13;VDB=0.00297521;SGB=-2.0384;RPB=0.0974428;MQB=0.40926;MQSB=0.236382;BQB=0.506703;MQ0F=0;ICB=1;HOB=0.21875;AC=5;AN=8;DP4=4,1,0,7;MQ=31;FS=TAGTCATTTGCCTCAATTACACCTTTTCCGTTCCTGACAAACGGCTTTAA[A/G]CACTTTACAAGGGTATAACAGTAACTCCTCGCGTCGTACAGGCCTCCAGC	GT:PL	1/1:23,3,0
c18490_g2_i4	153	.	G	T	70	PASS	DP=13;VDB=0.00303054;SGB=6.14845;RPB=0.591555;MQB=1;BQB=0.50373;MQ0F=0;ICB=0.3;HOB=0.125;AC=1;AN=4;DP4=5,0,8,0;MQ=37;FS=CCCGAAACCGAGTGATCTATCCATGACCAGGGTGAAGGTCAGGTAACACT[G/T]ACTGGAGGCCCGAACCCACGCCCGTTGAAAAGGTCGGGGATGAGCTGTGG	GT:PL	0/0:0,6,57
c18905_g6_i9	1064	.	T	C	75	PASS	DP=13;VDB=0.00325824;SGB=-0.197938;RPB=0.0452104;MQB=0.0897512;BQB=0.765017;MQ0F=0.538462;AC=6;AN=6;DP4=5,0,8,0;MQ=11;FS=GCTGGAGTTTTGAAGAGCCACGGACCACTCAGCTTCCTCAAGGTTCACAA[T/C]GCTGGCCACATGGTTCCAATGGACCAGCCGAAAGCTTCCCTGGAAATGCT	GT:PL	1/1:0,3,3
c18490_g2_i4	142	.	C	G	83	PASS	DP=13;VDB=0.00350122;SGB=6.14845;RPB=0.635922;MQB=1;BQB=0.804959;MQ0F=0;ICB=0.3;HOB=0.125;AC=1;AN=4;DP4=5,0,8,0;MQ=37;FS=CGTGGTGTAGACCCGAAACCGAGTGATCTATCCATGACCAGGGTGAAGGT[C/G]AGGTAACACTGACTGGAGGCCCGAACCCACGCCCGTTGAAAAGGTCGGGG	GT:PL	0/0:0,6,54
c19663_g1_i10	257	.	G	C	20.7714	PASS	DP=13;VDB=0.00459396;SGB=3.78388;RPB=0.122456;MQB=0.50373;BQB=0.997325;MQ0F=0.153846;ICB=1;HOB=0.5;AC=1;AN=2;DP4=8,0,5,0;MQ=31;FS=TTCCGATTGCAGAACGGTCAAAACGACACAAGTAATCCCTGCGACTTTGA[G/C]AACGCTGTGGCCTTGGGCAACGCAACAGCTGCTGAGAACGGCATCATTCA	GT:PL	0/1:50,0,116
c18817_g2_i1	210	.	T	A	89	PASS	DP=13;VDB=0.00514092;SGB=8.57434;RPB=0.040184;MQB=0.0740088;BQB=0.496585;MQ0F=0.307692;ICB=0.5;HOB=0.5;AC=2;AN=4;DP4=3,0,10,0;MQ=21;FS=TTCGGCACCGGCTCCGCCGCGTATCAGTACGAGGGCGCCTACAATGAAGA[T/A]GGCAAAGGGCTCAGCATATGGGACAAGTTCACTCACATCCCAGGAAAAAT	GT:PL	1/1:121,30,0
c20003_g3_i3	338	.	C	T	88	PASS	DP=13;VDB=0.00558876;SGB=-2.36458;RPB=0.0209031;MQB=0.0137638;BQB=0.0452104;MQ0F=0.615385;ICB=1;HOB=0.21875;AC=5;AN=8;DP4=8,0,5,0;MQ=13;FS=AGGACGCCATTTCAAAGGGATGCACATCCATCTCAGCAGTCAATGCATTC[C/T]ACTGGATGGGTTGCGCATTTGGATCACGGGGGAAGTTCCTCGGCACCTGG	GT:PL	0/0:0,6,7
c18550_g1_i1	1042	.	A	G	23.8608	PASS	DP=13;VDB=0.0058656;SGB=3.26056;RPB=0.0211283;MQB=1;BQB=0.096972;MQ0F=0;ICB=0.3;HOB=0.125;AC=1;AN=4;DP4=9,0,4,0;MQ=37;FS=TAACTATTTTACTGTGGCCAGATGATTCTACATGTTCCTGCTTGGCACTT[A/G]TAAACTTTTTAAAGCTGATTCTGGCTACTCATAGGAACCTTGATTTCCTC	GT:PL	0/1:56,0,76
c20575_g5_i2	389	.	A	G	71	PASS	DP=13;VDB=0.00595258;SGB=-2.16847;RPB=0.920266;MQB=0.378331;BQB=0.828239;MQ0F=0;ICB=0.333333;HOB=0.5;AC=3;AN=6;DP4=7,0,6,0;MQ=34;FS=TGAGATACGTATCCCTCTTCATGGCCTAAAACTGGGATTCGGTGACAAAG[A/G]AGCTACGAGAGATAATCTTATCACAGGATATGGAGACGTAAGGCCGCCAG	GT:PL	0/1:25,0,30
c17886_g2_i2	105	.	T	A	64	PASS	DP=13;VDB=0.00677046;SGB=0.618465;RPB=0.50373;MQB=0.50373;BQB=0.804959;MQ0F=0;ICB=0.8;HOB=0.222222;AC=2;AN=6;DP4=8,0,5,0;MQ=35;FS=GAACAAGGATTTCCCACATCCCTCTCGTGGGAATAGGAGGTTGCTACTTC[T/A]GGAAGGGTGTACAGTACAACATACCCGACTATTCAGGGGCCACTCCGACC	GT:PL	0/0:0,6,59
c20325_g3_i1	228	.	C	G	74	PASS	DP=13;VDB=0.00698754;SGB=3.78388;RPB=0.0137638;MQB=1;BQB=0.547344;MQ0F=0;ICB=0.416667;HOB=0.375;AC=2;AN=8;DP4=8,0,5,0;MQ=37;FS=CAGTGGAGAGACAGCTGGAAGCAGGTGGATGATATCAACCCAGAGACTGA[C/G]GGGCTCGACAGCGTGGACCAGAGGAGGTTGTCATGGCCCTCCTCTATCAA	GT:PL	0/0:0,3,24
c20673_g1_i9	271	.	T	A	73	PASS	DP=13;VDB=0.00794932;SGB=-2.16847;RPB=0.0204503;MQB=0.112477;BQB=0.695312;MQ0F=0;ICB=1;HOB=0.21875;AC=5;AN=8;DP4=7,0,6,0;MQ=30;FS=GTCTCCACTTGTTCATCACCAGCCGGCCAGCCAAGATGTACGACGCCCCA[T/A]CCGCGCAGGAGATGTCCTACTACGACCATGTGCAGAGGCGCCACGAGGAG	GT:PL	0/0:0,12,57
c18076_g1_i1	925	.	C	T	56	PASS	DP=13;VDB=0.00992398;SGB=-2.00771;RPB=0.304076;MQB=1;MQSB=0.961166;BQB=0.651439;MQ0F=0;ICB=1;HOB=0.21875;AC=3;AN=8;DP4=6,3,0,4;MQ=37;FS=GCTTCGCCGAGGACATCACATCGACAGGCCGTCAAGAGGATCTTCAGGTA[C/T]CTACAGTCTGCCCCTGGTCTTGGCCTTTGGTATTCTTCCTCCTCGACTCT	GT:PL	0/0:0,3,34
c19198_g1_i1	559	.	C	T	68	PASS	DP=13;VDB=0.0100411;SGB=4.97668;RPB=0.245404;MQB=0.961166;BQB=0.899815;MQ0F=0;ICB=0.3;HOB=0.125;AC=1;AN=4;DP4=7,0,6,0;MQ=37;FS=ACGGCGACGAGGGCGAGCATCGTGATCACCGCCTTCTTCTACCTCTGCTG[C/T]GGGTGCCTCGGCTACGCGGCGTTCGGCGACGTCACCCCGGGCAACCTCCT	GT:PL	0/1:99,0,73
c20862_g9_i3	318	.	C	G	24.4968	PASS	DP=13;VDB=0.0101127;SGB=0.618465;RPB=0.0137638;MQB=0.0137638;BQB=0.876998;MQ0F=0;ICB=0.5;HOB=0.5;AC=2;AN=4;DP4=8,0,5,0;MQ=31;FS=CAGCCTCATCCGCCTCCACTTCCACGACTGCTTCGTCCAGGGCTGCGACG[C/G]CTCGATTCTCCTGGACGACGCCGGCAGCTTCGTCGGCGGGAAGGGCGCCG	GT:PL	0/1:33,0,16
c20165_g2_i6	368	.	A	G	144	PASS	DP=13;VDB=0.0106619;SGB=0.462005;RPB=0.0909091;MQB=0.863636;BQB=0.772727;MQ0F=0.230769;ICB=0.128205;HOB=0.0555556;AC=5;AN=6;DP4=2,0,11,0;MQ=23;FS=GGTTGTGAACTGGAATTACTGGTATTTTGATGTTTGGTGGCTGGACGCCA[A/G]TCACCTGGACATGTTGGTGTTGTAGGCCTATCGACCATGGTTGTGGTTGT	GT:PL	1/1:62,9,0
c20271_g5_i4	147	.	C	T	82	PASS	DP=13;VDB=0.011063;SGB=3.78388;RPB=0.0137638;MQB=0.0137638;BQB=0.187475;MQ0F=0.615385;ICB=0.5;HOB=0.5;AC=2;AN=4;DP4=8,0,5,0;MQ=14;FS=AAAGAAACAAGAAGGTGGGGATGACGTCAAGTCAGGATGGCCCTTACGGC[C/T]TGGGCTGCACACGTGCTACAATGCTCAGTACAGAGGGCAGCAAAGCTGCG	GT:PL	1/1:117,15,0
c19398_g5_i1	217	.	T	A	44.0775	PASS	DP=13;VDB=0.01126;SGB=-2.00512;RPB=0.304076;MQB=1;BQB=0.381255;MQ0F=0;ICB=0.8;HOB=0.222222;AC=2;AN=6;DP4=9,0,4,0;MQ=37;FS=CAAGGTCATGCCTCTGATGGTATTCATTTTGAAAAGGGTTCAAATGATGA[T/A]CTGCAGCATGAATCAGGGAGAAAGGATTCCAATCTGAAGGGCTCCCATAT	GT:PL	0/1:23,0,48
c19767_g2_i2	537	.	G	C	133	PASS	DP=13;VDB=0.0128723;SGB=1.32542;RPB=0;MQB=0.545455;BQB=0.863636;MQ0F=0.307692;ICB=0.128205;HOB=0.0555556;AC=5;AN=6;DP4=2,0,11,0;MQ=24;FS=CTTCGTGAGGTTGGGCTCACCTTCCATCTCCAGGAAAGAGTCCCGGAGCT[G/C]ATATCATCCAACATTGAGCGCTTGCTGGAGGAGTCCTTCAAGCCGCTTGG	GT:PL	0/1:62,0,47
c20575_g5_i2	378	.	C	T	41.8825	PASS	DP=13;VDB=0.0137686;SGB=-2.16847;RPB=0.623736;MQB=0.378331;BQB=0.470358;MQ0F=0;ICB=0.333333;HOB=0.5;AC=3;AN=6;DP4=7,0,6,0;MQ=34;FS=AAAGGCCCAGATGAGATACGTATCCCTCTTCATGGCCTAAAACTGGGATT[C/T]GGTGACAAAGAAGCTACGAGAGATAATCTTATCACAGGATATGGAGACGT	GT:PL	0/1:18,0,31
c18133_g1_i1	133	.	G	C	40.4122	PASS	DP=13;VDB=0.0152419;SGB=3.78388;RPB=0.838008;MQB=0.838008;BQB=0.896474;MQ0F=0;ICB=1;HOB=0.5;AC=1;AN=2;DP4=7,0,5,0;MQ=36;FS=TAGTCTTAACCATAAACTATGCCGACTAGGGATCGGGCGATGTTCTTTTT[G/C]TGACTCGCTCGGCACCTTACGAGAAATCAAAGTTTTTGGGTTCTGGGGGG	GT:PL	0/1:69,0,93
c19001_g1_i9	193	.	C	T	110	PASS	DP=13;VDB=0.0157002;SGB=-5.66621;RPB=0.623736;MQB=0.961166;BQB=0.695312;MQ0F=0;ICB=0.778547;HOB=0.28125;AC=5;AN=8;DP4=7,0,6,0;MQ=37;FS=CATCACACTAGGTTGTTTGCTAACAACCATAATGATCAGCGTTCTGTGGA[C/T]AGAAGTGGAAACATACTGCCTGGCACTGTGGTGGATTCAAAGATTTGCCA	GT:PL	1/1:65,6,0
c20505_g1_i6	113	.	T	G	102	PASS	DP=13;VDB=0.0157135;SGB=0.254986;RPB=0.562708;MQB=0.763675;BQB=0.361741;MQ0F=0;ICB=1;HOB=0;AC=4;AN=8;DP4=4,0,7,0;MQ=34;FS=ATTGCAGGTCAGCTCGACAGCTCATGCACAAGCTGCAACAGATCGAGTTT[T/G]ATTTCTCTTAGGTGAGAACAAGATCAAGGATGCTGAAAGGAAGTGTGGTT	GT:PL	1/1:25,3,0
c18320_g1_i2	419	.	G	A	36.3705	PASS	DP=13;VDB=0.0169029;SGB=-2.00512;RPB=0.742584;MQB=0.953497;BQB=0.988166;MQ0F=0;ICB=0.4;HOB=0.125;AC=2;AN=8;DP4=9,0,4,0;MQ=35;FS=TATCTGATAAGCAAGTATGCAGGTCATAAGCCAAGTGTTGATGCAATTGA[G/A]TCTGCCCATGACAGGATTATCATGCAGAGTTTCTTTGATAGGAAAAAACC	GT:PL	0/0:0,12,79
c20664_g7_i1	258	.	T	C	73	PASS	DP=13;VDB=0.0170667;SGB=0.618465;RPB=0.331306;MQB=0.95494;BQB=0.935451;MQ0F=0;ICB=0.8;HOB=0.222222;AC=2;AN=6;DP4=7,0,5,0;MQ=37;FS=TACCCCAAGAACCTCTTGAACCCGCACATCTCCCGCCTGCTCGGCAAGGG[T/C]CTCGTCCTCACCGACGGTGACGAATGGAAGCGCCACCGCAACGTCGTGCA	GT:PL	0/1:43,0,69
c20898_g1_i3	197	.	C	T	28.8259	PASS	DP=13;VDB=0.0182837;SGB=-2.00512;RPB=0.651439;MQB=0.381255;BQB=0.785785;MQ0F=0;ICB=0.5;HOB=0.5;AC=2;AN=4;DP4=9,0,4,0;MQ=35;FS=CTTGTCATGCTGCTGTTCGAGACTGCGCTTCTTACCTCTGGCTTCAGCCT[C/T]GATGACCCCAACACCTTCGGCAGCNNNNNNNNNNNNNNNNNNNNNNNNNN	GT:PL	0/1:19,0,23
c17886_g2_i2	127	.	T	G	59	PASS	DP=13;VDB=0.018555;SGB=0.618465;RPB=1;MQB=0.50373;BQB=0.997325;MQ0F=0;ICB=0.8;HOB=0.222222;AC=2;AN=6;DP4=8,0,5,0;MQ=35;FS=TCTCGTGGGAATAGGAGGTTGCTACTTCTGGAAGGGTGTACAGTACAACA[T/G]ACCCGACTATTCAGGGGCCACTCCGACCGAGGTGATGAACCACACAAGCA	GT:PL	0/0:0,6,59
c35442_g1_i1	88	.	A	T	22.2827	PASS	DP=13;VDB=0.02;SGB=0.604408;RPB=0;MQB=1;BQB=1;MQ0F=0;ICB=0.128205;HOB=0.0555556;AC=1;AN=6;DP4=10,0,2,0;MQ=37;FS=TGCTGTTGCTGCTCGTGATTGTACACAGACTTTCTTAGAAAAGTTTGATA[A/T]AGGATCTGAAGACGCTGCTATTCAACAAGTGAAATGGGATCCCTCAAAAG	GT:PL	0/0:0,15,116
c20097_g3_i4	700	.	C	A	83	PASS	DP=13;VDB=0.0200665;SGB=6.14845;RPB=0.997325;MQB=0.84246;BQB=0.765017;MQ0F=0;ICB=0.3;HOB=0.125;AC=1;AN=4;DP4=5,0,8,0;MQ=31;FS=CGAGTGAACACATAGCTCGAGGGCAGCCAACCCAGGGAACTGAAACATCT[C/A]AGTACCTGGAGGAAAGGAAATCAAACGAGACTCCGTCAGTAGTGGCGAGC	GT:PL	0/0:0,9,69
c20477_g3_i1	281	.	G	A	25.3125	PASS	DP=13;VDB=0.0205346;SGB=-2.00512;RPB=0.236815;MQB=0.785785;BQB=0.826565;MQ0F=0;ICB=0.4;HOB=0.125;AC=2;AN=8;DP4=9,0,4,0;MQ=36;FS=CATACATGAGCTTCCATGGATGACCCTGAAGGAGAAGCTTGCACAGGGTC[G/A]AGAGCAGAAAGATTGGACTAGGAGGAAAGGTAGAAGGCAGAAGAAGGGAG	GT:PL	0/1:50,0,58
c20953_g1_i7	83	.	G	A	103	PASS	DP=13;VDB=0.021231;SGB=1.89663;RPB=0.0715762;MQB=0.961166;BQB=0.0511259;MQ0F=0;ICB=1;HOB=0.21875;AC=3;AN=8;DP4=6,0,7,0;MQ=37;FS=GCTAGTCTGGGAATGATTCTCCTGTGGGATACTGATTCTGGGCTTGCTCA[G/A]CTTGATAAGTACTTGCATAGTAATGACACTCATGTTGTTGCTGGAGCTTT	GT:PL	0/0:0,6,60
c20856_g4_i1	790	.	C	G	51	PASS	DP=13;VDB=0.0216012;SGB=-2.06645;RPB=0.838008;MQB=0.253351;BQB=0.584657;MQ0F=0.461538;ICB=0.07;HOB=0.03125;AC=7;AN=8;DP4=5,0,7,0;MQ=18;FS=TTGTTCTGAGAGAAGAGTACTGCTGGCTGGTTGCTGGTGGCTGGTTTGTT[C/G]GGAGAGAAAAGTACTGCTGTCTGGTGGCTGATAAGCCANNNNNNNNNNNN	GT:PL	0/1:0,3,25
c10956_g1_i1	144	.	C	G	85	PASS	DP=13;VDB=0.0220214;SGB=-2.84753;RPB=1.00775;MQB=0.727822;BQB=0.895781;MQ0F=0;ICB=0.778547;HOB=0.28125;AC=5;AN=8;DP4=4,0,6,0;MQ=34;FS=TCAATCTTATCCTCTTCACCCCTCCTATCTCTGCGTCTTCCCTGTGGTGA[C/G]GGAGGGAGCAGCGCTGCTTCGACGCCTTCGGCAAGTTCGCTCGCGGCAGC	GT:PL	0/1:34,0,40
c14666_g1_i2	544	.	A	G	20.1569	PASS	DP=13;VDB=0.0221621;SGB=1.90845;RPB=0.040184;MQB=1;BQB=0.879351;MQ0F=0;ICB=0.07;HOB=0.03125;AC=1;AN=8;DP4=10,0,3,0;MQ=37;FS=GTTCTAAGGCACCACTTCCAAATGGTGGATGTTTAGATAAGGTCAATTGC[A/G]TGAACACTAATCTCTCATTTCCACCTGGAGGTTACCCATCACTGCGTTTG	GT:PL	0/0:0,6,49
c20418_g7_i1	252	.	A	C	20.5337	PASS	DP=13;VDB=0.0221621;SGB=1.90845;RPB=0.127819;MQB=0.968368;BQB=0.400803;MQ0F=0;ICB=1;HOB=0.5;AC=1;AN=2;DP4=10,0,3,0;MQ=36;FS=GTTGCTAGGCGATGCTTCTCCACTGCGGGTCTCCTCGATAACACCTTCCG[A/C]CGGTCCAGAGTTGACGATGTTGCCTCTACGTCGTCTCTGTTCCTTCTTCT	GT:PL	0/1:50,0,117
c19271_g5_i2	352	.	C	G	58	PASS	DP=13;VDB=0.0221621;SGB=-7.26569;RPB=0.133734;MQB=1;BQB=0.381255;MQ0F=0;ICB=0.778547;HOB=0.28125;AC=3;AN=8;DP4=9,0,4,0;MQ=37;FS=GTTCCTGAGAATGCAACCATTGGTTCATTGAAGAGAACCGTCATGGATGT[C/G]GTCAATAGTATAATGCAAGGTGGTCTACGCGTTGGTGTTCTTCTTCATGG	GT:PL	0/1:29,3,0
c20753_g1_i9	472	.	A	G	56	PASS	DP=13;VDB=0.0224625;SGB=0.686263;RPB=0.0897512;MQB=0.0137638;BQB=0.84246;MQ0F=0.615385;ICB=1;HOB=0.21875;AC=3;AN=8;DP4=8,0,5,0;MQ=14;FS=TAGCCATCAACGTTCCTGAGCCATGACTTCTTCTACGTGTCTTTATGTTG[A/G]TGGTACCTTTGGGTTTCATATCTAGCCTACCCCGACTTGCTTGGGACAAA	GT:PL	0/0:0,3,4
c16744_g1_i2	155	.	A	G	27.3393	PASS	DP=13;VDB=0.0279572;SGB=1.90845;RPB=0.597928;MQB=1;BQB=0.496585;MQ0F=0;ICB=0.128205;HOB=0.0555556;AC=1;AN=6;DP4=10,0,3,0;MQ=37;FS=CCTCCACCACGCCCAGCAGCTGTTCGAGTTCGCCGACAAGTACAGGGGCA[A/G]ATACGACAGCAGCATCGCGGAGGTGAAGAGCTACTACGCGTCGGTGAGCG	GT:PL	0/0:0,9,74
c16002_g1_i1	130	.	A	T	44.7236	PASS	DP=13;VDB=0.0279572;SGB=-2.36533;RPB=0.127819;MQB=0.699673;BQB=0.0608101;MQ0F=0;ICB=0.416667;HOB=0.444444;AC=4;AN=6;DP4=10,0,3,0;MQ=36;FS=CCAGTCATGTGCCTGTGGAAGATGAAGATGGAGTTGCGTCTTCATAGTTA[A/T]CGTTTGATCGTTGTAAAGACCTTCGAGTCTAACGTCTGAGTGTAATAAAG	GT:PL	1/1:59,6,0
c18041_g1_i1	418	.	G	A	75	PASS	DP=13;VDB=0.0284856;SGB=0.618465;RPB=0.0452104;MQB=0.84246;BQB=1;MQ0F=0;ICB=0.8;HOB=0.222222;AC=2;AN=6;DP4=8,0,5,0;MQ=36;FS=GGAACTGAGATGGCACAGTTAGTTTGCGGAGGGTGCCACACTCTCCTGAT[G/A]TACATACGTGGCGCGACAAGTGTACAATGTTCTTGTTGCCACACTGTTAA	GT:PL	0/1:59,0,74
c15759_g1_i1	440	.	T	C	56	PASS	DP=13;VDB=0.02874;SGB=3.26056;RPB=0.97357;MQB=1;BQB=0.953497;MQ0F=0;ICB=0.07;HOB=0.03125;AC=1;AN=8;DP4=9,0,4,0;MQ=37;FS=GGTGCACAAACTTTTCACTCAAATATTCTCATTGATTGATGTTCAACTAT[T/C]TAACCGATTGCTTTTGAGGCGTGAGTGCTGTTCATTTAGTAACGGGGAAT	GT:PL	0/0:0,9,90
c19176_g1_i2	251	.	T	C	24.5331	PASS	DP=13;VDB=0.0312982;SGB=-2.36533;RPB=0.040184;MQB=1;BQB=0.597928;MQ0F=0;ICB=0.4;HOB=0.125;AC=2;AN=8;DP4=10,0,3,0;MQ=37;FS=GCGATAAGGGAGCGTGCATTTTCAATTATAACAGGGGTATTCAAGATGCA[T/C]GGTGCTACTGCTCTTGATACACCTGTATTTGAGTTGAGAGAAGCCCTTAT	GT:PL	0/1:24,0,29
c20973_g2_i2	1889	.	A	G	231	PASS	DP=13;VDB=0.0321701;SGB=4.76154;MQ0F=0.0769231;AC=4;AN=4;DP4=0,0,13,0;MQ=31;FS=TACATCCACTGAAAGTGGGCGTGATAAGACGGTCAAGTCACCAAGCAGCA[A/G]TCCTCTTGTGGAAAATGGCCAGCAGCATGAGCCTAGTCATCATGGGAATG	GT:PL	1/1:113,15,0
c20738_g4_i10	1334	.	G	T	129	PASS	DP=13;VDB=0.0321909;SGB=-0.381925;RPB=0.697274;MQB=0.594978;BQB=0.272074;MQ0F=0;ICB=0.8;HOB=0.222222;AC=4;AN=6;DP4=4,0,8,0;MQ=33;FS=GTAGTGTCGAAAATAAACCCTGAGAAAAGAGTTCGAGTAGTTTAGGTACC[G/T]TGTTTGCGTCCAGCAAAGTGGAGTATTTTGTATCGCCGCTGGTAAGACCT	GT:PL	1/1:82,12,0
c20072_g2_i2	803	.	G	C	73	PASS	DP=13;VDB=0.0323762;SGB=-2.36458;RPB=0.273507;MQB=1;BQB=0.804959;MQ0F=0;ICB=1;HOB=0;AC=4;AN=8;DP4=8,0,5,0;MQ=37;FS=CCTCTGGACCGAGATACTGCAGCTGATGGGAAGGCAGGGCAGTACTCGGA[G/C]CTGAGCCAGAAACCGAAGCAAGACGCCTCGTAGATGTTCTGCTCATCTTT	GT:PL	0/1:27,0,47
c20738_g4_i10	1343	.	T	C	129	PASS	DP=13;VDB=0.0348597;SGB=-0.381925;RPB=0.50373;MQB=0.547344;BQB=0.41985;MQ0F=0;ICB=0.8;HOB=0.222222;AC=4;AN=6;DP4=5,0,8,0;MQ=34;FS=AAAATAAACCCTGAGAAAAGAGTTCGAGTAGTTTAGGTACCGTGTTTGCG[T/C]CCAGCAAAGTGGAGTATTTTGTATCGCCGCTGGTAAGACCTGTTGTTTTG	GT:PL	1/1:91,12,0
c19445_g3_i4	246	.	T	A	28.3254	PASS	DP=13;VDB=0.036923;SGB=-6.63222;RPB=0.879351;MQB=1;BQB=0.985816;MQ0F=0;ICB=0.778547;HOB=0.28125;AC=3;AN=8;DP4=10,0,3,0;MQ=37;FS=AGTGCAGCAGCCACAAACTTGCAAGCAGGACGAGCACCTGGAAGGTATGC[T/A]TACAATGATGAACGAACAAGACATACAGCTACAGAATCAGGTCCTGATGG	GT:PL	0/1:13,0,71
c19198_g1_i1	591	.	T	G	45.4691	PASS	DP=13;VDB=0.0382226;SGB=4.97668;RPB=0.777113;MQB=0.961166;BQB=0.245404;MQ0F=0;ICB=0.3;HOB=0.125;AC=1;AN=4;DP4=7,0,6,0;MQ=37;FS=CTTCTTCTACCTCTGCTGCGGGTGCCTCGGCTACGCGGCGTTCGGCGACG[T/G]CACCCCGGGCAACCTCCTCACCGCTTCGGCTTCTACGAGCCCTACTGGCT	GT:PL	0/1:77,0,83
c17767_g4_i1	143	.	A	G	39.226	PASS	DP=13;VDB=0.0395055;SGB=-2.00512;RPB=0.493254;MQB=0.397295;BQB=0.838046;MQ0F=0;ICB=0.4;HOB=0.125;AC=2;AN=8;DP4=8,0,4,0;MQ=35;FS=TTCGAGGAGCTCAACATGGACCTGTTCCGCAAGTGCATGGAGCCCGTGGA[A/G]AAGTGCCTCCGCGACGCCAAGATGGACAAGAGCAGCGTGCACGACGTCGT	GT:PL	0/0:0,3,25
c16293_g1_i1	135	.	C	T	23.3676	PASS	DP=13;VDB=0.0411132;SGB=1.90845;RPB=0.0740088;MQB=1;BQB=0.314383;MQ0F=0;ICB=0.128205;HOB=0.0555556;AC=1;AN=6;DP4=10,0,3,0;MQ=37;FS=GCCGCTATGCTGCGGAGGCTCGGCTACAAGACCATCAAGTGGGTCGTCGC[C/T]GACAAGAGCGTCGCCGGCGGCGGCAACAGTGGCAAGGACGAGGTCTACCT	GT:PL	0/0:0,6,57
c19827_g4_i3	524	.	A	G	123	PASS	DP=13;VDB=0.0428737;SGB=1.81614;RPB=0.920044;MQB=0.829029;BQB=0.124514;MQ0F=0;ICB=0.8;HOB=0.222222;AC=4;AN=6;DP4=3,0,8,0;MQ=34;FS=GTGTCGTCTGTGAACATGGTTGTCTTGTGAGTCCAAAACATGTTTGTGTC[A/G]TTTGTTATATGCCTTGTGTCATATGAATATGTTACATATNNNNNNNNNNN	GT:PL	0/1:70,0,47
c19841_g2_i1	324	.	A	G	20.649	PASS	DP=13;VDB=0.0433485;SGB=-0.535564;RPB=0.458241;MQB=0.916482;BQB=0.824834;MQ0F=0;ICB=0.4;HOB=0.125;AC=2;AN=8;DP4=7,0,3,0;MQ=37;FS=ATGTCAGACGATGCTATTTTTAGGTGATTAATCTGTGCTCGATGATGATA[A/G]AATCAAGGCTTGTTTCTCTACATTCGCAGTTGCCGCCTAAGAGCTTTCGC	GT:PL	0/1:34,3,0
c13472_g2_i1	133	.	G	C	69	PASS	DP=13;VDB=0.0456508;SGB=-2.36458;RPB=0.0897512;MQB=1;BQB=1;MQ0F=0;ICB=0.778547;HOB=0.28125;AC=3;AN=8;DP4=8,0,5,0;MQ=37;FS=CTTATCCGCGAGATCAAGCGCGCCGTCACCATCCCCGTCATGGCCAAGGC[G/C]CGCATCGGCCACTTCGTCGAGGCCCAGATCCTGGAGGCCATCGGCGTCGA	GT:PL	0/1:22,0,49
c20909_g8_i4	244	.	G	A	43.94	PASS	DP=13;VDB=0.0467807;SGB=3.26056;RPB=0.988166;MQB=1;BQB=0.742584;MQ0F=0;ICB=1;HOB=0.5;AC=1;AN=2;DP4=9,0,4,0;MQ=37;FS=CTCAGTAGTCATCTACTCAAGTTTACCTGGAATGGTGCACCAAAGAGGGT[G/A]ATAGTCCCGTAGAGAGATGAAATTTACAATCCACGATTGTAAGCTTTATT	GT:PL	0/1:73,0,130
c17886_g2_i2	135	.	T	G	68	PASS	DP=13;VDB=0.0513395;SGB=0.618465;RPB=1;MQB=0.50373;BQB=0.804959;MQ0F=0;ICB=0.8;HOB=0.222222;AC=2;AN=6;DP4=8,0,5,0;MQ=35;FS=GAATAGGAGGTTGCTACTTCTGGAAGGGTGTACAGTACAACATACCCGAC[T/G]ATTCAGGGGCCACTCCGACCGAGGTGATGAACCACACAAGCAGAACTTGG	GT:PL	0/0:0,6,56
c10956_g1_i1	136	.	T	C	52	PASS	DP=13;VDB=0.0568748;SGB=-0.821;RPB=0.503877;MQB=0.895781;BQB=0.279932;MQ0F=0;ICB=1;HOB=0;AC=4;AN=8;DP4=4,0,6,0;MQ=35;FS=TCCTCCGTTCAATCTTATCCTCTTCACCCCTCCTATCTCTGCGTCTTCCC[T/C]GTGGTGACGGAGGGAGCAGCGCTGCTTCGACGCCTTCGGCAAGTTCGCTC	GT:PL	0/1:26,0,46
c18076_g1_i1	916	.	C	T	175	PASS	DP=13;VDB=0.0576189;SGB=-0.197938;RPB=0.908075;MQB=1;MQSB=0.961166;BQB=0.163537;MQ0F=0;ICB=0.778547;HOB=0.28125;AC=5;AN=8;DP4=4,1,2,6;MQ=37;FS=CATTTTCAGGCTTCGCCGAGGACATCACATCGACAGGCCGTCAAGAGGAT[C/T]TTCAGGTACCTACAGTCTGCCCCTGGTCTTGGCCTTTGGTATTCTTCCTC	GT:PL	0/1:0,3,35
c14662_g1_i4	136	.	C	A	48.3792	PASS	DP=13;VDB=0.0587288;SGB=3.26056;RPB=0.133734;MQB=0.651439;BQB=0.180092;MQ0F=0;ICB=0.07;HOB=0.03125;AC=1;AN=8;DP4=9,0,4,0;MQ=32;FS=GAGGCGAGGAGAAAAGATGCAGATCTTCGTGAAGACCTGACGGGGAAGAC[C/A]ATCACCCTCGAGGTTGAGAGCAGCGACACCATCGACAATGTCAAGGCTAA	GT:PL	0/0:0,3,18
c20675_g1_i4	673	.	T	G	189	PASS	DP=13;VDB=0.0597887;SGB=4.03402;RPB=1;MQB=1;BQB=1;MQ0F=0;ICB=0.128205;HOB=0.0555556;AC=5;AN=6;DP4=1,0,11,0;MQ=37;FS=TCGAGCACACCGTACATGATCCTCTTCGGTGTCACGCAGATACTCTTCTC[T/G]CAGATACCCGACTTCGACCAGATTTGGTGGTTGTCCATCGTAGCTGCCGT	GT:PL	1/1:146,24,0
c18532_g1_i2	119	.	A	G	99	PASS	DP=13;VDB=0.0601435;SGB=8.57434;RPB=0.400803;MQB=1;BQB=0.944459;MQ0F=0;ICB=1;HOB=0.5;AC=1;AN=2;DP4=3,0,10,0;MQ=37;FS=TCAAGTTTAGAATCTGCAGTCGTGTCGGCTGCCGAATTGTAATCTAAAGG[A/G]GTTAACAAAAGGGGAAGCCGAAGCATAAGTTCCTTGGAACAGGACGTCAA	GT:PL	0/1:129,0,40
c20553_g3_i1	166	.	C	T	37.2985	PASS	DP=13;VDB=0.0618664;SGB=1.90845;RPB=0.0443614;MQB=1;BQB=0.382304;MQ0F=0;ICB=0.07;HOB=0.03125;AC=1;AN=8;DP4=9,0,3,0;MQ=37;FS=GTGAAGTATATCACGGTTTATGCATTTAGCATTGACAATTTTAAAAGGGA[C/T]CCAAGTGAGGTGCAGTCCTTGATGCATTTAATGGAGGAAAAGATCAATGA	GT:PL	0/0:0,6,44
c18374_g3_i1	53	.	T	A	34.3494	PASS	DP=13;VDB=0.0645318;SGB=-2.00512;RPB=0.604728;MQB=1;BQB=0.988166;MQ0F=0;ICB=0.5;HOB=0.5;AC=2;AN=4;DP4=9,0,4,0;MQ=37;FS=AGTAGTGGCGAGCGAACGGGGACAAGCCTAAACCAGATGACGCAAGTCAT[T/A]TGGGGTTGTAGGGCTCACGACATGGGAGAGCGGAGGCTAGTCGAACGGTC	GT:PL	0/1:22,0,45
c16839_g1_i2	369	.	A	G	46.9043	PASS	DP=13;VDB=0.0658347;SGB=0.686263;RPB=0.0310726;MQB=0.84246;BQB=1;MQ0F=0.0769231;ICB=0.4;HOB=0.125;AC=2;AN=8;DP4=8,0,5,0;MQ=34;FS=TATTTGGTGCCAGAGAGTACCCAAAGAAGAATTAGAATGATTGTACACTC[A/G]GGTTTTGTTGTGACTGCAGCATACACAGATGACAGAACATTGAGTCTCTT	GT:PL	0/1:29,3,0
c18041_g1_i1	438	.	G	A	59	PASS	DP=13;VDB=0.0674392;SGB=1.26965;RPB=0.0306755;MQB=0.899815;BQB=0.143152;MQ0F=0;ICB=0.8;HOB=0.222222;AC=2;AN=6;DP4=7,0,6,0;MQ=36;FS=AGTTTGCGGAGGGTGCCACACTCTCCTGATGTACATACGTGGCGCGACAA[G/A]TGTACAATGTTCTTGTTGCCACACTGTTAACCTGGCAATGGAAGCGAATC	GT:PL	0/1:58,0,73
c5615_g1_i1	164	.	C	A	22.8639	PASS	DP=13;VDB=0.0686416;SGB=3.26056;RPB=0.928296;MQB=1;BQB=0.953497;MQ0F=0;ICB=1;HOB=0.5;AC=1;AN=2;DP4=9,0,4,0;MQ=37;FS=ACCAAACGCTGAGGCTAGGTGTCGAATTGATGCGCTCATTCCAGAAACCA[C/A]AAAGGGTGTTTGTTCATATTGACAGCAGGACGGTGGTCACGGAGGTTGAA	GT:PL	0/1:52,0,112
c18101_g1_i1	122	.	A	G	46.5506	PASS	DP=13;VDB=0.0795616;SGB=6.14845;RPB=0.697274;MQB=0.793923;BQB=0.125315;MQ0F=0;ICB=1;HOB=0.5;AC=1;AN=2;DP4=4,0,8,0;MQ=35;FS=TGGTCGGGGTTGTGGGACCTTCACGTACTTCTGCCGAAGTACACGTCGAC[A/G]TGCGCGATATAGGTGAACGGCATTGAAAGGCCGACCACAGAGGGTGCCAG	GT:PL	0/1:75,0,81
c20212_g6_i1	278	.	C	T	20.6924	PASS	DP=13;VDB=0.0797974;SGB=3.26056;RPB=0.697274;MQB=0.793923;BQB=0.087379;MQ0F=0;ICB=0.07;HOB=0.03125;AC=1;AN=8;DP4=8,0,4,0;MQ=36;FS=AAATCAAGGTGGAATTTTCAAAGAGCTTCCGAAAACCTGCTCCAACTCCT[C/T]CTCCAGTCACCATTCTAGAGCGGCACACGCTCTATGTGTCCAATCTTCNN	GT:PL	0/1:55,0,60
c20367_g2_i7	1105	.	G	A	27.4824	PASS	DP=13;VDB=0.0822145;SGB=-2.36533;RPB=0.040184;MQB=0.447727;BQB=0.748798;MQ0F=0.230769;ICB=0.4;HOB=0.125;AC=2;AN=8;DP4=10,0,3,0;MQ=26;FS=CCTTGCTTGCTGCAGCCTACGACCCTGAGCTACTCTTGCCACGTAGCTCT[G/A]CCTCCACGGCTCTGCCCCTCCGCTCAGCTCCCAACAAGGGCATTTGAAAG	GT:PL	0/0:0,3,23
c14662_g1_i4	127	.	G	C	44.2191	PASS	DP=13;VDB=0.0846253;SGB=2.63855;RPB=0.111973;MQB=1.00775;BQB=0.503877;MQ0F=0;ICB=0.128205;HOB=0.0555556;AC=1;AN=6;DP4=6,0,4,0;MQ=37;FS=AGGGAGGAAGAGGCGAGGAGAAAAGATGCAGATCTTCGTGAAGACCTGAC[G/C]GGGAAGACCATCACCCTCGAGGTTGAGAGCAGCGACACCATCGACAATGT	GT:PL	0/1:78,0,8
c17877_g1_i1	522	.	C	A	36.9234	PASS	DP=13;VDB=0.0860477;SGB=-6.63222;RPB=0.914584;MQB=0.699673;BQB=0.996435;MQ0F=0;ICB=0.778547;HOB=0.28125;AC=3;AN=8;DP4=10,0,3,0;MQ=36;FS=CTGGTTGGCAAAGATATCTTTATAGTGCAGAGCAGGCCACAGCCATAATA[C/A]ATATAGTTTTGCTAAGGTGCATGTGGCTATTTGGTTAGGCGAATAAATTG	GT:PL	0/1:35,3,0
c17052_g1_i1	412	.	C	T	39.1087	PASS	DP=13;VDB=0.0871199;SGB=3.26056;RPB=0.558035;MQB=1;BQB=0.207131;MQ0F=0;ICB=1;HOB=0.5;AC=1;AN=2;DP4=9,0,4,0;MQ=37;FS=CACAAGGCCAAGGAGCACTTCCCACAGGCCGCTTCTACCGTGCAGGAAAC[C/T]CGACAGGCACCTTCATTGGGTCCCGCCATGCATGGCAACATTGACACAAC	GT:PL	0/1:68,0,106
c17639_g1_i1	468	.	G	A	83	PASS	DP=13;VDB=0.0874129;SGB=-2.21267;RPB=0.245404;MQB=0.899815;BQB=0.623736;MQ0F=0;ICB=0.8;HOB=0.222222;AC=4;AN=6;DP4=7,0,6,0;MQ=36;FS=AAACAAATTAGGAAACGAGAAGGGGCACCCTTCCTGTGGCGTTTGCTGGC[G/A]AAAGCGTACTCATTGGCTGGAAGAGGCTCAGATGCTTCGGTGGCATCCGA	GT:PL	0/1:16,0,47
c19176_g1_i2	285	.	T	C	155	PASS	DP=13;VDB=0.0907041;SGB=-3.0058;RPB=0.723173;MQB=1;BQB=0.635922;MQ0F=0;ICB=0.4;HOB=0.125;AC=6;AN=8;DP4=5,0,8,0;MQ=37;FS=GGGTATTCAAGATGCATGGTGCTACTGCTCTTGATACACCTGTATTTGAG[T/C]TGAGAGAAGCCCTTATGGGCAAATATGGTGAAGATTCGAAGTTGATATAT	GT:PL	1/1:33,3,0
c20780_g5_i3	154	.	T	C	75	PASS	DP=13;VDB=0.0930359;SGB=-2.84753;RPB=0.742931;MQB=0.950952;BQB=0.297172;MQ0F=0;ICB=0.4;HOB=0.125;AC=6;AN=8;DP4=5,0,6,0;MQ=37;FS=TCTAAGAAACAAGCCGACCTCTTCTTCCCACCTGATTTCCAGGATGATTT[T/C]CCTGTAGCTATGCAGGTTTCACAAAAATATGGACTTATCTATGTAATTAC	GT:PL	1/1:41,6,0
c19501_g4_i17	737	.	C	T	21.9225	PASS	DP=13;VDB=0.0941127;SGB=-2.36533;RPB=0.985816;MQB=0.879351;BQB=0.985816;MQ0F=0.153846;ICB=0.8;HOB=0.222222;AC=2;AN=6;DP4=10,0,3,0;MQ=31;FS=GAAAAATGAGGAGGAGGCTACAAAGTTGTCAACAGCAATCAAAGAGAACG[C/T]GCCCTCGGACTGACTCTTGCAGCTTGCAACCTCGGCTCGCCTCTAAGCAT	GT:PL	0/1:28,1,0
c20841_g2_i2	1248	.	C	G	38.9	PASS	DP=13;VDB=0.0949329;SGB=-7.26569;RPB=0.864302;MQB=1;BQB=0.155654;MQ0F=0;ICB=0.778547;HOB=0.28125;AC=3;AN=8;DP4=9,0,4,0;MQ=37;FS=TCCTCAGCAACCAGGCATTCCTATGGACAACATTGGCCTGCCTGATGGTG[C/G]TGTTCCTCCGCAGAGCCAACCGCTACCTTCACAACCCCAGACACTTCCTT	GT:PL	0/1:32,3,0
c16002_g1_i1	162	.	A	T	86	PASS	DP=13;VDB=0.096133;SGB=-5.32332;RPB=0.122456;MQB=0.50373;BQB=0.0137638;MQ0F=0;ICB=0.07;HOB=0.03125;AC=7;AN=8;DP4=8,0,5,0;MQ=35;FS=GTTGCGTCTTCATAGTTAACGTTTGATCGTTGTAAAGACCTTCGAGTCTA[A/T]CGTCTGAGTGTAATAAAGAGATAATGTAATAGTTTAACTCTTGTACGATT	GT:PL	1/1:25,3,0
c18667_g5_i2	222	.	T	C	30.3197	PASS	DP=13;VDB=0.0983484;SGB=1.90845;RPB=0.968368;MQB=0.748798;BQB=0.968368;MQ0F=0.230769;ICB=0.128205;HOB=0.0555556;AC=1;AN=6;DP4=10,0,3,0;MQ=28;FS=CAGTTAATGTTATGCTAGTTCTGTAGATTGTAGCTCCTTGCTGAAAGCAG[T/C]TCCGTGTGGATTCTGTTATGACTTGTGAGCTCATTGAACACCAAACTCGA	GT:PL	0/0:0,9,38
c19873_g6_i2	364	.	G	A	27.8528	PASS	DP=13;VDB=0.100421;SGB=3.26056;RPB=0.423112;MQB=1;BQB=0.511891;MQ0F=0;ICB=0.3;HOB=0.125;AC=1;AN=4;DP4=9,0,4,0;MQ=37;FS=CTTCTTACGAGGTACCGAACTTAATTAAACTCCGAATGCTGGTCGGTGTA[G/A]CGTGGCAGTCAGACGGTGGGGGATAACCTCCATCGTCAAGAGGAGAATAA	GT:PL	0/0:0,9,83
c18747_g2_i1	339	.	T	C	123	PASS	DP=13;VDB=0.101802;SGB=-5.99185;RPB=0.961166;MQB=0.828239;BQB=0.531709;MQ0F=0;ICB=0.778547;HOB=0.28125;AC=5;AN=8;DP4=6,0,7,0;MQ=36;FS=CCTTTTATATCACTTCTCTTTTGCTTGTACGGCAAAATTAATGCTGGAAA[T/C]GGGACCGCTGTTTGCCCAAGTTGTTAGGTGGTAAACAGGCATCCCCCAAA	GT:PL	1/1:25,3,0
c20906_g1_i3	402	.	T	G	43.9227	PASS	DP=13;VDB=0.102049;SGB=0.686263;RPB=0.213769;MQB=0.935229;BQB=0.141893;MQ0F=0;ICB=0.8;HOB=0.222222;AC=2;AN=6;DP4=8,0,5,0;MQ=36;FS=ATCACTGTTACTTTTATGTACCAAAAACCTGGTTTGTAATAATGTTAAAC[T/G]TGTGAACCTTTCATGTAATGTAATGTGGTACTCTGGTCCCGCCTTCGTGT	GT:PL	0/1:69,0,46
c18374_g7_i1	189	.	C	T	49.5231	PASS	DP=13;VDB=0.106182;SGB=3.91446;RPB=0.381255;MQB=0.133734;BQB=0.466776;MQ0F=0.0769231;ICB=0.8;HOB=0.222222;AC=4;AN=6;DP4=4,0,9,0;MQ=24;FS=AACTGAAATATCTAAGTAACCGGAGGAAAAGAAATCAACCGAGATTCCCT[C/T]AGTAGCGGCGAGCGAAAGGGGACCAGCCCTTAAGTGATTTTGGTTTTAGT	GT:PL	0/1:0,3,22
c20552_g2_i19	224	.	C	T	26.5174	PASS	DP=13;VDB=0.11189;SGB=-2.36533;RPB=0.699673;MQB=0.447727;BQB=0.985816;MQ0F=0.384615;ICB=0.8;HOB=0.222222;AC=2;AN=6;DP4=10,0,3,0;MQ=22;FS=ATTTTCAGTTGTGTTATCAGAGTGTTTTGCACACGCCTTTACCAGCTATA[C/T]TCAAACTCAATTATGACAGAATGCTACACACATATGTGTGCTGGGATTTG	GT:PL	0/0:0,12,87
c18591_g3_i10	380	.	C	T	38.1706	PASS	DP=13;VDB=0.115146;SGB=-2.00512;RPB=0.236382;MQB=1;BQB=0.98568;MQ0F=0;ICB=0.4;HOB=0.125;AC=2;AN=8;DP4=8,0,4,0;MQ=37;FS=AAGCGCAAAGAACAGCTTCAGAGGCACATGAAGAAATGTGACCTTAAACA[C/T]CCCCCAGGTGATGAAATATATAGAAGTGGAACTCTGTCGATGTTCGAGGT	GT:PL	0/0:0,6,41
c18415_g1_i3	1071	.	G	A	51	PASS	DP=13;VDB=0.118267;SGB=3.26056;RPB=0.133734;MQB=1;BQB=0.558035;MQ0F=0;ICB=0.128205;HOB=0.0555556;AC=1;AN=6;DP4=9,0,4,0;MQ=37;FS=TCTACTAATAAATGCTGCCTGAGTGTATGCATTGCTTATAGGCCAACTTC[G/A]CTGTTGATTTGGACTACTTGAATTTTCTTGTGGCATGCACATTTTGAGTA	GT:PL	0/0:0,3,29
c19382_g1_i1	247	.	T	G	102	PASS	DP=13;VDB=0.122391;SGB=6.20246;RPB=0.0102252;MQB=0.0102252;BQB=0.31698;MQ0F=0.461538;AC=2;AN=2;DP4=6,0,7,0;MQ=19;FS=TTGACGAGTGAGAATGCAGGCATGAGTAGCGATACAAACGTGAGAAACGT[T/G]TGCGCCGATTGACTAAGGGTTCCTGGGTCAAGCTGATCTGCCCAGGGTAA	GT:PL	1/1:125,5,0
c20519_g4_i1	619	.	A	C	91	PASS	DP=13;VDB=0.130743;SGB=-2.36458;RPB=0.380236;MQB=1;BQB=0.141893;MQ0F=0;ICB=0.8;HOB=0.222222;AC=4;AN=6;DP4=8,0,5,0;MQ=37;FS=CGTCTGACACAGATGGCAAAGTACTTCACAGCATACAGGATAGACCACAT[A/C]TTGGGTTTCTTTAGGATATGGGAGCTTCCAGATCATGCTGCAACAGGTTT	GT:PL	0/1:43,0,90
c16152_g1_i1	50	.	A	G	71	PASS	DP=13;VDB=0.132453;SGB=3.89732;RPB=0.356607;MQB=0.950952;BQB=0.0594345;MQ0F=0;ICB=1;HOB=0.5;AC=1;AN=2;DP4=5,0,6,0;MQ=37;FS=GTATTAATTTATCATTAAACCTTCCCTCCTCGAAAGGGAAACAGGTTAAA[A/G]ATCCTGTACCATAGATAATGTTGTAAATCATTAATCTTGAAGCGGTAACG	GT:PL	0/1:100,0,46
c20519_g4_i1	625	.	T	A	76	PASS	DP=13;VDB=0.13561;SGB=-2.36458;RPB=0.242449;MQB=1;BQB=0.0762218;MQ0F=0;ICB=0.8;HOB=0.222222;AC=4;AN=6;DP4=8,0,5,0;MQ=37;FS=ACACAGATGGCAAAGTACTTCACAGCATACAGGATAGACCACATATTGGG[T/A]TTCTTTAGGATATGGGAGCTTCCAGATCATGCTGCAACAGGTTTAGTTGG	GT:PL	0/1:40,0,69
c16700_g2_i1	147	.	C	A	39.199	PASS	DP=13;VDB=0.137328;SGB=1.90845;RPB=0.040184;MQB=1;BQB=0.699673;MQ0F=0;ICB=0.07;HOB=0.03125;AC=1;AN=8;DP4=10,0,3,0;MQ=37;FS=TACTTCAACACCGACCTCACCGTCACACTCCTCTCCGGCGCCGCCTCCGG[C/A]AAGAACGCCGCCGCCATTGCAGCCGCTTCTCCCAAGCAGGACGCCGCGTC	GT:PL	0/1:74,0,22
c20338_g1_i3	506	.	G	A	55	PASS	DP=13;VDB=0.138245;SGB=-2.00771;RPB=0.953497;MQB=0.826565;BQB=0.096972;MQ0F=0.153846;ICB=0.8;HOB=0.222222;AC=2;AN=6;DP4=9,0,4,0;MQ=31;FS=TACTTCACTCGTGTCGTGGTGTACGCACTACAGACCATCACCTCATACCG[G/A]TATCTATGGACCAGCGTGGTGGCTGGCGAGCTTGCCACGCTTGCCTTTTA	GT:PL	0/0:0,6,37
c18377_g2_i1	1154	.	T	C	21.6052	PASS	DP=13;VDB=0.14;SGB=0.604408;RPB=0.5;MQB=1;BQB=0;MQ0F=0;ICB=0.128205;HOB=0.0555556;AC=1;AN=6;DP4=10,0,2,0;MQ=37;FS=GTCGGTGCTGCTATCACTTAACTGAGACAATTTCTGTGTGTCTGTCACTT[T/C]CATTTGAGGGATTGTTGAGAAAAGCTTCTTATGAGAGTATCCTCTATGGT	GT:PL	0/0:0,12,72
c20147_g2_i1	379	.	A	G	88	PASS	DP=13;VDB=0.142559;SGB=-3.20344;RPB=0.944459;MQB=0.699673;MQSB=0.181818;BQB=0.968368;MQ0F=0.384615;ICB=0.4;HOB=0.125;AC=6;AN=8;DP4=0,3,2,8;MQ=17;FS=ATCCTTCCTTGATCTTGCTTCTAGCTCCGGGAACTCCGACGTGGTCTTCC[A/G]TGCAAGGTTCCCACGTCGGCTAGGGAAACCCTAGTCAACTAGCTCGACCC	GT:PL	0/1:0,2,11
c18324_g4_i1	78	.	T	C	65	PASS	DP=13;VDB=0.14314;SGB=0.686263;RPB=0.380236;MQB=0.935229;BQB=0.765017;MQ0F=0.0769231;ICB=0.8;HOB=0.222222;AC=2;AN=6;DP4=8,0,5,0;MQ=34;FS=GAGAGCCTTTTTGTTCTCAAGTTTTGGCGAGATCCGCATACTGGTACAAG[T/C]GCGTCTCCTAAATCTCCTAAATCTGAGTCTTGGTTCTCTCAGCTGCCTTT	GT:PL	0/1:23,0,42
c20221_g1_i9	133	.	C	T	142	PASS	DP=13;VDB=0.153225;SGB=0.947549;MQ0F=0.461538;AC=6;AN=6;DP4=0,0,12,0;MQ=18;FS=CCGCACCGCTTCTCGCCGCTAAAGCGCTGCTGGATGGAGATCTACACGCC[C/T]GTCTACGAGCACATGAAGGTCGACATCCGCATGAACATCAAGGCAAGAAG	GT:PL	1/1:21,9,0
c9634_g1_i1	169	.	G	A	64	PASS	DP=13;VDB=0.153613;SGB=-2.34028;RPB=0.306895;MQB=0.723173;MQSB=0.187475;BQB=0.635922;MQ0F=0;ICB=0.778547;HOB=0.28125;AC=3;AN=8;DP4=2,6,3,2;MQ=31;FS=CCTGGGTATAGTCATTTGCCTCAATTACACCTTTTCCGTTCCTGACAAAC[G/A]GCTTTAAACACTTTACAAGGGTATAACAGTAACTCCTCGCGTCGTACAGG	GT:PL	0/1:23,3,0
c11198_g1_i1	112	.	T	C	24.6096	PASS	DP=13;VDB=0.154358;SGB=1.90845;RPB=0.699673;MQB=1;BQB=0.944459;MQ0F=0;ICB=0.3;HOB=0.125;AC=1;AN=4;DP4=10,0,3,0;MQ=37;FS=GTCAGTGTGTCGTGACAGTGTGACAGTGTGGGAGCGCCGGGGCAGAAGAT[T/C]TGGCCGAGCTCCCCCGTCAGTCGTGTGCCGTGCCGGCCTATAGCTGGCGT	GT:PL	0/1:57,0,133
c19025_g1_i1	325	.	T	G	30.7478	PASS	DP=13;VDB=0.154358;SGB=1.90845;RPB=0.995736;MQB=1;BQB=0.540433;MQ0F=0;ICB=0.3;HOB=0.125;AC=1;AN=4;DP4=9,0,3,0;MQ=37;FS=AATGAGTAGTTCAGCAGCTGGATGTCAAGAATGAATGGGTGATGTGCCGT[T/G]TTGTGTGTTGCAGTTTTGTATCAATTGTTACTTGAACGCTGGGTGTGGCT	GT:PL	0/1:63,0,106
c18552_g2_i4	401	.	A	G	140	PASS	DP=13;VDB=0.156836;SGB=0.355435;RPB=1;MQB=1;BQB=1;MQ0F=0;AC=6;AN=6;DP4=1,0,9,0;MQ=37;FS=TGCTGTAGGACTTCAGTTTTCTTTTATTTATTAGGGAAGGAAGGCAAGAA[A/G]GAAAAAAAATTAAGATGATAATTCTAAATTTACATAATTTTATCCAGTAA	GT:PL	1/1:49,6,0
c20787_g2_i4	195	.	T	C	61	PASS	DP=13;VDB=0.162254;SGB=-2.21267;RPB=0.378331;MQB=0.623736;BQB=0.623736;MQ0F=0.153846;ICB=0.778547;HOB=0.28125;AC=3;AN=8;DP4=7,0,6,0;MQ=31;FS=CAAGCACGCAAGAATCAAGTGTAGCGATGGAGCTAATCCTTTTTTTTCAA[T/C]CAGCCGTTCTTCGTTAGTTGTTGGGTTATTACAAGTCGTAGCAGCAGAGC	GT:PL	0/1:25,0,58
c18552_g2_i4	402	.	G	A	132	PASS	DP=13;VDB=0.163984;SGB=0.355435;RPB=0;MQB=1;BQB=0.555556;MQ0F=0;ICB=0.128205;HOB=0.0555556;AC=5;AN=6;DP4=2,0,9,0;MQ=37;FS=GCTGTAGGACTTCAGTTTTCTTTTATTTATTAGGGAAGGAAGGCAAGAAA[G/A]AAAAAAAATTAAGATGATAATTCTAAATTTACATAATTTTATCCAGTAAT	GT:PL	1/1:49,6,0
c17814_g1_i2	117	.	A	G	76	PASS	DP=13;VDB=0.166446;SGB=2.06895;RPB=0.961166;MQB=0.961166;BQB=0.961166;MQ0F=0;ICB=0.8;HOB=0.222222;AC=2;AN=6;DP4=6,0,7,0;MQ=37;FS=GAGATCGAGCTGCGGCGCCTCCAGCTCACCCCGCAGGCTGTGGAGAACTG[A/G]CGATCCTTGAACTGGAGAGATCCATCTTGGTGCTGGGTTCTGGCTTGGCC	GT:PL	0/1:20,0,50
c18450_g1_i2	1176	.	G	A	116	PASS	DP=13;VDB=0.175997;SGB=0.0993888;RPB=0.122456;MQB=1;BQB=0.0137638;MQ0F=0;ICB=0.8;HOB=0.222222;AC=4;AN=6;DP4=5,0,8,0;MQ=37;FS=GGTCGGATATGCGTGAGGCTTGGATGGGTGCCACTTCAACCCCTGCCAGA[G/A]TCTCTTCAGTTGCACCTATTAGAAATGTATCCTATGCTGGAGCACATACA	GT:PL	0/1:19,0,72
c20813_g1_i2	266	.	A	C	52	PASS	DP=13;VDB=0.182083;SGB=-2.16847;RPB=0.777113;MQB=0.143152;BQB=0.31698;MQ0F=0.692308;ICB=1;HOB=0.21875;AC=5;AN=8;DP4=7,0,6,0;MQ=11;FS=AAAGGCGCCCTGCAGTTATGCGTGTTCCTCTTGAGGATCCATATGGGGCT[A/C]CACGCATTGCTCCACTTCCTGTGGAGTCTGAGCTTGGCCATCCTTTGGCT	GT:PL	1/1:4,3,0
c19131_g2_i2	358	.	A	G	54	PASS	DP=13;VDB=0.184775;SGB=-7.26569;RPB=0.180092;MQB=1;BQB=0.826565;MQ0F=0;ICB=1;HOB=0;AC=4;AN=8;DP4=9,0,4,0;MQ=37;FS=CATCAGAGGACCTGGAGAAGGAGCAAAGCCACTTGCTTTTGCTTTTCATG[A/G]CAAATTTAAGCAAGGACCCTTGCTTTCTGTGTGCTGGAGCAGTGGCTGGT	GT:PL	0/0:0,6,57
c19131_g2_i2	357	.	G	A	35.3318	PASS	DP=13;VDB=0.184775;SGB=-7.26569;RPB=0.180092;MQB=1;BQB=0.997028;MQ0F=0;ICB=1;HOB=0;AC=4;AN=8;DP4=9,0,4,0;MQ=37;FS=TCATCAGAGGACCTGGAGAAGGAGCAAAGCCACTTGCTTTTGCTTTTCAT[G/A]ACAAATTTAAGCAAGGACCCTTGCTTTCTGTGTGCTGGAGCAGTGGCTGG	GT:PL	0/0:0,6,38
c18212_g1_i1	994	.	T	C	63	PASS	DP=13;VDB=0.193383;SGB=-2.00512;RPB=0.826565;MQB=1;BQB=0.207131;MQ0F=0;ICB=0.8;HOB=0.222222;AC=2;AN=6;DP4=9,0,4,0;MQ=37;FS=ACACCTGATAAAATCAAGGCTGTGCTTGGTGATGATCATACAGAAAGCAA[T/C]GAAGAAACTTATGATATATATCTACTTCCACCTGGTGAAGACCCAGAAGC	GT:PL	0/1:30,0,19
c9634_g1_i1	170	.	G	A	20.4119	PASS	DP=13;VDB=0.199299;SGB=1.90845;RPB=0.15118;MQB=0.447727;MQSB=0.187475;BQB=0.968368;MQ0F=0;ICB=0.07;HOB=0.03125;AC=1;AN=8;DP4=2,8,3,0;MQ=31;FS=CTGGGTATAGTCATTTGCCTCAATTACACCTTTTCCGTTCCTGACAAACG[G/A]CTTTAAACACTTTACAAGGGTATAACAGTAACTCCTCGCGTCGTACAGGC	GT:PL	0/0:0,3,23
c20694_g6_i2	922	.	C	T	110	PASS	DP=13;VDB=0.202927;SGB=-2.05683;RPB=0.920266;MQB=0.961166;BQB=0.695312;MQ0F=0;ICB=1;HOB=0;AC=4;AN=8;DP4=6,0,7,0;MQ=37;FS=GACAATAACGGTTCACTTTATGGGGATCTCAAAAGGATCTGTGAGACTGA[C/T]CTTGGATTGGTCTCCCAATGTTGTTTGACTAAACATGTTTTCAAGGCGAA	GT:PL	0/1:15,0,75
c18840_g3_i1	300	.	C	T	37.2493	PASS	DP=13;VDB=0.211317;SGB=-2.00771;RPB=1;MQB=1;BQB=1;MQ0F=0;ICB=0.8;HOB=0.222222;AC=2;AN=6;DP4=9,0,4,0;MQ=37;FS=CAGGCAACTCAGAAAGGCAAGGTCGGGATAGTTCTAGACTTCAACTGGTA[C/T]GAACCTCTTACCAACTCAACAGCAGATCAAGCAGCAGCACAAAGGGCCAG	GT:PL	0/0:0,3,28
c19068_g2_i10	1377	.	T	C	28.4846	PASS	DP=13;VDB=0.220755;SGB=1.90845;RPB=0.496585;MQB=1;BQB=0.985816;MQ0F=0;ICB=0.128205;HOB=0.0555556;AC=1;AN=6;DP4=10,0,3,0;MQ=37;FS=AAGTCGTGAGGAGTCGATGTCTGATGTTAATGACCGTGAAGGAAGCAAGA[T/C]GACCAGTGCTAGCACACAGCATGATAAGCTGTACACTGCTGAGGGCATAC	GT:PL	0/0:0,15,119
c19520_g2_i1	574	.	G	A	30.013	PASS	DP=13;VDB=0.220755;SGB=-2.36533;RPB=0.400803;MQB=1;BQB=0.400803;MQ0F=0;ICB=0.8;HOB=0.222222;AC=2;AN=6;DP4=10,0,3,0;MQ=37;FS=GAGATCATGAAGCATCTACTGTGTACCTCTTGTATCAATTGTAGGACACA[G/A]GATTATCTGAGACTGAAGTAGTTTCCTTGTCCATAATGTGTGTACAATAT	GT:PL	0/0:0,18,132
c20065_g3_i2	471	.	A	G	50	PASS	DP=13;VDB=0.225386;SGB=2.63855;RPB=0.406082;MQB=0.974597;BQB=0.89338;MQ0F=0;ICB=0.128205;HOB=0.0555556;AC=1;AN=6;DP4=5,0,4,0;MQ=37;FS=AGCACGGAATATGTTCTCCGAACTGGAGCATATGACCATACTGGCAAGAC[A/G]TACTCAACCGCTGAAGAAATGAAAGAGGCGGCTCTCGCAAGATACAAGAA	GT:PL	0/0:0,3,25
c18358_g1_i1	517	.	G	T	76	PASS	DP=13;VDB=0.257579;SGB=1.94896;RPB=0.777113;MQB=0.961166;BQB=0.470358;MQ0F=0;ICB=0.8;HOB=0.222222;AC=2;AN=6;DP4=6,0,7,0;MQ=37;FS=GCTGATGAGTATGGGATAAAGTTCTTTGAAACGAGTGCAAAGACAAACCT[G/T]AATGTTGAGCAGGTTTTCTTTTCGATAGCAAGGGACATCAAACAAAGACT	GT:PL	0/0:0,3,33
c15204_g1_i1	206	.	G	A	103	PASS	DP=13;VDB=0.258434;SGB=1.26965;RPB=0.623736;MQB=0.961166;BQB=0.194278;MQ0F=0;ICB=0.8;HOB=0.222222;AC=2;AN=6;DP4=7,0,6,0;MQ=37;FS=AAGAGTCCCTCTGCTGCAGTAAAGGTGATGCATGAGTGAGAGTGGGCGGC[G/A]AGGCCATAGCCACCTCACCCTATACCAAAGACTGGAATTTGGTCCTGAAC	GT:PL	0/0:0,6,53
c19253_g4_i3	825	.	C	T	78	PASS	DP=13;VDB=0.262259;SGB=0.686263;RPB=0.50373;MQB=0.342519;BQB=0.547344;MQ0F=0.230769;ICB=1;HOB=0.166667;AC=3;AN=6;DP4=8,0,5,0;MQ=27;FS=TGATCGGGCTATTGGTCAGCTTGCAAGGCTCCTTTGGGAAGCTGAAAAGG[C/T]GGGACACTACCAGTACTTCCTTTGTGTCACTGGAGACCATTCTACTCCTG	GT:PL	0/0:0,12,82
c20110_g3_i1	80	.	T	C	65	PASS	DP=13;VDB=0.27062;SGB=-7.26569;RPB=0.742584;MQB=1;BQB=0.651439;MQ0F=0;ICB=1;HOB=0.21875;AC=5;AN=8;DP4=9,0,4,0;MQ=37;FS=TCTTCAGCATATGAATACACGTCCATGAAGAGCTTGAACGAGGCCAAGTA[T/C]GGATTCTGGGGTGCCCTTGCACGGAAGGCAAAGTCGCTTCTTGATGAGGA	GT:PL	1/1:53,6,0
c20022_g1_i1	169	.	G	A	46.9402	PASS	DP=13;VDB=0.288695;SGB=-2.34028;RPB=0.84246;MQB=0.908075;BQB=0.989343;MQ0F=0.230769;ICB=1;HOB=0.21875;AC=5;AN=8;DP4=8,0,5,0;MQ=27;FS=CTTAGGTTGTTATTATCTTGTTTGTATGGGTGACGTGCTATTGTAAGGTG[G/A]CATGAACAACTTGTGCTACAAAAATTTTGTTCGTGAATTGTCTTCCAAGT	GT:PL	1/1:4,3,0
c18350_g1_i1	263	.	G	C	72	PASS	DP=13;VDB=0.293058;SGB=1.55364;RPB=0.891517;MQB=0.0594345;BQB=0.683497;MQ0F=0.461538;ICB=1;HOB=0.166667;AC=3;AN=6;DP4=5,0,6,0;MQ=16;FS=ATCGACCACACCGGCAAGTACGCCGGCGACTCCGACCTCCAGCTCGAGCG[G/C]ATCAACGTCTACTACAACGAGGCCAGCGGGGGGCGGTTCGTCCCGCGCGC	GT:PL	1/1:84,10,0
c19459_g3_i1	439	.	G	C	22.5253	PASS	DP=13;VDB=0.32;SGB=0.286808;MQ0F=0;AC=2;AN=2;DP4=0,0,2,0;MQ=31;FS=CATGGTGGTTATCCACCGGCAGGTTACCCCGGTTCATCTCACCAGGGGGG[G/C]CAGCCATGGTGGCTTGGGNNNNNNNNNNNNNNNNNNNNNNNNNNNNNNNN	GT:PL	1/1:45,6,0
c15733_g1_i1	198	.	A	G	23.2545	PASS	DP=13;VDB=0.327477;SGB=-2.36533;RPB=0.314383;MQB=1;BQB=0.879351;MQ0F=0;ICB=0.4;HOB=0.125;AC=2;AN=8;DP4=10,0,3,0;MQ=37;FS=CGAAACAATCAAAGGCTGATTGAAAGCTAAAGTGAAATGCTTCCCGGATG[A/G]CTGGTTACAGGAAGTTTACTGATTGAAAATTTTTGTGAAATGGACTCCCA	GT:PL	0/1:11,0,19
c20311_g7_i3	177	.	A	T	94	PASS	DP=13;VDB=0.331571;SGB=7.34529;RPB=0.558035;MQB=1;BQB=0.651439;MQ0F=0;ICB=1;HOB=0.5;AC=1;AN=2;DP4=4,0,9,0;MQ=37;FS=GACGACTTCACATTCGTGTTCATCGCCGGTGTTATTCTCATCGTACTGGG[A/T]ATCTTGTATGCGCTCTTCCCGCTCTGCAAGGCGCCTGCACCAGAGCCCAT	GT:PL	0/1:123,0,53
c16649_g1_i1	756	.	C	T	40.2729	PASS	DP=13;VDB=0.336719;SGB=0.686263;RPB=0.760054;MQB=0.95494;BQB=0.253351;MQ0F=0;ICB=0.3;HOB=0.125;AC=3;AN=4;DP4=7,0,5,0;MQ=37;FS=GTGTTGCTATCATAATTCAGGGTTAAATTGTACTCATATGCAGCATAATT[C/T]AGGGTTATGTAGAATCTATTATGTCTCATATGCTTGANNNNNNNNNNNNN	GT:PL	0/1:48,0,108
c20769_g1_i3	184	.	G	T	85	PASS	DP=13;VDB=0.337266;SGB=1.89663;RPB=0.920266;MQB=0.899815;BQB=0.245404;MQ0F=0.0769231;ICB=0.8;HOB=0.222222;AC=2;AN=6;DP4=6,0,7,0;MQ=31;FS=AGAATTCCAAATCCGCCCTTGAGGGGCTTGTATCCCTAGTTAGTAGAGAA[G/T]GGCATTTTAGACATTCGGTTGCCTCCATATAACCCAAGAGGTGAGAGGAT	GT:PL	0/0:0,3,23
c20345_g4_i1	653	.	C	T	64	PASS	DP=13;VDB=0.339906;SGB=-2.06645;RPB=0.531709;MQB=0.777113;BQB=0.0715762;MQ0F=0.538462;ICB=1;HOB=0.21875;AC=5;AN=8;DP4=6,0,7,0;MQ=17;FS=TCTGAGTTTAACTGAGTTTTTTTATTGTCAAATCACACCAAGTTCGGAGA[C/T]TGCTGCTCACTGGCCGACTCTAATGAGTGGCCTTGATCCATTCTTATGTG	GT:PL	1/1:32,3,0
c20685_g2_i2	265	.	T	C	40.9081	PASS	DP=13;VDB=0.348933;SGB=-7.26569;RPB=0.988166;MQB=1;BQB=0.096972;MQ0F=0;ICB=0.778547;HOB=0.28125;AC=3;AN=8;DP4=9,0,4,0;MQ=37;FS=GAATCAAACCAAGGGAAACTTTCGTGCGAAGGAAAAGTCGAGCATAAATT[T/C]GACATGGAACCTCACAGTGATAATTTGGTGAACTATGGAAAGTTATGCCG	GT:PL	0/1:25,3,0
c20616_g3_i3	1435	.	A	G	25.6584	PASS	DP=13;VDB=0.354794;SGB=-2.36533;RPB=0.400803;MQB=0.968368;BQB=0.839457;MQ0F=0;ICB=0.4;HOB=0.125;AC=2;AN=8;DP4=10,0,3,0;MQ=36;FS=CTGATGCCCGGGGAATCAAGGAAATATGGCACAACTATTGCCCCTGGTCT[A/G]TATGCACCAGTTCACCAGCATTTCTTTGTTGCCCGTATGGACATGGCTGT	GT:PL	0/1:19,0,19
c18770_g1_i8	963	.	T	C	21.4529	PASS	DP=13;VDB=0.382879;SGB=1.90845;RPB=0.879351;MQB=1;BQB=0.207008;MQ0F=0;ICB=0.07;HOB=0.03125;AC=1;AN=8;DP4=10,0,3,0;MQ=37;FS=GGACCATATCATCCAGATACTTTAGGAGTGTACAGCAATCTTGCTGGAAC[T/C]TATGATGCAATGGGCCGGCTGGATGAGGCCATTGAGATCTTGGAGTATGT	GT:PL	0/0:0,3,34
c17867_g1_i1	445	.	T	C	66	PASS	DP=13;VDB=0.40105;SGB=-2.21267;RPB=0.920266;MQB=0.899815;BQB=0.378331;MQ0F=0;ICB=0.8;HOB=0.222222;AC=4;AN=6;DP4=7,0,6,0;MQ=36;FS=TCTACCATAACTGGCGATTTGACCAAGGAGCAGCTTTCTAACTTTCAGGC[T/C]GTGGTGTTTACTGATATCAGCATGGAAAAAGCAGTTGAATTTGATGATTA	GT:PL	0/1:26,0,22
c16709_g1_i1	296	.	C	G	45.1103	PASS	DP=13;VDB=0.409395;SGB=-7.26569;RPB=0.558035;MQB=1;BQB=0.953497;MQ0F=0;ICB=0.778547;HOB=0.28125;AC=3;AN=8;DP4=9,0,4,0;MQ=37;FS=TTTCTTCATCCCAGGCAAAGAACAGGCTATTTATTGGGAATATACCTAAA[C/G]ATTGGACACAGGATGATTTCAAAAAAGTAGTGGAAGAAGTTGGTCCTGGA	GT:PL	0/1:22,3,0
c20958_g2_i2	1629	.	T	C	96	PASS	DP=13;VDB=0.414968;SGB=0.0993888;RPB=0.765017;MQB=0.723173;BQB=0.122456;MQ0F=0.384615;ICB=1;HOB=0.21875;AC=5;AN=8;DP4=5,0,8,0;MQ=20;FS=CCACTTCTTGAATCTGGGACTCTGGGTGCTAAGTGCAACACACAGATGGT[T/C]ATTCCCCACCTAACAGAAAACTATGGGGCATCCAGAGATCCACCAGAAAA	GT:PL	0/0:0,6,33
c17482_g1_i1	80	.	C	T	30.7231	PASS	DP=13;VDB=0.421281;SGB=1.90845;RPB=0.447727;MQB=1;BQB=0.795669;MQ0F=0;ICB=0.07;HOB=0.03125;AC=1;AN=8;DP4=10,0,3,0;MQ=37;FS=GAATCCCAAGGATTCAGCAGCTTCTCCGGGAGCTCTTCAACGGGAAGGAG[C/T]TTTGCATGAGCATCAACCCAGACGAGGCTGTTGCCTATGGAGCAGCCGTC	GT:PL	0/0:0,3,34
c17030_g1_i1	223	.	C	A	129	PASS	DP=13;VDB=0.426121;SGB=0.193263;RPB=0.133734;MQB=1;BQB=0.096972;MQ0F=0;ICB=0.778547;HOB=0.28125;AC=5;AN=8;DP4=4,0,9,0;MQ=37;FS=ACAAGATTTACTGAGTGGGATCATAGCTCCAACAAGTACCTTAAACCAAG[C/A]TCCTGTTGAGGACAACAAAAATGAAAATCAGGATGATAGTATCTGGTTGA	GT:PL	0/1:0,3,29
c20905_g3_i6	467	.	T	G	22.5253	PASS	DP=13;VDB=0.44;SGB=0.286808;MQ0F=0;AC=2;AN=2;DP4=0,0,2,0;MQ=37;FS=GGATGGATAACCATGAAGTGGTGGCGTGATCTCATGAGATACTTTTTTTT[T/G]GAGAAGGGGGGCTGGTTGTTAAGCATATATTTTCCCAGTACAGTTTGAAA	GT:PL	1/1:45,6,0
c14401_g1_i1	171	.	C	T	50	PASS	DP=13;VDB=0.442059;SGB=-2.0384;RPB=0.828239;MQB=0.245404;BQB=0.378331;MQ0F=0;ICB=0.333333;HOB=0.5;AC=3;AN=6;DP4=6,0,7,0;MQ=33;FS=CTCTCATTGTCACCAATGGACTATGGCTACGTACCCACACCACCGCACTT[C/T]ATTTCGATTTGTCAAGCAAATATTGAATAGGAGTACTAAAGGAAGTACCC	GT:PL	0/1:0,0,74
c19589_g2_i2	777	.	G	A	101	PASS	DP=13;VDB=0.448427;SGB=-5.65078;RPB=0.470358;MQB=0.961166;BQB=0.961166;MQ0F=0;ICB=0.778547;HOB=0.28125;AC=5;AN=8;DP4=7,0,6,0;MQ=37;FS=TTGAGCCATGCTACCACAGCAAGAGTACCAAACAGGTGATCCCGCAAAAG[G/A]GCAGAGTGCCTCAAAGTTTCAAAGATCTTGGTCTAACTGACAAGCCCCTT	GT:PL	0/1:67,0,65
c19691_g1_i2	760	.	T	C	62	PASS	DP=13;VDB=0.45314;SGB=-7.26569;RPB=0.155654;MQB=1;BQB=0.0211283;MQ0F=0;ICB=0.333333;HOB=0.5;AC=3;AN=6;DP4=9,0,4,0;MQ=37;FS=GTCGATGAGGTGATCATTGGTGCTCCATGGGATGTTTCAAAAGACATGAT[T/C]ACCACGTTCAATATTTCGTTAGTTGTTCATGGAACAATTGCTGAGAACAT	GT:PL	0/1:53,0,41
c19091_g1_i10	202	.	G	A	39.401	PASS	DP=13;VDB=0.45314;SGB=-7.26569;RPB=0.826565;MQB=1;BQB=0.928296;MQ0F=0;ICB=0.333333;HOB=0.5;AC=3;AN=6;DP4=9,0,4,0;MQ=37;FS=TAACAGAGGTAGCTGAATTCGAAATCTTTTGCACAGGTTGCATCATTATC[G/A]GTCTGAATGGAACTCTAATTGAACGGCACCAATGATTTTAGGACAATTCC	GT:PL	0/1:13,0,62
c18836_g2_i2	865	.	A	G	84	PASS	DP=13;VDB=0.457239;SGB=-0.347021;RPB=0.397295;MQB=0.793923;BQB=0.996401;MQ0F=0.153846;ICB=0.8;HOB=0.222222;AC=4;AN=6;DP4=4,0,8,0;MQ=30;FS=TGAATTTGAATTTTGAAGAAAAAGTTCATGCTCCAACTGTAAAGTTTTTG[A/G]CGCTGTCATTACTTCAGCTTTTGATGTAAGATTGTTGTCATTTACGCATG	GT:PL	0/1:29,0,37
c19091_g1_i10	194	.	T	C	37.0053	PASS	DP=13;VDB=0.459448;SGB=-7.26569;RPB=0.742584;MQB=1;BQB=0.511891;MQ0F=0;ICB=0.333333;HOB=0.5;AC=3;AN=6;DP4=9,0,4,0;MQ=37;FS=AACTGTGCTAACAGAGGTAGCTGAATTCGAAATCTTTTGCACAGGTTGCA[T/C]CATTATCGGTCTGAATGGAACTCTAATTGAACGGCACCAATGATTTTAGG	GT:PL	0/1:16,0,71
c20577_g4_i1	455	.	G	C	59	PASS	DP=13;VDB=0.462817;SGB=3.78388;RPB=0.50373;MQB=1;BQB=0.122456;MQ0F=0;ICB=0.128205;HOB=0.0555556;AC=1;AN=6;DP4=8,0,5,0;MQ=37;FS=TGACTACAGGAGCTCTCTTCGTCCTGAGATTGTGGAGGCACTTGTCTGCG[G/C]AAAAGACTGGCTCCAGTACTCATCAGCTAGTACGGAGGCGCCGAGTTCTG	GT:PL	0/0:0,6,34
c19129_g4_i1	143	.	A	G	47.1834	PASS	DP=13;VDB=0.476318;SGB=3.78388;RPB=0.958048;MQB=1;BQB=0.306895;MQ0F=0;ICB=1;HOB=0.5;AC=1;AN=2;DP4=8,0,5,0;MQ=37;FS=ATCAACGAAATCCTCTACCGCTACTATCACTACTTCGATACCCAGCGAGC[A/G]GAGCAATGGGTGCAACTCTGGGCTGACGAAGGTGAATTTAAGACTGATCG	GT:PL	0/1:76,0,126
c19877_g1_i1	555	.	A	G	57	PASS	DP=13;VDB=0.482159;SGB=-1.97643;RPB=0.777113;MQB=0.470358;BQB=0.378331;MQ0F=0.615385;ICB=0.128205;HOB=0.0555556;AC=5;AN=6;DP4=6,0,7,0;MQ=14;FS=ATTTGCCTGCTGTCATCATAAAAAATAATGGATGTGGAGCTGACATTATT[A/G]TGGCAAACAAGAAACTCGTTGTATTTATACATATCTCTTGAGATGGTAGA	GT:PL	1/1:4,3,0
c20412_g2_i1	545	.	G	A	258	PASS	DP=13;VDB=0.482286;SGB=-1.2682;MQ0F=0.0769231;AC=8;AN=8;DP4=0,0,13,0;MQ=32;FS=GTTGCGGCTTGACTCGTGTTGGTGCAGGTGAAGAACAAGCGCGAAAGGTC[G/A]TTACCGGTGAGGCCTCCAGGTGTGGAGAAGACAAGTAGGCTTCGTTCGAG	GT:PL	1/1:77,9,0
c19860_g2_i1	99	.	T	G	23.3085	PASS	DP=13;VDB=0.5;SGB=-2.68629;RPB=0.454545;MQB=1;BQB=0;MQ0F=0;ICB=0.4;HOB=0.125;AC=2;AN=8;DP4=11,0,2,0;MQ=37;FS=GTTGCTTGATCTGATTTGATTTTCCGGCGGTGTGGCCAAAGGATCCACCT[T/G]GAATCCCGCCGAAATTTGGTCGTTTTTCTTCTCGTTGGTTTTGTTTGTAA	GT:PL	0/1:30,0,19
c17543_g1_i1	133	.	A	G	73	PASS	DP=13;VDB=0.503385;SGB=-2.34028;RPB=0.342519;MQB=1;BQB=0.935229;MQ0F=0;ICB=0.333333;HOB=0.5;AC=3;AN=6;DP4=8,0,5,0;MQ=37;FS=TATGTAACCATTTGACAACAAAGCCTATCTGTTGTGAATTGACACACGGC[A/G]AGAGCCTTGTAGGAAAGCCACTTGTGCGGTTATAAATTATCGACATGACA	GT:PL	0/1:16,0,76
c20226_g1_i8	343	.	T	C	30.5461	PASS	DP=13;VDB=0.509904;SGB=-6.63222;RPB=0.795669;MQB=1;BQB=0.944459;MQ0F=0;ICB=0.778547;HOB=0.28125;AC=3;AN=8;DP4=10,0,3,0;MQ=37;FS=CCAGAACAGTTCAAGCAAGCTGAAGAGACAGCCAACAAGCTTGAGTTGGA[T/C]GGGCTAGTTGTCATTGGTGGTGATGATTCAAACACCAATGCCTGCCTCCT	GT:PL	0/1:27,0,19
c20974_g1_i2	250	.	G	T	52	PASS	DP=13;VDB=0.510154;SGB=-7.26569;RPB=0.864302;MQB=1;BQB=0.0818411;MQ0F=0;ICB=0.778547;HOB=0.28125;AC=3;AN=8;DP4=9,0,4,0;MQ=37;FS=ATCACACAGATGCCATCGGGATCCAGTGGACCTCCGATGCTTCCTTCGTC[G/T]CCGGTGGCCAGGAAGCACAATTGCTGGTCCAGAGTGGCCTGCAGAGCCAG	GT:PL	0/0:0,3,20
c17639_g1_i1	574	.	G	A	30.8638	PASS	DP=13;VDB=0.522837;SGB=-7.26569;RPB=0.466776;MQB=1;BQB=0.133734;MQ0F=0;ICB=0.4;HOB=0.125;AC=6;AN=8;DP4=9,0,4,0;MQ=37;FS=CCGATGCTCTACAAGCTGCTTACTCCTATTAGGATCAGATATGATGTTGA[G/A]TAGCCAGAGTCTGGAGGCCATGTGACTGTTGGTGCAGTGTGCGGTGTGCC	GT:PL	1/1:27,3,0
c18947_g1_i8	664	.	G	A	67	PASS	DP=13;VDB=0.525934;SGB=3.78388;RPB=0.804959;MQB=1;BQB=0.876998;MQ0F=0;ICB=0.3;HOB=0.125;AC=1;AN=4;DP4=8,0,5,0;MQ=37;FS=CCACCGGAACATTATTGGATGCAAAAGCACTGTGACACTATCGTCCCTGT[G/A]TTCGTCAGAGTTTTTGAAGAGCACACAAACGTATTGGTTCCGCTAAATGC	GT:PL	0/1:99,0,83
c13619_g1_i1	216	.	G	A	48.7268	PASS	DP=13;VDB=0.535497;SGB=-2.00512;RPB=1;MQB=1;BQB=1;MQ0F=0;ICB=0.8;HOB=0.222222;AC=2;AN=6;DP4=8,0,4,0;MQ=37;FS=GACGCGGAGTTCGTCAAGAACGGCGGCTTCTCCTACGCCATCGTGGCCGT[G/A]GGCGAGCACCCCTACACGGAGACCAAGGGCGACAGCATGAACCTGACGAT	GT:PL	0/1:56,0,80
c19945_g6_i1	185	.	A	G	103	PASS	DP=13;VDB=0.542521;SGB=-2.06645;RPB=0.506703;MQB=0.95494;BQB=0.0194886;MQ0F=0;ICB=0.778547;HOB=0.28125;AC=5;AN=8;DP4=5,0,7,0;MQ=37;FS=CCCATCCCCCATCTCGAGCCAGGCCGAGGCGATTGAGGCAGATCGACGCG[A/G]ATCAAGGCGGGGCGACGGCAAGGCCGGGCGACAGAGGAGTATTGAGGCGG	GT:PL	1/1:43,6,0
c19689_g1_i3	285	.	A	T	62	PASS	DP=13;VDB=0.543918;SGB=3.78388;RPB=0.989343;MQB=1;BQB=0.635922;MQ0F=0;ICB=0.07;HOB=0.03125;AC=1;AN=8;DP4=8,0,5,0;MQ=37;FS=GTGAAGGTTTTGAATAAACCTTACATGTTGAAAATACGTGTTGTACGATC[A/T]GAAACTGCCATGACAGATGTTCTTCGCGAGGTATCCATAATGAAAATGTT	GT:PL	0/0:0,6,61
c20818_g5_i1	103	.	C	A	56	PASS	DP=13;VDB=0.548121;SGB=-7.26569;RPB=0.826565;MQB=1;BQB=0.953497;MQ0F=0;ICB=1;HOB=0;AC=4;AN=8;DP4=9,0,4,0;MQ=37;FS=TTCGGGGGGATCTGGGTACCCTTGATTCACCGACGGCCTACTCCTCGCCT[C/A]CCACCTTCCAGGGTGGATCCGGGAATGGAGCTAATGGTAGGAAGATGAAG	GT:PL	0/1:24,0,28
c20271_g5_i4	219	.	A	C	28.3162	PASS	DP=13;VDB=0.549396;SGB=1.11484;RPB=0.861511;MQB=0.861511;BQB=0.28717;MQ0F=0;ICB=0.3;HOB=0.125;AC=1;AN=4;DP4=3,0,3,0;MQ=37;FS=TGCTCAGTACAGAGGGCAGCAAAGCTGCGAGGCTAAGCGAACCCCCAAAA[A/C]CTGAGCTCAGTTCAGATTGTAGTCTGCAACTCGACTACATGAAGCTGGAA	GT:PL	0/1:59,0,13
c19663_g1_i4	153	.	C	T	94	PASS	DP=13;VDB=0.551461;SGB=9.07387;RPB=1;MQB=1;BQB=1;MQ0F=0.153846;AC=2;AN=2;DP4=1,0,12,0;MQ=28;FS=AAGCCGTCTTGCTCATCCCTTGGGATGACAGCATCACGAACGAGCGCGTC[C/T]TCCAAGCCCGCCGATGCGAGCCCATCACTTTTGTTCCCGGCAACGGCACA	GT:PL	1/1:117,13,0
c19689_g1_i3	282	.	A	G	41.9825	PASS	DP=13;VDB=0.552878;SGB=3.78388;RPB=0.976181;MQB=1;BQB=0.187475;MQ0F=0;ICB=0.07;HOB=0.03125;AC=1;AN=8;DP4=8,0,5,0;MQ=37;FS=GCGGTGAAGGTTTTGAATAAACCTTACATGTTGAAAATACGTGTTGTACG[A/G]TCAGAAACTGCCATGACAGATGTTCTTCGCGAGGTATCCATAATGAAAAT	GT:PL	0/0:0,6,62
c19084_g2_i2	884	.	T	C	96	PASS	DP=13;VDB=0.558403;SGB=1.36429;RPB=0.777113;MQB=0.961166;BQB=0.470358;MQ0F=0;ICB=0.4;HOB=0.125;AC=2;AN=8;DP4=7,0,6,0;MQ=37;FS=CTGGATGTTTCATGGGAACCAAAAAACATCTTTGTAGATTTCTAATTGCA[T/C]TGCACTGCACTGGGCAGGTGAGGCTGCCTAAGAGTTTAGAGCTTCCGTAT	GT:PL	0/0:0,6,42
c20271_g5_i4	220	.	C	A	23.7791	PASS	DP=13;VDB=0.559209;SGB=1.90845;RPB=0.879351;MQB=1;BQB=0.447727;MQ0F=0;ICB=0.3;HOB=0.125;AC=1;AN=4;DP4=10,0,3,0;MQ=37;FS=GCTCAGTACAGAGGGCAGCAAAGCTGCGAGGCTAAGCGAACCCCCAAAAA[C/A]TGAGCTCAGTTCAGATTGTAGTCTGCAACTCGACTACATGAAGCTGGAAT	GT:PL	0/1:56,0,77
c17576_g1_i2	444	.	G	A	100	PASS	DP=13;VDB=0.561811;SGB=-2.21267;RPB=0.47436;MQB=0.982603;BQB=0.660716;MQ0F=0;ICB=0.8;HOB=0.222222;AC=4;AN=6;DP4=6,0,6,0;MQ=37;FS=TATATTGTAACAGAGCCTGTTATGCCACTTTCCGAAAAGCTCAAGGAACT[G/A]AATCTTGGTGGCACCCAGAGGGACGAGTACTTTGCATGGGGGCTTCACCA	GT:PL	0/1:73,0,17
c19569_g1_i2	413	.	G	A	125	PASS	DP=13;VDB=0.568173;SGB=-2.0384;RPB=0.695312;MQB=0.828239;BQB=0.920266;MQ0F=0.230769;ICB=1;HOB=0.21875;AC=5;AN=8;DP4=6,0,7,0;MQ=28;FS=TTGTTAACCTTCTTGGGAAATGGAAGGAGTCTGAGTACTCTGGTCATTCT[G/A]TTCCTGTTGGTGGTCTAGCTTACTATGTCACTGCCCCATCAAGTTTGGCT	GT:PL	1/1:30,1,0
c18743_g6_i2	511	.	C	G	49.2092	PASS	DP=13;VDB=0.570714;SGB=0.618465;RPB=0.0897512;MQB=0.84246;BQB=0.997325;MQ0F=0.0769231;ICB=0.3;HOB=0.125;AC=3;AN=4;DP4=8,0,5,0;MQ=34;FS=CCAGCAGATGGCAGCCGTCCTGGTGTTCGAGCTGGTGCTGTTCCTCGCCG[C/G]AGTTGCCTGCATCCTCTTCCCTGTAGAAACCAAGGGCCGCGAGATGGACT	GT:PL	0/1:26,0,115
c18023_g2_i2	289	.	T	C	200	PASS	DP=13;VDB=0.574293;SGB=-1.35626;RPB=0.272727;MQB=0;BQB=0.545455;MQ0F=0.153846;AC=8;AN=8;DP4=2,0,11,0;MQ=27;FS=GGAGCACAGGAGGTCGAGGTCACTGTGGACAGCTCCAGATTGAACATATT[T/C]ATGTGCCTAGAGGAAGGTAATTTTTTGATGCCACCGCAGAAGAGTTGATG	GT:PL	1/1:49,6,0
c17904_g1_i1	704	.	A	G	26.9552	PASS	DP=13;VDB=0.578719;SGB=-6.63222;RPB=0.400803;MQB=0.968368;BQB=0.996435;MQ0F=0;ICB=0.778547;HOB=0.28125;AC=3;AN=8;DP4=10,0,3,0;MQ=35;FS=TTCAGATTTGTCGGATCAGCTAGATACGAGATAATGCGTTGCTCCCTCGC[A/G]ATGTACCACGTTACAATGCCTACTACTTGGTTTGCAGTTTGCCGGCCCCT	GT:PL	0/1:35,3,0
c19769_g7_i3	432	.	G	A	91	PASS	DP=13;VDB=0.578781;SGB=1.29402;RPB=0.950952;MQB=0.950952;BQB=0.8618;MQ0F=0.153846;ICB=0.8;HOB=0.222222;AC=2;AN=6;DP4=5,0,6,0;MQ=30;FS=GCAGAAAGAAAGGCACAGCTTAGAGACAAGAAACGTAGGGAAGAAATGGA[G/A]AGGCTTGAGAAGGAGAAGCAGGCCGAAATCAGGAGCTACAAGGGGCTGAT	GT:PL	0/0:0,6,63
c18603_g3_i1	495	.	C	T	55	PASS	DP=13;VDB=0.58553;SGB=1.26965;RPB=0.920266;MQB=0.828239;BQB=0.961166;MQ0F=0.384615;ICB=1;HOB=0.166667;AC=3;AN=6;DP4=7,0,6,0;MQ=21;FS=AGGCGGGAGTGGCTATGGAACATGCAAGTGCTTCCGAAGGTGGAGCCCTA[C/T]GCAACTTTGCAGAGAGGGTCCGGAGGAGCTGCAGGCGTATGGCAATGAAG	GT:PL	0/0:0,9,49
c16296_g1_i2	89	.	G	A	48.6878	PASS	DP=13;VDB=0.585652;SGB=-2.00512;RPB=0.742584;MQB=0.953497;BQB=0.988166;MQ0F=0;ICB=0.3;HOB=0.125;AC=3;AN=4;DP4=9,0,4,0;MQ=35;FS=CAGTACCGTCGGACGTTCGTTATACCTAGCTGGAGACGGAAAATGCTAGC[G/A]TAGCTGCGAATCGAATCGCAAGTCAATAATCTTGAGTGGCGAACCCGTTT	GT:PL	1/1:76,9,0
c20958_g2_i2	1653	.	T	C	51	PASS	DP=13;VDB=0.605835;SGB=2.66382;RPB=0.935229;MQB=0.958048;BQB=0.50373;MQ0F=0.461538;ICB=1;HOB=0.166667;AC=3;AN=6;DP4=5,0,8,0;MQ=18;FS=GGTGCTAAGTGCAACACACAGATGGTTATTCCCCACCTAACAGAAAACTA[T/C]GGGGCATCCAGAGATCCACCAGAAAAGCAGGCACCCATGTGCACTGTGCA	GT:PL	0/0:0,6,37
c19792_g4_i3	527	.	T	A	32.6346	PASS	DP=13;VDB=0.616356;SGB=-7.26569;RPB=0.096972;MQB=0.785785;BQB=0.114218;MQ0F=0;ICB=1;HOB=0.21875;AC=5;AN=8;DP4=9,0,4,0;MQ=36;FS=ACAGAGAAGAAAGTAATAATCATTCACAGATTGCATCAGATTTTGGAACC[T/A]TTCATGCTACGTAGGCGTGTGGAAGATGTTGAAGGCTCACTTCCACGGAA	GT:PL	1/1:20,3,0
c20818_g5_i1	110	.	T	C	52	PASS	DP=13;VDB=0.616356;SGB=-7.26569;RPB=0.898397;MQB=1;BQB=0.511891;MQ0F=0;ICB=1;HOB=0;AC=4;AN=8;DP4=9,0,4,0;MQ=37;FS=GGATCTGGGTACCCTTGATTCACCGACGGCCTACTCCTCGCCTCCCACCT[T/C]CCAGGGTGGATCCGGGAATGGAGCTAATGGTAGGAAGATGAAGGAGGTTG	GT:PL	0/1:30,0,22
c20631_g2_i1	71	.	T	C	31.4925	PASS	DP=13;VDB=0.62656;SGB=-2.36533;RPB=0.127819;MQB=0.968368;BQB=0.985816;MQ0F=0;ICB=0.4;HOB=0.125;AC=2;AN=8;DP4=10,0,3,0;MQ=36;FS=GCGCGCATGCCGGAGCTCTTCGCCATGCGGCTGGGAACCATCATGGTCAC[T/C]GGTTTCATCCTGGCCACCATCTTCTGGCGCCTGGACGACACGCCCAAGGG	GT:PL	0/1:61,6,0
c17242_g1_i1	152	.	A	G	49.6663	PASS	DP=13;VDB=0.628447;SGB=-7.26569;RPB=0.381255;MQB=1;BQB=0.511891;MQ0F=0;ICB=0.778547;HOB=0.28125;AC=3;AN=8;DP4=9,0,4,0;MQ=37;FS=ACTTGAATGCTTCCAAGAGCTGCAGAAACAGGAACACTTTGCTGCTTCTT[A/G]TCGGATCTTAAATTTGACCGAGGAAGTGAATAAACAGAAAGCACTAGAAC	GT:PL	0/1:28,0,14
c12549_g1_i1	158	.	C	T	33.9618	PASS	DP=13;VDB=0.631784;SGB=3.78388;RPB=0.6821;MQB=0.838008;BQB=0.331306;MQ0F=0;ICB=0.3;HOB=0.125;AC=1;AN=4;DP4=7,0,5,0;MQ=36;FS=GCGCCGCCCGTTCACTGGGTGACGTCGCAGTACATCGCCGAGTACCTCAT[C/T]GGCGACCCGCCGCAGCGCGCCGAGGCCATCATTGACAGCGGCAGCAACCT	GT:PL	0/1:66,0,56
c18023_g2_i2	297	.	T	C	135	PASS	DP=13;VDB=0.644699;SGB=-2.93405;RPB=0.213796;MQB=0.0443614;BQB=0.760709;MQ0F=0.230769;AC=8;AN=8;DP4=3,0,9,0;MQ=25;FS=GGAGGTCGAGGTCACTGTGGACAGCTCCAGATTGAACATATTTATGTGCC[T/C]AGAGGAAGGTAATTTTTTGATGCCACCGCAGAAGAGTTGATGGCAACATG	GT:PL	1/1:14,3,0
c20418_g7_i1	253	.	C	T	45.3628	PASS	DP=13;VDB=0.648709;SGB=3.78388;RPB=0.591555;MQB=0.84246;BQB=0.50373;MQ0F=0;ICB=1;HOB=0.5;AC=1;AN=2;DP4=8,0,5,0;MQ=36;FS=TTGCTAGGCGATGCTTCTCCACTGCGGGTCTCCTCGATAACACCTTCCGA[C/T]GGTCCAGAGTTGACGATGTTGCCTCTACGTCGTCTCTGTTCCTTCTTCTG	GT:PL	0/1:74,0,106
c16856_g1_i2	104	.	C	T	55	PASS	DP=13;VDB=0.652896;SGB=0.686263;RPB=0.0137638;MQB=0.0137638;BQB=0.380236;MQ0F=0.615385;ICB=1;HOB=0.21875;AC=3;AN=8;DP4=8,0,5,0;MQ=11;FS=ATGTTGAGATCCTCAGTGGGGTTGCTCGTCAGACGATTGGAGGGGAGGTC[C/T]ATAGTATCTTCTGTAACACTGATGCTCCTGTTGCGAAACCTTTGGCTGAG	GT:PL	0/0:0,3,4
c20065_g2_i1	485	.	A	G	20.7382	PASS	DP=13;VDB=0.66;SGB=0.604408;RPB=0.636364;MQB=1;BQB=0;MQ0F=0;ICB=0.128205;HOB=0.0555556;AC=1;AN=6;DP4=11,0,2,0;MQ=37;FS=CATCTGTAAATGGTTTTCAACAAACAAAACGGGGAGATCATGGGCTCTCA[A/G]CTGGATCTGAAGTTGATGAACCTGTAGTTGCTGAAAAGAAGTTAAGAGAC	GT:PL	0/0:0,18,106
c18587_g1_i1	486	.	C	G	48.8384	PASS	DP=13;VDB=0.669454;SGB=3.78388;RPB=0.163537;MQB=1;BQB=0.213769;MQ0F=0;ICB=0.128205;HOB=0.0555556;AC=1;AN=6;DP4=8,0,5,0;MQ=37;FS=AATATCTTAATGTTCGATTCGGTTCACGCGCGGAGCTGCCTGCACCACGC[C/G]GCCTACTTCGGCCATGTCGACTGCCTGCAGGCCATCATCTCGGCGGCGCA	GT:PL	0/0:0,12,66
c16910_g1_i1	171	.	G	A	39.3901	PASS	DP=13;VDB=0.66971;SGB=-2.00771;RPB=0.988166;MQB=0.953497;BQB=0.558035;MQ0F=0;ICB=0.4;HOB=0.125;AC=2;AN=8;DP4=9,0,4,0;MQ=36;FS=CGAGGGGCTCTCTTGGATTGGCATCTTCCTCGTCGGGGGTTGCGCACGGC[G/A]AGACGGCGGCCTTGAAGATGCGGGTGCTGGAGGACGACCTCTTCCCCTCC	GT:PL	0/0:0,3,36
c20029_g2_i2	393	.	A	G	37.2737	PASS	DP=13;VDB=0.686815;SGB=-2.00771;RPB=0.953497;MQB=0.785785;BQB=0.0686612;MQ0F=0;ICB=0.8;HOB=0.222222;AC=2;AN=6;DP4=9,0,4,0;MQ=36;FS=GCCATCTTTCACAGGAAACAAACTCTGCTGATAATTTTTTGACACCCCCA[A/G]CCAATTCCAAATGTTACCAACTGCATCACAACGGATGACATGGAATGGCG	GT:PL	0/1:51,0,20
c17867_g1_i1	502	.	C	T	81	PASS	DP=13;VDB=0.688859;SGB=-2.21267;RPB=0.31698;MQB=0.623736;BQB=0.0511259;MQ0F=0;ICB=1;HOB=0;AC=4;AN=8;DP4=7,0,6,0;MQ=35;FS=TTTACTGATATCAGCATGGAAAAAGCAGTTGAATTTGATGATTACTGTCA[C/T]AGCCACCAGCCTCCAATTGCTTTCATTAAGTCGGAAGTTCGTGGCCTTTT	GT:PL	0/0:0,3,35
c20631_g2_i1	74	.	T	A	36.271	PASS	DP=13;VDB=0.690245;SGB=-2.36533;RPB=0.107298;MQB=0.968368;BQB=0.879351;MQ0F=0;ICB=0.4;HOB=0.125;AC=2;AN=8;DP4=10,0,3,0;MQ=36;FS=CGCATGCCGGAGCTCTTCGCCATGCGGCTGGGAACCATCATGGTCACTGG[T/A]TTCATCCTGGCCACCATCTTCTGGCGCCTGGACGACACGCCCAAGGGAGT	GT:PL	0/1:56,6,0
c18101_g1_i1	141	.	G	A	30.7083	PASS	DP=13;VDB=0.692431;SGB=3.26056;RPB=0.953497;MQB=0.928296;BQB=0.423112;MQ0F=0;ICB=1;HOB=0.5;AC=1;AN=2;DP4=9,0,4,0;MQ=35;FS=TTCACGTACTTCTGCCGAAGTACACGTCGACATGCGCGATATAGGTGAAC[G/A]GCATTGAAAGGCCGACCACAGAGGGTGCCAGTCCCGTAACCGAAATGTCG	GT:PL	0/1:60,0,129
c13619_g1_i1	234	.	G	C	29.3154	PASS	DP=13;VDB=0.697632;SGB=0.686263;RPB=0.908075;MQB=1;BQB=0.0452104;MQ0F=0;ICB=0.8;HOB=0.222222;AC=2;AN=6;DP4=8,0,5,0;MQ=37;FS=AACGGCGGCTTCTCCTACGCCATCGTGGCCGTGGGCGAGCACCCCTACAC[G/C]GAGACCAAGGGCGACAGCATGAACCTGACGATCCCGGACCCGGGGCCGAG	GT:PL	0/1:52,0,72
c20553_g3_i1	655	.	A	G	129	PASS	DP=13;VDB=0.70846;SGB=-0.347021;RPB=0.591555;MQB=0.547344;BQB=0.342519;MQ0F=0;ICB=1;HOB=0;AC=4;AN=8;DP4=5,0,8,0;MQ=34;FS=TGGCAGACAACGTTTAGTCATTTGCACAACCCAGACCCCCTGTGGCCTGA[A/G]TTCTCGTTCAGGCACCTTGTTTGGGCTATATTGCAGTACCAGAGAGCTTA	GT:PL	0/1:19,0,13
c19427_g3_i3	179	.	C	G	69	PASS	DP=13;VDB=0.71872;SGB=-5.66621;RPB=0.470358;MQB=0.245404;MQSB=1;BQB=0.31698;MQ0F=0;ICB=0.4;HOB=0.125;AC=6;AN=8;DP4=7,0,5,1;MQ=33;FS=ATTTGAGGTTGCTGGATTGTGTGGAAGTGCAGAGGAGTTCAAGACACATT[C/G]AAGATCATATCCAATCCATCCAAGTGCTTAATTGCTCATCCTTAGACTTG	GT:PL	1/1:27,3,0
c13731_g1_i1	118	.	A	G	39.9917	PASS	DP=13;VDB=0.725151;SGB=3.26056;RPB=0.742584;MQB=1;BQB=0.604728;MQ0F=0;ICB=1;HOB=0.5;AC=1;AN=2;DP4=9,0,4,0;MQ=37;FS=GGCAGGTTGGGATCTGTCCACGGATCGTCCTCCTGCTGCCTAATATCAGC[A/G]GGCAATACCCGGTTCCTCGCTCCGATATGCGAGGTTTCAGCACCAGCCTG	GT:PL	0/1:69,0,116
c18065_g2_i1	530	.	T	G	33.3655	PASS	DP=13;VDB=0.764235;SGB=-2.36533;RPB=0.546855;MQB=1;BQB=0.496585;MQ0F=0;ICB=0.8;HOB=0.222222;AC=2;AN=6;DP4=10,0,3,0;MQ=37;FS=GGAGTGCAAGTAAGAAGATGAAGCAGGAGACACCTCAGGATGGGGCTTCT[T/G]CGGATCCCCCCGCAGATGCAAAAAGTCTGGCGGCTTCTGCAGATGGCCCG	GT:PL	0/0:0,18,113
c17070_g1_i8	323	.	G	A	29.6536	PASS	DP=13;VDB=0.811811;SGB=3.26056;RPB=0.651439;MQB=1;BQB=0.651439;MQ0F=0;ICB=0.3;HOB=0.125;AC=1;AN=4;DP4=9,0,4,0;MQ=37;FS=ATTGCGCTACGTGACCAAGCGAATGAGCGGCTCAAGCGAGAGAACGAACG[G/A]CTCAAGCAAGAGGTTGCGCAACTGAAACTGCAGATCGCACGACTGAAGCT	GT:PL	0/0:0,21,118
c18900_g3_i2	159	.	C	G	47.8026	PASS	DP=13;VDB=0.828494;SGB=-4.97423;RPB=0.803868;MQB=0.803868;BQB=0.924449;MQ0F=0;ICB=0.778547;HOB=0.28125;AC=5;AN=8;DP4=7,0,4,0;MQ=35;FS=GACTTAGGATGGATGGCCTCTTTGAGCTTGAAGAGCATGCTGCTCAATTT[C/G]TTGAAGAATTTATTGCTCTTTATACAAATGGTCCAGCTGGTGGTGGTGGC	GT:PL	1/1:37,3,0
c20736_g4_i1	244	.	T	C	21.4077	PASS	DP=13;VDB=0.833544;SGB=-2.36533;RPB=0.707404;MQB=1;BQB=0.596251;MQ0F=0;ICB=0.4;HOB=0.125;AC=2;AN=8;DP4=9,0,3,0;MQ=37;FS=TCCGAGGCGAGCGAGCTCGTGCGTGTGGAGCTGCTACGTGGATGATCATT[T/C]ACTGGGGATCACCATGAGTGGTTTAGGCCTCTATGGGTGTAGTAGTGCTA	GT:PL	0/0:0,3,23
c20780_g5_i3	451	.	T	C	48.4637	PASS	DP=13;VDB=0.836469;SGB=-7.26569;RPB=0.953497;MQB=1;BQB=0.953497;MQ0F=0;ICB=0.778547;HOB=0.28125;AC=3;AN=8;DP4=9,0,4,0;MQ=37;FS=AACAACCTTGAGCTAGCTGTGAATCTTGCTAAGAGAGCCAATCTTCCTGG[T/C]GCAGAGAACTTGGTTGTACAAAGATTTCAGGAACTGTTTGCACAAACAAA	GT:PL	0/0:0,3,32
c20535_g5_i3	108	.	G	T	32.2533	PASS	DP=13;VDB=0.857144;SGB=1.90845;RPB=0.597928;MQB=1;BQB=0.996435;MQ0F=0;ICB=0.128205;HOB=0.0555556;AC=1;AN=6;DP4=10,0,3,0;MQ=37;FS=GGTCCATGGGGTGGTAATGGCGGTCGAAGTCAAACGATTCAGCTAGGGCC[G/T]TCAGAAACTTTATTGAAGGTTTCTGGAACATATGGTCAATTCAGTTCTGA	GT:PL	0/0:0,6,61
c20535_g5_i3	90	.	A	G	41.2126	PASS	DP=13;VDB=0.858927;SGB=-2.00512;RPB=0.381255;MQB=1;BQB=0.97357;MQ0F=0;ICB=0.8;HOB=0.222222;AC=2;AN=6;DP4=9,0,4,0;MQ=37;FS=CTGCATCAGCATACTGCTGGTCCATGGGGTGGTAATGGCGGTCGAAGTCA[A/G]ACGATTCAGCTAGGGCCGTCAGAAACTTTATTGAAGGTTTCTGGAACATA	GT:PL	0/0:0,6,46
c12732_g1_i1	162	.	G	A	26.2325	PASS	DP=13;VDB=0.868052;SGB=-6.63222;RPB=0.985816;MQB=1;BQB=0.879351;MQ0F=0;ICB=0.778547;HOB=0.28125;AC=3;AN=8;DP4=10,0,3,0;MQ=37;FS=ACCAAACAGCTGGATGGTGGCCAGGCCAAGTGGAGACGAGTATCAAGATG[G/A]AGATGCATTTGAACGCGAACGAGCAGCCATAGCCAACCCCTTTAGATATG	GT:PL	0/0:0,3,31
c18560_g2_i8	819	.	A	G	21.4922	PASS	DP=13;VDB=0.88811;SGB=1.90845;RPB=0.795669;MQB=1;BQB=0.127819;MQ0F=0;ICB=0.07;HOB=0.03125;AC=1;AN=8;DP4=10,0,3,0;MQ=37;FS=TGGGTCCATCATTGTCTATGATTCCGCCTATGCTATGTACATATCAGATG[A/G]TAGCCCGAAGTCTATCTTTGAAATTCCTGGAGCAAAAGAGGTTGCCATCG	GT:PL	0/1:56,0,24
c19131_g2_i2	156	.	G	A	25.7253	PASS	DP=13;VDB=0.913952;SGB=-2.36533;RPB=0.649117;MQB=1;BQB=0.400803;MQ0F=0;ICB=0.4;HOB=0.125;AC=2;AN=8;DP4=10,0,3,0;MQ=37;FS=CTTTAGATGCCCATCTCCTACCAGTTGAACTTCCAGAAATTTCCTCCCTG[G/A]TTGTCAGCCGAGGCATAGAAAAATTAGCATGGGATGCTTCAGGGGAGCGT	GT:PL	0/0:0,6,44
c17169_g1_i1	279	.	T	C	26.2648	PASS	DP=13;VDB=0.921489;SGB=1.90845;RPB=0.596251;MQB=1;BQB=0.962269;MQ0F=0;ICB=0.128205;HOB=0.0555556;AC=1;AN=6;DP4=9,0,3,0;MQ=37;FS=AAACAACAGTAGCCTGAAAAGTCAATTAGTGACTCAAGGAAGATCTCATA[T/C]GCAACCAGAAAAGGTCAAGGACATGATGAGGCGTAAGGCCTGATTATTTG	GT:PL	0/0:0,6,55
c18677_g3_i1	510	.	A	G	30.3053	PASS	DP=13;VDB=0.937841;SGB=3.26056;RPB=1;MQB=1;BQB=0.269146;MQ0F=0;ICB=0.128205;HOB=0.0555556;AC=1;AN=6;DP4=9,0,4,0;MQ=37;FS=ACATGATTATGTGGACCTCATGTACTCTTAAAAGTTCTGTCTAGGCTGAA[A/G]TTTTACAAGAATCTTGCAACAATATTAATTTGAAATTCGTCCAGAATACG	GT:PL	0/0:0,3,26
c9470_g1_i1	295	.	A	G	33.6942	PASS	DP=13;VDB=0.961028;SGB=1.90845;RPB=0.839457;MQB=1;BQB=0.275467;MQ0F=0;ICB=0.128205;HOB=0.0555556;AC=1;AN=6;DP4=10,0,3,0;MQ=37;FS=CTTAAGGTTAAGGCTGAAGATGTGAATGGCAGAGTAGAAACAATTCTTGA[A/G]GAACTGAGAGCAACCAGAAACGAAGTATCATCTCTACGCAGCAAGATCGC	GT:PL	0/1:67,0,59
c19277_g4_i8	624	.	A	G	60	PASS	DP=13;VDB=0.963757;SGB=-2.34028;RPB=0.723173;MQB=1;BQB=0.591555;MQ0F=0;ICB=0.778547;HOB=0.28125;AC=3;AN=8;DP4=8,0,5,0;MQ=37;FS=GTTCATCTTCAGTTGATGATCAATTGAGATTGGCAAAACGGGTGGTGGAT[A/G]GTGTTTTTACAGCACCGTGTGACACCTCAGTCCTGTATCCGACGACAGGA	GT:PL	0/1:34,3,0
c20842_g2_i3	570	.	T	G	58	PASS	DP=13;VDB=0.977838;SGB=3.78388;RPB=0.40926;MQB=0.95494;BQB=0.0974428;MQ0F=0;ICB=0.128205;HOB=0.0555556;AC=1;AN=6;DP4=7,0,5,0;MQ=37;FS=CGATGTGCTCTGTAGTCTAGTCAGTGTAGTATTCCTTTGGTCGTTATATT[T/G]GATTTTGTTTGCTAGTCACTAAAAGTACAAAAAAGTACAAAGTACATGCT	GT:PL	0/0:0,15,80
c15215_g1_i1	382	.	A	G	60	PASS	DP=13;VDB=1.27566e-06;SGB=1.06749;RPB=0.699673;MQB=0.314383;BQB=0.15118;MQ0F=0;ICB=0.128205;HOB=0.0555556;AC=5;AN=6;DP4=3,0,10,0;MQ=31;FS=GCTTCGATGACTGGTTTTGAAGATAGGTTCCAAAGAGCGACCCCAGGTCA[A/G]GACGGGACCACCCGCTGAGTTTANNNNNNNNNNNNNNNNNNNNNNNNNNN	GT:PL	1/1:21,3,0
c19873_g6_i5	93	.	C	G	113	PASS	DP=13;VDB=2.66719e-06;SGB=7.96641;MQ0F=0;AC=2;AN=2;DP4=0,0,11,0;MQ=30;FS=GCGAAAGCAAGTCTGAATAGGGCGCTTAGTTGCTGGCAATAGACCCGAAG[C/G]GGAGGTGATCTAACCATGGTCAGGATGAAACTCTGGTAACACAGAGTGGA	GT:PL	1/1:136,33,0
c19031_g1_i1	182	.	G	C	172	PASS	DP=13;VDB=6.09683e-05;SGB=2.39566;RPB=1;MQB=1;BQB=1;MQ0F=0;AC=6;AN=6;DP4=1,0,12,0;MQ=36;FS=GGAAGCGGCAGCGGTCAGGACGCGCATCAGCAGCAGCCGAGGCTCCGCGG[G/C]GTGCGGAAGCGGCCGTGGGGCCGGTACGCGNNNNNNNNNNNNNNNNNNNN	GT:PL	1/1:45,6,0
c18489_g2_i1	138	.	G	C	204	PASS	DP=13;VDB=6.99181e-06;SGB=1.33981;MQ0F=0;AC=6;AN=6;DP4=0,0,12,0;MQ=36;FS=TTGAAACCAGGAGCGGAGATGGCCGGCCGCTTGTTGACTCAGAAGCTCTC[G/C]TCCGGGGTGTATGGATCGACAGGCCGCCTTAGTAGGGCCGTCGCCCCTGC	GT:PL	1/1:58,9,0
c18351_g1_i1	210	.	G	A	96	PASS	DP=13;VDB=7.90777e-05;SGB=4.78931;RPB=0.879351;MQB=0.496585;BQB=0.447727;MQ0F=0;ICB=0.5;HOB=0.5;AC=2;AN=4;DP4=3,0,10,0;MQ=32;FS=CATTGTTGAAATACCACTCTGGTCACTCTGGATATCTAACTTCGAACCGT[G/A]ATCCGGTTCAGGGACAGTGCCTGGTGGGTAGTTTAACTGGGGCGGTTGNN	GT:PL	0/1:19,0,17
c16905_g1_i1	119	.	C	T	29.3855	PASS	DP=130;VDB=0.000179166;SGB=0.675585;RPB=0.00996902;MQB=0.0453019;BQB=0.00146072;MQ0F=0;ICB=0.3;HOB=0.125;AC=1;AN=4;DP4=118,0,11,0;MQ=36;FS=CCTTTGGGTGCCCGCGGTAGGGGAGCGTTGGATAGGCCTGAGAAGGTGTC[C/T]TGTAAGGGGCGCTGGAGGTATTCCAAATGAGAATGCTGGCATGAGTAGTG	GT:PL	0/1:62,0,122
c20254_g1_i1	1467	.	G	A	25.3113	PASS	DP=130;VDB=0.000959691;SGB=-0.481602;RPB=0.457982;MQB=1;BQB=0.079991;MQ0F=0;ICB=0.4;HOB=0.125;AC=2;AN=8;DP4=122,0,8,0;MQ=37;FS=ACATTTCTTATGACAACAAGAGATTTGCCATCATCACCATCACTCTCCTC[G/A]CAGTAATTTATCTTGCTGCGATTCTCATACCAAGCATCTGGGATGCATTC	GT:PL	0/1:12,0,131
c16712_g1_i1	116	.	C	A	64	PASS	DP=130;VDB=0.00255601;SGB=0.290858;RPB=0.999962;MQB=1;BQB=0.280486;MQ0F=0;ICB=0.4;HOB=0.125;AC=2;AN=8;DP4=120,0,10,0;MQ=37;FS=GACGACGATTCCGACTCCGACGACGAGGGCGACGAAGACGGCGTCTTGGG[C/A]TGGCTCTGGAGGCTGGCCGATCGCTTCTGAGCTCCCATCGATCCCGGCTA	GT:PL	0/1:13,0,87
c17299_g1_i1	673	.	A	G	216	PASS	DP=130;VDB=0.245668;SGB=11.8698;RPB=0.0245296;MQB=0.999515;BQB=0.889373;MQ0F=0;ICB=0.778547;HOB=0.28125;AC=3;AN=8;DP4=71,0,57,0;MQ=36;FS=TCCTCGCATCGCCGCCGCCGTCGCCCCACGCATCACCGTATGTAGTCGTC[A/G]TCATCATCATCAAGAACCGAACTCTGATCTCGCCGCCGCTGCGCATGCAT	GT:PL	0/1:92,0,66
c18565_g3_i2	462	.	G	A	465	PASS	DP=130;VDB=0.972465;SGB=-7.13933;RPB=0.533022;MQB=4.6994e-07;BQB=0.0807198;MQ0F=0.161538;AC=8;AN=8;DP4=15,0,90,0;MQ=29;FS=GCCAAGAAAATTGACAAGCACATGTACCATGACATGTACATGAAGGTCAA[G/A]GGTAACATGTTCAAGAACAAGAGGGTGCTCATGGAGAGTATCCACAAGTC	GT:PL	1/1:95,9,0
c20579_g1_i1	2090	.	T	C	596	PASS	DP=1300;VDB=0;SGB=-12.6253;RPB=0.999362;MQB=0;BQB=0.911039;MQ0F=0.00384615;ICB=0.166667;HOB=0.5;AC=4;AN=8;DP4=452,0,847,0;MQ=34;FS=ATGAGGCAGACGGTTGCTGTTGGTGTCATCAAGAGCGTCGAGAAGAAGGA[T/C]CCCACTGGTGCCAAGGTTACCAAGCTGCTGCCAAGAAGAAATGAGGGGTC	GT:PL	0/1:145,0,80
c18821_g2_i2	135	.	T	C	46.6677	PASS	DP=131;VDB=0.000120998;SGB=11.4917;RPB=0.183229;MQB=0.994161;BQB=0.511625;MQ0F=0.152672;ICB=0.5;HOB=0.5;AC=2;AN=4;DP4=92,0,39,0;MQ=26;FS=CTGGGGCTGGAGAAGGTCCCAAGGGTTCGGCTGTTCGCCGATTAAAGTGG[T/C]ACGCGAGCTGGGTTCAGAACGTCGCGAGACAGTTCGGTCCTCTATCCTCT	GT:PL	0/1:5,0,77
c17321_g1_i1	595	.	A	G	51	PASS	DP=131;VDB=0.00120935;SGB=18.4741;RPB=0.940401;MQB=0.93431;BQB=0.0341777;MQ0F=0;ICB=0.07;HOB=0.03125;AC=1;AN=8;DP4=116,0,15,0;MQ=36;FS=TTGATGCTGCACTACGAGATGCTGCTTATTTGTAATGAACACGGAGACAC[A/G]ACGGAGAAGCAATGGGATGCTTTTGCGGGAACTGAATGCTGTCACATGTT	GT:PL	0/1:87,0,143
c19371_g1_i1	154	.	G	A	100	PASS	DP=131;VDB=0.0112933;SGB=1.44871;RPB=0.51568;MQB=1;BQB=0.863056;MQ0F=0;ICB=0.128205;HOB=0.0555556;AC=1;AN=6;DP4=118,0,13,0;MQ=37;FS=GCGGCAGGACCATGTACTCGAGCACCGACGAGTGCTACGACGACGCCGGC[G/A]AGCACGGCAGCCGGAGGATGATGTACTCGTCGCACACCGACGAGTGCTAC	GT:PL	0/1:133,0,134
c18107_g2_i1	421	.	T	C	81	PASS	DP=131;VDB=0.030896;SGB=6.85617;RPB=0.536945;MQB=0.973798;BQB=0.000884993;MQ0F=0;ICB=0.4;HOB=0.125;AC=2;AN=8;DP4=104,0,27,0;MQ=36;FS=GTGCTGTGAAATGTTTTACATATCCTTTCCGGGCAAATAAAGGTCACCGC[T/C]TCTGTGCCACTGAAAAACGAGCAGAGGTTGCAAGGTACTGAAAGAGAGCA	GT:PL	0/0:0,6,54
c18569_g1_i2	451	.	C	T	25.5177	PASS	DP=131;VDB=0.0459681;SGB=-1.25106;RPB=0.995103;MQB=0.946915;BQB=0.988191;MQ0F=0.0610687;ICB=0.4;HOB=0.125;AC=2;AN=8;DP4=125,0,6,0;MQ=34;FS=GCCATCTCGCGCAACATCCTGCAGCAACTGCAGAAGATGGGCATCATTGA[C/T]GTTGATCCCAAGGGGGGACGACTGATTACTTCCCAGGGAAGGCGTGATCT	GT:PL	0/1:50,3,0
c20559_g3_i1	801	.	C	T	239	PASS	DP=131;VDB=0.149709;SGB=-18.3454;RPB=0.959969;MQB=0.992702;BQB=0.00151893;MQ0F=0;ICB=0.166667;HOB=0.5;AC=4;AN=8;DP4=77,0,47,0;MQ=36;FS=TATGTTTCTAAGATGATTCCAGCATCTGACAAAGGCAGGTTCTTTGCCTT[C/T]GGTCGTGTCTTCTCTGGGAAGGTTGCTACTGGTATGAAGGTCAGGATCAT	GT:PL	0/1:48,0,106
c20864_g1_i1	360	.	A	G	77	PASS	DP=131;VDB=5.93561e-37;SGB=82.8379;RPB=1.96485e-20;MQB=4.08304e-07;BQB=0.00154633;MQ0F=0.320611;ICB=0.3;HOB=0.125;AC=1;AN=4;DP4=68,0,63,0;MQ=23;FS=AGGTCCCCAAGTCACAGTTAAGTGGGAAAGCATGTGGGATTGCTTAGACA[A/G]CCAGGAGGTTGGCTTAGAAGCAGCCACCCTTTAAAGAAAGCGTAATAGCT	GT:PL	0/0:0,3,19
c18376_g2_i2	51	.	C	T	276	PASS	DP=131;VDB=6.39241e-16;SGB=117.314;MQ0F=0;AC=4;AN=4;DP4=0,0,131,0;MQ=35;FS=GGGACAAGCGAATAAGTGCACATGGTGGATGCCTTGGCGATTACAGGCGA[C/T]GAAGGACGTAGTAGCCTGCGATAAGCTGCGGGGAGCTGGCAAACGAGCTT	GT:PL	1/1:56,6,0
c16905_g1_i1	116	.	G	A	33.2828	PASS	DP=132;VDB=0.000139989;SGB=0.675585;RPB=0.0151641;MQB=0.0451932;BQB=0.204447;MQ0F=0;ICB=0.3;HOB=0.125;AC=1;AN=4;DP4=119,0,11,0;MQ=36;FS=GCACCTTTGGGTGCCCGCGGTAGGGGAGCGTTGGATAGGCCTGAGAAGGT[G/A]TCCTGTAAGGGGCGCTGGAGGTATTCCAAATGAGAATGCTGGCATGAGTA	GT:PL	0/1:66,0,136
c16905_g1_i1	117	.	T	G	35.3009	PASS	DP=132;VDB=0.000168509;SGB=0.675585;RPB=0.0114255;MQB=0.0451932;BQB=0.381297;MQ0F=0;ICB=0.3;HOB=0.125;AC=1;AN=4;DP4=119,0,11,0;MQ=36;FS=CACCTTTGGGTGCCCGCGGTAGGGGAGCGTTGGATAGGCCTGAGAAGGTG[T/G]CCTGTAAGGGGCGCTGGAGGTATTCCAAATGAGAATGCTGGCATGAGTAG	GT:PL	0/1:68,0,133
c17797_g1_i1	563	.	T	C	81	PASS	DP=132;VDB=0.025148;SGB=0.675785;RPB=0.996897;MQB=0.990669;BQB=0.00583421;MQ0F=0;ICB=0.4;HOB=0.125;AC=2;AN=8;DP4=120,0,11,0;MQ=36;FS=AGAGGCCGCAGAGGAGAAGAAGGCAGCGGAGCCGGAAGAGAAGAAAGAAT[T/C]GTAATTCTGTTGCACATCTCATCCGTTGCTGTGAAGGGTTGTTGGTTCAG	GT:PL	0/1:31,0,81
c20833_g7_i1	615	.	C	T	65	PASS	DP=132;VDB=0.122175;SGB=1.06199;RPB=0.0788423;MQB=0.998855;BQB=0.523946;MQ0F=0;ICB=0.4;HOB=0.125;AC=2;AN=8;DP4=119,0,12,0;MQ=36;FS=GAGCTTGGAGCCCGTATGTCTGCCATGGACAGCTCTAGCAGAAATGCTGG[C/T]GATATGCTTGACCGTCTCACTCTCACTTACAACAGGACACGCCAAGCATC	GT:PL	0/1:41,0,118
c19803_g3_i3	275	.	G	C	223	PASS	DP=132;VDB=0.241356;SGB=-52.8768;RPB=2.73988e-05;MQB=0.633016;BQB=1.75494e-05;MQ0F=0;ICB=0.778547;HOB=0.28125;AC=3;AN=8;DP4=103,0,29,0;MQ=35;FS=CCGACGACCACGACGAGATCGACATGGAGTTCATGGGCAACAGCACCGGC[G/C]AGCCGGTGGTGCTCAACACCAACGTGTGGGCCAACGGCGACGGCAAGAAG	GT:PL	0/1:70,0,114
c20864_g1_i1	362	.	C	T	85	PASS	DP=132;VDB=2.42946e-36;SGB=81.4516;RPB=1.96733e-20;MQB=3.46384e-07;BQB=4.94597e-10;MQ0F=0.340909;ICB=0.3;HOB=0.125;AC=1;AN=4;DP4=66,0,62,0;MQ=23;FS=GTCCCCAAGTCACAGTTAAGTGGGAAAGCATGTGGGATTGCTTAGACAAC[C/T]AGGAGGTTGGCTTAGAAGCAGCCACCCTTTAAAGAAAGCGTAATAGCTCA	GT:PL	0/0:0,3,19
c19067_g1_i2	1356	.	T	C	80	PASS	DP=132;VDB=3.48035e-09;SGB=-41.5808;RPB=0.36596;MQB=0.000309565;BQB=0.642237;MQ0F=0;ICB=0.4;HOB=0.125;AC=2;AN=8;DP4=106,0,22,0;MQ=35;FS=AGTGCCATGATCGAGGACCAGGAGCCTTTTGAGGGTGAGGCCTTGCTTGA[T/C]GCTAAATGCTTCAAGCAAGCTTCNNNNNNNNNNNNNNNNNNNNNNNNNNN	GT:PL	0/0:1,0,101
c20579_g1_i2	2035	.	T	G	211	PASS	DP=1326;VDB=2.61867e-16;SGB=-185.273;RPB=0;MQB=1.46109e-12;BQB=0.83967;MQ0F=0.530166;ICB=0.778547;HOB=0.28125;AC=3;AN=8;DP4=725,0,591,0;MQ=13;FS=GTTGTTGAGACATTCTCTGAGTACCCTCCTCTTGGTCGCTTTGCTGTTCG[T/G]GACATGAGGCAGACGGTTGCTGTTGGTGTCATCAAGAGCGTCGAGAAGAA	GT:PL	0/1:60,0,88
c19083_g2_i1	147	.	A	G	65	PASS	DP=133;VDB=0.000113682;SGB=5.31099;RPB=1.01463e-05;MQB=0.989687;BQB=1.07289e-06;MQ0F=0;ICB=0.4;HOB=0.125;AC=2;AN=8;DP4=104,0,23,0;MQ=36;FS=CATGGCGCAGGGAATGCTCATCGACCCGCCGCCGGTGATCGAGGACGACT[A/G]CGACTGCGAGGTCAGCCTGTGGAGCTACTGACCGCGCGTGTTTTGGACCG	GT:PL	0/1:84,0,144
c19907_g2_i2	359	.	A	G	91	PASS	DP=133;VDB=0.00273347;SGB=7.24247;RPB=0.929714;MQB=0.686453;BQB=0.657867;MQ0F=0;ICB=0.128205;HOB=0.0555556;AC=1;AN=6;DP4=103,0,28,0;MQ=36;FS=CCCGACCTCCGACGTCGTCATCGAGACCCACAAGGAGGAGGACCTCATCT[A/G]ATTTATTACGCGCTGCTAATGCTATGCTTTGCTTATTTTTGTCTCTGTTG	GT:PL	0/1:125,0,150
c18768_g1_i1	1131	.	A	G	101	PASS	DP=133;VDB=0.209278;SGB=-17.1006;RPB=0.477237;MQB=0.991707;BQB=0.825417;MQ0F=0.0075188;ICB=0.07;HOB=0.03125;AC=1;AN=8;DP4=110,0,20,0;MQ=36;FS=GAGATGGCGAGGTTGCGAGAAGTGAACACCCTCAAGGGGAAGATGGAGTC[A/G]GTGGTGAGGCAGAAGGGGTTGGACATGGAGACCATCCAGCAGTCCTACAC	GT:PL	0/0:0,24,155
c20559_g3_i1	204	.	C	T	411	PASS	DP=134;VDB=0.000670058;SGB=-24.1756;RPB=0.00263708;MQB=1;BQB=6.82743e-06;MQ0F=0;ICB=0.166667;HOB=0.5;AC=4;AN=8;DP4=60,0,66,0;MQ=37;FS=CGTGTCATTGAGAATGCCAATGTCATTATGGCAACATATGAAGACAAGCT[C/T]CTTGGTGATGTCCAAGTGTACCCAGAGAAGGGAACTGTTGCTTTCTCTGC	GT:PL	0/1:87,0,127
c20157_g4_i2	275	.	C	T	294	PASS	DP=134;VDB=1.52919e-11;SGB=-21.7208;RPB=4.2503e-12;MQB=7.40456e-10;BQB=1.26795e-05;MQ0F=0.716418;AC=8;AN=8;DP4=76,0,58,0;MQ=10;FS=ACCATCGGTTTCAATGTTGAAACTGTTGAGTACAAGAACATTAGCTTCAC[C/T]GTCTGGGATGTCGGGGGTCAGGACAAGATCAGACCTCTCTGGAGGCATTA	GT:PL	1/1:8,6,0
c18434_g3_i2	1256	.	C	T	153	PASS	DP=134;VDB=5.23247e-09;SGB=-46.4219;RPB=3.94601e-10;MQB=0.497615;BQB=1.09203e-09;MQ0F=0;ICB=0.166667;HOB=0.5;AC=4;AN=8;DP4=105,0,25,0;MQ=36;FS=ATGTTCCGCCGTGTGAGCGAGCAGTTCACAGCCATGTTCAGGAGGAAGGC[C/T]TTCTTGCACTGGTACACGGGTGAGGGCATGGACGAGATGGAGTTCACTGA	GT:PL	0/1:86,0,21
c19067_g1_i1	198	.	T	G	286	PASS	DP=135;VDB=0.0744525;SGB=-72.2412;RPB=0.0255173;MQB=0.708339;BQB=0.141621;MQ0F=0.266667;ICB=0.166667;HOB=0.5;AC=4;AN=8;DP4=93,0,41,0;MQ=26;FS=GAGTTCCCTCATGTTGAGAGGTATTTCTGACCATGGTTAACCAACCTAAC[T/G]TCAAGAAGGTCATGGGCGACGTCAAGCAGGCAGAGTCAGTGCCTCCTGTT	GT:PL	0/1:50,0,28
c19067_g1_i1	191	.	A	G	257	PASS	DP=135;VDB=0.100341;SGB=-75.4686;RPB=0.0242512;MQB=0.746264;BQB=0.124775;MQ0F=0.251852;ICB=0.166667;HOB=0.5;AC=4;AN=8;DP4=92,0,43,0;MQ=27;FS=CACATCTGAGTTCCCTCATGTTGAGAGGTATTTCTGACCATGGTTAACCA[A/G]CCTAACTTCAAGAAGGTCATGGGCGACGTCAAGCAGGCAGAGTCAGTGCC	GT:PL	0/1:34,0,27
c19861_g3_i1	1055	.	T	G	242	PASS	DP=135;VDB=0.229349;SGB=37.9242;RPB=0.958647;MQB=2.33425e-05;BQB=0.903469;MQ0F=0;ICB=0.166667;HOB=0.5;AC=4;AN=8;DP4=82,0,53,0;MQ=34;FS=CGGTGGACGGCATCAAGGAGCCGACGGCCACGTTCTCGGCCTGCTTCGGC[T/G]CGGCCTTCATCATGTTCCACCCCACCAAGTACGCCGCCATGCTCGCCGAG	GT:PL	0/0:0,27,147
c20157_g4_i2	251	.	T	G	456	PASS	DP=135;VDB=9.83349e-10;SGB=-25.403;RPB=5.5229e-11;MQB=1.17564e-12;BQB=1.10022e-06;MQ0F=0.607407;AC=8;AN=8;DP4=64,0,70,0;MQ=13;FS=GGCGAGATCGTCACCACCATCCCCACCATCGGTTTCAATGTTGAAACTGT[T/G]GAGTACAAGAACATTAGCTTCACCGTCTGGGATGTCGGGGGTCAGGACAA	GT:PL	1/1:36,8,0
c19311_g4_i1	312	.	C	T	212	PASS	DP=136;VDB=0.00593142;SGB=-43.1945;RPB=0.91746;MQB=0.997774;BQB=0.920747;MQ0F=0;ICB=0.778547;HOB=0.28125;AC=3;AN=8;DP4=113,0,23,0;MQ=36;FS=GCAATCGGTCGTGTTCGGCACAAGAATCTCGTCAGGTTGCTTGGCTACTG[C/T]GTAGAGGGTGCTTACAGGATGCTTGTATATGAGTATGTGGACAATGGTAA	GT:PL	0/1:64,0,94
c17531_g2_i1	705	.	C	T	30.5975	PASS	DP=136;VDB=0.0622373;SGB=0.289633;RPB=0.0221888;MQB=0.99221;BQB=0.58852;MQ0F=0;ICB=0.4;HOB=0.125;AC=2;AN=8;DP4=126,0,10,0;MQ=36;FS=GGACAAACTTGAGTTCAGCAAGATCCTGGAGCTATTAAGGCCAACTTCAA[C/T]GACAAGTTTGATGAGGTCAGGAAGAAATGGGGCGGTGGTGTCATGGGCTC	GT:PL	0/1:38,0,90
c16918_g2_i1	533	.	G	C	159	PASS	DP=136;VDB=0.278762;SGB=-52.8768;RPB=0.306391;MQB=0.928499;BQB=0.836415;MQ0F=0.00735294;ICB=0.778547;HOB=0.28125;AC=3;AN=8;DP4=107,0,29,0;MQ=36;FS=ACCTGGAAGTACGAGTCGACCACGGCCAGCACTCTGGTGGCCTAAGCGAT[G/C]TCTTCAGATGGTGTGGTCTTTAGCCTTCTCGATATCGGCTTGTTCTAGAT	GT:PL	0/1:51,0,49
c17797_g1_i1	638	.	G	T	45.0214	PASS	DP=136;VDB=0.668412;SGB=-9.73446;RPB=0.985248;MQB=0.999305;BQB=0.0543207;MQ0F=0;ICB=0.4;HOB=0.125;AC=2;AN=8;DP4=127,0,8,0;MQ=36;FS=GTTGCTGTGAAGGGTTGTTGGTTCAGTGTTGCCATGGAGAGGCGAGCTCT[G/T]ATGTGAACTCTGACGTGCCTCATTCGTTGCCATGTGCTCCAGTTTTCAGT	GT:PL	0/1:10,0,110
c20088_g6_i3	649	.	C	G	36.5855	PASS	DP=136;VDB=0.90356;SGB=28.1775;RPB=0.718618;MQB=0.997505;BQB=0.298416;MQ0F=0;ICB=0.128205;HOB=0.0555556;AC=1;AN=6;DP4=104,0,22,0;MQ=36;FS=GCGAGTAACACCCCGCGGACGAGGCGCCACTAAGCTTATCACATGGATAG[C/G]CAGCTCCCTCGTGAGCGGCCATGGATGAAGTGTCACAAGAGTTTGTTGAA	GT:PL	0/1:71,0,122
c19171_g1_i2	576	.	C	T	25.0034	PASS	DP=136;VDB=0.993167;SGB=9.17394;RPB=3.27395e-08;MQB=0.324394;BQB=0.144793;MQ0F=0.0514706;ICB=0.3;HOB=0.125;AC=1;AN=4;DP4=97,0,33,0;MQ=32;FS=CGCTATTGGAGCGGCCGATGTCAGATTAGCTAGTTGGTGGGGTAAAGGCT[C/T]ACCAAGGCGACGATCGGTAGCTGGTCTGAGAGGATGATCAGCCACACTGG	GT:PL	0/0:0,6,111
c19171_g1_i2	575	.	T	C	147	PASS	DP=136;VDB=0.998791;SGB=14.9684;RPB=5.36498e-07;MQB=0.392298;BQB=0.250808;MQ0F=0.0514706;ICB=0.5;HOB=0.5;AC=2;AN=4;DP4=85,0,48,0;MQ=32;FS=GCGCTATTGGAGCGGCCGATGTCAGATTAGCTAGTTGGTGGGGTAAAGGC[T/C]CACCAAGGCGACGATCGGTAGCTGGTCTGAGAGGATGATCAGCCACACTG	GT:PL	0/1:81,0,133
c18282_g1_i1	773	.	G	A	176	PASS	DP=137;VDB=0.321204;SGB=-60.9453;RPB=0.695712;MQB=0.996357;BQB=0.898627;MQ0F=0;ICB=0.4;HOB=0.125;AC=2;AN=8;DP4=102,0,34,0;MQ=36;FS=TATAGGCTGTTCACAATAATATTTGTTCATCAACAAGAAAGCTTGGAGAT[G/A]CCCCAAAGGGAGCTTTATATTGATGAAGAGCAGCCAATATTTACTCCCTC	GT:PL	0/1:113,0,140
c20191_g1_i2	1493	.	C	G	133	PASS	DP=137;VDB=1.9101e-14;SGB=78.6533;RPB=0.781671;MQB=0.463788;BQB=0.18897;MQ0F=0;ICB=0.5;HOB=0.5;AC=2;AN=4;DP4=35,0,87,0;MQ=35;FS=CGGAAAGACCCCGTGCACCTTTACTATAGCTTTACACTGGCATTCGTGTT[C/G]GCATGTGTAGGATAGGTGGTAGGCTTTGAAGCCAGGGCGCCAGCCTTGGT	GT:PL	0/1:40,0,71
c18308_g3_i1	225	.	A	G	98	PASS	DP=137;VDB=4.36948e-07;SGB=-41.5808;RPB=0.00648606;MQB=1.2882e-12;BQB=0.97876;MQ0F=0;ICB=0.778547;HOB=0.28125;AC=3;AN=8;DP4=112,0,22,0;MQ=35;FS=CATGCCAAGGGCATTGTTCTCGAGAAGATTGGTATTGAGGCCAAACAGCC[A/G]AACTCTGCTATCCGTAAGTGTGCTCGTGTTCAGCTTGTGAAGAATGGCAA	GT:PL	0/1:16,0,144
c18434_g3_i2	1253	.	G	A	39.9313	PASS	DP=137;VDB=5.90587e-13;SGB=-43.1945;RPB=1.57165e-12;MQB=0.660103;BQB=0.0549048;MQ0F=0;ICB=0.778547;HOB=0.28125;AC=3;AN=8;DP4=113,0,23,0;MQ=36;FS=GAGATGTTCCGCCGTGTGAGCGAGCAGTTCACAGCCATGTTCAGGAGGAA[G/A]GCCTTCTTGCACTGGTACACGGGTGAGGGCATGGACGAGATGGAGTTCAC	GT:PL	0/1:57,0,57
c20864_g1_i2	417	.	A	G	144	PASS	DP=137;VDB=9.61614e-08;SGB=89.838;RPB=0.0169896;MQB=1.12276e-15;BQB=0.832735;MQ0F=0.328467;ICB=0.5;HOB=0.5;AC=2;AN=4;DP4=42,0,72,0;MQ=22;FS=AGGCTGAAAAGCGTAGTCGATGGGAAACGGGTTAATATTCCCGTACTTCT[A/G]GTTACTGCGATGGGGGGACGGAGAAGGCTAGGCCAGCTTGGCGTTGGTTG	GT:PL	0/0:0,6,30
c18563_g2_i1	399	.	C	T	98	PASS	DP=1373;VDB=0.151213;SGB=82.9562;RPB=0.709362;MQB=0.911745;BQB=0.850003;MQ0F=0.00145666;ICB=0.3;HOB=0.125;AC=1;AN=4;DP4=1146,0,224,0;MQ=36;FS=GTCTTAGAAGTGAAATCGAGTAGGACGGAGCACGAGAAACTTTGTCTGAA[C/T]ATGGGGGGACCATCCTCCAAGGCTAAATACTACTGACTGACCGATAGTGA	GT:PL	0/1:131,0,68
c19459_g3_i2	561	.	G	C	248	PASS	DP=138;VDB=0.00145045;SGB=-65.7864;RPB=0.000693221;MQB=0.889423;BQB=0.0399336;MQ0F=0;ICB=0.166667;HOB=0.5;AC=4;AN=8;DP4=99,0,37,0;MQ=36;FS=TGCTTATGGAGCACACAAGCTTTCTTCTCATGGGCATAGCGGACACGGTG[G/C]ACATGGGGTCTTTGGAGGCTACGGCCATGGAGGTCACGGCTTCGGCGGCG	GT:PL	0/1:114,0,89
c18628_g3_i4	607	.	C	T	169	PASS	DP=138;VDB=0.0149025;SGB=-23.2377;RPB=0.074068;MQB=0.602544;BQB=0.992977;MQ0F=0;ICB=0.778547;HOB=0.28125;AC=3;AN=8;DP4=108,0,30,0;MQ=35;FS=ACAGGGATAGATACAAGCGTCATAGGCACTACGACGACTACCATGACGAG[C/T]TATAGATCCTGCACTCCTTGAAAACCTGCTGGACATCAGTTATCGACTAT	GT:PL	0/1:88,0,143
c18263_g1_i2	1148	.	C	T	175	PASS	DP=138;VDB=0.069683;SGB=-25.0788;RPB=0.981704;MQB=0.996614;BQB=0.0692165;MQ0F=0;ICB=0.778547;HOB=0.28125;AC=3;AN=8;DP4=105,0,33,0;MQ=36;FS=ATGGCCGTCGGGGTGTACTGTGCCAGCAGGTATGCAGCCGACATTGGCAA[C/T]CGCCGTGATGTGGTGAAAATGGAAGTCGAGGACCTGACTGCAGGACTGGC	GT:PL	0/1:7,0,101
c18563_g4_i1	68	.	A	G	88	PASS	DP=138;VDB=1.19212e-09;SGB=66.9937;RPB=0.810137;MQB=0.32172;BQB=0.642109;MQ0F=0;ICB=0.3;HOB=0.125;AC=1;AN=4;DP4=88,0,50,0;MQ=35;FS=CAAACTTGGAAATAGCTGGTTCTCCGCGAAAGATATTTAGGTATCGCCTC[A/G]GACGAATACCTCGGGGGGTAGAGCACTGGATGGGCTATGGGGACTCACCG	GT:PL	0/0:0,3,34
c20024_g1_i5	1112	.	A	C	178	PASS	DP=138;VDB=2.02853e-25;SGB=34.6135;RPB=1.30985e-20;MQB=3.61197e-20;BQB=1.13452e-08;MQ0F=0.57971;ICB=0.128205;HOB=0.0555556;AC=5;AN=6;DP4=80,0,54,0;MQ=13;FS=CGAGGGACTGCCAGTGAGATACTGGAGGAAGGTGGGGATGACGTCAAGTC[A/C]TCATGGCCCTTACGGCCAGGGCTACACACGTGCTACAATGGTCGGTACAG	GT:PL	0/1:0,3,4
c20024_g1_i5	1113	.	T	G	217	PASS	DP=138;VDB=6.33532e-26;SGB=33.8743;RPB=8.93208e-20;MQB=6.19046e-20;BQB=0.49243;MQ0F=0.57971;ICB=0.128205;HOB=0.0555556;AC=5;AN=6;DP4=80,0,53,0;MQ=13;FS=GAGGGACTGCCAGTGAGATACTGGAGGAAGGTGGGGATGACGTCAAGTCA[T/G]CATGGCCCTTACGGCCAGGGCTACACACGTGCTACAATGGTCGGTACAGA	GT:PL	0/1:0,3,4
c18384_g1_i1	138	.	G	A	31.5034	PASS	DP=1383;VDB=0.0047109;SGB=-240.49;RPB=0.549489;MQB=0.998039;BQB=0.202935;MQ0F=0;ICB=0.4;HOB=0.125;AC=2;AN=8;DP4=990,0,384,0;MQ=36;FS=ATGGGAAGCAAGGGTGTCAAGATCAGCAGTGTGCTTATTTGTGCACTAAT[G/A]TTGGGAGTAATCTTGGAACAGGTCCAGGTAGAGGCCAAGAAAGGCAAGAG	GT:PL	0/1:18,0,103
c18308_g3_i1	503	.	G	C	67	PASS	DP=139;VDB=0.147922;SGB=4.15219;RPB=0.00812242;MQB=0.93824;BQB=0.568845;MQ0F=0;ICB=0.07;HOB=0.03125;AC=1;AN=8;DP4=119,0,20,0;MQ=36;FS=GGAGAAGCCAAGGTCTTAGATTGCTCTCAAAACTCGAAATCAGCAAGCAT[G/C]AGCAGAAAGTTTGAAGGCTTTAGATGTTTAAGAATGGTTGCTTGCTATCG	GT:PL	0/0:0,0,103
c18308_g3_i1	504	.	A	G	74	PASS	DP=139;VDB=0.211443;SGB=4.53846;RPB=0.0220961;MQB=0.941572;BQB=0.25398;MQ0F=0;ICB=0.07;HOB=0.03125;AC=1;AN=8;DP4=118,0,21,0;MQ=36;FS=GAGAAGCCAAGGTCTTAGATTGCTCTCAAAACTCGAAATCAGCAAGCATG[A/G]GCAGAAAGTTTGAAGGCTTTAGATGTTTAAGAATGGTTGCTTGCTATCGT	GT:PL	0/0:0,0,98
c20157_g4_i2	233	.	T	A	491	PASS	DP=139;VDB=8.61696e-10;SGB=-27.2441;RPB=2.5767e-18;MQB=1.26017e-15;BQB=1.72939e-05;MQ0F=0.539568;AC=8;AN=8;DP4=60,0,76,0;MQ=16;FS=CTCTACAAGCTCAAGCTCGGCGAGATCGTCACCACCATCCCCACCATCGG[T/A]TTCAATGTTGAAACTGTTGAGTACAAGAACATTAGCTTCACCGTCTGGGA	GT:PL	1/1:59,9,0
c20050_g1_i1	303	.	A	T	227	PASS	DP=14;VDB=0.000111857;SGB=1.81907;RPB=0.833333;MQB=1;BQB=0.125;MQ0F=0;ICB=0.128205;HOB=0.0555556;AC=5;AN=6;DP4=2,0,12,0;MQ=37;FS=CGATCTTCAAAGGAGGCTGACGAAGTCTCCAAGGAGATTGAAGCATCTGG[A/T]GGCCAGGCCATTACCTTTGGAGGAGATGNNNNNNNNNNNNNNNNNNNNNN	GT:PL	1/1:144,24,0
c18351_g1_i1	193	.	A	G	141	PASS	DP=14;VDB=0.00021552;SGB=6.91846;RPB=1;MQB=1;BQB=1;MQ0F=0;AC=4;AN=4;DP4=1,0,13,0;MQ=33;FS=GCCAGTGTTCGTGGAGTCATTGTTGAAATACCACTCTGGTCACTCTGGAT[A/G]TCTAACTTCGAACCGTGATCCGGTTCAGGGACAGTGCCTGGTGGGTAGTT	GT:PL	1/1:29,3,0
c5784_g1_i1	236	.	T	C	111	PASS	DP=14;VDB=0.000542974;SGB=4.78931;RPB=0.0183156;MQB=0.960789;MQSB=0.960789;BQB=0.977751;MQ0F=0;ICB=0.3;HOB=0.125;AC=3;AN=4;DP4=4,0,0,10;MQ=36;FS=GCTGGTTGAGGATGAGCGACAAACATCACGTGCTGGCTACTGCCCCTGCG[T/C]GTTGTAGTCCGCGCGCACGTTGCCGTCGGTGGTGAACTTCTCGTACAGAG	GT:PL	0/1:108,0,60
c20324_g3_i6	256	.	A	G	80	PASS	DP=14;VDB=0.000595752;SGB=1.26965;RPB=0.0672055;MQB=0.00822975;BQB=0.301194;MQ0F=0.571429;AC=4;AN=4;DP4=8,0,6,0;MQ=15;FS=ATATTGTCATGGTACCCGTACCGTAAACCGACACAGGTAGTCGAGGAGAG[A/G]ATCCTAAGGTGCTCGAGTGATTCATGGCTAAGGAACTAGGCAAAATGGCC	GT:PL	1/1:91,12,0
c19552_g3_i2	153	.	C	T	110	PASS	DP=14;VDB=0.000692656;SGB=1.29402;RPB=0.916667;MQB=1;BQB=0;MQ0F=0;ICB=0.8;HOB=0.222222;AC=4;AN=6;DP4=2,0,6,0;MQ=37;FS=ATCGTCAATGACTTCACTGCAGAGGAGGCAGAGATCCGCAAGGAGACCCC[C/T]TGGGCTTTCGAAGACTGAGTAGCCTTGTTTCGTAGCCATTGTTGTGCCAA	GT:PL	0/1:0,3,15
c18395_g2_i1	807	.	C	T	152	PASS	DP=14;VDB=0.000746069;SGB=-0.179585;MQ0F=0;AC=6;AN=6;DP4=0,0,7,0;MQ=37;FS=ATGTTTGACAACAACTGCTCAGGAACTTAATAGCCTGGTCAGTGGTTACC[C/T]GATGGAGGAGTGGGGGACAGAGATGCCGCAGACAAATTCCAAAGTGTAAA	GT:PL	1/1:74,9,0
c20046_g3_i7	296	.	C	A	59	PASS	DP=14;VDB=0.000751702;SGB=-0.347021;RPB=0.94394;MQB=0.397295;BQB=0.236382;MQ0F=0.0714286;ICB=0.778547;HOB=0.28125;AC=5;AN=8;DP4=4,0,8,0;MQ=19;FS=CGTCCTCCCCGCAGCCAGCTAAGAAGCGCCCCGCGGGGCGGACCAAGTTC[C/A]GGGAGACGCGGCACCCCGTGTTCCGCGGAGTCCGGCGAGCGGAGGCGCCG	GT:PL	1/1:20,3,0
c19517_g1_i4	152	.	C	T	71	PASS	DP=14;VDB=0.00101659;SGB=1.26965;RPB=0.00822975;MQB=0.00822975;BQB=0.332178;MQ0F=0.571429;ICB=0.166667;HOB=0.5;AC=4;AN=8;DP4=8,0,6,0;MQ=15;FS=AAGTCTTTAGCTAGATTATGTTTGAGGTAAAAGTTCCTTAGTCACGAATT[C/T]TGGCAGCGGGCGCTTCTGTACTGCTGTTACAATGTTATCTGGATATCAAT	GT:PL	0/0:0,9,9
c19838_g1_i1	376	.	G	C	37.45	PASS	DP=14;VDB=0.00120872;SGB=3.89732;RPB=0.0559863;MQB=1.00775;BQB=0.167959;MQ0F=0;ICB=0.3;HOB=0.125;AC=1;AN=4;DP4=4,0,6,0;MQ=37;FS=CCCGGCGAGCTCGCCAAGCACGCCGTCTCCGAGGGCACTAAGGCCGTCAC[G/C]AAGTTCACCTCCTCCTAGGTTGCTAGGTGTCCTGATGCCTTTGACCTTGT	GT:PL	0/0:0,6,60
c19308_g5_i2	179	.	G	A	78	PASS	DP=14;VDB=0.00134056;SGB=7.34529;RPB=0.867428;MQB=1;BQB=0.411112;MQ0F=0;ICB=1;HOB=0.5;AC=1;AN=2;DP4=5,0,9,0;MQ=37;FS=CTTCGCATTGAATCACCTCATCACACCGGACCGTATCAGATGGAGATTCC[G/A]CCACGTGACAAGACTGCTTATCCTCTCGGTGCCGTTTCTACTCCCATGAT	GT:PL	0/1:107,0,72
c20712_g6_i2	1594	.	A	G	72	PASS	DP=14;VDB=0.00148332;SGB=3.07665;RPB=0.997919;MQB=0.434598;BQB=0.77718;MQ0F=0.428571;ICB=0.4;HOB=0.125;AC=2;AN=8;DP4=6,0,8,0;MQ=21;FS=TCAATTTTCTAACAATACGGCCCTGCTTGCCTGTAATTTAGCGTTGAACC[A/G]TGGCAGCTGAGCTGAGTTTACCGAAGCTGGTTTGTAAATGGCATATCTTC	GT:PL	0/1:4,3,0
c20967_g6_i2	154	.	A	C	48.8091	PASS	DP=14;VDB=0.00151662;SGB=4.97668;RPB=0.195278;MQB=1;BQB=0.509156;MQ0F=0;ICB=0.3;HOB=0.125;AC=1;AN=4;DP4=8,0,6,0;MQ=37;FS=GTGCGTGGTACCCGAACCGACCGTCCATCAGCCGCAAACCCATGCCGGAC[A/C]AGAAGGACCTGCAAGTCAACCCGGCCTTCACAAAGTGGTCAACAGCCTNN	GT:PL	0/0:0,3,25
c20837_g1_i1	505	.	A	T	53	PASS	DP=14;VDB=0.00187095;SGB=3.78388;RPB=0.011109;MQB=1;BQB=0.726149;MQ0F=0;ICB=0.07;HOB=0.03125;AC=1;AN=8;DP4=9,0,5,0;MQ=37;FS=CCTACTGATGGCCTAGATCTTGAGCAGTATGTGCCATCCAGGCATATGAC[A/T]TGGTCATAGTGCTTGGCGCTTGGATCTGCATGTTTGCTTGATATGCTATT	GT:PL	0/0:0,3,36
c14332_g1_i1	314	.	G	T	60	PASS	DP=14;VDB=0.00187095;SGB=3.78388;RPB=0.0657285;MQB=1;BQB=0.980199;MQ0F=0;ICB=0.07;HOB=0.03125;AC=1;AN=8;DP4=9,0,5,0;MQ=37;FS=AAGAGAGCTTTGATGGAAAGCAAGCTACTCGGTGGAACTACTCTCATTGT[G/T]GACCGTTATTCTTATTCCGGAGTGGCGTTCTCAGCTGCTAAAGGGCTTGA	GT:PL	0/0:0,3,25
c18605_g1_i3	192	.	G	C	57	PASS	DP=14;VDB=0.00189695;SGB=2.06895;RPB=0.966012;MQB=0.194346;BQB=0.428703;MQ0F=0.714286;ICB=0.416667;HOB=0.375;AC=2;AN=8;DP4=7,0,7,0;MQ=10;FS=TATTGAGTTCAGTGGTGACGATGTGACTACCAGTGGTGACGATGTGACTA[G/C]CAGTTGTGTTGATCGCAACATGGAGCAGTCACGCCATGTTCGCAACATGG	GT:PL	0/0:0,3,4
c20712_g6_i2	1555	.	A	G	63	PASS	DP=14;VDB=0.00217556;SGB=6.20246;RPB=0.948864;MQB=0.640197;BQB=0.0285802;MQ0F=0.285714;ICB=0.128205;HOB=0.0555556;AC=1;AN=6;DP4=7,0,7,0;MQ=26;FS=GGAGCAGCCTAGCAAAGCAATCCATCCATCCATCCGGCTTCAATTTTCTA[A/G]CAATACGGCCCTGCTTGCCTGTAATTTAGCGTTGAACCATGGCAGCTGAG	GT:PL	0/0:0,3,4
c18215_g2_i2	687	.	A	G	80	PASS	DP=14;VDB=0.00276675;SGB=1.36429;RPB=0.0102252;MQB=0.0102252;BQB=0.143152;MQ0F=0.5;AC=4;AN=4;DP4=7,0,6,0;MQ=17;FS=ATCAGCTTGTTGGTGAGGTAACGGCTCACCAAGGCGACGACGGGTAGGGG[A/G]CCTGAGAGGGTGGCCCCCCACAATGGAACTGAAACACGGTCCATACACCT	GT:PL	1/1:21,0,0
c19818_g6_i1	490	.	C	T	159	PASS	DP=14;VDB=0.00289701;SGB=0.869948;RPB=0.996974;MQB=1;BQB=0.782349;MQ0F=0;ICB=0.8;HOB=0.222222;AC=4;AN=6;DP4=3,0,11,0;MQ=37;FS=GCATCCATCACTGTTGGGGCATCACAGTACAGCAAGACACTCATACTCGT[C/T]GGAAACCCGATCTGCGTGCCTTGCTTTGCTCCCGAAGATTATNNNNNNNN	GT:PL	1/1:65,9,0
c18605_g1_i3	197	.	T	G	54	PASS	DP=14;VDB=0.00346704;SGB=2.06895;RPB=0.948864;MQB=0.194346;BQB=0.0171481;MQ0F=0.714286;ICB=0.416667;HOB=0.375;AC=2;AN=8;DP4=7,0,7,0;MQ=10;FS=AGTTCAGTGGTGACGATGTGACTACCAGTGGTGACGATGTGACTAGCAGT[T/G]GTGTTGATCGCAACATGGAGCAGTCACGCCATGTTCGCAACATGGAGCAG	GT:PL	0/0:0,3,4
c18215_g2_i2	685	.	G	C	79	PASS	DP=14;VDB=0.00398637;SGB=1.36429;RPB=0.0169414;MQB=0.0169414;BQB=0.813189;MQ0F=0.5;AC=4;AN=4;DP4=6,0,6,0;MQ=18;FS=CTATCAGCTTGTTGGTGAGGTAACGGCTCACCAAGGCGACGACGGGTAGG[G/C]GACCTGAGAGGGTGGCCCCCCACAATGGAACTGAAACACGGTCCATACAC	GT:PL	1/1:17,0,0
c18719_g4_i3	214	.	T	G	26.7265	PASS	DP=14;VDB=0.00402178;SGB=-2.34028;RPB=0.0340475;MQB=0.606531;BQB=0.0477287;MQ0F=0;ICB=0.778547;HOB=0.28125;AC=3;AN=8;DP4=9,0,5,0;MQ=33;FS=TTGCGGGACAAGGAGCTACGTCCAACTCGGAGAGAAACTGACGACAAGGG[T/G]CCACATGCAGAAGGGGGATGGATCTAGAAGACTCGGGAACCGACGTAGGG	GT:PL	0/1:6,0,46
c20985_g1_i5	311	.	C	A	77	PASS	DP=14;VDB=0.00429937;SGB=0.618465;RPB=0.0255539;MQB=0.547344;BQB=0.908075;MQ0F=0.142857;ICB=0.8;HOB=0.222222;AC=2;AN=6;DP4=8,0,5,0;MQ=30;FS=GAGGGTGAGAGGCCGCGGCGGCGGCGCAGAAAGATCAAGGAGCGGATAAG[C/A]CAGGTTCCACGGTGGCGGCTGAGAGTTCGAAGAGGAGGAAGGAGCTGGAG	GT:PL	0/1:48,0,19
c18794_g5_i2	441	.	A	C	144	PASS	DP=14;VDB=0.00433515;SGB=-1.83752;RPB=1;MQB=1;BQB=1;MQ0F=0.214286;ICB=0.07;HOB=0.03125;AC=7;AN=8;DP4=1,0,13,0;MQ=21;FS=TGTACCAAAGTTACTCCGATCGTCGCGAAGATGCAGATCTTTGTGAAGAC[A/C]CTCACAGGCAAGACCATCACCCTCGAGGTTNNNNNNNNNNNNNNNNNNNN	GT:PL	1/1:59,12,0
c20135_g5_i1	91	.	G	A	47.0266	PASS	DP=14;VDB=0.0044139;SGB=1.36429;RPB=0.153355;MQB=1;BQB=0.0899651;MQ0F=0;ICB=0.4;HOB=0.125;AC=2;AN=8;DP4=8,0,6,0;MQ=37;FS=TACCCGACTACAAGTCAACTTTTCCGAAGTGGCCATCTGTGGACCTTGCA[G/A]CGGTGGTCCCAACACTTGAACCTGCAGGAATTGATCTTCTATCAAGAATG	GT:PL	0/1:12,0,24
c20603_g1_i1	423	.	C	T	54	PASS	DP=14;VDB=0.00539368;SGB=-2.16847;RPB=0.00822975;MQB=0.875173;BQB=0.218985;MQ0F=0.357143;ICB=1;HOB=0.21875;AC=5;AN=8;DP4=8,0,6,0;MQ=21;FS=CCATGAAGGAAGGGTTGCGTTGCTTCGCTCAAGGATGCCTGTGGTGAAGA[C/T]TGAAGATGAAGACTTGAAGCCCTAGCTACTGCTACGCAGGATTTCCACTT	GT:PL	0/0:0,6,7
c20032_g2_i4	1637	.	A	G	63	PASS	DP=14;VDB=0.00635409;SGB=0.686263;RPB=0.0889216;MQB=1;BQB=0.154295;MQ0F=0;ICB=0.4;HOB=0.125;AC=2;AN=8;DP4=9,0,5,0;MQ=37;FS=AGTATCTGAGAATGAAGAGCTGCACCTACTGGACTTGTGCAAGTATGGTG[A/G]CTACTGAGTATGCCTGAAATGAATTCTGAAATCGCTGCCTTGGGAGAAAT	GT:PL	0/1:31,3,0
c19721_g8_i1	115	.	C	T	167	PASS	DP=14;VDB=0.00667785;SGB=-3.05558;RPB=0.154295;MQB=1;BQB=0.646905;MQ0F=0;ICB=0.778547;HOB=0.28125;AC=5;AN=8;DP4=5,0,9,0;MQ=37;FS=TTAATACAAGATCTGAAGTCTTTGTCTGACAATTGTAGATCCAATAGCTG[C/T]ATAGAACATGCAACAGGTATTATGGAGGATGAGAGTGTTCCTTTAAAACT	GT:PL	1/1:28,3,0
c20135_g5_i1	102	.	A	T	67	PASS	DP=14;VDB=0.00722648;SGB=1.36429;RPB=0.271965;MQB=1;BQB=0.94925;MQ0F=0;ICB=0.4;HOB=0.125;AC=2;AN=8;DP4=8,0,6,0;MQ=37;FS=AAGTCAACTTTTCCGAAGTGGCCATCTGTGGACCTTGCAGCGGTGGTCCC[A/T]ACACTTGAACCTGCAGGAATTGATCTTCTATCAAGAATGCTACGGCTCGA	GT:PL	0/1:19,0,19
c19838_g3_i1	396	.	G	T	38.9952	PASS	DP=14;VDB=0.00800342;SGB=-7.26569;RPB=0.527292;MQB=0.778801;BQB=0.939413;MQ0F=0;ICB=0.333333;HOB=0.5;AC=3;AN=6;DP4=10,0,4,0;MQ=36;FS=TTAGGTTTCAAAACAAGAGGACTTGGGGCTACAGAACTCAGAACCTGTGA[G/T]CCCAATAATTCTGACAACGGTGCTTCAACTTCTCCTAAGCTAATTGGTCT	GT:PL	0/1:52,0,45
c18835_g3_i2	75	.	A	T	26.1477	PASS	DP=14;VDB=0.00842371;SGB=3.78388;RPB=0.341108;MQB=0.526122;BQB=0.99778;MQ0F=0;ICB=1;HOB=0.5;AC=1;AN=2;DP4=9,0,5,0;MQ=32;FS=TCATGGCCCTTACGGGCTGGGCTACACACGTGCTACAATGGCGGTGACAG[A/T]GGGCAGCTACTTGGCGACAAGATGCTAATCCCTAAAAGCCGTCTCAGTTC	GT:PL	0/1:55,0,93
c17896_g1_i1	277	.	G	A	38.5585	PASS	DP=14;VDB=0.00868673;SGB=-5.32332;RPB=0.249352;MQB=0.011109;BQB=0.118179;MQ0F=0.642857;AC=8;AN=8;DP4=9,0,5,0;MQ=10;FS=GCGTTCAGCCTCTTCGACAAGGACGGCGACGGTTGCATCACTACCAAGGA[G/A]CTTGGAACTGTGATGCGCTCCCTTGGCCAGAACCCTACTGAAGCAGAGCT	GT:PL	1/1:20,1,0
c18664_g1_i1	976	.	C	A	97	PASS	DP=14;VDB=0.0105128;SGB=1.36429;RPB=0.434598;MQB=1;BQB=0.195278;MQ0F=0;ICB=0.4;HOB=0.125;AC=2;AN=8;DP4=8,0,6,0;MQ=37;FS=AGCCGGGCTCTGTATGCCGGGCCAAACTTATGAACTTTTAGTTAGCCCTG[C/A]GCGGCAGTGTTGTATTCCTAGAAAATGTGTACCCAGCTTGGTAGTGTGTA	GT:PL	0/1:34,3,0
c19967_g3_i4	162	.	C	T	82	PASS	DP=14;VDB=0.011063;SGB=-2.36458;RPB=0.197899;MQB=1;BQB=1;MQ0F=0;ICB=1;HOB=0.21875;AC=5;AN=8;DP4=9,0,5,0;MQ=37;FS=CGGCGGCGACGGTAGGGGATTTAGATCGGATCTAACGACACGAGGCTATA[C/T]GTTGATGAGACATACCACGACCTGCCCGAGAAAGCAAGGCGGTCCCTGTC	GT:PL	1/1:34,3,0
c19567_g1_i3	407	.	G	A	47.2253	PASS	DP=14;VDB=0.01126;SGB=-2.00512;RPB=0.953497;MQB=1;BQB=0.988166;MQ0F=0;ICB=0.3;HOB=0.125;AC=3;AN=4;DP4=9,0,4,0;MQ=37;FS=ATACTGAATCAGTTCCAGGTTAACACCACTGAAGAGATCCAAAGGCTGTC[G/A]GTTAAATTATGTGTGCATTTTGTCTTCAGATGGTTGCTGGAGATTTGCTT	GT:PL	0/1:50,0,131
c20008_g1_i3	308	.	G	A	57	PASS	DP=14;VDB=0.0113966;SGB=3.78388;RPB=0.989343;MQB=1;BQB=0.908075;MQ0F=0;ICB=1;HOB=0.5;AC=1;AN=2;DP4=8,0,5,0;MQ=37;FS=CCACGTTAATATTCGTGGGCCTGGTGGTAGTGACGGATTGCGTAACTTGT[G/A]AGGGTTTATTGGATTATCCTTGCAGGGAAGCGGTTCCAGGAAACAGCTCC	GT:PL	0/1:86,0,120
c19045_g4_i6	284	.	C	G	128	PASS	DP=14;VDB=0.0132287;SGB=-2.94636;RPB=0.306895;MQB=0.84246;BQB=0.84246;MQ0F=0;ICB=0.778547;HOB=0.28125;AC=5;AN=8;DP4=5,0,8,0;MQ=36;FS=TGAGATGGAGCTGGACCCTGTCGAGTGCCAGGATCGGCATCTTGATGGAT[C/G]AAATGCAGATGCTCATTAAAGTGTGCACTTAATTTCAAGTCATTCTTGAG	GT:PL	0/1:28,0,18
c15016_g1_i1	308	.	G	T	160	PASS	DP=14;VDB=0.0144303;SGB=0.784389;RPB=1;MQB=1;MQSB=1;BQB=1;MQ0F=0;AC=6;AN=6;DP4=1,0,0,10;MQ=37;FS=TCGGGTGATCAAGTAGTTCGATGGAACACCTCACAGAGAGCAAGAATGGG[G/T]TAGGAGTCCTGAGAGCATGCTTGTCATAATGCTTGATGAACTGCTTGCAA	GT:PL	1/1:45,6,0
c38481_g1_i1	94	.	T	C	20.0191	PASS	DP=14;VDB=0.0149992;SGB=-7.26569;RPB=0.0183156;MQB=0.105399;BQB=0.0326308;MQ0F=0;ICB=0.778547;HOB=0.28125;AC=3;AN=8;DP4=10,0,4,0;MQ=34;FS=GTGTCCGAATTCCAGACGAGGATGCTATTCAACCAGGCCTTCAGCAGAGG[T/C]CTGCAGATCTCCCGTATCCTTGGAGGGCACAAGAAAGACCGAGCGACCAG	GT:PL	0/1:25,3,0
c20364_g1_i2	74	.	A	T	24.1263	PASS	DP=14;VDB=0.0149992;SGB=-7.26569;RPB=0.0183156;MQB=0.367879;BQB=0.738968;MQ0F=0;ICB=0.8;HOB=0.222222;AC=2;AN=6;DP4=10,0,4,0;MQ=35;FS=ACGGCGACCTCAAGCCCTACGTCGTGCTCTGGGTCGACGACGGGCCCAAG[A/T]GCTCCACCCACGTCGACCTCGACGACGGCGAGAACCCCGACTGGGACGAG	GT:PL	0/1:26,0,25
c20402_g2_i1	682	.	A	G	39.5983	PASS	DP=14;VDB=0.0162466;SGB=-7.26569;RPB=0.298197;MQB=1;BQB=0.527292;MQ0F=0;ICB=0.4;HOB=0.125;AC=2;AN=8;DP4=10,0,4,0;MQ=37;FS=GCCAATTCTCCCTTTAAAGAAGGAAAGCCAAATGGATTTCTCAGCTTAAG[A/G]AGCCATATCTGGACGGATACTGATAACAACCGTGCAGGGATGCTTCCTTT	GT:PL	0/1:26,0,19
c19958_g3_i3	206	.	G	A	105	PASS	DP=14;VDB=0.0178597;SGB=2.4014;RPB=0.967216;MQB=0.740818;BQB=0.981425;MQ0F=0;ICB=1;HOB=0.21875;AC=3;AN=8;DP4=6,0,8,0;MQ=35;FS=CATGATATGGTACCTCCTGATGCTGTTGAACCACTGTTCAAGCAGATAGT[G/A]AATCAGTTTGTGCATGACCGATCCCGCCCAGAGGCTATTGCTGTTGGCTT	GT:PL	1/1:68,9,0
c18500_g1_i8	205	.	C	G	81	PASS	DP=14;VDB=0.0178597;SGB=3.07665;RPB=0.664757;MQB=0.927743;BQB=0.0779192;MQ0F=0.214286;ICB=0.4;HOB=0.125;AC=2;AN=8;DP4=6,0,8,0;MQ=28;FS=CGCCTCCACTCCGCGCTCTGCGACCGCCCCGACAGCTGCAACACCCCGCT[C/G]TGCACGAGGTTCAAGCAGAAGGAGCAGGAGAAGGTGGCCGTGAAGGCCGG	GT:PL	0/0:0,3,4
c19285_g2_i5	319	.	G	A	159	PASS	DP=14;VDB=0.0181341;SGB=2.39566;RPB=0.833333;MQB=0.333333;BQB=0.541667;MQ0F=0.428571;AC=6;AN=6;DP4=2,0,12,0;MQ=21;FS=CTTGGGTAGGATGTTCATGCAGCAGAATCTGCGTGTGTTTTCAGTTGGGT[G/A]TGGTGGCATGTGCATTGTCTAAGTAGCATGCTCATCCGTCCTCCATGGCT	GT:PL	1/1:36,3,0
c12893_g1_i1	351	.	A	G	102	PASS	DP=14;VDB=0.0186337;SGB=1.24088;RPB=0.94925;MQB=1;BQB=0.664757;MQ0F=0;ICB=0.416667;HOB=0.444444;AC=4;AN=6;DP4=8,0,6,0;MQ=37;FS=CGTTACTGGATTTGTACGCTTCCAAAAGATATCAAGTGCTGGTGTCAGTT[A/G]CTGACCGGAAGTCGGTCTCGTAGAACTTGACCAAGCACACCTACCNNNNN	GT:PL	1/1:70,9,0
c20647_g1_i2	285	.	A	G	20.8394	PASS	DP=14;VDB=0.02;SGB=0.604408;RPB=0.916667;MQB=0.5;BQB=0.375;MQ0F=0.357143;ICB=0.07;HOB=0.03125;AC=1;AN=8;DP4=12,0,2,0;MQ=22;FS=GGAGGACAAGAAACAAGATGCGAACCATATCCTCTTCTCGACTGTTATCT[A/G]CTGACGACAACAGTTTGAATGTGGCCTGTGGAGAAGCTGCCAAAGTGCTT	GT:PL	0/0:0,12,37
c20505_g1_i3	154	.	G	A	30.1715	PASS	DP=14;VDB=0.0221621;SGB=1.90845;RPB=0.2628;MQB=0.2628;BQB=0.973096;MQ0F=0.5;ICB=0.07;HOB=0.03125;AC=1;AN=8;DP4=11,0,3,0;MQ=18;FS=CAAGCTGCAACAGATCAAGTTTGACAGGTGAGAACAAGATCAAGGATGCT[G/A]AAAGGAAGTGTGGTTTCTATGAGAAGTACAAGATGTAAAATAAGATGTGA	GT:PL	0/0:0,9,9
c19164_g3_i6	561	.	G	T	29.2456	PASS	DP=14;VDB=0.0221621;SGB=1.90845;RPB=0.2628;MQB=1;BQB=0.646383;MQ0F=0;ICB=0.128205;HOB=0.0555556;AC=1;AN=6;DP4=11,0,3,0;MQ=37;FS=GCTCTCTTCAACCTGTCTATATTTCACGAGAACAAGGCCCGTATCATTGA[G/T]GCCGGAGCTGTAAAGCCCCTGGTGGAGCTCATGGACCCAGCAGCAGGGAT	GT:PL	0/0:0,15,109
c20304_g3_i1	104	.	T	A	95	PASS	DP=14;VDB=0.0235349;SGB=-2.06645;RPB=0.00571605;MQB=0.497296;BQB=0.834543;MQ0F=0.285714;ICB=0.778547;HOB=0.28125;AC=5;AN=8;DP4=7,0,7,0;MQ=23;FS=TTGTTATTTTCTTCATCTTGAATGCTCTTATATGGGGGGGAGAAGTCATC[T/A]GGTGCTGTTCCTTTCACCACAATGTTTGCCTTGGTCCTCCTTTGGTTCGG	GT:PL	0/1:0,3,35
c20553_g3_i1	483	.	C	G	133	PASS	DP=14;VDB=0.0238078;SGB=-0.441371;RPB=0.122456;MQB=0.935229;BQB=0.997325;MQ0F=0;ICB=0.333333;HOB=0.5;AC=3;AN=6;DP4=5,0,8,0;MQ=36;FS=GATGCTGCAGAGGGAAAATGCTGGTGACTCTAATGGTCAAGCTGCAAATA[C/G]CGATGCACATTCAGAGATTTCAGTGGCTGATTTGGATCAGCACATGTATA	GT:PL	0/1:53,0,59
c9812_g1_i1	144	.	C	T	115	PASS	DP=14;VDB=0.024476;SGB=4.78931;RPB=0.0555762;MQB=0.0773047;BQB=0.236928;MQ0F=0;ICB=1;HOB=0.21875;AC=3;AN=8;DP4=4,0,10,0;MQ=30;FS=ATGGGCATGGACGAGATAATCGACGAGTGCAAGACGTTCTACTTCGCTGG[C/T]CACGACACGACCGCGCACCTCCTCACGTGGGCTATGTTCCTCCTCGGCAC	GT:PL	0/0:0,6,56
c20072_g2_i2	800	.	G	T	92	PASS	DP=14;VDB=0.0248912;SGB=-5.66621;RPB=0.153355;MQB=0.875173;BQB=0.364827;MQ0F=0;ICB=0.778547;HOB=0.28125;AC=5;AN=8;DP4=8,0,6,0;MQ=36;FS=TTGCCTCTGGACCGAGATACTGCAGCTGATGGGAAGGCAGGGCAGTACTC[G/T]GAGCTGAGCCAGAAACCGAAGCAAGACGCCTCGTAGATGTTCTGCTCATC	GT:PL	0/1:24,0,51
c19796_g2_i4	703	.	T	C	21.6033	PASS	DP=14;VDB=0.0249187;SGB=1.90845;RPB=0.0368832;MQB=1;BQB=0.973096;MQ0F=0;ICB=0.3;HOB=0.125;AC=1;AN=4;DP4=11,0,3,0;MQ=37;FS=TCAGAAGGGGACGACCCACGTGGGGGACCGCGTGTTAGTTTTGGTTTGCT[T/C]AGGAAGGAAGTTTCTGAGCCTGGACCAACTACCCTATGGCAATACGTCAT	GT:PL	0/0:0,18,102
c18489_g1_i1	416	.	G	A	27.1498	PASS	DP=14;VDB=0.0264014;SGB=-2.36533;RPB=0.0368832;MQB=1;BQB=0.12893;MQ0F=0;ICB=0.8;HOB=0.222222;AC=2;AN=6;DP4=11,0,3,0;MQ=37;FS=AGCAGGTGTTTGGTTCCCGGGTGTAAATTTTTTCACCTAGTGAATCCTGC[G/A]TGTATGAAGTACTAAATTAAGTCTATTTGCAAAACTTTTTCACAGATGAG	GT:PL	0/0:0,6,60
c20575_g5_i2	372	.	G	T	68	PASS	DP=14;VDB=0.0269737;SGB=-2.16847;RPB=0.531709;MQB=0.378331;BQB=0.695312;MQ0F=0;ICB=0.333333;HOB=0.5;AC=3;AN=6;DP4=7,0,6,0;MQ=34;FS=GGACAGAAAGGCCCAGATGAGATACGTATCCCTCTTCATGGCCTAAAACT[G/T]GGATTCGGTGACAAAGAAGCTACGAGAGATAATCTTATCACAGGATATGG	GT:PL	0/1:25,0,24
c16937_g1_i1	53	.	C	T	61	PASS	DP=14;VDB=0.0280683;SGB=1.36429;RPB=0.927743;MQB=0.586646;BQB=0.991701;MQ0F=0.0714286;ICB=0.3;HOB=0.125;AC=3;AN=4;DP4=8,0,6,0;MQ=30;FS=AAGTTCCGACCTGCACGAATGGTGTAACGATCTGGGCACTGTCTCAGCCA[C/T]GAGCTCGGTGAAATTGTAGTATCGGTGAAGATGCCGGTTACCCGCCACGG	GT:PL	1/1:25,3,0
c18047_g2_i1	316	.	C	T	37.7191	PASS	DP=14;VDB=0.0312982;SGB=-2.36533;RPB=0.0782001;MQB=1;BQB=0.823708;MQ0F=0;ICB=1;HOB=0.21875;AC=3;AN=8;DP4=11,0,3,0;MQ=37;FS=TGTACACTATCGTAGTGGTTTGTTGATTTGTTTGGAGGCCCCCAAATCTG[C/T]AGGCATCTGCAGAAGGGGGGTAGCCTCCTGTAACATGTATGTATGTACAA	GT:PL	0/1:31,0,19
c17864_g1_i1	569	.	G	A	62	PASS	DP=14;VDB=0.0315649;SGB=-2.34028;RPB=0.506703;MQB=0.95494;BQB=0.95494;MQ0F=0;ICB=0.333333;HOB=0.5;AC=3;AN=6;DP4=7,0,5,0;MQ=37;FS=TCATCTTTCGAGACCACAGTTGAAGTTGAAGAAGGGATGGAGCTTGACAG[G/A]GGATATATCTCCCCTCAGTTTGTCACCAACCCTGAGAAATCAACCGTGGA	GT:PL	0/1:14,0,19
c17249_g1_i1	146	.	C	T	47.846	PASS	DP=14;VDB=0.0331786;SGB=3.26056;RPB=0.778801;MQB=1;BQB=0.913931;MQ0F=0;ICB=0.3;HOB=0.125;AC=1;AN=4;DP4=10,0,4,0;MQ=37;FS=GATATTACCGATAAGCTTGGTCTCCATTCCCTTCGCCAACGCCACTGGTA[C/T]ATCCAGAGCACCTGTGCTACCACAGGAGAAGGTTTGTACGAGGGCCTTGA	GT:PL	0/1:80,0,95
c19288_g1_i7	343	.	G	A	78	PASS	DP=14;VDB=0.034237;SGB=8.57434;RPB=0.444858;MQB=0.913931;BQB=0.161621;MQ0F=0.0714286;ICB=0.3;HOB=0.125;AC=1;AN=4;DP4=4,0,10,0;MQ=25;FS=TCAACTCTGGAACTGCCTTTGATACTGGGTGTCTAGAGTCCGGAAGAGGT[G/A]AGTGGAATTCCGAGTGTAGAGGTGAAATTCGTAGATATTCGGAAGAACAC	GT:PL	0/0:0,3,25
c19502_g3_i2	101	.	G	C	98	PASS	DP=14;VDB=0.0353217;SGB=2.4014;RPB=0.98568;MQB=0.594978;BQB=1;MQ0F=0.0714286;ICB=0.8;HOB=0.222222;AC=2;AN=6;DP4=4,0,8,0;MQ=31;FS=GTTGAAGAACCAAGCCAAGGCTCAAATAATAATGTGAACCAAGCATCGTT[G/C]GGAATGGAAGTTTGTATCCTACAGCTGGCTAAACTTGGACTGAAATGTTC	GT:PL	0/1:46,0,8
c19373_g1_i8	226	.	C	G	25.1769	PASS	DP=14;VDB=0.0355846;SGB=0.751562;RPB=0.333333;MQB=0.666667;BQB=0.333333;MQ0F=0.714286;AC=6;AN=6;DP4=2,0,9,0;MQ=10;FS=AAGCCCGACCGCAAGGAGTTCACCAAGGTGGCGGCGCGGACGGCGATCGG[C/G]TTCGTCGTCATGGGCTTCGTCGGCTTCTTCGTCAAGCTCATCTTCATCCC	GT:PL	1/1:0,3,3
c19195_g2_i1	434	.	T	C	34.3261	PASS	DP=14;VDB=0.036809;SGB=4.97668;RPB=0.509156;MQB=1;BQB=0.997919;MQ0F=0;ICB=1;HOB=0.5;AC=1;AN=2;DP4=8,0,6,0;MQ=37;FS=GGACAGGAAGTCGTCGACACTGGTGACCCGATCAAGATCCCTGTCGGACC[T/C]GAGACCTTGGGTCGTATTATGAATGTCATCGGTGAACCCATCGATGAACG	GT:PL	0/1:63,0,91
c19737_g1_i1	519	.	T	G	79	PASS	DP=14;VDB=0.0382226;SGB=-2.22809;RPB=0.0672055;MQB=0.586646;BQB=0.244551;MQ0F=0;ICB=0.778547;HOB=0.28125;AC=3;AN=8;DP4=8,0,6,0;MQ=35;FS=GGGATGTTAAGCAGTGGTTCTGCCTATATCTGGAAAGTCTACCACTTGTT[T/G]AATTGCAGCAATAAAGAGAATACTGTGCTTAACATTNNNNNNNNNNNNNN	GT:PL	0/1:40,0,7
c17663_g1_i2	291	.	C	T	38.0926	PASS	DP=14;VDB=0.0387577;SGB=7.34529;RPB=0.997028;MQB=0.826565;BQB=0.997028;MQ0F=0.214286;ICB=1;HOB=0.5;AC=1;AN=2;DP4=4,0,9,0;MQ=19;FS=TTCGCCGTTCGTGATATGCGTCAAACCGTTGCTGTGGGTGTCATCAAGGC[C/T]GTCGACAAATCCGACACTACCGGTAAGGTGACGAAATCCGCTCAGAAGGC	GT:PL	0/1:67,0,35
c18665_g8_i1	238	.	G	A	25.4493	PASS	DP=14;VDB=0.0395055;SGB=-2.00512;RPB=0.884706;MQB=0.960789;BQB=0.960789;MQ0F=0.571429;ICB=0.416667;HOB=0.375;AC=2;AN=8;DP4=10,0,4,0;MQ=15;FS=AGCTGAAGCGAAGGCTGTTCGAGCTCTCGCTCAGCGTCCTCATGGAGACC[G/A]TCGCGCGGACCAAGACGTCGCGCACCGAGGCGAACGCCGACACCGACATG	GT:PL	0/0:0,9,9
c19164_g3_i6	525	.	G	A	41.367	PASS	DP=14;VDB=0.0395055;SGB=3.26056;RPB=0.697676;MQB=0.960789;BQB=0.997503;MQ0F=0.0714286;ICB=0.128205;HOB=0.0555556;AC=1;AN=6;DP4=10,0,4,0;MQ=34;FS=GGTGGAAATGCACAGGGGAAGAAGGATGCAGCTACGGCTCTCTTCAACCT[G/A]TCTATATTTCACGAGAACAAGGCCCGTATCATTGAGGCCGGAGCTGTAAA	GT:PL	0/0:0,9,82
c19404_g2_i1	352	.	T	C	92	PASS	DP=14;VDB=0.041536;SGB=-1.97643;RPB=0.0285802;MQB=0.00571605;BQB=0.428703;MQ0F=0.5;AC=6;AN=6;DP4=7,0,7,0;MQ=14;FS=ATGCATCTAGGTGAAAAACTGTGTATACAGAGTAGGCCTTCCTTTTTCTC[T/C]CCCCCTCTCTTAGTTTCAGTAATCTGTATTGGAAATAAATGGCCCGGCAG	GT:PL	1/1:12,2,0
c19620_g3_i2	929	.	T	A	34.1594	PASS	DP=14;VDB=0.0422968;SGB=-7.26569;RPB=0.180092;MQB=0.898397;BQB=0.0211283;MQ0F=0.0714286;ICB=0.4;HOB=0.125;AC=2;AN=8;DP4=9,0,4,0;MQ=33;FS=GATGCCGGAATAGTGGAGTGCTCTTATGTTGCTTCTCAGGTGACGGAGCT[T/A]CCTTTCTTTGCATCCAAAGTGCGGTTAGGGCGCTCCGGTGTTGAGGAAAT	GT:PL	0/1:49,0,18
[truncated: 7,925 more rows]

## Sheet: Against pearl millet reference 
Identified SNPs in millet transcriptome (against pearl millet reference)
#CHROM	POS	ID	REF	ALT	QUAL	FILTER	INFO	FORMAT	Variants
[truncated: 18,360 more rows]
