# Supplementary material for: Transcriptomic signature of drought response in pearl millet (Pennisetum glaucum (L.) and development of web-genomic resources
Source: Sci Rep. 2018 Feb 21;8:3382. doi: 10.1038/s41598-018-21560-1 (PMC5821703; doi:10.1038/s41598-018-21560-1)
Supplement: Supplementary file 8 — Additional file 7 [file 41598_2018_21560_MOESM8_ESM.xlsx]

## Sheet: Sheet 1
qRT-PCR analysis of randomly selected transcripts
Genes/Transcripts	Forward Primer	Reverse Primer	Product Size
Actin	AACCCCAAGGCCAATAGAGAGA	CATACATTGCCGGACATTCAAA	70
Leaf
Dehydrin COR410	AGGACAGGGGGATCCTGGAC	CTCGGCAACCGTGACCTTCT	110
Dehydrin DHN1	TGATCGACGAACCACCACCA	ACCGGATTGCCGTACTCGTC	112
Lea D-34	CCTCAGCCCTTCACCGAGAAT	GCCATTGCTGCACCACTCA	116
LEA-3	TCAGTTTCCGGAGCTCGAGTG	CGGCCTGGTAGCTAGCCTTGT	117
LEA-5	TTAAGATCCGCGCTCGTTGA	ACCGACGACGACGATTCCAT	117
Atp-Citrate Synthase Alpha Chain Protein 2	GTGCAATCGGGTCGCTTTTC	GCAAGCACGAAAAGCCCATT	112
Root
Dhn9	TGATCGACGAACCACCACCA	ACCGGATTGCCGTACTCGTC	112
Dehydrin Dhn3	ACGGGAACCACCGACACGTA	GGCATGTATGGATGCTCAGTGC	114
Lea D-34	CCTCAGCCCTTCACCGAGAAT	GCCATTGCTGCACCACTCA	116
ATP-citrate synthase beta chain protein 1	GTGCAATCGGGTCGCTTTTC	GCAAGCACGAAAAGCCCATT	112
Peroxidase 72-Like	CGAGGTGCTGCTGACCAAGA	CGAGACGTTGCCCATCTTCA	118
Stress Responsive Protein	GTTCGCGCTGGTGAACAGG	GGTCCAGAGCACCGACTCGT	118
Aspartate Kinase-Homoserine Dehydrogenase	TTGGTGGACTGCACAGCAGA	ACCGATCAAGTGGCCCAGAA	115
